# Supplementary material for: Mycoplasma non-coding RNA: identification of small RNAs and targets
Source: BMC Genomics. 2016 Oct 25;17(Suppl 8):743. doi: 10.1186/s12864-016-3061-z (PMC5088518; doi:10.1186/s12864-016-3061-z)
Supplement: Additional file 1: Table S1. — Small RNA (sRNA) predicted in Mycoplasma hyopneumoniae 7448. (XLSX 54 kb) [file 12864_2016_3061_MOESM1_ESM.xlsx]

## Sheet: Sheet1
Table S1- small RNA (sRNA) predicted in Mycoplasma hyopneumoniae 7448.
sRNA	MHP J *	MHP 7422 *	MHP 232 *	MHP 168 *	MHP 168-L *	Number of targets		Target ID (MHP7448) -Product
						plus strand	minus strand	sRNA plus strand	sRNA minus strand
sRNA_1 ª	+	+	+	+	+	1	0	0433- hypothetical protein	-
sRNA_2 ª	+	+	+	+	+	0	1	-	0469-putative ABC transporter atp-binding
sRNA_3 ª	+	+	+	+	+	4	3	0053- ATP synthase beta chain	0274-phenylalanyl-tRNA synthetase beta chain
								0417-hypothetical protein	0206-cell division
								0713-conserved hypothetical protein	0679-hypothetical protein
								0462- hypothetical protein	-
sRNA_4 ª	+	+	+	+	+	1	0	0025-hypothetical protein	-
sRNA_5	+	+	+	+	+	1	0	0476-conserved hypothetical protein	-
sRNA_6 ª	-	+	-	-	-	11	5	0581-exonuclease	0061-conserved hypothetical protein
								0540-spermidine/putrescine ABC trans. permease	0658-50S ribosomal protein L33
								0490-phosphoglycerate kinase	0162-hypothetical protein
								0440-hypothetical protein	0285-tRNA (guanine-N1)-methyltransferase
								0118-hypothetical protein	0239-hypothetical protein
								0695-hypothetical protein	-
								0040-PTSsystem lichenan-specific IIAcomponent	-
								0282-hypothetical protein	-
								0684-hypothetical protein	-
								0029-glutamyl-tRNA amidotransferase subunit B	-
								0623-ABC transporter ATP-binding Pr1	-
sRNA_7 ª	-	+	-	-	-	26	5	0364-conserved hypothetical protein	0162-hypothetical protein
								0090-conserved hypothetical protein	0285-tRNA (guanine-N1)-methyltransferase
								0118-hypothetical protein	0300-hypothetical protein
								0211-hypothetical protein	0659-XAA-PRO aminopeptidase
								0680-hypothetical protein	0658-50S ribosomal protein L33
								0282-hypothetical protein	-
								0129-aminopeptidase	-
								0623-ABC transporter ATP-binding Pr1	-
								0673-ISMHp1 transposase	-
								0684-hypothetical protein	-
								0330-hypothetical protein	-
								0197-conserved hypothetical protein	-
								0540-spermidine/putrescine ABC trans. permease	-
								0487-putative MgtE transport	-
								0361- ABC transporter ATP-binding	-
								0695-hypothetical protein	-
								0391-conserved hypothetical protein	-
								0573-fructose-bisphosphate aldolase	-
								0253-triacylglycerol lipase	-
								0040-PTSsystem lichenan-specific IIAcomponent	-
								0347-hypothetical protein	-
								0699-hypothetical protein	-
								0486-hypothetical protein	-
								0522-conserved hypothetical protein	-
								0017-hypothetical protein	-
								0319-hypothetical protein	-
sRNA_8 ª	+	+	+	-	-	2	0	0564-hypothetical protein	-
								0567-hypothetical protein	-
sRNA_9	+	+	+	+	+	1	6	0398-ribonuclease III	0581-exonuclease
								-	0330-hypothetical protein
								-	0290-hypothetical protein
								-	0717-hypothetical protein
								-	0719-hypothetical protein
								-	0720-hypothetical protein
sRNA_10 ª	+	+	+	+	+	11	0	0026-signal peptidase I	-
								0282-hypothetical protein	-
								0023-ABC transporter ATP-binding	-
								0623-ABC transporter ATP-binding Pr1	-
								0557-d-ribulose-5-phosphate 3 epimerase	-
								0666-hypothetical protein	-
								0607-sugar ABC transporter permease	-
								0418-hypothetical protein	-
								0581-exonuclease	-
								0404-hypothetical protein	-
								0656-prolipoprotein p65	-
sRNA_11 ª	+	+	+	+	+	3	0	0024-ABC transporter ATP-binding	-
								0276-tRNA pseudouridine synthase B	-
								0489-hypothetical protein	-
sRNA_12 ª	+	+	+	+	+	1	1	0062-endonuclease IV	0007-hypothetical protein
sRNA_13 ª	+	+	+	+	+	1	0	0152-Probable GTPase engC	-
sRNA_14 ª	-	+	-	-	-	3	2	0594-conserved hypothetical protein	0194-50S ribosomal protein L3
								0633-conserved hypothetical protein	0411-hypothetical protein
								0666-hypothetical protein	-
sRNA_15 ª	+	+	+	+	+	4	0	0061-conserved hypothetical protein	-
								0060- RNA polymerase sigma factor	-
								0271-P102-like	-
								0007-hypothetical protein	-
sRNA_16 ª	+	+	+	+	+	1	1	0617-RNA polymerase beta subunit	0184- 50S ribosomal protein L14
sRNA_17 ª	+	+	+	+	+	1	0	0627-ABC transporter ATP-binding Pr1-like	-
sRNA_18 ª	+	+	+	+	+	2	0	0706-hypothetical protein	-
								0516-hypothetical protein	-
sRNA_19 ª	+	+	+	+	+	3	0	0690-hypothetical protein	-
								0713-conserved hypothetical protein	-
								0609-phosphocarrier protein HPr	-
sRNA_20 ª	+	+	-	-	-	12	0	0556-hypothetical protein	-
								0526-uracil phosphoribosyltransferase	-
								0608-thymidine kinase	-
								0487-putative MgtE transport	-
								0440-hypothetical protein	-
								0703-hypothetical protein	-
								0656-prolipoprotein p65	-
								0095-conserved hypothetical protein	-
								0211-hypothetical protein	-
								0669-conserved hypothetical protein	-
								0404-hypothetical protein	-
								0666-hypothetical protein	-
sRNA_21 ª	+	+	-	-	-	0	4	-	0293-GTP-binding protein YchF
								-	0448-hypothetical protein
								-	0454-acyl carrier protein phosphodiesterase
								-	0024-ABC transporter ATP-binding
sRNA_22 ª	+	+	+	+	+	0	1	-	0338-hypothetical protein
sRNA_23 ª	+	+	+	+	+	0	1	-	0418-hypothetical protein
sRNA_24 ª	+	+	+	+	+	0	2	-	0588-glycerol-3-phosphate dehydrogenase
								-	0692-hypothetical protein
sRNA_25 ª	+	+	+	+	+	1	1	0215-oligopeptide ABC transporter ATP-binding	0436-sugar isomerase SgaE
sRNA_26 ª	+	+	+	+	+	0	24	-	0197-conserved hypothetical protein
								-	0017-hypothetical protein
								-	0496-putative p216 surface
								-	0481-hypothetical protein
								-	0374-PTS system IIA component
								-	0439-conserved hypothetical protein
								-	0666-hypothetical protein
								-	0612-hypothetical protein
								-	0095-conserved hypothetical protein
								-	0538-conserved hypothetical protein
								-	0656-prolipoprotein p65
								-	0404-hypothetical protein
								-	0540-spermidine/putrescineABCtrans. permease
								-	0427-elongation factor EF-P
								-	0695-hypothetical protein
								-	0440-hypothetical protein
								-	0623-ABC transporter ATP-binding Pr1
								-	0380-ABC transporter permease
								-	0380-dimethyladenosine transferase
								-	0023-ABC transporter ATP-binding
								-	0601-conserved hypothetical protein
								-	0330-hypothetical protein
								-	0381-ABC transporter permease
								-	0026-signal peptidase I
sRNA_27 ª	-	+	-	+	+	0	0	-	-
sRNA_28	-	+	-	+	+	0	0	-	-
sRNA_29	-	+	-	+	+	1	4	0428-transketolase	0706-hypothetical protein
								-	0487-putative MgtE transport
								-	0308-conserved hypothetical protein
								-	0581-exonuclease
sRNA_30 ª	+	+	+	+	+	0	1	-	0446-hypothetical protein
sRNA_31 ª	-	+	+	+	+	3	0	0474-conserved hypothetical protein	-
								0365-hypothetical protein	-
								0140-protoporphirogen oxidase	-
sRNA_32 ª	+	+	+	+	+	3	6	0567-hypothetical protein	0439-conserved hypothetical protein
								0334-hypothetical protein	0273-phenylalanyl-tRNA synthetase alphachain
								0009-conserved hypothetical protein	0374-PTS system IIA component
								-	0488-conserved hypothetical protein
								-	0707-hypothetical protein
								-	0453-ABC transporter permease
sRNA_33 ª	+	+	+	+	+	4	2	0211-hypothetical protein	0303- glycerophosphoryl phosphodiesterase
								0431-conserved hypothetical protein	0354-HIT-like
								0581-exonuclease	-
								0584-translation initiation factor IF-2	-
sRNA_34 ª	+	+	+	+	+	0	1	-	0704-hypothetical protein
sRNA_35 ª	+	+	+	+	+	1	0	0116- pyruvate dehydrogenase	-
sRNA_36 ª	+	+	+	+	+	2	0	0161-phosphopentomutase	-
								0627-ABC transporter ATP-binding Pr1-like	-
sRNA_37 ª	+	+	+	+	+	0	0	-	-
sRNA_38	+	+	+	+	+	1	1	0109-DNA gyrase subunit B	0447-hypothetical protein
sRNA_39 ª	+	+	+	+	+	2	0	0631-1acylglycerol-3-phosphate acyltransferase	-
								0217-lipoprotein	-
sRNA_40 ª	+	+	+	+	+	5	0	0039-recombination	-
								0717-hypothetical protein	-
								0719-hypothetical protein	-
								0720-hypothetical protein	-
								0646-conserved hypothetical protein	-
sRNA_41 ª	+	+	+	+	+	0	2	-	0357-amino acid permease
								-	0342-hypothetical protein
sRNA_42	-	-	-	-	-	4	2	0498-conserved hypothetical protein	0659-XAA-PRO aminopeptidase
								0684-hypothetical protein	0061-conserved hypothetical protein
								0719-hypothetical protein	-
								0404-hypothetical protein	-
sRNA_43 ª	+	+	+	+	+	0	1	-	0042-hypothetical protein
sRNA_44 ª	+	+	+	+	+	1	3	0367-lipoprotein	0032-isoleucyl-tRNA synthetase
								-	0634-conserved hypothetical protein
								-	0567-hypothetical protein
sRNA_45 ª	+	+	+	+	+	2	0	0477-conserved hypothetical protein	-
								0681-hypothetical protein	-
sRNA_46 ª	+	+	+	+	+	0	3	-	0031-lipoprotein signal peptidase
								-	0668-transcription elongation factor
								-	0581-exonuclease
sRNA_47 ª	+	+	+	+	+	2	0	0086-preprotein_translocase SecA subunit	-
								0479-ATP synthase alpha chain	-
ª sRNA also predicted by RNAspace predictor
* Evaluated by BLAST against MHP (M. hyopneumoniae) sequenced strains
"+" represents the presence of sRNA in the analysed genome
"-" represents absence of sRNA in the analysed genome
