# Supplementary material for: Mycoplasma non-coding RNA: identification of small RNAs and targets
Source: BMC Genomics. 2016 Oct 25;17(Suppl 8):743. doi: 10.1186/s12864-016-3061-z (PMC5088518; doi:10.1186/s12864-016-3061-z)
Supplement: Additional file 2: Table S2. — Mycoplasma hyopneumoniae sRNAs sequence and features predicted. (XLSX 15 kb) [file 12864_2016_3061_MOESM2_ESM.xlsx]

## Sheet: Table S_ sRNA 7448
Table S2 . Mycoplasma hyopneumoniae sRNAs sequence and features predicted
sRNA ID	Genome Position					Sequence
			sRNA features
	Initial position (nt)	End position (nt)	Length (nt)	GC%	DG (kcal/mol)
sRNA_1	139192	139291	100	33	-0.191	ACCGTCGACTAGATCAACAATATCAGTAATAAAATTATTTTCATTTCTTCCAGGATATTCTAGTCCTAATTGATAACCAGTCTCATCCTTGACCTTGTAT
sRNA_2	139364	139448	85	38.82	-0.136	ACTTGAAGCGCTAGTCAAAACACTCCAATATCATCCTTTTTATTAGTCTTTTGTGTAGTAGTAGAAGATTTCGTTGTCGGGCTGC
sRNA_3	139841	140042	202	41.09	-0.222	TCTAAGGCTAAATTCGTACTGCTTGTGGAATTAGGAACTGAATTTTGACTAGTTTGAGGCGATGAAGTGGAAACTGGCTGTGTTTGCTGACTTTGACTTTGTCCCTTAGCTTCTTCTGCAAAAGTGCTTACCTTGACTGTTTTTGCTGAATTTTCTGTTGTTTTAGCTAGTGAAACCTCTGGTTTTTTCGGTTGTGTGGGGC
sRNA_4	220605	220672	68	42.65	-0.224	ACCAATACACGATAACAACTCACTCTCGCGTACTGCAACCTTATGCATCATCATCCTTTAACGGTAAG
sRNA_5	303056	303334	279	39.43	-0.248	TGCCCCTGAAGCCGCCGAGCTAGCAACTGAGATTATTACCGTTGAAAGTCCAAGGGCAACTAAAATGATTATAAAGCCGATTGAAGACCAAATTAGGGCTTTTTTTCATTTATCTCGTTTTTCAACATCATGTGAAATTGCTAACATTGTTGCAAAAAAAACTACGGATGCAACAAGTATCCCAGCAGCAATCGGCATTCCGATCTGTGTTAGATATTTTATTCATTTTTGTAAAGTGGTAGCTAATGTTGATAGCTCTGCACCCACTTGGACATCCTC
sRNA_6	353281	353424	144	45.83	-0.162	TGTCAAGGAACTTAAAGCCGCGCATATGGCAGAACTTAAAGCCTATTTATTGGCAACTGGGTTTGAAGAAAATGAAGCAACACACACACACACACAGAGAGAGAGAGAGAGAGAGAGAGAGAGAGAGAGCCGCTTTTCAAGCGG
sRNA_7	353927	354072	146	44.52	-0.114	TGTCAAGGAACTTAAAGCCGCGCATATGGCAGAACTTAAAGCCTATTTATTGGCAACTGGGTTTGAAGAAAATGAAGCAACACACACACACACACACACACACACAGAGAGAGAGAGAGAGAGAGAGAGAGAGAGAGAGAGAGAGT
sRNA_8	354179	354261	83	38.55	-0.222	TGATCAACAAGTCCCAAATTCTTATCCCTATATTGCAAGAAAATCCGGTGATAACGGTACTCGCGACTATATAATCGAAGATC
sRNA_9	371715	371810	96	39.58	-0.182	TCGATAGGAACTCTGCTTATATTTTTAGGTCATGCTATGCTACCATTCCCTCTTCTGTATCACAATTCATCCTCATCTTCATCAACAACATCAGGC
sRNA_10	388732	388832	101	43.56	-0.144	TAGTTCTCGAGAGAGAGAGAGAGAGAGAGAGAGAGAGAGAGAGAGACCGCAGCCGGGTATGATATAATTTATATTGATCCACCTTATAATACTCAGGCTAG
sRNA_11	389273	389361	89	38.2	-0.175	TGACTGACCTTCATCGTACATCATCTACAGGCGCATTTCAATATATAAAGTCTTTGGATTATCCTATTATTGCCCCTGATGGTACTAGT
sRNA_12	389384	389513	130	33.85	-0.139	ACAATCCAGAATCAGCTTGTTATACTTGAGGGAAAGATACTTTTGTCGAAGGGGAAAAACACGGATTTATTGAAATTGTTAAAAATTCTCGTGGTGATTGAGTTGCTAAACGTAAACAGTATCAATATGT
sRNA_13	389727	389789	63	55.55	-0.287	TGCCGGTAGTGGAACAACCGGCCATGCAGTTTGAGAGTTGAACCGTCAGGATGGCGGAAACAG
sRNA_14	407854	407952	99	38.38	-0.192	TGCCCCTTTTGTCCTAGGGGTAATTATTGGAACGCTATCAAGATCAATTCTAATTGCAAAACCTCTTTTAGTGATAATTATTGCTTCCTGATCTGGACC
sRNA_15	407972	408050	79	39.24	-0.125	AGATCGCCGGCCTTTTCAGTGTCTAGACCTCTTAGTCCTTTTGTTAGTCTTCTAGTTAGTTAATATTCTTTAACAGGAG
sRNA_16	421281	421362	82	41.46	-0.233	TCCAGTAGGTTCGTCTAGCAAAATAAAGTCAGATTTAGGCGCTAATGATCGTAAGATCGCGATTAGTTATTTTAGCCGCCTG
sRNA_17	427966	428039	74	39.19	-0.143	TGGATCAGTACTCAAGAAGCTTAAGAAGATATGTTGGAAAAGTATTAAGGGTTCAAGAAAACCCGCTCAGGTTC
sRNA_18	428042	428151	110	42.73	-0.141	AACCTGTCTGATCCGCCATATTAGCTTCTGTGGGTAAATTGCTATACACCTTAGATTGAGGTTCTAATCCGAAAACGAGTGCAAGTTCAAGTCTTGTCGAGAGCACTATG
sRNA_19	434330	434389	60	53.33	-0.29	ACCCGGAATTACACCGAGTTTTTTCATATGGTGGAGGTGCGGGGAATCGAACCCCGATCC
sRNA_20	488344	488437	94	43.62	-0.185	TAGTAATCGAGAGAGAGAGAGAGAGAGAGAGAGAGAGAGAGAGGCGGCTTTGATATAATCTATATCGATCCGCCTTATAATACCGAGGCAAGTA
sRNA_21	488512	488582	71	36.62	-0.075	TCGCGTAATGGTTGACTAAATTTAATGAATGAACGACTAAGGCTAGCAAAGGATCTTCTAAAAGATGATGG
sRNA_22	489408	489488	81	45.68	-0.202	TGCCGGAAGTGGGACAACTGGTCAGGCAGTTTTAGAACTAAATTACCATGATGGTGGCACTCGCAGTTTTACTCTGATAAC
sRNA_23	515596	515739	144	38.89	-0.177	ACCGTGATTTATCCGAAAAAGTCTTTCATAAGTTATGTTAGTTGCGATATTATTTTGATTGTTTGTGACTAAAGTAAAAATTCTGTTTCCGCCATCCTGACGGTTCAACTCTCAAACTGCATGACCGGTTGTTCCACTTCCGGC
sRNA_24	516015	516096	82	53.66	-0.257	TCCTAGCTCAACGCCATCTCCAATCTTTAACAGCGCGGTTTCCCTGATGCCTGGCTTGTCACTTTTCTTGACTCCCGCCAGC
sRNA_25	516107	516212	106	34.91	-0.177	TTGCCATTATATTCAATCGGATAATCAAGTCCTTCAGATCACGTTAATGAGGCACGATCAAGTTGGATCAACTTATATTTTCCTCTTTCTTGAATATACTCATCAG
sRNA_26	516286	516705	420	35	-0.183	AGCTAATACATACTCTGTTAGGACTTTTACAAATTTGGAGTCTGCCGCTGATCCCTCGTTTTTCTTTTGCCAAACTAAATTAGCAACAAAATTTTCCTCGCCAAAAATTTCATCCATTAAAACTTTTAAGTAGCCGTGTTGATTATCATCAATTGAGACAAAAATTATCCCGTCGTCTTTTAAAAGTTTTTTGGCTAAATTTAGTCGCTCATTTAATAAATTTAGTCAGCCATTTCGCGAGTATTTATCTCGGTAAATAAATTTTGAAGGTAAGATATTTTCTTTATCATTTGCAATCTGGTTGCCTTCATTAAAACTAGCCTGAGTATTATAAGGTGGATCGATATAAATTATATCATACCCGGCCTGCGGTCTCTCTCTCTCTCTCTCTCTCTCTCT…
sRNA_27	517984	518076	93	45.61	-0.266	TGGAGATAAGGCTAACTTTAGAGATGCCGGTAGCGACAACCCTTCCTAACGGAAGGCGCACCTGTTTTTTGTGTAGTAAATATATCCAGTAGG
sRNA_28	523316	523410	95	31.58	-0.205	TCTCGTTGTGTGAGATATTCAAATTGATCGCCATAGGCGTATTCAATAGGAATAGTATAATATTCTTTTCTATTGAATCAATGACTATCTAGTTG
sRNA_29	523517	523617	101	32.67	-0.126	ACATCATACTCTTGCTCAACCTGAACTCTATTATTAACTGGTACATATTCACTATCTCATTGTTCTTTTTTTATATAATTAGGTTCAACAACTGCTGCCAG
sRNA_30	569512	569661	150	38	-0.173	TGACGTATTAGTGCTATTATTTGTTCCATCACCACCTAATATTTTCTTAAGTCTAATTTTTATATCTCTGTCTTCAAATCCGCCGGCCTCAATTCCTCTTCCGGCAAGGGGATCGACAATATCAAAGTTAGCAATATAAGTTGTCTCGTC
sRNA_31	570424	570484	61	49.18	-0.251	TCTTGCTGAGGTCTCTGAAGTAGACTCTGGGCTAATTTCGGCAAGATTAGGGGTAGGTGAG
sRNA_32	571166	571236	71	46.48	-0.168	ACTTGCCCATTTTCGCCGATCTTTTCAATTTCAAGTGTGACTTTTTTCCCGGCGGTATACCTTCCGCCATC
sRNA_33	574204	574274	71	39.44	-0.155	ACGCGGATTATTCGGGCTTACAAGTTGAACTTGATAAATTGAACCAGGTAAGAGACTATCAATAGAAGTCG
sRNA_34	574341	574513	173	32.37	-0.148	TATAGACAAGTTCAAGATCAGCATTTTTAGCCCAAGATGTATCAGCCTGATTTTTTCCTTGAAGTTTAAAACTAAATTCACCTGTTGCTGCCTGAATATTATTACCAACAAATTCAGTGACATAAATAGTTTTTGGACTTAGTAATTTTGCAAGATAAGGGGATAGAGCTATA
sRNA_35	583898	584023	126	38.89	-0.275	TAGCTCTGTTAGTCCTGAATCTTGGCCTGGGGCTGACTCAAGTCCGGCAAATTCGTATTTTTTTCCAGGATCAAGATTTGATAGACTAACTTTAATTGCATTATTAACTACCTGAATGTATTCAGG
sRNA_36	585178	585304	127	38.58	-0.184	AGATCCCATTTTCTTGTCCCTGAAAAAATGTTGCAGTTGTTGGGATAATTGAGCTATCATCTAAATATAAAAGTGCTTGTGCCCCTGCAAGATTATCAGCTGAGGCAATTGTTAGATCGACATTAGC
sRNA_37	585272	585351	80	40	-0.239	ATCAGCTGAGGCAATTGTTAGATCGACATTAGCAAAAGTTGCTCCAATTGCAATTTTTGAATCAATTACTGCTGCTGGGG
sRNA_38	585384	585474	91	40.66	-0.218	TCGATCTGGGCACCTTCAAGTTCAAAACTTTCGATCTGGTAAGTACGACCTGGATCTAAATTATTTAGATCAAAACTAGCAAGATCGGCAG
sRNA_39	585779	586036	258	38.76	-0.227	TGCGCTGATCTTATAATCAAGTCCGGGGTGTAAATTATTTAGGGCAAATTCAACTTTTCCGTCTTTGACAATTCCGGCATCAACATAAGAAGTATGGATTTCTTGGGCAGTTTTAGCATTATCAAGTTGGCTTTCAAGATCATCTGCTTGATTTTTTAGGACATAATAATATTCAAGGGCGACTTTTTTCCCTTCTAGATTTGCTGCCTCATCGGCAAATTTAACTGATACTGAAGCTGTAGAAGGAGTTCTGGCCTC
sRNA_40	585954	586072	119	42.86	-0.252	AGGGCGACTTTTTTCCCTTCTAGATTTGCTGCCTCATCGGCAAATTTAACTGATACTGAAGCTGTAGAAGGAGTTCTGGCCTCAAAATTGATTGTTGATACAGCAGGAGGAGTATCAAC
sRNA_41	586154	586255	102	32.35	-0.172	TAGATAGTAACGACGCCCAAAACTGAGATTGCTATATTTAGAATTTATTCTTCAATAACGACTAAATTCATCATATATGGCAGTATAAGTAGCTACAACCTC
sRNA_42	605409	605471	63	52.38	-0.162	TACTGCCTTGGCCGAGAGAGAGAGAGAGAGAGAGAGCAAGGTGAACGCGCTCTTCAATTAGAG
sRNA_43	624366	624583	218	42.66	-0.234	AGGTCGTCAACTGAACCTATAAAAGCAAACTCACTTGGGGACACATCTAAAAATTCACCGTTAATGATACGGATTACTGAATCAATTGTCTTTTCAAGTGGGACATATACCCCGGGTTCCTTGGTAAACGCGGCTGCCATAAAGAAATTCTGGGTGAAAAAGTTTTCGAGCTGGAGCGCTTTTCTTACGATAATTTTGCTCTCGGCATCAAGCTCGTC
sRNA_44	624684	624829	146	41.78	-0.142	ACAGAGACTGAATTTGAAGTTGAAACAAGTGGGTCAAAAGCCGGGAAAATATTACGAGACATTTTATCACGGGAGAGCACAAATGATGAATCAAGGTGAGTAAAAAGTGAAATTGCAGCTGGATCAGAGAGGTCATCCATCGGGAG
sRNA_45	624876	625140	265	39.62	-0.296	AGTCTGTCCTGAATAAAAGCAACATCGGAAGCCATTGTTGCATGGTAACCTCCGATTGAAACATTTTTTTCAAGGGCAGAAGAAACCTCATTTGTTGCCTGAATAAACCGATAAATATTATCGATAAATATTATCGATAAATAAAAGCACATCATCTTTTTCATAGTCACGGGCATATTCAGCCGCTGTTACTCCCATTGGCACTATCATTGAACGAGCGCCAGGAGTTTCGTTCATCTGGGCAACAAACATTGTTGATTTCGCC
sRNA_46	625172	625595	424	35.85	-0.223	ACTCTAGACCCTCACGGGAGCGTTCTCCTGAACCAACAAAAATTGAAGAAACTTTCTGTCTTTGTTTAGAAACATTAAAAATAATTTCCTTCATTAAAACAGTTTTACCAACCCCGGCTCCACCAAAAATCCCGATTTTATAGCCTTCGAAAATCGGCACAAAAAAATCAAGCGCCTTAATTCCTGTCTCTAATAATTTATGTCTAATGCTAAAATTTTCTTTTCCAACATTAATTATCGAGTTAATCGGAATTGTTCTTGGTCGATATTGTGGCGTATTTTGGGATTGACCTAAAATGTTAAAAACTTGATTTTTTGCTGAAGGACCAACTGGTACTTGTAAAAAATTAAGAGTATTTATTACTTGTGAGCCAACTGCAATTGGAGCCGCTTTGGCAA…
sRNA_47	625621	625731	111	40.54	-0.167	ACCGTGCGGTTTTCATGCATAACTAATGCTTGCTCGAGCTGAATTTTTTCCAATTCACTTGTGAATTTGATCTCAGCAACGTTTGTCCAGATCTGTGATATATAGCCAACC
