# Supplementary material for: Mycoplasma non-coding RNA: identification of small RNAs and targets
Source: BMC Genomics. 2016 Oct 25;17(Suppl 8):743. doi: 10.1186/s12864-016-3061-z (PMC5088518; doi:10.1186/s12864-016-3061-z)
Supplement: Additional file 3: Table S3. — Transcriptional analysis of the predicted M. hyopneumoniae sRNAs from different culture cultivations. (XLSX 69 kb) [file 12864_2016_3061_MOESM3_ESM.xlsx]

## Sheet: Sheet2
Table S3. Transcriptional analysis of the predicted M. hyopneumoniae sRNAs from different culture cultivations.
sRNA	Standard contidion		Oxidative stress condition		Heat chock condition		Number of targets predicted
	Plus strand	Minus strand	Plus strand	Minus strand	Plus strand	Minus strand
sRNA_04	+	+	+	+	+	+	1
sRNA_05	-	-	+	-	+	-	1
sRNA_09	+	-	+	-	-	-	7
sRNA_14	+	+	+	+	+	+	5
sRNA_16	+	-	+	-	+	-	2
sRNA_17	+	-	+	-	+	-	1
sRNA_18	+	-	+	-	+	-	2
sRNA_19	+	-	+	-	+	-	3
sRNA_30	-	+	-	+	-	+	1
sRNA_33	+	+	+	+	+	+	6
sRNA_34	+	-	+	-	+	-	1
sRNA_35	-	+	-	+	-	+	1
sRNA_36	-	+	-	+	-	+	2
sRNA_37	-	+	-	+	-	+	0
sRNA_38	-	+	-	+	-	+	2
sRNA_39	-	+	-	+	-	+	2
sRNA_40	-	+	-	+	-	+	5
sRNA_41	-	+	-	+	-	+	2
sRNA_42	-	+	-	+	-	+	6
