# Supplementary material for: Mycoplasma non-coding RNA: identification of small RNAs and targets
Source: BMC Genomics. 2016 Oct 25;17(Suppl 8):743. doi: 10.1186/s12864-016-3061-z (PMC5088518; doi:10.1186/s12864-016-3061-z)
Supplement: Additional file 4: Table S4. — Small RNA (sRNA) prediction in Mycoplasma flocculare ATCC 27716. (XLSX 53 kb) [file 12864_2016_3061_MOESM4_ESM.xlsx]

## Sheet: Sheet1 (2)
Table 3 - Small RNA (sRNA) prediction in Mycoplasma flocculare ATCC 27716.
SIGRS	MFL ATCC 27399*	Number of targets		Target ID -Product
		sRNA plus strand	sRNA minus strand	sRNA plus strand	sRNA minus strand
sRNA_F1	+	1	2	MF_01077 - conserved hypothetical protein	MF_00752 - ABC transport ATP-binding protein
				-	MF_00835 - 50S ribosomal protein L1
sRNA_F2	+	0	1	-	MF_00041 - acetate kinase
sRNA_F3 ª	+	0	1	-	MF_00132 - hypothetical protein
sRNA_F4	+	3	2	MF_00424 - foramidopyrimidine DNA gycosylase	MF_01453 - hypothetical - protein
				MF_00727 - ABC transporter permease protein	MF_00863 - hypothetical protein
				MF_00561 - hypothetical protein	-
sRNA_F5	+	0	0	-	-
sRNA_F6 ª	+	1	0	MF_00938 - conserved hypothetical protein	-
sRNA_F7 ª	+	8	1	MF_01180 - 30S ribosomal protein	MF_00398 - ribonuclease HII
				MF_00252 - peptidyl-tRNA hydrolase	-
				MF_00427 - glucosamine-6-phosphate isomerase	-
				MF_01093 - hypothetical protein	-
				MF_01353 - conserved hypothetical protein	-
				MF_01074 - conserved hypothetical protein	-
				MF_00313 - single-strand binding protein	-
				MF_01450 - glyceraldehyde-3-phosphate dehydrogenase	-
sRNA_F8 ª	+	1	0	MF_01429 - hypothetical protein	-
sRNA_F9 ª	+	0	1	-	MF_00381 - thymidine kinase
sRNA_F10 ª	+	1	2	MF_00252 - peptidyl-tRNA hydrolase	MF_00398 - ribonuclease HII
				-	MF_00975 - DHH family phosphoesterase
sRNA_F11	+	1	2	MF_01284 - hypothetical protein	MF_01471 - 30s ribosomal protein
				-	MF_00620 - P97-like protein
sRNA_F12 ª	+	0	1	-	MF_01198 - purine-nucleoside phosphorylase
sRNA_F13	+	1	0	MF_01068 - hypothetical protein	-
sRNA_F14	+	1	4	MF_01467 - 50S ribosomal protein L31	MF_01232 - hypothetical protein
				-	MF_00856 - conserved hypothetical protein
				-	MF_01227 - conserved hypothetical protein
				-	MF_00624 - nuclease lipoprotein
sRNA_F15	+	0	0	-	-
* Evaluated by BLAST against MFL (M. flocculare) sequenced strains
"+" represents the presence of sRNA in the analysed genome
"-" represents absence of sRNA in the analysed genome
ª sRNA also predicted by RNAspace predictor

## Sheet: Sheet1
Table S4 - Small RNA (sRNA) prediction in Mycoplasma flocculare ATCC 27716.
SIGRS	MFL ATCC 27399*	Number of targets
		sRNA plus strand	sRNA minus strand
sRNA_F1	+	1	2
sRNA_F2	+	0	1
sRNA_F3 ª	+	0	1
sRNA_F4	+	3	2
sRNA_F5	+	0	0
sRNA_F6 ª	+	1	0
sRNA_F7 ª	+	8	1
sRNA_F8 ª	+	1	0
sRNA_F9 ª	+	0	1
sRNA_F10 ª	+	1	2
sRNA_F11	+	1	2
sRNA_F12 ª	+	0	1
sRNA_F13	+	1	0
sRNA_F14	+	1	4
sRNA_F15	+	0	0
* Evaluated by BLAST against MFL (M. flocculare) sequenced strains
"+" represents the presence of sRNA in the analysed genome
"-" represents absence of sRNA in the analysed genome
ª sRNA also predicted by RNAspace predictor
