# Supplementary material for: Mycoplasma non-coding RNA: identification of small RNAs and targets
Source: BMC Genomics. 2016 Oct 25;17(Suppl 8):743. doi: 10.1186/s12864-016-3061-z (PMC5088518; doi:10.1186/s12864-016-3061-z)
Supplement: Additional file 5: Table S5. — Mycoplasma flocculare sRNAs sequence predicted. (XLSX 51 kb) [file 12864_2016_3061_MOESM5_ESM.xlsx]

## Sheet: Table S_sRNA MFL
Table S5 . Mycoplasma flocculare sRNAs sequence predicted
sRNA ID	Genome Position		sRNA features			Sequence
	5'	3'	Length (nt)	GC%	DG (kcal/mol)
sRNA_1F	63108	63184	76	0.3506	-0.127	AATTCTAAATTCTTTCCAGATTGTATTGAGATATAAATCTTCTATTTCCGCTTGAAAAGCGGCTCTCTCTCTCTCTC
sRNA_2F	158145	158241	96	0.4124	-0.208	GAATTTAATAAATAAGCTCGTCTCTGTGGCACTTGTCGTCTAAGCTTGGGTTTATTAGACCCAACATGAACACTACTACCATCACAGGTAGTGCTAG
sRNA_3F	262856	262937	81	0.3537	-0.112	TTTGTGGTAAAATTTATGTGCCACTAGAATAATAACCTTGTAACCTGGTCAGGATAGAAATATAGCAGCCATATCGAGAAGT
sRNA_4F	267155	267327	172	0.3699	-0.473	TTTAATTGGAATTTTGCCTGCCCTAACTTTGCCATTGGTTTCGGTTGCTTGTCAGCCATTTGGTGCTATTAGAAAAATTGGCGATCTAACTGCAGAAATTGGCTCTAGTAATCCTTGAGATCAAGAATTAGATCTAAAAAAACCTTTAGATTCAATTATCGGTGGTAGAGTTC
sRNA_5F	269570	269768	198	0.4171	-0.493	TACTACAAAAAAATTCCAAGGGGCAACTGCACTTTCACTTCCCGGACTTCGCGGCGGACATGGAATGTCAGGGTCATTAGTTGTTAATGAATATAATCAGGTTCTTGGAATTTTTTGGGGAGGTTATTTCCCACCAACTTTACCAGGCCAAAATCGACTTGTTAAAGGTGTTGGCCAGTTTGATCCAATCGGTATAAAA
sRNA_6F	382228	382329	101	0.402	-0.164	GTTTTTCAATATTTTGAGGTTCGCTATAAGAATAAGAAGGAGAAACTACTTTTTTAATCGGTTCTGCCGGGATTGGGACTGGAACAGGCGTTTCAATTGGGG
sRNA_7F	407678	407776	98	0.3737	-0.153	TTTGGATTAATTTTTGGATTGGGTCGGTGAAGTTGTAATTCTGGTGTGTCAATCCCGAATAGTCGAAAGTGCCTGTTGTTTTTATCAGTAAAAGTATCG
sRNA_8F	463617	463697	80	0.3086	-0.118	TCAAAAAAATAATTTCCTCCTATAATACTTGTATTATAAGGAGAAGCAATAGAGGAGTGCCTTTTCGTTAGAAAAAACCTG
sRNA_9F	495803	495924	121	0.3689	-0.235	TAAAATAATATGATTCCGTGAATCTAAACTGTAGACTCTATTAAATCTTTTTATTTGGATCGGGGTTCGATTCCCCGCACCTCCACCATATGAAAAAAACTCGGAAAAATCGGGTCCTTTTC
sRNA_10F	566247	566627	380	0.3491	-0.243	AATATCTAAAATTAACTTGATTGTGTTCTCTGCGGGGATATAACTCATTTTTGAGATTAATGGGGCGGTATTAAATGAAAAAGATGGACTTGTTTTTGGGCTCGGGCTTGGTTGGGTAGCAAACAAAGTTGTTGTAATCACTGGTGAATTAGGAACAATAATTTGGATTTGGTTTTTACTATCTTTAAGTCCGATTATTTTATATTGGGCTCCGGCATCAAGTCTATCAAGGGAAAATTCATAATACAAACTAGCTGTCTCGGGAACTTGGTTTTGTCATTGGCTGGCTAAATTATTAGAGTCACTGATAATACTTGCACTAGTTTCGGTATTAGAAACTGAAGAAATTCCGTCTTTGGATGATTCATATACAAGTTTTAA
sRNA_11F	567494	567794	300	0.3522	-0.188	TAGTGATTTTATCAACGATAACCTTGCTTGGGAAAGTAATAAATGCACGTTTTTCTTCAACTGAGCTAGCAAAGCGGAAATAACCAGAAGATGCCGAATTTCTAACTTCTGATTCTTGTTTTGCTAGTATATTATCTGGGTTTTGGCTATCATAGGCGATTTTCTCGATATAGTACTGCGCAAAAAGATCAAGGTTTTTTAGAGTAAATTTAAAGCTAGCAGAGTCTTGTAGACTTTGAACTTCTGATTTTTGAGCTAAGGGGGTTTGAGTTTTTTCAAGCTTTTGAAGTTCGGTTATAAC
sRNA_12F	568595	568735	140	0.4326	-0.093	TAAATTTTGAATTTTGAGCCTTTGCTGTTGTCTCAAGAATTTCAGATACTGATGGCTGGCTACCATCGCCAGCGACAAGTTTTTGGTATTTGATTTTTACCTCGCGGTTTTCAAAGCCGCCTTTTTCGATGCCACGGCCTG
sRNA_13F	569137	569291	154	0.3548	-0.063	TCTTTAGCAAATTTTACTAGAATATCGGCGCTATTATTATCGGATTTATAGGAAATATCGACAATTGTTGCAGATTCTGCCTCTAGTTCGAATTTTTTTTGTTCTTTTAGGGAGTTAAACCCTTCGATATCATTACCATCGACTTTGGCAGGCGA
sRNA_14F	571768	572170	402	0.3226	-0.221	ATTGCAATATTTAAAGCTAACGAAGTTGACGATTTCTTTGTATAAGTAATTGAAGAAACTGCTGGTCGTGTTGTTCAATTTAGCTTGCTAGCATTAATATTAGTACCGAAATTTAGGTATAATTTATTAACAAAGTACTGTTTTGAATCGGCAATGCCGATTGAATCGATAAAATAAGTTGTCCCTGGTTCTAAATTAATTAAATCCCAACTAAGAACAAGTTTATTCCCTGATATTTTAAAAGCTTCAGCAGCGGATTTTAGTAAATTACTAGACCCTGCGACTTTAAAATATAAAGTCGCAATATTATCTTTGATAAAATCATCGACAGAATCAAGAATTACGCTAATTCGTGCAGTATCTTCACTAATTCGATCGGTGCTAACTGATTCAATTGTT…
sRNA_15F	692080	692191	111	0.3393	-0.165	AAAAACAAAATTATTATCACCAGTTAATCTCAAAAGTAATTGAGTCACATTTTTCCGAGAGAATGCCAGTTTCTGTTAACTGAGTACGACTTTCAGGTGACAATTCCCATCT
