# Supplementary material for: Mycoplasma non-coding RNA: identification of small RNAs and targets
Source: BMC Genomics. 2016 Oct 25;17(Suppl 8):743. doi: 10.1186/s12864-016-3061-z (PMC5088518; doi:10.1186/s12864-016-3061-z)
Supplement: Additional file 6: Table S6. — Small RNA (sRNA) prediction in Mycoplasma hyorhinis HUB-1. (XLSX 52 kb) [file 12864_2016_3061_MOESM6_ESM.xlsx]

## Sheet: Sheet1 (2)
Table 4 - Small RNA (sRNA) prediction in Mycoplasma hyorhinis HUB-1.
SIGRS	MHR GDL *	MHR DBS1050*	MHR MCLD*	MHR SK76 *	Number of targets		Target ID (MHR) -Product
		MHR DBS1050 presence*	MHR MCLD presence*	MHR SK76 presence*	sRNA plus strand	sRNA minus strand	sRNA plus strand	sRNA minus strand
sRNA_R1	+	+	+	+	0	1		0314 - hypothetical protein
sRNA_R2	+	+	+	+	1	1	0454 - Sugar isomerase SgaE	0262 - Glycerophosphodiester phosphodiesterase family
sRNA_R3	+	+	+	+	2	2	0212 - GTPase obg	0141 - transposase IS861
							0679 - Membrane protein oxaA	0499 - transposase InsK
sRNA_R4	+	+	+	+	1	2	0292 - hypothetical protein	0544 - Phenylalanyl-tRNA synthetase, alpha subunit
							-	0384 - 50S ribosomal protein L15
sRNA_R5 ª	+	+	+	+	2	3	0305 - aminotransferase class V	0219 - ATP synthase subunit b
							0327 - Chromate ion transporter	0248 - DNA gyrase subunit B
							-	0601 - Putative ATP-binding helicase protein
sRNA_R6	+	+	+	+	4	9	0630 - hypothetical protein	0329 - Type I site-specific deoxyribonuclease HsdR family
							0671 - hypothetical protein	0293 - hypothetical protein
							0408 - RNA polymerase sigma factor	0265 - Fatty acid-binding protein DegV-like protein
							0089 - Heat shock protein	0327 - Chromate ion transporter
							-	0514 - pyruvate dehydrogenase
							-	0065 - ABC transport permease protein
							-	0196 - ABC transporter permease protein
							-	0678 - hypothetical protein
							-	0335 - Methyltransferase small domain protein
sRNA_R7 ª	+	+	+	+	0	2	-	0395 - 50S ribosomal protein L16
							-	0412 - Elongation factor Ts
sRNA_R8 ª	+	+	+	+	1	4	0203 - DNA mismatch repair protein	0232 - Leucyl-trna synthetase protein
							-	0421 - Putative glycoprotease GCP
							-	0530 - Hydrolase of the HAD family
							-	0592 - Glucose-6-phosphate isomerase A
sRNA_R9	+	+	+	+	0	2	-	0621 - hypothetical protein
							-	0077 - hypothetical protein
sRNA_R10 ª	+	+	+	+	2	0	0501 - 30S ribosomal protein S7	-
							0066 - ABC transporter permease protein	-
sRNA_R11 ª	+	+	+	+	3	0	0176 - Putative type III restriction-modification: methylase	-
							0180 - Putative type III restriction-modification: methylase	-
							0516 - Pyruvate dehydrogenase component beta subunit	-
* Evaluated by BLAST against MHR (M. hyorhinis) sequenced strains
"+" represents the presence of sRNA in the analysed genome
"-" represents absence of sRNA in the analysed genome
ª sRNA also predicted by RNAspace predictor

## Sheet: Sheet1
Table S6 - Small RNA (sRNA) prediction in Mycoplasma hyorhinis HUB-1.
SIGRS	MHR GDL *	MHR DBS1050*	MHR MCLD*	MHR SK76 *	Number of targets
		MHR DBS1050 presence*	MHR MCLD presence*	MHR SK76 presence*	sRNA plus strand	sRNA minus strand
sRNA_R1	+	+	+	+	0	1
sRNA_R2	+	+	+	+	1	1
sRNA_R3	+	+	+	+	2	2
sRNA_R4	+	+	+	+	1	2
sRNA_R5 ª	+	+	+	+	2	3
sRNA_R6	+	+	+	+	4	9
sRNA_R7 ª	+	+	+	+	0	2
sRNA_R8 ª	+	+	+	+	1	4
sRNA_R9	+	+	+	+	0	2
sRNA_R10 ª	+	+	+	+	2	0
sRNA_R11 ª	+	+	+	+	3	0
* Evaluated by BLAST against MHR (M. hyorhinis) sequenced strains
"+" represents the presence of sRNA in the analysed genome
"-" represents absence of sRNA in the analysed genome
ª sRNA also predicted by RNAspace predictor
