# Supplementary material for: Mycoplasma non-coding RNA: identification of small RNAs and targets
Source: BMC Genomics. 2016 Oct 25;17(Suppl 8):743. doi: 10.1186/s12864-016-3061-z (PMC5088518; doi:10.1186/s12864-016-3061-z)
Supplement: Additional file 7: Table S7. — Mycoplasma hyorhinis sRNAs sequence predicted. (XLSX 51 kb) [file 12864_2016_3061_MOESM7_ESM.xlsx]

## Sheet: Table S_sRNA MHR
Table S7 . Mycoplasma hyorhinis sRNAs sequence predicted
sRNA ID	Genome Position		sRNA features			Sequence
	5'	3'	Length (nt)	GC%	DG (kcal/mol)
sRNA_1R	400544	400579	209	36.73	-0.238	TGCGTGGACCCGGGTTCAACTCCCGGCATCTCCACC
sRNA_2R	336555	336679	70	40.85	-0.214	TACCGGAGCAGTTGGTAAAGCATATACTGATCCAGGGCATTCAAATACTAATGTAACCGGATATCAAATTATTTTAGCAATTACATTAGGTATAACTCTACTTGGAGTATTATGTGCTTTAGTGG
sRNA_3R	836858	836906	49	54.00	-0.149	ACCCCGCCTTTTTCAAGAAAAGAAGACGCCTCAACTTCCGTCTTCGCCC
sRNA_4R	630738	630808	124	32.88	-0.161	AGGAGAAACGTGCAAGACGGTCTAGATATTTTTATGCAAGTACTTTCTTATGGAGGAGCAATAGGTGTAGC
sRNA_5R	240966	241015	35	66.67	-0.142	AGGTGCAGCGAATGAAGTTCCGGATACAGTGTGTTGCCCTTCGGGTGTAC
sRNA_6R	487087	487168	81	39.88	-0.181	TACCAGGTCCTAGACCTTTTAATTCTACTTTAACTTCTTTAATTCCGTGTTCTTTTGCGCCTTCACTAGCTGCTGCTGCTGC
sRNA_7R	710697	710769	98	56.57	-0.168	TAGTTGATATGGGAGTAATGGCTGGAATTAAAGCTGTTTTTGAAGTAGAAGGAATTATCCACGGAACAACTAG
sRNA_8R	518294	518392	70	38.46	-0.123	TGGCGGGTCAGACAGGATTTGAACCTGCGCGGGTTTTCACACCCCTAACGCGTTAGCAGTGCGTCCTCTTCAGCCTCTTGAGTACTGACCCATACCGAG
sRNA_9R	762776	762858	72	36.04	-0.281	AGGAGGTGAGAAATGGCAGATAAAAATAGACCTAGCACACCACACAATAATCCAAATGGTGCTGGTTATCCATCTACTACTGG
sRNA_10R	64975	65184	82	42.99	-0.146	ACACCCGAAGGTGCCTTTACATCTATAAGCCGCGTTCTGTACTATTTCTAGCGTCAATTATTTATCTAAGTTTAAAAAACTTTTTGTTTTTTATTGAATTCTAAAAAACAAATTCCCCTACCTTCATTTGGGTTTCTAGCTCATGGAGTTTACCGCGTTTCACTTTAATTTAATAAATTCGTCTCTGTGGCACTTGTCGTCTAGGCTTGG
sRNA_11R	236030	236100	48	53.06	-0.392	AGGAGGGTCAATGTAGATTAAATCGAAGTTAGAATCCTCTCTCTCTCTCTCTCTACTCTACTCCTATAAGG
