# Supplementary material for: Mycoplasma non-coding RNA: identification of small RNAs and targets
Source: BMC Genomics. 2016 Oct 25;17(Suppl 8):743. doi: 10.1186/s12864-016-3061-z (PMC5088518; doi:10.1186/s12864-016-3061-z)
Supplement: Additional file 8: Table S8. — Target prediction for the sRNAs from M. hyopneumoniae. (XLS 17737 kb) [file 12864_2016_3061_MOESM8_ESM.xls]

## Sheet: sense<=-13Plex
	target	small RNA	structure	Energy kcal/mol
gene2_gidA_glucose_inhibited_division_protein_A__id_AAZ53380.2SIGRS_1	gene2_gidA_glucose_inhibited_division_protein_A__id_AAZ53380.2	SIGRS_1	.(((((((((((((((..((((((((((.&.))))))))))..............).))))))))))))))	-20.09
gene3__conserved_hypothetical_id_AAZ53381.2SIGRS_1	gene3__conserved_hypothetical_id_AAZ53381.2	SIGRS_1	.(((((.(((.....(((((.....(((.....((((((.&.))))))))).....))))).......)))....))))).	-13
gene4__putative_MgpA-like_id_AAZ53382.1SIGRS_1	gene4__putative_MgpA-like_id_AAZ53382.1	SIGRS_1	.(((..(((((.((((.....(((......((((((.&.))))))......)))......)))).)))))...))).	-14.2
gene6_hypothetical_id_AAZ53384.2SIGRS_1	gene6_hypothetical_id_AAZ53384.2	SIGRS_1	(((.......(((((....((((.((.((((((((..(((.&.)))...)))))))).))))))....)))))))).	-17.91
gene7_ftsY_cell_division_protein_ftsY__id_AAZ53385.1SIGRS_1	gene7_ftsY_cell_division_protein_ftsY__id_AAZ53385.1	SIGRS_1	.(((..(((((((((((((......(((....((((((((.&.)))))))).)))....))))))....))))).))...)))	-14.4
gene8__conserved_hypothetical_id_AAZ53386.2SIGRS_1	gene8__conserved_hypothetical_id_AAZ53386.2	SIGRS_1	.(((((((((((.((.......((((.&.))))....)).))))))))))).	-20.1
gene9_hrcA_heat-inducible_transcription_repressor__id_AAZ53387.1SIGRS_1	gene9_hrcA_heat-inducible_transcription_repressor__id_AAZ53387.1	SIGRS_1	.((((.(.((((.(.(((((((((..((((((((.&.))))))))..))))..))))).).))))..).)))).	-15.9
gene10_grpE_heat_shock_id_AAZ53388.2SIGRS_1	gene10_grpE_heat_shock_id_AAZ53388.2	SIGRS_1	.((((..((((.(((....((((((((((((((.((((.&)))).)))))))..))))))).....))).))))..))))	-26.7
gene12_hypothetical_id_AAZ53390.1SIGRS_1	gene12_hypothetical_id_AAZ53390.1	SIGRS_1	.(((((((...((((.(((...(((((.&.)))))..)))..))))...))))))).	-14.4
gene14_rluC_ribosomal_large_subunit_pseudouridine_synthase_C__id_AAZ53392.1SIGRS_1	gene14_rluC_ribosomal_large_subunit_pseudouridine_synthase_C__id_AAZ53392.1	SIGRS_1	(((..(((((((((.......(((((.....(((((((((.&.)))))))))...)))))......)))..))))))..))).	-18.62
gene15_hypothetical_id_AAZ53393.2SIGRS_1	gene15_hypothetical_id_AAZ53393.2	SIGRS_1	.(((((...(((((.(((.((.((((((....((((.&.))))....))))..)).)).))).)))))..))))).	-16
gene16_hypothetical_id_AAZ53394.1SIGRS_1	gene16_hypothetical_id_AAZ53394.1	SIGRS_1	.(((....((((.((..(((.((((((((..((((((((.&.)))).)))))))))))).)))..)))))).))).	-20.9
gene17__conserved_hypothetical_id_AAZ53395.2SIGRS_1	gene17__conserved_hypothetical_id_AAZ53395.2	SIGRS_1	.(((.(((..(...((.(((.....(((((...(((((.&.)))))....))))).....))).))...)..))).))).	-14.6
gene18__ABC_transporter_ATP-binding_id_AAZ53396.1SIGRS_1	gene18__ABC_transporter_ATP-binding_id_AAZ53396.1	SIGRS_1	.(((((.((..(((((((((..((((...(((((.((.&.))..)))))...))))...)))))))))..)).))))).	-14.5
gene20__ABC_transporter_ATP-binding_id_AAZ53398.1SIGRS_1	gene20__ABC_transporter_ATP-binding_id_AAZ53398.1	SIGRS_1	.(((((((((((.(((.....(((..(((.((((.&.)))).))).)))...))).))))))))))).	-16.6
gene21_hypothetical_id_AAZ53399.2SIGRS_1	gene21_hypothetical_id_AAZ53399.2	SIGRS_1	.(((((..((((.(((.(((..((((((..(((((((.&.)))))))..)))..))).)))...))).))))...)))))	-20.1
gene24_hypothetical_id_AAZ53402.2SIGRS_1	gene24_hypothetical_id_AAZ53402.2	SIGRS_1	.(((..(((((((((((((....((((.(((...(((.&.))).))).))))...))))))).......))))))..)))	-21.51
gene26_gatC_Asp-tRNAAsn%2FGlu-tRNAGln_amidotransferase_C_subunit__id_AAZ53404.2SIGRS_1	gene26_gatC_Asp-tRNAAsn%2FGlu-tRNAGln_amidotransferase_C_subunit__id_AAZ53404.2	SIGRS_1	.((((((...((..(((((.((((((((((((.&.)))))))....))))).)))))...))...)))))).	-19.9
gene28_gatB_glutamyl-tRNA_amidotransferase_subunit_B__id_AAZ53406.1SIGRS_1	gene28_gatB_glutamyl-tRNA_amidotransferase_subunit_B__id_AAZ53406.1	SIGRS_1	.(((((.(((.(((((((...............(((((((.&.))))))))))).)))...))).))))).	-13.16
gene29_hypothetical_id_AAZ53407.2SIGRS_1	gene29_hypothetical_id_AAZ53407.2	SIGRS_1	.(((((((((((..(.....(((((.....((((((.&.)))))).))))).)..)))).....))))))).	-19.9
gene32_parC_topoisomerase_IV_subunit_A__id_AAZ53410.1SIGRS_1	gene32_parC_topoisomerase_IV_subunit_A__id_AAZ53410.1	SIGRS_1	.((((((..(((..(..((((.(((.((((...((((.&.))))....)))).)))...))))..)..)))..).)))))	-18.1
gene33_parE_topoisomerase_IV_subunit_B__id_AAZ53411.1SIGRS_1	gene33_parE_topoisomerase_IV_subunit_B__id_AAZ53411.1	SIGRS_1	.(((((........((((.(((((...((((..((.((.&.)).))..)))).))))).))))......))))).	-17.94
gene34_gap_glyceraldehyde_3-phosphate_dehydrogenase__id_AAZ53412.1SIGRS_1	gene34_gap_glyceraldehyde_3-phosphate_dehydrogenase__id_AAZ53412.1	SIGRS_1	.(((.(((.((((((....((((((((.((((((((.&.))))........)))).)))))))).))))))))).))).	-20.7
gene36_hypothetical_id_AAZ53413.2SIGRS_1	gene36_hypothetical_id_AAZ53413.2	SIGRS_1	.(((.((((....(((((((((.((&.)).)))))))))....)))).))).	-17.7
gene37_vacB_VACB-like_ribonuclease_II__id_AAZ53414.2SIGRS_1	gene37_vacB_VACB-like_ribonuclease_II__id_AAZ53414.2	SIGRS_1	.((.((.((((((((...((((.......((((..((((.&))))..)))).......))))....)))))))))).)).	-13.34
gene38_hypothetical_id_ABP01098.1SIGRS_1	gene38_hypothetical_id_ABP01098.1	SIGRS_1	((((..((.(((((........(((((.(.((((((((((.&.)))))))))).).)))))......)).))).))..)))).	-21.44
gene39_cls_cardiolipin_synthetase__id_AAZ53415.2SIGRS_1	gene39_cls_cardiolipin_synthetase__id_AAZ53415.2	SIGRS_1	.((..((((.(((.(.(((...((((((((((((.&.)))))))..)))))))).).))).))))..)).	-15
gene41_licA_PTS_system%2C_lichenan-specific_IIA_component__id_AAZ53417.2SIGRS_1	gene41_licA_PTS_system%2C_lichenan-specific_IIA_component__id_AAZ53417.2	SIGRS_1	.((((((..((...((((((.(..(((((((((((((.&.))))))).).)))))..).)))))).....))..))))))	-16.9
gene42_obg_GTP-binding_protein_Obg__id_AAZ53418.1SIGRS_1	gene42_obg_GTP-binding_protein_Obg__id_AAZ53418.1	SIGRS_1	.(((((..(((((((.(((..((((((.((.&.))..))))...))..)))))........)))))..)))))	-19.4
gene44_hypothetical_id_AAZ53420.1SIGRS_1	gene44_hypothetical_id_AAZ53420.1	SIGRS_1	.((((...((..(...((.((.(.(((........(((((.&.))))).........)))))).))......)..))..))))	-13.13
gene46_dinP_DNA_polymerase_IV__id_AAZ53422.2SIGRS_1	gene46_dinP_DNA_polymerase_IV__id_AAZ53422.2	SIGRS_1	.((((((((....((((........((((((....(((.&.))).....))))))......))))...)))))))).	-14.54
gene47_hypothetical_id_AAZ53423.1SIGRS_1	gene47_hypothetical_id_AAZ53423.1	SIGRS_1	((((..(((..(((...(((.....((((....(((((((.&.))))))))))))))...)))..))).....)))).	-18.5
gene49_atpE_ATP_synthase_C_chain__id_AAZ53425.1SIGRS_1	gene49_atpE_ATP_synthase_C_chain__id_AAZ53425.1	SIGRS_1	.((((.((((((((.((((....(((((((.&.)))))))..)))).)))...........))))))))).	-19.5
gene50_atpF_ATP_synthase_subunit_B__id_AAZ53426.2SIGRS_1	gene50_atpF_ATP_synthase_subunit_B__id_AAZ53426.2	SIGRS_1	.(..((.(((......((.((((((.&.)))))).)).....)))))..).	-16.7
gene51_atpH_ATP_synthase_delta_chain__id_AAZ53427.2SIGRS_1	gene51_atpH_ATP_synthase_delta_chain__id_AAZ53427.2	SIGRS_1	.((((((.(((.......(((..(.(((((((.(.((.&.)).).))))))))..)))........))))))))).	-19.06
gene52_atpA-1_ATP_synthase_alpha_chain__id_AAZ53428.2SIGRS_1	gene52_atpA-1_ATP_synthase_alpha_chain__id_AAZ53428.2	SIGRS_1	((((((((...((((((...(((((.........(((.((.&.))))))))))...)))).))...)).)).)))).	-15.4
gene53_atpG_ATP_synthase_gamma_chain__id_AAZ53429.1SIGRS_1	gene53_atpG_ATP_synthase_gamma_chain__id_AAZ53429.1	SIGRS_1	.((((((........(((((....(((((....((((.&.)))))))))...)))))........)))))).	-14.29
gene55__conserved_hypothetical_id_AAZ53431.1SIGRS_1	gene55__conserved_hypothetical_id_AAZ53431.1	SIGRS_1	.((((((((((((..(((..((.((((.(.(((..(((.&.)))..))).).))))))..)))..)).))))))..)))).	-14.5
gene56_rpsB_30S_ribosomal_protein_S2__id_AAZ53432.2SIGRS_1	gene56_rpsB_30S_ribosomal_protein_S2__id_AAZ53432.2	SIGRS_1	.((((.(((((..((((.........((((.((((((((.&)))))))).))))))))...))))).)))).	-15.8
gene59_glyS_glycyl-tRNA_synthetase__id_AAZ53435.2SIGRS_1	gene59_glyS_glycyl-tRNA_synthetase__id_AAZ53435.2	SIGRS_1	(((((.................((((....((((.(((((.&)))))))))....))))))))).	-15.72
gene60_dnaG_DNA_primase__id_AAZ53436.1SIGRS_1	gene60_dnaG_DNA_primase__id_AAZ53436.1	SIGRS_1	(((((((....(((((((((((((......(((.((((((.&.)))))).)))....))))))))).))))...))))))).	-25.6
gene63_nfo_endonuclease_IV__id_AAZ53439.1SIGRS_1	gene63_nfo_endonuclease_IV__id_AAZ53439.1	SIGRS_1	.(((..(((((((((.((((((..((((.&.))))..)))))).)))))))))..))).	-24.8
gene66__conserved_hypothetical_id_AAZ53442.1SIGRS_1	gene66__conserved_hypothetical_id_AAZ53442.1	SIGRS_1	.((((..((((.(.(((.((((((((....(((.((((.&.)))).)))....))))))))....))).).))))..))))	-17
gene67_uvrC_excinuclease_ABC_subunit_C__id_AAZ53443.1SIGRS_1	gene67_uvrC_excinuclease_ABC_subunit_C__id_AAZ53443.1	SIGRS_1	.(((((((((........(((((((......(((.&.)))...)))))))......))))))))).	-13.14
gene68_hypothetical_id_ABP01099.1SIGRS_1	gene68_hypothetical_id_ABP01099.1	SIGRS_1	.((((((((..(..((..((.(((((.&.))))).))..)).)..)))))))).	-14.9
gene69_dnaK_chaperone_protein_dnaK_-_heat_shock_protein_70__id_AAZ53444.1SIGRS_1	gene69_dnaK_chaperone_protein_dnaK_-_heat_shock_protein_70__id_AAZ53444.1	SIGRS_1	.(((((((.((..((((.....(((((...((((.(((((.&.)))))))))...))))).)))).)).))))))).	-14.8
gene70_dnaJ_heat_shock_protein_DnaJ__id_AAZ53445.1SIGRS_1	gene70_dnaJ_heat_shock_protein_DnaJ__id_AAZ53445.1	SIGRS_1	.((((..((((....(((......((((.(.(((((.&.))))).)..)))).....))).....))))..)))).	-17.5
gene71_cmk_cytidylate_kinase__id_AAZ53446.1SIGRS_1	gene71_cmk_cytidylate_kinase__id_AAZ53446.1	SIGRS_1	.((((.(((((((((.((((((((.(((.(((((.&.))))).))).)...)))))))....)))))))).).))))	-18
gene72_engA_GTP-binding_protein_EngA__id_AAZ53447.2SIGRS_1	gene72_engA_GTP-binding_protein_EngA__id_AAZ53447.2	SIGRS_1	.((((((((...((.((.((((.(..((((((((((.&.))))))......)))))))))...)).))...))))))))	-21.7
gene75_lepA_GTP-binding_protein_LepA__id_AAZ53450.1SIGRS_1	gene75_lepA_GTP-binding_protein_LepA__id_AAZ53450.1	SIGRS_1	.((((((((((((((.....(((.((......((...(((.&.)))...))....)).)))....)))).)))))))).)).	-18.5
gene77_fusA_elongation_factor_EF-G__id_AAZ53452.2SIGRS_1	gene77_fusA_elongation_factor_EF-G__id_AAZ53452.2	SIGRS_1	.(((....(((((...(((((..(((((((((.&.)))))))))..............)))))..)))))..)))	-15.49
gene78_rpsG_30S_ribosomal_protein_S7__id_AAZ53453.1SIGRS_1	gene78_rpsG_30S_ribosomal_protein_S7__id_AAZ53453.1	SIGRS_1	((((.(((((...........((..(((((....((((((.&.))))))....))))).))...))))).)))).	-21.04
gene80_hypothetical_id_AAZ53455.1SIGRS_1	gene80_hypothetical_id_AAZ53455.1	SIGRS_1	((((((....((((.(((((((.((..(((((....((((.&.))))....)))))......)).)).)))))))))))))))	-15.4
gene82__conserved_hypothetical_id_AAZ53457.2SIGRS_1	gene82__conserved_hypothetical_id_AAZ53457.2	SIGRS_1	.((((..((((((((((...((((((.(((&.))))))))).....))...))))))))....)))).	-15.9
gene83__amino_acid_permease__id_AAZ53458.1SIGRS_1	gene83__amino_acid_permease__id_AAZ53458.1	SIGRS_1	.(((.((((((...((.(((..(..(((((((((.&)))))))....))..)..)))))......)))))).))).	-18.5
gene84_nox_NADH_oxidase__id_AAZ53459.1SIGRS_1	gene84_nox_NADH_oxidase__id_AAZ53459.1	SIGRS_1	.(((((((......(((((..(.(((..........((((.&.)))).))).)..)))))..))))))).	-15.1
gene85_deoA_thymidine_phosphorylase__id_AAZ53460.1SIGRS_1	gene85_deoA_thymidine_phosphorylase__id_AAZ53460.1	SIGRS_1	.(((....((((.((((((.((((...((.((((((((((.&.)))))))))).)))))).)))))).))))......))).	-19.1
gene86_deoD_purine-nucleoside_phosphorylase__id_AAZ53461.1SIGRS_1	gene86_deoD_purine-nucleoside_phosphorylase__id_AAZ53461.1	SIGRS_1	((((((((..(((((......((((((((((...((.(((.&.))))))))))))))).)))))..)).))).))).	-20.2
gene87_hypothetical_id_AAZ53462.2SIGRS_1	gene87_hypothetical_id_AAZ53462.2	SIGRS_1	.((..((((((((..(((.....(((((((...((((((.&.))))))....))))))))))..))))))))..)).	-16.8
gene88_secA_preprotein_translocase_SecA_subunit__id_AAZ53463.1SIGRS_1	gene88_secA_preprotein_translocase_SecA_subunit__id_AAZ53463.1	SIGRS_1	.(((((..((((...((((((((((((((((((((.&.)))))))..))..)))))))))))...))))....)))))	-24.2
gene91_hypothetical_id_ABP01100.1SIGRS_1	gene91_hypothetical_id_ABP01100.1	SIGRS_1	.((..((..(..((((((.((((((((.&.))))))))))............))))..)..))..)).	-19.1
gene99__GTP-binding_id_AAZ53464.1SIGRS_1	gene99__GTP-binding_id_AAZ53464.1	SIGRS_1	.((((((((((..(((((.&.)))))..))).............))))))).	-13.91
gene102_hypothetical_id_ABP01101.1SIGRS_1	gene102_hypothetical_id_ABP01101.1	SIGRS_1	.((.((.......(((((((((((.((((.&.)))))))))).)))))......)).)).	-14.92
gene103__conserved_hypothetical_id_AAZ53467.2SIGRS_1	gene103__conserved_hypothetical_id_AAZ53467.2	SIGRS_1	.(..((((.(.((((.(((((((((.((..((((.&.))))..)).))))...))))).)))).)..))))..).	-20.2
gene104_uvrA_excinuclease_ABC_subunit_A__id_AAZ53468.2SIGRS_1	gene104_uvrA_excinuclease_ABC_subunit_A__id_AAZ53468.2	SIGRS_1	.((((.((((((((((....((((.((.........(((.&.)))........)).)))).....)))))))))).)))).	-23.33
gene105__conserved_hypothetical_id_AAZ53469.2SIGRS_1	gene105__conserved_hypothetical_id_AAZ53469.2	SIGRS_1	.((((((((.((((((.(((((.....((.(((.&))).)).........)))))))))))..))))..)))).	-15.24
gene107__conserved_hypothetical_id_AAZ53471.2SIGRS_1	gene107__conserved_hypothetical_id_AAZ53471.2	SIGRS_1	.(((((..(((..(((...(((((((.((.(((((.((((.&.)))).))))).)).))....)))))...))).))))))))	-15.3
gene110_tpx_thiol_peroxidase__id_AAZ53473.2SIGRS_1	gene110_tpx_thiol_peroxidase__id_AAZ53473.2	SIGRS_1	(((.((((....((((..(((((..(((((((..((((((.&.)))))).)))))))...))))))))).)))).))).	-22.3
gene111_lgt_prolipoprotein_diacylglyceryl_transferase__id_AAZ53474.1SIGRS_1	gene111_lgt_prolipoprotein_diacylglyceryl_transferase__id_AAZ53474.1	SIGRS_1	.((((((((...(((....((.((..(((((((.(..(.&.)..).)))))))..)))).)))...)))))))).	-21.9
gene112_trxB_thioredoxin_reductase__id_AAZ53475.1SIGRS_1	gene112_trxB_thioredoxin_reductase__id_AAZ53475.1	SIGRS_1	.(((.((..........((((.(((((((..((((.&))))...)))))))....))))........)).))).	-13.27
gene113__outer_membrane_protein_-_P95__id_AAZ53476.1SIGRS_1	gene113__outer_membrane_protein_-_P95__id_AAZ53476.1	SIGRS_1	.(((((.(((.....((((((((.(((((.(.((.&.))).))))).))))))))........)))....))))).	-15.32
gene114_hypothetical_id_AAZ53477.2SIGRS_1	gene114_hypothetical_id_AAZ53477.2	SIGRS_1	.((((((...(((..((((((((..(((((.&.)))))))))))..........))..)))...)))))).	-13.2
gene116_tpiA_triosephosphate_isomerase__id_AAZ53479.1SIGRS_1	gene116_tpiA_triosephosphate_isomerase__id_AAZ53479.1	SIGRS_1	.((((((((......(((((((...((((((.&))))))....))))))).)))))))).	-14
gene117_rpsO_30S_ribosomal_protein_S15__id_AAZ53480.1SIGRS_1	gene117_rpsO_30S_ribosomal_protein_S15__id_AAZ53480.1	SIGRS_1	.((.((((.(((.......(((...(((((((((..(((.&.)))..)))))))))...))).......))).)))).)).	-17.84
gene123_gyrB_DNA_gyrase_subunit_B__id_AAZ53484.1SIGRS_1	gene123_gyrB_DNA_gyrase_subunit_B__id_AAZ53484.1	SIGRS_1	.(.(((((((..((((..((((((..((((((((((.&.))))))))..))..))))))....)))).))))))).).	-23.8
gene130_apt_adenine_phosphoribosyltransferase__id_AAZ53489.2SIGRS_1	gene130_apt_adenine_phosphoribosyltransferase__id_AAZ53489.2	SIGRS_1	(((((((..(.(((....((..(((.....((((((((((.&.)))))))))).....)))..)).))))..))))))).	-15.3
gene131_pdhA_pyruvate_dehydrogenase_E1-alpha_subunit__id_AAZ53490.1SIGRS_1	gene131_pdhA_pyruvate_dehydrogenase_E1-alpha_subunit__id_AAZ53490.1	SIGRS_1	.(((((((.............(((((...(((((....((.&.))...)))))..)))))..............))))))).	-14.63
gene132_pdhB_pyruvate_dehydrogenase__id_AAZ53491.1SIGRS_1	gene132_pdhB_pyruvate_dehydrogenase__id_AAZ53491.1	SIGRS_1	.(((.((((........((((..(((((((((((((.&)))))))))))))..)))).........)))).))).	-25.73
gene134__conserved_hypothetical_id_AAZ53492.1SIGRS_1	gene134__conserved_hypothetical_id_AAZ53492.1	SIGRS_1	.(((((((((((.(((...((((((((........(((((.&.)))))...))))))))..))).))))).)))))).	-20
gene135_hypothetical_id_AAZ53493.1SIGRS_1	gene135_hypothetical_id_AAZ53493.1	SIGRS_1	.(((..(((.(((((((..(((.((((((.(..(((.&)))..))))))).)))..))))))))))..))).	-18.6
gene137__conserved_hypothetical_id_AAZ53495.1SIGRS_1	gene137__conserved_hypothetical_id_AAZ53495.1	SIGRS_1	.(((((((((((.(((...((((((((........(((((.&.)))))...))))))))..))).))))).)))))).	-17.9
gene139_rpmB_50S_ribosomal_protein_L28__id_AAZ53497.1SIGRS_1	gene139_rpmB_50S_ribosomal_protein_L28__id_AAZ53497.1	SIGRS_1	.(((((.(((((.......(((...((((((((.....((.&.)).....))))))))...)))......)))))...)))))	-14.92
gene140_rplT_50S_ribosomal_protein_L20__id_AAZ53498.1SIGRS_1	gene140_rplT_50S_ribosomal_protein_L20__id_AAZ53498.1	SIGRS_1	(((.((..(((....((((.....(.((((....((((((.&.))))))....))))).))))....)))....)).))).	-15.5
gene141_rpmI_50s_ribosomal_protein_L35__id_AAZ53499.2SIGRS_1	gene141_rpmI_50s_ribosomal_protein_L35__id_AAZ53499.2	SIGRS_1	.(((.(((.....((((((.((((((((((.((((.&.)))).))).)))))))))))))))).))).	-15.9
gene142_infC_translation_initiation_factor_IF-3__id_AAZ53500.2SIGRS_1	gene142_infC_translation_initiation_factor_IF-3__id_AAZ53500.2	SIGRS_1	.((((((..((((......(((..(((((((((.&.)))))))))....))).....))))...)))))).	-17.3
gene143_pyk_pyruvate_kinase__id_AAZ53501.1SIGRS_1	gene143_pyk_pyruvate_kinase__id_AAZ53501.1	SIGRS_1	.(..(((..(((((((.((......((((.(((((((.&.))))))).)))))))))))))..)))..).	-19.7
gene145_hypothetical_id_AAZ53503.1SIGRS_1	gene145_hypothetical_id_AAZ53503.1	SIGRS_1	.((((...((.....(((((......(((((..(((((((.&.)))))))..)))))...))))).)).)))).	-16.7
gene146__aminopeptidase__id_AAZ53504.1SIGRS_1	gene146__aminopeptidase__id_AAZ53504.1	SIGRS_1	.(..((((((((.(((((((((((..((.&.))..))))).......))).)))....))))))))..).	-19.41
gene147_ung_uracil-dna_glycosylase__id_AAZ53505.1SIGRS_1	gene147_ung_uracil-dna_glycosylase__id_AAZ53505.1	SIGRS_1	.((((...(((((.(((((((.(((((((.....((((.&.))))...))))))).....))))))).)))))...)))).	-13.8
gene148_rplU_50S_ribosomal_protein_L21__id_AAZ53506.1SIGRS_1	gene148_rplU_50S_ribosomal_protein_L21__id_AAZ53506.1	SIGRS_1	.((((..(((.(((.....(((((((......((((.&.))))......)))))...)).......))))))..)))).	-15.3
gene149_rpmA_50S_ribosomal_protein_L27__id_AAZ53507.1SIGRS_1	gene149_rpmA_50S_ribosomal_protein_L27__id_AAZ53507.1	SIGRS_1	((.((((.(.(((.(((((.........((((.(((((((.&.)))))))))))....)))))))).).)))).)).	-20.52
gene150_lip2_lipase-esterase__id_AAZ53508.2SIGRS_1	gene150_lip2_lipase-esterase__id_AAZ53508.2	SIGRS_1	.(((..((((((..(..(((.(((.((..(((((((.(((.&.))).)))))))..))))).)))..)..))))..))..)))	-18.3
gene152_hypothetical_id_AAZ53509.2SIGRS_1	gene152_hypothetical_id_AAZ53509.2	SIGRS_1	.((((((((((.((.....((((((....((((((.&.)))))).....))))))....)).))))))......))))	-23.8
gene153__hexosephosphate_transport_id_AAZ53510.2SIGRS_1	gene153__hexosephosphate_transport_id_AAZ53510.2	SIGRS_1	((((.(((...(((((((......((((.....(((((((.&.)))))))...))))......))))))).....))).))))	-14.9
gene154_ldh_L-lactate_dehydrogenase__id_AAZ53511.1SIGRS_1	gene154_ldh_L-lactate_dehydrogenase__id_AAZ53511.1	SIGRS_1	((..((.(((.(((((......(....(((...(((((((&.)))))))..)))...)......))))))))..))..)).	-16.3
gene155__conserved_hypothetical_id_AAZ53512.2SIGRS_1	gene155__conserved_hypothetical_id_AAZ53512.2	SIGRS_1	.((.(((((.((((((......(((((((((..((((.((.&.)).))))..))))))))))))))).....))))))).	-27.9
gene157_prfA_peptide_chain_release_factor_RF-1__id_AAZ53513.1SIGRS_1	gene157_prfA_peptide_chain_release_factor_RF-1__id_AAZ53513.1	SIGRS_1	((((..((....((((.......(((...((.((((((((.&.))))))))))..)))......))))...))..)))).	-13.92
gene158_hemK_protoporphirogen_oxidase__id_AAZ53514.2SIGRS_1	gene158_hemK_protoporphirogen_oxidase__id_AAZ53514.2	SIGRS_1	.(((((((.(((.......(..((((((((...(((.((.&)).)))..))))))))..)..........))).)))))))	-14.63
gene159_gltX_glutamyl-tRNA_synthetase__id_AAZ53515.2SIGRS_1	gene159_gltX_glutamyl-tRNA_synthetase__id_AAZ53515.2	SIGRS_1	.(((((..((((.....(((((((..........(((((.&.))))).........))))))).....))))))))).	-24.11
gene160_hypothetical_id_AAZ53516.2SIGRS_1	gene160_hypothetical_id_AAZ53516.2	SIGRS_1	((((...((((((((((..........(((((.(((((.(.&.).))))).)))))))))))))))..)))).	-19.3
gene161__tRNA%2FrRNA_methyltransferase__id_AAZ53517.2SIGRS_1	gene161__tRNA%2FrRNA_methyltransferase__id_AAZ53517.2	SIGRS_1	.(((((((((((.&.))))............))))))).	-13.2
gene164__chromate_transport_id_AAZ53519.2SIGRS_1	gene164__chromate_transport_id_AAZ53519.2	SIGRS_1	.((..((.((((((((((..((.(((.(((((((.&.))))))).))).))........)))))))))).))..)).	-21.1
gene165__chromate_transport_id_AAZ53520.1SIGRS_1	gene165__chromate_transport_id_AAZ53520.1	SIGRS_1	.(((((((.((.((...(((.(..(((((.((((.&.))))..)))))...).)))........))..)))))))))	-17.3
gene166__conserved_hypothetical_id_AAZ53521.1SIGRS_1	gene166__conserved_hypothetical_id_AAZ53521.1	SIGRS_1	.((.((((.((........(((..(...((((..(((.&)))..))))......)..))).....)).)))).)).	-14.02
gene167__conserved_hypothetical_id_AAZ53522.1SIGRS_1	gene167__conserved_hypothetical_id_AAZ53522.1	SIGRS_1	((((...((((..((((.((((((.....((((.(((.((.&.)).))).))))....)))))).))))..)))).)))).	-26.9
gene168_tig_trigger_factor__id_AAZ53523.2SIGRS_1	gene168_tig_trigger_factor__id_AAZ53523.2	SIGRS_1	.((.((((...((((..(((((((((....((((..((((.&.)))).))))......)))).))))).))))...)))).))	-21.4
gene170_rpe_ribulose-phosphate_3-epimerase__id_AAZ53525.2SIGRS_1	gene170_rpe_ribulose-phosphate_3-epimerase__id_AAZ53525.2	SIGRS_1	.((((((.(((((((....(((((((.&.))))))).....))).))))............)))))).	-16.12
gene171__Probable_GTPase_engC__id_AAZ53526.1SIGRS_1	gene171__Probable_GTPase_engC__id_AAZ53526.1	SIGRS_1	((((((.((.(((((..((.....(((((((......(((.&.))).....))))))).....))..))))).)).)))))).	-19.6
gene173__DNA_methylase__id_AAZ53528.1SIGRS_1	gene173__DNA_methylase__id_AAZ53528.1	SIGRS_1	.(((((((((((.(....(((.((.(.((((.....(((.&.)))...)))).).))))).......).))).)))))))).	-21
gene174__conserved_hypothetical_id_AAZ53529.1SIGRS_1	gene174__conserved_hypothetical_id_AAZ53529.1	SIGRS_1	((((.(((....((..((....(((((...(((((((..(.&.)..))))))).))))).))...)).))).)))).	-17.7
gene175_era_GTP-binding_id_AAZ53530.1SIGRS_1	gene175_era_GTP-binding_id_AAZ53530.1	SIGRS_1	.(((((..((((..(((...........((((((((.(((.&.))).))))))))...)))))))..))))).	-13.24
gene176_cdd_cytidine_deaminase__id_AAZ53531.1SIGRS_1	gene176_cdd_cytidine_deaminase__id_AAZ53531.1	SIGRS_1	.((((..(((((.(((((........(((((((((((.&.)))))))...))))........))))).)))))..)))).	-17.49
gene177__conserved_hypothetical_id_AAZ53532.1SIGRS_1	gene177__conserved_hypothetical_id_AAZ53532.1	SIGRS_1	.((((((((...(((.((((((((((.((.((((((.&.)))))).))..)))))))))).)))..)))))))).	-21.2
gene180_deoB_phosphopentomutase__id_AAZ53535.1SIGRS_1	gene180_deoB_phosphopentomutase__id_AAZ53535.1	SIGRS_1	.((((((...(((((((((....(((((.&.)))))....)))).............)))))...))))))	-15.21
gene182_hypothetical_id_ABP01102.1SIGRS_1	gene182_hypothetical_id_ABP01102.1	SIGRS_1	.((((...((.(((((((.(.((.(((((.(((.&.)))))))))).)....))))))).))...)))).	-17.3
gene186_rluB_ribosomal_large_subunit_pseudouridine_synthase_B__id_AAZ53540.2SIGRS_1	gene186_rluB_ribosomal_large_subunit_pseudouridine_synthase_B__id_AAZ53540.2	SIGRS_1	.(((...(((((..((((((..((((((((((.&.)))))))))).......))))))..)))))...))).	-16.3
gene187_rplQ_50S_ribosomal_protein_L17__id_AAZ53541.1SIGRS_1	gene187_rplQ_50S_ribosomal_protein_L17__id_AAZ53541.1	SIGRS_1	.((((..((((.(((((..((..((((((((((((.&.))).)))))))))..))..))))).))))..)))).	-21
gene188_rpoA_DNA-directed_RNA_polymerase_alpha_subunit__id_AAZ53542.1SIGRS_1	gene188_rpoA_DNA-directed_RNA_polymerase_alpha_subunit__id_AAZ53542.1	SIGRS_1	.(((.(((((..((((....(((((.....(((((.&.)))))......))))).....))))...)))).).))).	-16.1
gene189_rpsK_30S_ribosomal_protein_S11__id_AAZ53543.1SIGRS_1	gene189_rpsK_30S_ribosomal_protein_S11__id_AAZ53543.1	SIGRS_1	.(((((((..((((..(((....((((((((.(..((.&.))..))))))))))))..)))).......)))).))).	-14.5
gene190_rpsM_30S_ribosomal_protein_S13__id_AAZ53544.1SIGRS_1	gene190_rpsM_30S_ribosomal_protein_S13__id_AAZ53544.1	SIGRS_1	(((((((..(((.....(((...((((.......((((((.&.))))))))))...)))........)))..))))))).	-14.53
gene191_rpmJ_50S_ribosomal_protein_L36__id_AAZ53545.1SIGRS_1	gene191_rpmJ_50S_ribosomal_protein_L36__id_AAZ53545.1	SIGRS_1	.((((...(((((...((..(((((((..(((...(((((.&))))))).)..)))))))..)).....)))))....))))	-14.6
gene192_infA_translation_initiation_factor_IF-1__id_AAZ53546.2SIGRS_1	gene192_infA_translation_initiation_factor_IF-1__id_AAZ53546.2	SIGRS_1	.((.((((((...((((..((((((..((((((.((.(((.&.))).)).)))))).))))))..))))))))))....)).	-14.1
gene193_map_methionine_aminopeptidase__id_AAZ53547.1SIGRS_1	gene193_map_methionine_aminopeptidase__id_AAZ53547.1	SIGRS_1	.((((((((.(((.............((((((((((((.&.)))))))))))).))).))))).........))).	-22.24
gene194_adk_adenylate_kinase__id_AAZ53548.1SIGRS_1	gene194_adk_adenylate_kinase__id_AAZ53548.1	SIGRS_1	(..(.(((.(((..((((..((.(((...(((..((((((.&.)))))))))))).))..)))).))).)))....)..).	-13
gene195_secY_preprotein_translocase_SecY_subunit__id_AAZ53549.1SIGRS_1	gene195_secY_preprotein_translocase_SecY_subunit__id_AAZ53549.1	SIGRS_1	.((((...((((...((..(((((..(....((((.&.))))......)..))))).....))...))))....))))	-15.8
gene196_rplO_50S_ribosomal_protein_L15__id_AAZ53550.2SIGRS_1	gene196_rplO_50S_ribosomal_protein_L15__id_AAZ53550.2	SIGRS_1	.((((((((.(((((...........((((((((((.&.))).))))))).............))).)).)))))))).	-20.55
gene199_rplF_50S_ribosomal_protein_L6__id_AAZ53553.1SIGRS_1	gene199_rplF_50S_ribosomal_protein_L6__id_AAZ53553.1	SIGRS_1	.((((......(((((..(((((((...(((((.&.))))).........))).))))...)))))..)))).	-14.9
gene201_rpsN_30S_ribosomal_protein_S14__id_AAZ53555.1SIGRS_1	gene201_rpsN_30S_ribosomal_protein_S14__id_AAZ53555.1	SIGRS_1	.(((((......(((((((((.((((...(((..((((((.&.))))))..)))..)))).....)))))).))).))))).	-20.1
gene204_rplN_50S_ribosomal_protein_L14__id_AAZ53558.1SIGRS_1	gene204_rplN_50S_ribosomal_protein_L14__id_AAZ53558.1	SIGRS_1	.((..((((....((((.(.....((((.(((((((((.&.))))))))).)))))))))....))))..)).	-21.3
gene205_rpsQ_30S_ribosomal_protein_S17__id_AAZ53559.2SIGRS_1	gene205_rpsQ_30S_ribosomal_protein_S17__id_AAZ53559.2	SIGRS_1	.(((((...(((.(((........((((...((((((.((.&.))..))))))..)))))))))).......))))).	-15.8
gene207_rplP_50S_ribosomal_protein_L16__id_AAZ53561.1SIGRS_1	gene207_rplP_50S_ribosomal_protein_L16__id_AAZ53561.1	SIGRS_1	.((((((((((....((((((......((((.((((.&)))).)))).........))))))....)))))))))).	-20.26
gene208_rpsC_30S_ribosomal_protein_S3__id_AAZ53562.2SIGRS_1	gene208_rpsC_30S_ribosomal_protein_S3__id_AAZ53562.2	SIGRS_1	.((((((................(((.((((((((((.&.))))))..)))))))........)))))).	-13.25
gene209_rplV_50S_ribosomal_protein_L22__id_AAZ53563.2SIGRS_1	gene209_rplV_50S_ribosomal_protein_L22__id_AAZ53563.2	SIGRS_1	.(((.((((((.(((((((.............(((((((.&.))))))))))))))..))))))...))).	-18.51
gene210_rpsS_30S_ribosomal_protein_S19__id_AAZ53564.1SIGRS_1	gene210_rpsS_30S_ribosomal_protein_S19__id_AAZ53564.1	SIGRS_1	.((((((((((((...(((.(((((.((((((.&.))))))))))).)))......))).)..)))))))).	-24
gene211_rplB_50S_ribosomal_protein_L2__id_AAZ53565.1SIGRS_1	gene211_rplB_50S_ribosomal_protein_L2__id_AAZ53565.1	SIGRS_1	.((..(((((.(((......((.(..((((((((((.&.)))...)))))))...).))......)))..)))))..))	-15.5
gene212_rplW_50S_ribosomal_protein_L23__id_AAZ53566.1SIGRS_1	gene212_rplW_50S_ribosomal_protein_L23__id_AAZ53566.1	SIGRS_1	.(((((...(((.(((((..(.(((((......(((((.&.)))))))))).)..))))).....)))....))))).	-13.8
gene213_rplD_50S_ribosomal_protein_L4__id_AAZ53567.2SIGRS_1	gene213_rplD_50S_ribosomal_protein_L4__id_AAZ53567.2	SIGRS_1	.((((((...((.(((.........(((.((((((((.&.)))))))).)))..........))).))....)))))).	-18.31
gene215_rpsJ_30S_ribosomal_protein_S10__id_AAZ53569.1SIGRS_1	gene215_rpsJ_30S_ribosomal_protein_S10__id_AAZ53569.1	SIGRS_1	.(((.((((..((((((.(((..((.(((..(..((((((.&.))))))..)..))).))...)))))))))..)))).))).	-22.4
gene216__conserved_hypothetical_id_AAZ53571.1SIGRS_1	gene216__conserved_hypothetical_id_AAZ53571.1	SIGRS_1	.((((...(((((((((((((((((((((((.&.))))))).....)))))))...)))).)))))..)))).	-13.6
gene217__protein_P97_-_copy_1__id_AAZ53572.1SIGRS_1	gene217__protein_P97_-_copy_1__id_AAZ53572.1	SIGRS_1	((((...((((.(((..((((((((...(((((...((((.&.)))).......))))).)))))))).)))))))..)))).	-17.4
gene219__26.3_kDa_protein_in_cilium_adhesin_operon__id_AAZ53574.1SIGRS_1	gene219__26.3_kDa_protein_in_cilium_adhesin_operon__id_AAZ53574.1	SIGRS_1	.(((...((((((.((((((((((...(((.((((((.&.)))))).))).....)))))...))))).))))))..)))	-18.8
gene220_alaS_alanyl-tRNA_synthetase__id_AAZ53575.2SIGRS_1	gene220_alaS_alanyl-tRNA_synthetase__id_AAZ53575.2	SIGRS_1	.((((.((((.((.(((.(((((.((((((.&.))))))............))))).))).)).)))).))))	-15.92
gene221__conserved_hypothetical_id_AAZ53576.2SIGRS_1	gene221__conserved_hypothetical_id_AAZ53576.2	SIGRS_1	.((((((((.((((.((((...((.((((((((((((.&.)))))))..))))).))...)))).)))))))))..))).	-23.1
gene223_pth_peptidyl-tRNA_hydrolase__id_AAZ53578.1SIGRS_1	gene223_pth_peptidyl-tRNA_hydrolase__id_AAZ53578.1	SIGRS_1	.((((((...(((((..((((......((((((((.((((.&)))).))))))))......)))).)))))...).))))).	-19.3
gene224__conserved_hypothetical_id_AAZ53579.2SIGRS_1	gene224__conserved_hypothetical_id_AAZ53579.2	SIGRS_1	.(((((....(((((.((((.(((((.(((((.&.))))..).))))).)))).))......)))..))))).	-14.4
gene225_ftsH_cell_division_id_AAZ53580.2SIGRS_1	gene225_ftsH_cell_division_id_AAZ53580.2	SIGRS_1	((((...(((((..((((((.(((((((.........(((.&.)))........))))))).))))))...))))))))).	-18.73
gene226_lysS_lysyl-tRNA_synthetase__id_AAZ53581.2SIGRS_1	gene226_lysS_lysyl-tRNA_synthetase__id_AAZ53581.2	SIGRS_1	.((((((..((((((((.....(((((..(....(((((.&.))))).....)..)))))...))))).)))..)))))).	-16.3
gene227__hydrolase_of_the_HAD_family__id_AAZ53582.1SIGRS_1	gene227__hydrolase_of_the_HAD_family__id_AAZ53582.1	SIGRS_1	.((((((((((..(((.......((((.((((((.&.))))))...))))..........)))..)))))).)))).	-22.33
gene228_trmE_tRNA_modification_GTPase_ThdF%2FTrmE__id_AAZ53583.1SIGRS_1	gene228_trmE_tRNA_modification_GTPase_ThdF%2FTrmE__id_AAZ53583.1	SIGRS_1	.(((..((((((((((.........(((((((..(((.&.)))...))))))).....))))))..))))..))).	-20.64
gene229__ABC_transporter_ATP-binding_id_AAZ53584.1SIGRS_1	gene229__ABC_transporter_ATP-binding_id_AAZ53584.1	SIGRS_1	.((((((.(((((((.(((((........(((.(((.((.&.)).))).)))...)))))))))))).)))))).	-24.6
gene230_hypothetical_id_AAZ53585.2SIGRS_1	gene230_hypothetical_id_AAZ53585.2	SIGRS_1	.((((((((...((...(((((((((.(((...((.&.))...))).)))).....)))))....)))))))))).	-16.4
gene231_oppB-1_oligopeptide_ABC_transporter_system_permease__id_AAZ53586.1SIGRS_1	gene231_oppB-1_oligopeptide_ABC_transporter_system_permease__id_AAZ53586.1	SIGRS_1	.(((.((((((((.....(((((.(((((.&.))))).)))))..............))))))))))).	-13.91
gene232_oppC-1_oligopeptide_transport_system_permease_id_AAZ53587.2SIGRS_1	gene232_oppC-1_oligopeptide_transport_system_permease_id_AAZ53587.2	SIGRS_1	.((..((..((((......(((.((.(((...((((.&.))))...)))))))).........))))....))..)).	-15.66
gene233_oppD_oligopeptide_ABC_transporter_ATP-binding_id_AAZ53588.2SIGRS_1	gene233_oppD_oligopeptide_ABC_transporter_ATP-binding_id_AAZ53588.2	SIGRS_1	.(((.((......(((.(((.((((..(((((...((.&.))...)))))))))))))))......)).))).	-14.8
gene234_oppF-1_oligopeptide_ABC_transporter_ATP-binding_id_AAZ53589.2SIGRS_1	gene234_oppF-1_oligopeptide_ABC_transporter_ATP-binding_id_AAZ53589.2	SIGRS_1	.((..((((((((..........(.(((((((((((((.&.))))))))))))).).........))))))))..)).	-32.81
gene236__lipoid_AAZ53591.2SIGRS_1	gene236__lipoid_AAZ53591.2	SIGRS_1	.((((..((.(((...((((((((((.(((((.&.))))).))))))...))))...))).))..)))).	-17.8
gene237__ISMHp1_transposase__id_AAZ53592.1SIGRS_1	gene237__ISMHp1_transposase__id_AAZ53592.1	SIGRS_1	.((((((((((((((..((((((.&.))))))..))))))............))).))))).	-20.4
gene239_hypothetical_id_AAZ53594.2SIGRS_1	gene239_hypothetical_id_AAZ53594.2	SIGRS_1	((((.(((................(((((((..((((.((.&.)).)))).))))))).))))))).	-15.13
gene240_nrdE_ribonucleoside-diphosphate_reductase_alpha_chain__id_AAZ53595.2SIGRS_1	gene240_nrdE_ribonucleoside-diphosphate_reductase_alpha_chain__id_AAZ53595.2	SIGRS_1	(.(((.((((.(.(((.((....((..((((..(((((((.&.))))))).))))..))....)).)))))))).))).).	-14.6
gene241_nrdI_ribonucleoprotein_NrdI__id_AAZ53596.1SIGRS_1	gene241_nrdI_ribonucleoprotein_NrdI__id_AAZ53596.1	SIGRS_1	.((((.((...(((((..............((((((.&)))))))))))..)).)))).	-15.63
gene242_nrdF_ribonucleoside-diphosphate_reductase_beta_chain__id_AAZ53597.2SIGRS_1	gene242_nrdF_ribonucleoside-diphosphate_reductase_beta_chain__id_AAZ53597.2	SIGRS_1	(((..((((..((..........((....(((((.(((((.&.))))))))))...))...........)).)).))..))).	-17.5
gene245__methylmalonate-semialdehyde_dehydrogenase__id_AAZ53599.1SIGRS_1	gene245__methylmalonate-semialdehyde_dehydrogenase__id_AAZ53599.1	SIGRS_1	.((((..(((.((.(((((.(((((((((((((.&.)))))..)))).....)))).)))))..)))))..)))).	-15.6
gene248__myo-inositol_2-dehydrogenase__id_AAZ53602.2SIGRS_1	gene248__myo-inositol_2-dehydrogenase__id_AAZ53602.2	SIGRS_1	.(((((((((..(((((.......(((((((...(((.&.)))...)))))))..))))).......)))..)))))).	-15.4
gene249_iolD_myo-inositol_catabolism_id_AAZ53603.1SIGRS_1	gene249_iolD_myo-inositol_catabolism_id_AAZ53603.1	SIGRS_1	.(..(((..((...(((((((((((..((((.(((.&.))).))))..))))))...)))))...))..)))..).	-15.5
gene250_iolE_myo-inositol_catabolism_id_AAZ53604.2SIGRS_1	gene250_iolE_myo-inositol_catabolism_id_AAZ53604.2	SIGRS_1	((...((..((...(((...((.((((((((..((((.((&.)).)))).)).)))))).))...)))...))..))..)).	-20.3
gene251_mglA_ribose_ABC_transport_ATP-binding_id_AAZ53605.2SIGRS_1	gene251_mglA_ribose_ABC_transport_ATP-binding_id_AAZ53605.2	SIGRS_1	(((((((....(((.&.)))...))))))).	-13.7
gene253_rbsB_periplasmic_sugar-binding_id_AAZ53608.1SIGRS_1	gene253_rbsB_periplasmic_sugar-binding_id_AAZ53608.1	SIGRS_1	.(((((((((((...(((((((........((((((.&.))))))........)))..))))....))))))))))).	-25.09
gene254__myo-inositol_2-dehydrogenase__id_AAZ53609.1SIGRS_1	gene254__myo-inositol_2-dehydrogenase__id_AAZ53609.1	SIGRS_1	.((((...(((((((..(((((.((((((((((.&))).))))))))))))..)))))))...))..)).	-23.2
gene255__transposase__id_AAZ53610.1SIGRS_1	gene255__transposase__id_AAZ53610.1	SIGRS_1	.((((((..(((((.((((((((.(((........(((.&.))))))))))))))..)))))..)))))).	-15
gene257__conserved_hypothetical_id_AAZ53612.2SIGRS_1	gene257__conserved_hypothetical_id_AAZ53612.2	SIGRS_1	.(((((.(((((....((((((..((....((((((((.&.)))))))))).))))))...))))).))))).	-16.8
gene258_hypothetical_id_ABP01104.1SIGRS_1	gene258_hypothetical_id_ABP01104.1	SIGRS_1	(((((..((((((.((...(((((((.(((((...(((((.&.)))))..)))))))))))))).)))))).))))).	-26.4
gene259_hypothetical_id_AAZ53613.2SIGRS_1	gene259_hypothetical_id_AAZ53613.2	SIGRS_1	((((...(((((((........(((((.(.((.(((((((.&.))))))).))))))))....)))))))...)))).	-19.8
gene260_hypothetical_id_AAZ53614.2SIGRS_1	gene260_hypothetical_id_AAZ53614.2	SIGRS_1	((((((......................(((((...((((.&.))))...))))).)))))).	-13.9
gene261_secD_protein-export_membrane_id_AAZ53615.1SIGRS_1	gene261_secD_protein-export_membrane_id_AAZ53615.1	SIGRS_1	.((((....((...(((((.(...(..(((((((((((((.&)))))))))))))..)..).))))).))....)))).	-19.7
gene263_aspS_aspartyl-tRNA_synthetase__id_AAZ53617.2SIGRS_1	gene263_aspS_aspartyl-tRNA_synthetase__id_AAZ53617.2	SIGRS_1	.(((((..((((......(..(.(((..(((((((.&.)))))))..))))..)...))))...))))).	-17.6
gene265_rpsT_30S_ribosomal_protein_S20__id_AAZ53619.1SIGRS_1	gene265_rpsT_30S_ribosomal_protein_S20__id_AAZ53619.1	SIGRS_1	.((((((......(((.(((((......((.((.&.)).))........))))).)))..)))))).	-13.84
gene266__conserved_hypothetical_id_AAZ53620.2SIGRS_1	gene266__conserved_hypothetical_id_AAZ53620.2	SIGRS_1	((((.((((.(((...((((((......((((..(..(((.&.)))..)..)))).....))))))..))))))).)))).	-16.1
gene268_hypothetical_id_AAZ53622.1SIGRS_1	gene268_hypothetical_id_AAZ53622.1	SIGRS_1	.((..(...((.((((((....((((..((....((((.&.)))).....))..))))....))))))))....)..)).	-17.6
gene269_smf_DNA_processing_protein_SMF__id_AAZ53623.1SIGRS_1	gene269_smf_DNA_processing_protein_SMF__id_AAZ53623.1	SIGRS_1	((((((((((.......(((..(((((...(((((((..(.&.)..)))))))...)))))..)))))))))).))).	-17.11
gene270_eno_enolase__id_AAZ53624.1SIGRS_1	gene270_eno_enolase__id_AAZ53624.1	SIGRS_1	.(((((((((..(((((((..((..((.(((.&.))).))...))..))))).....))..)))))))))	-22.4
gene271_serS_seryl-tRNA_synthetase__id_AAZ53625.2SIGRS_1	gene271_serS_seryl-tRNA_synthetase__id_AAZ53625.2	SIGRS_1	.(((((...((((..(.((((......(((((((((((.&.)))))))..)))).........)))))..)))).))))).	-17.26
gene276_dnaX_DNA_polymerase_III_gamma_and_tau_subunit__id_AAZ53630.2SIGRS_1	gene276_dnaX_DNA_polymerase_III_gamma_and_tau_subunit__id_AAZ53630.2	SIGRS_1	.((((...(((((.....(((..((.((((((((((((.&.)))).)))))))).)).)))......)))))..)))).	-20.2
gene277__conserved_hypothetical_id_AAZ53631.2SIGRS_1	gene277__conserved_hypothetical_id_AAZ53631.2	SIGRS_1	.((((((...........(((...((((((...(((.&.))).))))))..)))............)))))).	-14.5
gene279_tmk_thymidylate_kinase__id_AAZ53633.2SIGRS_1	gene279_tmk_thymidylate_kinase__id_AAZ53633.2	SIGRS_1	.(((..(((..((((..........((((((((((((.&.)))))).))))))..........))))...)))...))).	-19.65
gene281__conserved_hypothetical_id_AAZ53635.2SIGRS_1	gene281__conserved_hypothetical_id_AAZ53635.2	SIGRS_1	.(((((....(((((.(.((((.(((...((.((((((.&.)))))).)).)))))))....).)))))...))))).	-20.1
gene282_hpt_hypoxanthine_phosphoribosyltransferase__id_AAZ53636.1SIGRS_1	gene282_hpt_hypoxanthine_phosphoribosyltransferase__id_AAZ53636.1	SIGRS_1	(((((((..(...(((((((.((((.&.)))).)))))))......)..))))))).	-13.3
gene284__ABC_transporter_ATP-binding_id_AAZ53638.1SIGRS_1	gene284__ABC_transporter_ATP-binding_id_AAZ53638.1	SIGRS_1	.(((.((((.((((..((((((((((.....((..(((.&.)))..))....)))).)))))).....)))).)))).)))	-20.1
gene285__ABC_TRANSPORTER_PERMEASE_id_AAZ53639.1SIGRS_1	gene285__ABC_TRANSPORTER_PERMEASE_id_AAZ53639.1	SIGRS_1	.(((((...(((((..(..(((((((((&.)))))))))..)..)))))))))).	-16
gene286_lig_DNA_ligase__id_AAZ53640.2SIGRS_1	gene286_lig_DNA_ligase__id_AAZ53640.2	SIGRS_1	.(((((((((((((((((((..(.((((.&.)))).)..))))))))))))))))))).	-20.9
gene288_mgtA_cation-transporting_P-type_ATPase__id_AAZ53642.2SIGRS_1	gene288_mgtA_cation-transporting_P-type_ATPase__id_AAZ53642.2	SIGRS_1	.(((((((((((((((((......((((((..(((((.&.)))))..)))..))).))))))))).....)))))))).	-22.3
gene289_smpB_SsrA-binding_id_AAZ53643.1SIGRS_1	gene289_smpB_SsrA-binding_id_AAZ53643.1	SIGRS_1	.((((((.(((((((.(((((((..(((((((((.&.)))))))..))..))))))).))))))).)))))).	-21.4
gene290__nuclease%2C_lipoid_AAZ53644.2SIGRS_1	gene290__nuclease%2C_lipoid_AAZ53644.2	SIGRS_1	.((.((((.(((((((....(((((((.((((((((.((.&.)))))))))))))...)))).....))))))))))).)).	-26.9
gene291__P102-like_id_AAZ53645.2SIGRS_1	gene291__P102-like_id_AAZ53645.2	SIGRS_1	.(((...(((((.((..(((((((((...((...(.((((.&.))))))).)))))))))..))......)))))...))).	-15.7
gene292__P97-like_id_AAZ53646.2SIGRS_1	gene292__P97-like_id_AAZ53646.2	SIGRS_1	.(((...(((((..(((...((((((((((.&.)))))))))).))).)))))...))).	-19.4
gene295_rpmF_50S_ribosomal_protein_L32__id_AAZ53649.1SIGRS_1	gene295_rpmF_50S_ribosomal_protein_L32__id_AAZ53649.1	SIGRS_1	.(.((.((((...((((..(((((.((((((..(((.&.)))..))))))..)))))))))..)))).)).).	-15.1
gene297_hypothetical_id_ABP01105.1SIGRS_1	gene297_hypothetical_id_ABP01105.1	SIGRS_1	.(((...((((.(((..(((.........(((((.&.))))).......))).)))))))...))).	-15.29
gene303__conserved_hypothetical_id_AAZ53651.2SIGRS_1	gene303__conserved_hypothetical_id_AAZ53651.2	SIGRS_1	.(((.((..((((..(((((((........(((((.((.&.)).))))))))))))..))))..)).))).	-17.1
gene304__conserved_hypothetical_id_AAZ53652.1SIGRS_1	gene304__conserved_hypothetical_id_AAZ53652.1	SIGRS_1	.(((...((((((.((((...((((.(((((((.((.&.)).))))..))).)))).......)))).))))))..)))	-16.4
gene305__transcriptional_regulator__id_AAZ53653.2SIGRS_1	gene305__transcriptional_regulator__id_AAZ53653.2	SIGRS_1	.((((.....(((.((((((((((...((((((.&.))))))....)))....)))))))..))).....)))).	-18.7
gene306_pyrG_CTP_synthase__id_AAZ53654.2SIGRS_1	gene306_pyrG_CTP_synthase__id_AAZ53654.2	SIGRS_1	.(((.(((((..((((...((.((((((..((..((.&.)).))...))))))..))....)))).)))))))).	-14.6
gene307_pgsA_CDP-diacylglycerol--glycerol-3-phosphate_3-phosphatidyltransferase__id_AAZ53655.2SIGRS_1	gene307_pgsA_CDP-diacylglycerol--glycerol-3-phosphate_3-phosphatidyltransferase__id_AAZ53655.2	SIGRS_1	.(((((((((.(((...........(((..((((.(((((.&.)))))))))..))).............))).)))))))))	-23.65
gene308_hypothetical_id_AAZ53656.1SIGRS_1	gene308_hypothetical_id_AAZ53656.1	SIGRS_1	.(((((((((........((((((((..(.&.)..))))))))........))))))))).	-18.79
gene309_topA_DNA_topoisomerase_I__id_AAZ53657.2SIGRS_1	gene309_topA_DNA_topoisomerase_I__id_AAZ53657.2	SIGRS_1	.((((((((((((((........(((((((((((..((.&.))..)))))))))))......))))))))....)))))).	-14.04
gene310_rplS_50S_ribosomal_protein_L19__id_AAZ53658.1SIGRS_1	gene310_rplS_50S_ribosomal_protein_L19__id_AAZ53658.1	SIGRS_1	.(((((((((.(((((..((((((.((.&.))..))))))..)).)))....)))).))))).	-15.6
gene311_trmD_tRNA_%28guanine-N1%29-methyltransferase__id_AAZ53659.1SIGRS_1	gene311_trmD_tRNA_%28guanine-N1%29-methyltransferase__id_AAZ53659.1	SIGRS_1	.(((((((((((.((((((((.(((((.&.))))))))).......)))).)))))..)))))).	-20.81
gene312_rpsP_30S_ribosomal_protein_S16__id_AAZ53660.1SIGRS_1	gene312_rpsP_30S_ribosomal_protein_S16__id_AAZ53660.1	SIGRS_1	(((.((((.((((((((.(((((((.....((((.(((((.&.)))))..))))....))))))).)))).)))).)))))))	-18.7
gene313_hypothetical_id_AAZ53661.1SIGRS_1	gene313_hypothetical_id_AAZ53661.1	SIGRS_1	.((((.(((((.....((((.((((((((((..(((((((.&.)))))))..)))))..))))).)))).))))).)))).	-25.6
gene314_hypothetical_id_AAZ53663.2SIGRS_1	gene314_hypothetical_id_AAZ53663.2	SIGRS_1	.(((..(((((..(((((((.((((....(((((((.&.)))))))))))..)))))))..))))).))).	-14.4
gene316__putative_type_II_DNA_modification_enzyme:_methyltransferase__id_AAZ53665.1SIGRS_1	gene316__putative_type_II_DNA_modification_enzyme:_methyltransferase__id_AAZ53665.1	SIGRS_1	.(((((((((.((.(.(((..((((((((.((((((((.&.)))))))).)))...))))).))).).))))))))))).	-22
gene318_ychF_GTP-binding_protein_YchF__id_AAZ53666.1SIGRS_1	gene318_ychF_GTP-binding_protein_YchF__id_AAZ53666.1	SIGRS_1	((((((.......((.((((..........(((((((.((.&.)))))))))...)))).)).......)))))).	-17.16
gene321_rpsF_30S_ribosomal_protein_S6__id_AAZ53669.1SIGRS_1	gene321_rpsF_30S_ribosomal_protein_S6__id_AAZ53669.1	SIGRS_1	.(((((.(((.(((((..(((.(((.&.)))..)))....)))))....))).))))).	-13.4
gene322_hypothetical_id_AAZ53670.1SIGRS_1	gene322_hypothetical_id_AAZ53670.1	SIGRS_1	.((((((((......((((..((((((.&.))))))...........))))....)))))))).	-13.32
gene323_hypothetical_id_AAZ53671.2SIGRS_1	gene323_hypothetical_id_AAZ53671.2	SIGRS_1	.(((..(((.((((.....((.((((..((...((((.&.))))......))..)))).)).....)))).)))...)))	-17
gene324_hypothetical_id_AAZ53672.1SIGRS_1	gene324_hypothetical_id_AAZ53672.1	SIGRS_1	.(((((((((((......((((.....(((((((.&.)))))))))))......))))))))))).	-13.7
gene327__permease__id_AAZ53675.1SIGRS_1	gene327__permease__id_AAZ53675.1	SIGRS_1	.(((((.(((((((((((.((((.(((.((.&.))..))).)))))))))..))))))))))).	-16.7
gene328_ugpQ_glycerophosphoryl_diester_phosphodiesterase__id_AAZ53676.1SIGRS_1	gene328_ugpQ_glycerophosphoryl_diester_phosphodiesterase__id_AAZ53676.1	SIGRS_1	.(((((.....((((..(((((...(((.((((.&.)))).)))..))))).....))))......))))).	-18.3
gene329__ABC_transporter_ATP-binding_id_AAZ53678.1SIGRS_1	gene329__ABC_transporter_ATP-binding_id_AAZ53678.1	SIGRS_1	.((..((((((.(((((((((...........((((.&.).)))............))))))))).))).)))..)).	-19.5
gene330__ABC_transporter_ATP-binding_id_AAZ53679.1SIGRS_1	gene330__ABC_transporter_ATP-binding_id_AAZ53679.1	SIGRS_1	.((.......(((((((..((((((((...((((.&.))))...))))))))..))))))).......)).	-14.94
gene331_hypothetical_id_ABP01106.1SIGRS_1	gene331_hypothetical_id_ABP01106.1	SIGRS_1	((...(((((((....((((........(((((((.((((.&.))))))))))).)))).....)))))))...)).	-15.4
gene335_lplA-1_lipoate-protein_ligase_A__id_AAZ53683.1SIGRS_1	gene335_lplA-1_lipoate-protein_ligase_A__id_AAZ53683.1	SIGRS_1	.((((((.((((((((.....((((.(.....((((.&.))))......).))))..)))))))).......)))))).	-21.8
gene337__glycine_cleavage_system_H_id_AAZ53685.1SIGRS_1	gene337__glycine_cleavage_system_H_id_AAZ53685.1	SIGRS_1	.(((((.(((((..(((............(((((.&.)))))..........)))...........))))).)))))	-17.77
gene338_hypothetical_id_AAZ53686.2SIGRS_1	gene338_hypothetical_id_AAZ53686.2	SIGRS_1	((((.(((.((..(((((((((((((((.....((..((.&.))..)))))))))))))))))..)).))).)))).	-23.2
gene340__ABC_transporter_ATP-binding_id_AAZ53688.1SIGRS_1	gene340__ABC_transporter_ATP-binding_id_AAZ53688.1	SIGRS_1	.((((((((......((.....((((((.(((((.&.)))))..)))))).))......)))))))).	-19.7
gene342__conserved_hypothetical_id_AAZ53689.2SIGRS_1	gene342__conserved_hypothetical_id_AAZ53689.2	SIGRS_1	.((((((..(((((....((..(((((((..((((.&.))))....)))))))..))..))))))))))).	-21.7
gene343_hypothetical_id_AAZ53690.2SIGRS_1	gene343_hypothetical_id_AAZ53690.2	SIGRS_1	.(((((((((.((((((((((((((((((.&.)))))...))))))))))))).)))).......))))).	-27.01
gene344_hypothetical_id_AAZ53691.2SIGRS_1	gene344_hypothetical_id_AAZ53691.2	SIGRS_1	.(..(((((((.((((((.((....((((((((.((((.&.)))).)))))))).))))))))..).))))..))..).	-18.1
gene346__conserved_hypothetical_id_AAZ53693.2SIGRS_1	gene346__conserved_hypothetical_id_AAZ53693.2	SIGRS_1	.(((((.....(((..(((((((..((((((....(((.&.))))))))).)).))))).)))...))))).	-17.1
gene347__putative_transposase__id_AAZ53694.2SIGRS_1	gene347__putative_transposase__id_AAZ53694.2	SIGRS_1	.(..((......(((......(((((......((((((.&))))))..........)))))))).....))..).	-14.09
gene348__transposase__id_AAZ53695.1SIGRS_1	gene348__transposase__id_AAZ53695.1	SIGRS_1	.((((((..(((((.((((((((.(((........(((.&.))))))))))))))..)))))..)))))).	-15
gene351_hypothetical_id_ABP01108.1SIGRS_1	gene351_hypothetical_id_ABP01108.1	SIGRS_1	.(((((((.....(((((((.(((........((((((.&.)))))).....)))..)))))))))))))).	-15.62
gene352_hypothetical_id_AAZ53698.2SIGRS_1	gene352_hypothetical_id_AAZ53698.2	SIGRS_1	.((((.(((((((((.((((.((((.....(((((.&.)))))......)))))))).))))))..)))...)))).	-16.4
gene353__conserved_hypothetical_id_AAZ53699.2SIGRS_1	gene353__conserved_hypothetical_id_AAZ53699.2	SIGRS_1	.(((((.(.....((((..(((((...(((((((((((.&.))))).)))))).......)))))))))..).))))).	-22.2
gene355_hypothetical_id_AAZ53701.1SIGRS_1	gene355_hypothetical_id_AAZ53701.1	SIGRS_1	((((..((...(..((((...((((..(.....(((.(((.&.))).)))......)..))))..))))..)..))..)))).	-16.6
gene356_hypothetical_id_AAZ53702.2SIGRS_1	gene356_hypothetical_id_AAZ53702.2	SIGRS_1	(((((....(((((......(((((((((....(((((((.&.))))))))))))))))......)))))...))))).	-21.2
gene361__conserved_hypothetical_id_AAZ53707.1SIGRS_1	gene361__conserved_hypothetical_id_AAZ53707.1	SIGRS_1	(..(((((((.((.......(((((((....((..(((((.&.)))))..))))))))).)).)))))))..).	-28.9
gene362_hypothetical_id_AAZ53708.2SIGRS_1	gene362_hypothetical_id_AAZ53708.2	SIGRS_1	.((((((((.((((.(.......((((.......((((((.&.))))))......))))....).))))..)))))))).	-14.02
gene363_hypothetical_id_AAZ53709.1SIGRS_1	gene363_hypothetical_id_AAZ53709.1	SIGRS_1	.((((..((.((((.((((((.(((...(((((.((((&.)))).)))))...)))...)))..))).))))))..))))	-14.4
gene365_hypothetical_id_AAZ53711.1SIGRS_1	gene365_hypothetical_id_AAZ53711.1	SIGRS_1	.((((((.((...((((((.&))))))......)).).))))).	-13.9
gene367__ABC_transporter_ATP-binding_id_AAZ53712.1SIGRS_1	gene367__ABC_transporter_ATP-binding_id_AAZ53712.1	SIGRS_1	.((((.((.(.(...((((((((.......((((..((((.&.))))....))))......))))))))...).).)).))))	-15.22
gene368_hypothetical_id_AAZ53713.2SIGRS_1	gene368_hypothetical_id_AAZ53713.2	SIGRS_1	.((.........(((..((((.....((((.(((((.&.))))).))))..)))).))).........)).	-17.47
gene369_hypothetical_id_AAZ53714.1SIGRS_1	gene369_hypothetical_id_AAZ53714.1	SIGRS_1	.((...(((((((((.......((.((.((..(((((((.&.)))))))....)).)).)).)))))))))...)).	-22.7
gene371_hypothetical_id_AAZ53715.1SIGRS_1	gene371_hypothetical_id_AAZ53715.1	SIGRS_1	.(((.(((((...(((((((((.((((.....((((.&))))......)))).))))..)))))...)).)))))).	-17.4
gene372_hypothetical_id_ABP01110.1SIGRS_1	gene372_hypothetical_id_ABP01110.1	SIGRS_1	(((((((..((((..(((((((.......(((((((..((.&.))..)))))))...))))))).))))..))))))).	-18.7
gene373_hypothetical_id_ABP01111.1SIGRS_1	gene373_hypothetical_id_ABP01111.1	SIGRS_1	.((((...(((((((((((((.(((((.&.)))))....))))))))))))).....)))).	-17.3
gene374_hypothetical_id_AAZ53716.2SIGRS_1	gene374_hypothetical_id_AAZ53716.2	SIGRS_1	(((((((.....((((..........((((..(((..(((.&.)))..)))....))))........))))...))))))).	-19.17
gene379_hypothetical_id_AAZ53719.2SIGRS_1	gene379_hypothetical_id_AAZ53719.2	SIGRS_1	.((((....(((((((.(((((..(.(((.&.))).)..)))))....)))))))..)))).	-19.6
gene380_hypothetical_id_AAZ53720.2SIGRS_1	gene380_hypothetical_id_AAZ53720.2	SIGRS_1	.(((((((..((((((.((..........((.(((((((.&.))))))).)).........)).))))))...)).))))).	-20.91
gene383_hypothetical_id_AAZ53723.2SIGRS_1	gene383_hypothetical_id_AAZ53723.2	SIGRS_1	.(((((.((((((((((((((((((..((((((.&.))))))..))))..)))))...))))).))))..))))).	-23.7
gene385_hit_HIT-like_id_AAZ53725.1SIGRS_1	gene385_hit_HIT-like_id_AAZ53725.1	SIGRS_1	.((((((...(((((.........(((((((((..((((.&.)))))))))))))......)))))...)).)))).	-17.76
gene388__amino_acid_permease__id_AAZ53728.1SIGRS_1	gene388__amino_acid_permease__id_AAZ53728.1	SIGRS_1	.((((....((((((......(((((((.(((((.&.)))))....))))).))........))))))...)))).	-16.04
gene389_glpF_glycerol_uptake_facilitator_id_AAZ53729.1SIGRS_1	gene389_glpF_glycerol_uptake_facilitator_id_AAZ53729.1	SIGRS_1	.(((.(((((......(((..((((..(((.....(((((.&.))))).......)))..))))..))).....))))).)))	-15.6
gene390_glpK_glycerol_kinase__id_AAZ53730.1SIGRS_1	gene390_glpK_glycerol_kinase__id_AAZ53730.1	SIGRS_1	.((((((..(((((((.....(((..(.((((((((.&.)))))))).)....)))..)))))))..)))))).	-16.4
gene392__ABC_transporter_ATP-binding_id_AAZ53732.1SIGRS_1	gene392__ABC_transporter_ATP-binding_id_AAZ53732.1	SIGRS_1	(((..((((....((((..(.....((.(.((((...(((.&.)))...)))).).)).....)..))))..))))..))).	-14.9
gene393__putative_ABC_transport_system_permease_protein_p69-like_id_AAZ53733.1SIGRS_1	gene393__putative_ABC_transport_system_permease_protein_p69-like_id_AAZ53733.1	SIGRS_1	.(((((((((((((......(((.((((((..((((.&.))))..))))))))).....))))).....)).)))))).	-13.8
gene394_hypothetical_id_AAZ53734.1SIGRS_1	gene394_hypothetical_id_AAZ53734.1	SIGRS_1	((((((.....((((....((((...((((....(((.((.&)).)))...)))).))))...))))....)))))).	-15.5
gene395__conserved_hypothetical_id_AAZ53735.2SIGRS_1	gene395__conserved_hypothetical_id_AAZ53735.2	SIGRS_1	((((..(((((((.....(.(((((((.((..((((((((.&.))))))))..)).))))))).)...))))))).)))).	-15
gene398__lipoid_AAZ53738.2SIGRS_1	gene398__lipoid_AAZ53738.2	SIGRS_1	.(((((((..(((((((..(.((((((.(((.&.))).)))))))..........))).))))))))))).	-14.7
gene400__ABC_transporter_permease_id_AAZ53740.2SIGRS_1	gene400__ABC_transporter_permease_id_AAZ53740.2	SIGRS_1	(((((((((..........((........((...(((.((.&.)))))...))........))..........))))))))).	-15.74
gene402__ABC_transporter_permease_id_AAZ53742.2SIGRS_1	gene402__ABC_transporter_permease_id_AAZ53742.2	SIGRS_1	(((.((((.....(((((....((((((....((((((((.&))))...))))...))))))....))))).)))).))).	-14.4
gene403__Lppt_id_AAZ53743.1SIGRS_1	gene403__Lppt_id_AAZ53743.1	SIGRS_1	.(((.((.(((((((.((((((((((...(((((.&.))))))))))))))).....))))))).)).))).	-17.3
gene404__conserved_hypothetical_id_AAZ53744.1SIGRS_1	gene404__conserved_hypothetical_id_AAZ53744.1	SIGRS_1	.(((.(((.((((.............(((.((((((((.&.)))))).)).))).............))))....))))))	-13.17
gene406__PTS_system_enzyme_IIB_component__id_AAZ53746.1SIGRS_1	gene406__PTS_system_enzyme_IIB_component__id_AAZ53746.1	SIGRS_1	.((((((...(((...(((((((((((.(((.&.))).)))))))..))))...)))....)))))).	-18.5
gene409__lipoid_AAZ53749.1SIGRS_1	gene409__lipoid_AAZ53749.1	SIGRS_1	.(((((..(((...(((.((((((((((.&.))))))))))..........)))...)))...))))).	-19.1
gene410__ABC_transport_ATP-binding_id_AAZ53750.2SIGRS_1	gene410__ABC_transport_ATP-binding_id_AAZ53750.2	SIGRS_1	.(((.(((..((((((.((...........((((..((.&.))..))))...........)).))))))..)))..))).	-17.65
gene413__proline_dipeptidase__id_AAZ53753.2SIGRS_1	gene413__proline_dipeptidase__id_AAZ53753.2	SIGRS_1	(..(((((((((.((((...........((...(((((((.&.))))).)).))...........)))))))))))))..).	-16.75
gene414__ABC_transporter_ATP-binding_id_AAZ53754.1SIGRS_1	gene414__ABC_transporter_ATP-binding_id_AAZ53754.1	SIGRS_1	.(((((..((((((((.((((((((.((...((((((.&.)))))).....)).).))).))))))))))))...)))))	-23.2
gene416_proS_prolyl-tRNA_synthetase__id_AAZ53756.1SIGRS_1	gene416_proS_prolyl-tRNA_synthetase__id_AAZ53756.1	SIGRS_1	.(((((.((((...(((...(((((((.(((((.&.))))).)))))))))).))))...))).))	-14.6
gene423__S-adenosyl-methyltransferase__id_AAZ53761.1SIGRS_1	gene423__S-adenosyl-methyltransferase__id_AAZ53761.1	SIGRS_1	.((((((((.........(((.(((((.........((((.&.)))).........)))))))).......)))).)))).	-13.56
gene424_ftsZ_cell_division_protein_ftsZ__id_AAZ53762.2SIGRS_1	gene424_ftsZ_cell_division_protein_ftsZ__id_AAZ53762.2	SIGRS_1	.((((............(((((.(((.(((...(((((.&.))))).))).))).)))))..........)))).	-19.65
gene426__DNA_methylase__id_AAZ53764.2SIGRS_1	gene426__DNA_methylase__id_AAZ53764.2	SIGRS_1	.(((((((((.((((((....((((..(((((.&))))).))))........))))))....)))).))))).	-15
gene427_metS_methionyl-tRNA_synthetase__id_AAZ53765.1SIGRS_1	gene427_metS_methionyl-tRNA_synthetase__id_AAZ53765.1	SIGRS_1	(((((((.(((.....((((.(((.......((((.((((.&)))))))).......))))))).....))).)).))))).	-20.64
gene428__conserved_hypothetical_id_AAZ53766.1SIGRS_1	gene428__conserved_hypothetical_id_AAZ53766.1	SIGRS_1	.((.....((((((((..(((.(((((((..(((.&)))..)))))))....)))..))))))))...)).	-17.9
gene429_rnc_ribonuclease_III__id_AAZ53767.1SIGRS_1	gene429_rnc_ribonuclease_III__id_AAZ53767.1	SIGRS_1	.(((((..((..(((((((((.(((.(((.(((((((.&.)))))))))).))).)))))))))..))..))))).	-23.7
gene430_hypothetical_id_AAZ53768.2SIGRS_1	gene430_hypothetical_id_AAZ53768.2	SIGRS_1	.(((((.....((.((.(((((...((((((...(((((.&.)))))...)))))).)))))))))....))))).	-20.2
gene432_asnS_asparaginyl-tRNA_synthetase__id_AAZ53770.1SIGRS_1	gene432_asnS_asparaginyl-tRNA_synthetase__id_AAZ53770.1	SIGRS_1	.((((((((.(((..............((((.&.))))....))).).))))))).	-17.07
gene433_hypothetical_id_AAZ53771.2SIGRS_1	gene433_hypothetical_id_AAZ53771.2	SIGRS_1	.(((((.........((....((((((((.(((((((((.&.)))).)))))))))))))....))..........))))).	-16.61
gene436_ruvA_holliday_junction_DNA_helicase_RuvA__id_AAZ53774.1SIGRS_1	gene436_ruvA_holliday_junction_DNA_helicase_RuvA__id_AAZ53774.1	SIGRS_1	.((((((.(((.(((((....(((.(..((((.((((((.&.)))))).))))..).)))..))))).)))....)))))).	-20.2
gene437_ruvB_holliday_junction_DNA_helicase_RuvB__id_AAZ53775.2SIGRS_1	gene437_ruvB_holliday_junction_DNA_helicase_RuvB__id_AAZ53775.2	SIGRS_1	.((..((.(((((..(((...(((((.((((((((.((((.&.)))).))))))..)).)))))....))))))))))..)).	-18.1
gene438__conserved_hypothetical_id_AAZ53776.2SIGRS_1	gene438__conserved_hypothetical_id_AAZ53776.2	SIGRS_1	.(((((((((((((((..((.(((((...(((.&))).))))).)).)))...........))))).))))))).	-14.3
gene439_hypothetical_id_AAZ53777.1SIGRS_1	gene439_hypothetical_id_AAZ53777.1	SIGRS_1	.((((((((.((((.(((((((((....((((((.&.)))))).....))))....)))))..)))).)))))))).	-14.7
gene442_hypothetical_id_AAZ53779.1SIGRS_1	gene442_hypothetical_id_AAZ53779.1	SIGRS_1	.(((((((((..((............(((((((((((.&.))))).))))))......))..)))))).))).	-20.97
gene443__conserved_hypothetical_id_AAZ53780.2SIGRS_1	gene443__conserved_hypothetical_id_AAZ53780.2	SIGRS_1	((((.(.((((.((((......(((....((((((.((((.&.)))).))))))...)))..)))).)))).).)))).	-14.2
gene444__conserved_hypothetical_id_AAZ53781.2SIGRS_1	gene444__conserved_hypothetical_id_AAZ53781.2	SIGRS_1	.((.((((.((.....(((((((.((((....((((.&.))))......)))).)))))))..)).))))..)).	-16.7
gene445__putative_ICEF-II__id_AAZ53782.2SIGRS_1	gene445__putative_ICEF-II__id_AAZ53782.2	SIGRS_1	.(((((.(((((.....(((((((((.((((((.&.)))).....)).)))))))))....))))).))))).	-22.9
gene446__putative_ICEF_Integrative_Conjugal_Element_-_II__id_AAZ53783.1SIGRS_1	gene446__putative_ICEF_Integrative_Conjugal_Element_-_II__id_AAZ53783.1	SIGRS_1	.(((...((..((((((.((((.(((((.((((.&.))))))))).)))).)))..........)))..))..)))	-19.9
gene448_hypothetical_id_ABP01112.1SIGRS_1	gene448_hypothetical_id_ABP01112.1	SIGRS_1	.((((((((((((.((...........((.((((((.&))))))))...........)).)))))))))))).	-18.55
gene449_hypothetical_id_AAZ53785.2SIGRS_1	gene449_hypothetical_id_AAZ53785.2	SIGRS_1	.((..(...(((((((..((((((..(((((((.&.)))))...))..)))))).......))))))).)..)).	-18.8
gene450_hypothetical_id_ABP01113.1SIGRS_1	gene450_hypothetical_id_ABP01113.1	SIGRS_1	.(((((((((.(((((((......(((.....((((((((.&.))))))))))).....))))))).)))))....)))).	-23.7
gene451_hypothetical_id_AAZ53786.2SIGRS_1	gene451_hypothetical_id_AAZ53786.2	SIGRS_1	((..((((((.((...(((....((((..((((.&.))))..))))...)))...)).))))))..)).	-15.2
gene452_hypothetical_id_ABP01114.1SIGRS_1	gene452_hypothetical_id_ABP01114.1	SIGRS_1	(((..(((((..((((...((.((((...(((.(((((((.&.)))))))))).))))))...))))..)..))))..))).	-22.6
gene454_hypothetical_id_AAZ53787.1SIGRS_1	gene454_hypothetical_id_AAZ53787.1	SIGRS_1	.((((.((...(((.......(((((.(((((((.&.))))))).))))).....)))....)).)))).	-19.9
gene457_hypothetical_id_AAZ53790.2SIGRS_1	gene457_hypothetical_id_AAZ53790.2	SIGRS_1	.(((((((((....((....(((((.((((.(((.&.))).)))).))))).))..))))))))).	-15.7
gene458__putative_ICEF-IIA__id_AAZ53791.2SIGRS_1	gene458__putative_ICEF-IIA__id_AAZ53791.2	SIGRS_1	.(((((((((.....((((....((((((.&.))))))......))))......))))))))).	-19.1
gene460_hypothetical_id_ABP01116.1SIGRS_1	gene460_hypothetical_id_ABP01116.1	SIGRS_1	.((.....((((...(((((..((((.&.))))..))))).))))....)).	-13.5
gene461_hypothetical_id_AAZ53793.2SIGRS_1	gene461_hypothetical_id_AAZ53793.2	SIGRS_1	.(((...(((((...((((((((((((.&.)))))))....)))))...)))))...))).	-20.8
gene462_hypothetical_id_AAZ53794.2SIGRS_1	gene462_hypothetical_id_AAZ53794.2	SIGRS_1	.(((.(((..((..(((..((((((((.....((((((.&.)))))).....))))))..))..)))..))..))).))).	-17.7
gene463_efp_elongation_factor_EF-P__id_AAZ53795.1SIGRS_1	gene463_efp_elongation_factor_EF-P__id_AAZ53795.1	SIGRS_1	.(((((((.....((((...(((.(((((((.(((((.&.))))).))))))).))).....)))).....))))))).	-30.9
gene464_tkt_transketolase__id_AAZ53796.1SIGRS_1	gene464_tkt_transketolase__id_AAZ53796.1	SIGRS_1	.((((..((((.......((((((.(((((.....((((.&.))))))))).))))))...........))))..)))).	-16.27
gene465_hypothetical_id_AAZ53797.2SIGRS_1	gene465_hypothetical_id_AAZ53797.2	SIGRS_1	.((((((....((((((((...(((......(((.(((.&.))).))).......)))...))))))))...)))))).	-20.12
gene466_trmU_tRNA-%285-methylaminomethyl-2-thiouridylate%29_methyltransferase__id_AAZ53798.1SIGRS_1	gene466_trmU_tRNA-%285-methylaminomethyl-2-thiouridylate%29_methyltransferase__id_AAZ53798.1	SIGRS_1	.(((((((((((..(((((((((..((.((((((.&.)))))).))...)))))))))........)))))))))))	-18.8
gene467__conserved_hypothetical_id_AAZ53799.2SIGRS_1	gene467__conserved_hypothetical_id_AAZ53799.2	SIGRS_1	.(((((.(((((((((.((((((((((((.&.)))))))).)).)).)))))...........)))))))))	-15.8
gene468_hypothetical_id_AAZ53800.2SIGRS_1	gene468_hypothetical_id_AAZ53800.2	SIGRS_1	.(((.((((.(((...((((.(.(((((((.&.))))))).)..))))...))).)))).))).	-14.9
gene469_hypothetical_id_AAZ53801.1SIGRS_1	gene469_hypothetical_id_AAZ53801.1	SIGRS_1	.((((((..((((...((((.........(((.(((((.&.))))).)))...))))...))))....)))))).	-16.7
gene472_sgaE_sugar_isomerase_SgaE__id_AAZ53804.1SIGRS_1	gene472_sgaE_sugar_isomerase_SgaE__id_AAZ53804.1	SIGRS_1	.(((((..((...((((.......(((((((((..(((((.&.)))))..)))))))))..))))..))..))))).	-27.3
gene473_sgaU_hexulose-6-phosphate_isomerase__id_AAZ53805.2SIGRS_1	gene473_sgaU_hexulose-6-phosphate_isomerase__id_AAZ53805.2	SIGRS_1	.(((((((((((((.((((......(((.&.)))........))))))))))))))))).	-22.54
gene476_hypothetical_id_AAZ53808.2SIGRS_1	gene476_hypothetical_id_AAZ53808.2	SIGRS_1	.(((((.....((((((((..(((((..((.....((.((.&.))))....)))))))..)))))....)))......)))))	-14.1
gene477_hypothetical_id_AAZ53809.2SIGRS_1	gene477_hypothetical_id_AAZ53809.2	SIGRS_1	(((((((.......((((.((((...((((.....(((((.&.)))))....)))))))).)))).......))))))).	-17.04
gene480_hypothetical_id_AAZ53811.2SIGRS_1	gene480_hypothetical_id_AAZ53811.2	SIGRS_1	(((((.((((((.....(((((.....((((((((.((((.&.)))))).))))))..))))).......)))))).))))).	-25.4
gene481_hypothetical_id_ABP01117.1SIGRS_1	gene481_hypothetical_id_ABP01117.1	SIGRS_1	(((((((.((.(((((((....(((((........(((((.&.)))))))))).))).)))).)).)))..)))).	-15.4
gene482_hypothetical_id_ABP01118.1SIGRS_1	gene482_hypothetical_id_ABP01118.1	SIGRS_1	.((((.((...(..((......((((((....(((((((.&.)))))))....))...)))).....))..)...)).))))	-16.2
gene483_hypothetical_id_ABP01119.1SIGRS_1	gene483_hypothetical_id_ABP01119.1	SIGRS_1	.((((((............((((((........(((((((.&)))))))))))))...............)))))).	-13.83
gene484_hypothetical_id_ABP01120.1SIGRS_1	gene484_hypothetical_id_ABP01120.1	SIGRS_1	.((.(((((.(((((.(((..((..(....(((((((.&.)))))))....)..))..)))...))))).))))).)).	-22.4
gene487_hypothetical_id_ABP01123.1SIGRS_1	gene487_hypothetical_id_ABP01123.1	SIGRS_1	.(((((((((((((....((....((((.&.))))))...))))))...))))........))).	-14
gene488_hypothetical_id_ABP01124.1SIGRS_1	gene488_hypothetical_id_ABP01124.1	SIGRS_1	.((((((((((...((((....(((.((.((....(((((.&.)))))...)).))))))))).....)))))))))).	-23
gene489_hypothetical_id_AAZ53812.2SIGRS_1	gene489_hypothetical_id_AAZ53812.2	SIGRS_1	.(((((((((.....((((.....(((((((((((((.&.))))))))))...)))........))))...)))))))))	-20.82
gene490_hypothetical_id_ABP01125.1SIGRS_1	gene490_hypothetical_id_ABP01125.1	SIGRS_1	.((((..(((((((((..((.((((.......(((((((.&)))))))........))))))..))))).))))..)))).	-19.96
gene491_hypothetical_id_ABP01126.1SIGRS_1	gene491_hypothetical_id_ABP01126.1	SIGRS_1	((((((.....(((.......((((.(((((....(((((.&.)))))..))))).))))......))).....)))))).	-16.22
gene493_hypothetical_id_ABP01127.1SIGRS_1	gene493_hypothetical_id_ABP01127.1	SIGRS_1	.((.((((...((((...((((((&.)))))).....))))...)))).)).	-13.7
gene495_hypothetical_id_AAZ53815.1SIGRS_1	gene495_hypothetical_id_AAZ53815.1	SIGRS_1	.((((.((..(.(((((((...((((((((...((((.&.)))).))))))))..)))))))..)..)).)))).	-23.8
gene501__ABC_transporter_permease_id_AAZ53820.2SIGRS_1	gene501__ABC_transporter_permease_id_AAZ53820.2	SIGRS_1	.((((.........((((((((.......(((.((((((.&.)))))).)))...))))))))..........)))).	-14.01
gene502_acpD_acyl_carrier_protein_phosphodiesterase__id_AAZ53821.1SIGRS_1	gene502_acpD_acyl_carrier_protein_phosphodiesterase__id_AAZ53821.1	SIGRS_1	.(..(..............(..(.(((((((((.&.))))))))).)..).............)..).	-13.63
gene503_acpD-1_acyl_carrier_protein_phosphodiesterase__id_AAZ53822.1SIGRS_1	gene503_acpD-1_acyl_carrier_protein_phosphodiesterase__id_AAZ53822.1	SIGRS_1	.(..(...((.((((.....((((...((((.((.((((.&.)))).)).))))))))......)))).))...)..).	-13.8
gene504_rpmE_50S_ribosomal_protein_L31__id_AAZ53823.1SIGRS_1	gene504_rpmE_50S_ribosomal_protein_L31__id_AAZ53823.1	SIGRS_1	((((.((((........(((....(((......((.((((.&.))))))......)))....))).........)))).))))	-13.33
gene505_napA_neutrophil_activating_factor__id_AAZ53824.2SIGRS_1	gene505_napA_neutrophil_activating_factor__id_AAZ53824.2	SIGRS_1	.((((....(((((.(((((.((..(((((.((((.&.)))).)))))...)).))))).)))))..)))).	-16.8
gene506_rluD_ribosomal_large_subunit_pseudouridine_synthase_D__id_AAZ53825.2SIGRS_1	gene506_rluD_ribosomal_large_subunit_pseudouridine_synthase_D__id_AAZ53825.2	SIGRS_1	.(((.......(((((.((.((((.(((((((((.&.))))))))))))).)).))))).......))).	-19.14
gene508_rplK_50S_ribosomal_protein_L11__id_AAZ53827.1SIGRS_1	gene508_rplK_50S_ribosomal_protein_L11__id_AAZ53827.1	SIGRS_1	.(((((..((((((.(((.((.((((((.&.)))))).)).))))).........)))).....))))).	-13.7
gene511_hypothetical_id_AAZ53828.1SIGRS_1	gene511_hypothetical_id_AAZ53828.1	SIGRS_1	((..(((......((((............(((((((((((.&.))))).....))))))........)))).....)))..))	-18.15
gene512_hypothetical_id_AAZ53829.2SIGRS_1	gene512_hypothetical_id_AAZ53829.2	SIGRS_1	.((((.((((((((((((((((((((((.&.)))).)))........))))..)).))).)))))).))))	-15.5
gene513_hypothetical_id_AAZ53830.2SIGRS_1	gene513_hypothetical_id_AAZ53830.2	SIGRS_1	.((((........(((((...((((((((.((.(((((((.&.))))))).)).)))).)))))))))........)))).	-21.99
gene514_pepA_leucyl_aminopeptidase__id_AAZ53831.2SIGRS_1	gene514_pepA_leucyl_aminopeptidase__id_AAZ53831.2	SIGRS_1	((((((((......((......((...((.((((..((((.&.)))).)))).))...))......))..)))))))).	-16.3
gene516_hypothetical_id_AAZ53833.2SIGRS_1	gene516_hypothetical_id_AAZ53833.2	SIGRS_1	.(((..(.((((.((.(((.....(((...(((.((((((.&.)))))))))..)))......))).))...)))))..))).	-17.1
gene518__conserved_hypothetical_id_AAZ53835.2SIGRS_1	gene518__conserved_hypothetical_id_AAZ53835.2	SIGRS_1	.((((....((((((((.....(((.&.)))....))))))))...)))).	-14.5
gene519__putative_ABC_transporter_atp-binding_id_AAZ53836.2SIGRS_1	gene519__putative_ABC_transporter_atp-binding_id_AAZ53836.2	SIGRS_1	.(((((((..((((.((((.((.(((.((.(((.(((.((.&.)).))).))).))))))).)))).))))..))))))).	-22
gene520__conserved_hypothetical_id_AAZ53837.1SIGRS_1	gene520__conserved_hypothetical_id_AAZ53837.1	SIGRS_1	((((.....((((..((((.........((.(((((((((.&.))))))))).))......)))).))))....)))).	-19.86
gene521__conserved_hypothetical_id_AAZ53838.2SIGRS_1	gene521__conserved_hypothetical_id_AAZ53838.2	SIGRS_1	.((((((((((.(.(((((.(((((((.((.(((.&.))).)).))))))).)))))).)))))))))).	-17.3
gene523_nadE_NH%283%29-dependent_NAD%2B_synthetase__id_AAZ53840.1SIGRS_1	gene523_nadE_NH%283%29-dependent_NAD%2B_synthetase__id_AAZ53840.1	SIGRS_1	.((.((((((((((((((....((((((((..((((.&.)))).)))))))).))))....)))))))..))).)).	-16.4
gene524__conserved_hypothetical_id_AAZ53841.1SIGRS_1	gene524__conserved_hypothetical_id_AAZ53841.1	SIGRS_1	.(((.((((..(((((..(((((..((((((..((((.&.))))))))))......)))))..))))).)))).))).	-13.3
gene526__conserved_hypothetical_id_AAZ53843.2SIGRS_1	gene526__conserved_hypothetical_id_AAZ53843.2	SIGRS_1	.((((.((((((((......((((((..((((((((((&.)))))....)))))....))))))))).))))).))))	-17.4
gene527__conserved_hypothetical_id_AAZ53844.1SIGRS_1	gene527__conserved_hypothetical_id_AAZ53844.1	SIGRS_1	.((((((((((...((((((...((((((......(((((.&.)))))..))))))..)))))).....))))).))))).	-15
gene529_atpA_ATP_synthase_alpha_chain__id_AAZ53845.1SIGRS_1	gene529_atpA_ATP_synthase_alpha_chain__id_AAZ53845.1	SIGRS_1	.(((((..((.((.....(((.....(((((.((((.(((.&.))).)))).)))))...)))......)).))..))))).	-16.6
gene530__conserved_hypothetical_id_AAZ53846.2SIGRS_1	gene530__conserved_hypothetical_id_AAZ53846.2	SIGRS_1	.((((.(((((((((.(...((((......((.((((.&.))))))....))))...).))))))))))))).	-17.7
gene531_hypothetical_id_AAZ53847.1SIGRS_1	gene531_hypothetical_id_AAZ53847.1	SIGRS_1	.((((((...(..(((.((((.((((((((.&.))))))))...))))...)))....).....)))))).	-16
gene533__conserved_hypothetical_id_AAZ53849.2SIGRS_1	gene533__conserved_hypothetical_id_AAZ53849.2	SIGRS_1	.(((.(((((((((..(.(((...(((..((((.&.)))).......)))..))).)..))))..)))))))).	-14.4
gene536_hypothetical_id_AAZ53852.2SIGRS_1	gene536_hypothetical_id_AAZ53852.2	SIGRS_1	.((...(((((((.(((((((((..........(..((((.&.))))..)........))))).))))))))))).....)).	-15.77
gene539_hypothetical_id_AAZ53855.1SIGRS_1	gene539_hypothetical_id_AAZ53855.1	SIGRS_1	((((..(..(((..((...((((.(((((...((((((((.&.)))))))))))))))))))..)))..)..)))).	-21.4
gene540_pgk_phosphoglycerate_kinase__id_AAZ53856.1SIGRS_1	gene540_pgk_phosphoglycerate_kinase__id_AAZ53856.1	SIGRS_1	.(((((((((..........(((......(((..((((.&.)))).)))......)))...........))))))))).	-14.7
gene541_hypothetical_id_AAZ53857.1SIGRS_1	gene541_hypothetical_id_AAZ53857.1	SIGRS_1	.(((..(...((((.......((((.((((((((((.&.))))))))))..))))......))))...)..))).	-14.12
gene542_fruA_PTS_system%2C_fructose-specific_IIABC_component__id_AAZ53858.1SIGRS_1	gene542_fruA_PTS_system%2C_fructose-specific_IIABC_component__id_AAZ53858.1	SIGRS_1	.(((.((.....((((..((((.((...(.((((.&.)))).)...)).))))..))))....)).))).	-15.3
gene544__mannose-6-phosphate_isomerase__id_AAZ53860.2SIGRS_1	gene544__mannose-6-phosphate_isomerase__id_AAZ53860.2	SIGRS_1	.(((((((.(((...........((((((((.((.&.))))))))))..)))))).........)))).	-14.12
gene545__ISMHp1_transposase__id_AAZ53861.1SIGRS_1	gene545__ISMHp1_transposase__id_AAZ53861.1	SIGRS_1	((((...(((((.((...(((((......(((((((((((.&.)))))))))))))))).......)).)))))..)))).	-24.6
gene546__putative_p216_surface_id_AAZ53862.1SIGRS_1	gene546__putative_p216_surface_id_AAZ53862.1	SIGRS_1	.(((((((((((.((((...(((.((((.&.)))).))).)))))))).))))))).	-14.4
gene548__conserved_hypothetical_id_AAZ53864.2SIGRS_1	gene548__conserved_hypothetical_id_AAZ53864.2	SIGRS_1	.((((......((.((((((((((.....(.(((((.&.))))))........))))..)))))).))....)))).	-13.12
gene549_hypothetical_id_AAZ53865.1SIGRS_1	gene549_hypothetical_id_AAZ53865.1	SIGRS_1	.((.((...(((..((..((((((.((((.&.)))).))))))....))..)))...)).)).	-13.8
gene550__conserved_hypothetical_id_AAZ53866.2SIGRS_1	gene550__conserved_hypothetical_id_AAZ53866.2	SIGRS_1	.(((((((((((.((((....(((.((((.((..(((((.&))))))).)))).)))..))))...)))))).))))).	-22.6
gene551_oppF_oligopeptide_ABC_transporter_ATP-binding_id_AAZ53867.2SIGRS_1	gene551_oppF_oligopeptide_ABC_transporter_ATP-binding_id_AAZ53867.2	SIGRS_1	.((((.......(..(..(((((((((.&.)))))))))..)..).......)))).	-14.44
gene552_oppD-1_oligopeptide_ABC_transporter_ATP_binding_id_AAZ53868.1SIGRS_1	gene552_oppD-1_oligopeptide_ABC_transporter_ATP_binding_id_AAZ53868.1	SIGRS_1	.(((((((((...(((.((((.((.((..((((((((.&.))))))))..)).)).......)))))))))))))))).	-19.4
gene553_oppC_oligopeptide_transport_system_permease_id_AAZ53869.1SIGRS_1	gene553_oppC_oligopeptide_transport_system_permease_id_AAZ53869.1	SIGRS_1	((((.((.((..(((....((...((..((((((.(((((.&.)))))..))))))))...))....))))).)).)))).	-17.7
gene554_oppB_oligopeptide_ABC_transporter_permease_id_AAZ53870.2SIGRS_1	gene554_oppB_oligopeptide_ABC_transporter_permease_id_AAZ53870.2	SIGRS_1	.((..(((((..(.....((((((......((((((((.&.))))))))))))))....)..))))..)..)).	-16.2
gene555__lipoid_AAZ53871.1SIGRS_1	gene555__lipoid_AAZ53871.1	SIGRS_1	.(((....(((..(.(((......(((((.(((((.&.)))))..)))))..))).)..)))........))).	-15
gene556_pdhC_dihydrolipoamide_acetyltransferase__id_AAZ53872.1SIGRS_1	gene556_pdhC_dihydrolipoamide_acetyltransferase__id_AAZ53872.1	SIGRS_1	.(..((...((((.........((((.((.((((((((.(.&.).))))))).).)).)))).........)))).))..).	-15.87
gene557_pdhD_dihydrolipoamide_dehydrogenase__id_AAZ53873.1SIGRS_1	gene557_pdhD_dihydrolipoamide_dehydrogenase__id_AAZ53873.1	SIGRS_1	.(((.(...(((((((.(..............((((((.&.))))))..............).)))))))....).))).	-16.69
gene558_ackA_acetate_kinase__id_AAZ53874.1SIGRS_1	gene558_ackA_acetate_kinase__id_AAZ53874.1	SIGRS_1	.((((...(((((((((.(..(((((((((.&.)))))))))..))))).......)))))....)))).	-19.11
gene559_pta_phosphate_acetyltransferase__id_AAZ53875.1SIGRS_1	gene559_pta_phosphate_acetyltransferase__id_AAZ53875.1	SIGRS_1	.((.(((.(((((...(((((..(((((....((((((((.&.))))))))......)))))..))))).))))).))))).	-14.5
gene560_hypothetical_id_AAZ53876.1SIGRS_1	gene560_hypothetical_id_AAZ53876.1	SIGRS_1	.(((((..((((..(((((((.&.)))...))))..))))..))))).	-16.4
gene562__conserved_hypothetical_id_ABP01128.1SIGRS_1	gene562__conserved_hypothetical_id_ABP01128.1	SIGRS_1	((((((...(((......((((((.(((((....((((((.&.))))))...))))).)))))))))..)))))).	-17.8
gene563_hypothetical_id_AAZ53878.2SIGRS_1	gene563_hypothetical_id_AAZ53878.2	SIGRS_1	.(((((.(.((((((((.(((((....((((((...(((.&.))))))))).....)))))...)))))))).).))))).	-24.7
gene564__46K_surface_antigen_precursor__id_AAZ53879.1SIGRS_1	gene564__46K_surface_antigen_precursor__id_AAZ53879.1	SIGRS_1	.((((((((..((..(((((...((((...((.((.&.)).))....))))))))).....))..)))))))).	-22
gene565_xylG_xylose_ABC_transporter_ATP-binding_id_AAZ53880.2SIGRS_1	gene565_xylG_xylose_ABC_transporter_ATP-binding_id_AAZ53880.2	SIGRS_1	.(((((...((((.(((.....((((((((.&.))).))))).....))).))))))))).	-16
gene566_xylH_xylose_ABC_transporter_permease_id_AAZ53881.1SIGRS_1	gene566_xylH_xylose_ABC_transporter_permease_id_AAZ53881.1	SIGRS_1	.((((((......(..((((........(((((.((((.&)))).)))))......))))..)......)))))).	-20.44
gene568_glck_glucokinase__id_AAZ53883.2SIGRS_1	gene568_glck_glucokinase__id_AAZ53883.2	SIGRS_1	.((((..(((((((((((((.(((((.(((((.&.))))).))))).))))))....))))))).))).).	-16.2
gene570_hypothetical_id_AAZ53885.2SIGRS_1	gene570_hypothetical_id_AAZ53885.2	SIGRS_1	.((((((((((.....((((((((((((((((((.&.)))))))).))))))..))))......)))))...)))))	-14.8
gene571_hypothetical_id_AAZ53886.2SIGRS_1	gene571_hypothetical_id_AAZ53886.2	SIGRS_1	.(((((.((((.....((((((((..(((..(((.&.)))..)))..)))))))).))))))))).	-19.8
gene572_pepF_oligoendopeptidase_F__id_AAZ53887.2SIGRS_1	gene572_pepF_oligoendopeptidase_F__id_AAZ53887.2	SIGRS_1	.(((((.....(((((((.(((((...(((((((((((.&.))))))))).)))))))...))))).))....))))).	-21.7
gene574_tufA_elongation_factor_EF-Tu__id_AAZ53889.1SIGRS_1	gene574_tufA_elongation_factor_EF-Tu__id_AAZ53889.1	SIGRS_1	.((((...((((((...............(((((((((((.&.)))))))))))))))))....)))).	-23.56
gene575_lon_heat_shock_ATP-dependent_protease__id_AAZ53890.2SIGRS_1	gene575_lon_heat_shock_ATP-dependent_protease__id_AAZ53890.2	SIGRS_1	.(((((((.....((....(((((((..(((((((((.&.)))))))))......)))))))...)).))))))).	-14
gene576__conserved_hypothetical_id_AAZ53891.1SIGRS_1	gene576__conserved_hypothetical_id_AAZ53891.1	SIGRS_1	.(((.((((((((((((.((.((((((((((.&.))).....))))))))).))).....)))))))))..)))	-18.7
gene578_deoC_deoxyribose-phosphate_aldolase__id_AAZ53893.1SIGRS_1	gene578_deoC_deoxyribose-phosphate_aldolase__id_AAZ53893.1	SIGRS_1	.((((....(((((.....(((((((((...((((.&.))))))).......))))))....)))))...)))).	-18.41
gene582_pgiB_glucose-6-phosphate_isomerase__id_AAZ53897.1SIGRS_1	gene582_pgiB_glucose-6-phosphate_isomerase__id_AAZ53897.1	SIGRS_1	.(((((....((((....(((((((((((((.&.))))))).........))))))......))))..))))).	-19.4
gene584__phosphatidate_cytidylyltransferase_synthase__id_AAZ53899.1SIGRS_1	gene584__phosphatidate_cytidylyltransferase_synthase__id_AAZ53899.1	SIGRS_1	.((.....(((((((...((((((((((((.&.))).)))))))))...))))))).....)).	-18.3
gene585_frr_ribosome_recycling_factor__id_AAZ53900.2SIGRS_1	gene585_frr_ribosome_recycling_factor__id_AAZ53900.2	SIGRS_1	.(((((.((..((((..((..............(((((((.&.)))))))..............))..)))).)).))))).	-15.99
gene587_hypothetical_id_AAZ53902.2SIGRS_1	gene587_hypothetical_id_AAZ53902.2	SIGRS_1	.(((((((((.((...(((((......((((((.&.))))))........)))))...))..)))).))))).	-14.24
gene588__conserved_hypothetical_id_AAZ53903.2SIGRS_1	gene588__conserved_hypothetical_id_AAZ53903.2	SIGRS_1	.((((.((((((((.(((.(((((((((.&.)))))))))......)))....)))))))..).)))).	-17
gene594_hypothetical_id_ABP01129.1SIGRS_1	gene594_hypothetical_id_ABP01129.1	SIGRS_1	.(((((.(((....(((((.....(((((((((((.&.)))))))))))...)))))....)))....))).)).	-16.2
gene595_hypothetical_id_AAZ53909.1SIGRS_1	gene595_hypothetical_id_AAZ53909.1	SIGRS_1	.((((.((..((((.(((.((...(((((.&.))))).....)).))).........))))..)).)))).	-13.5
gene598_ktrB_potassium_uptake_id_AAZ53912.1SIGRS_1	gene598_ktrB_potassium_uptake_id_AAZ53912.1	SIGRS_1	.(((((((..(((.((((((((........((..(((((.&.)))))..)).....)))).)))).....))).))))))).	-14.32
gene600_mtlF_PTS_system_mannitol-specific_component_IIA__id_AAZ53914.1SIGRS_1	gene600_mtlF_PTS_system_mannitol-specific_component_IIA__id_AAZ53914.1	SIGRS_1	.((.(((.((((..((........((((....((((((.&.)))))).....))))....))..)))).))).)).	-14.1
gene601_mtlD_mannitol-1-phosphate_5-dehyrogenase__id_AAZ53915.2SIGRS_1	gene601_mtlD_mannitol-1-phosphate_5-dehyrogenase__id_AAZ53915.2	SIGRS_1	(((((((((....(((..(((....(((((..(((.((((.&)))).)))...)))))))).)))..))))))).)).	-17
gene602_mtlA_PTS_system%2C_mannitol-specific_IIBC_component__id_AAZ53916.1SIGRS_1	gene602_mtlA_PTS_system%2C_mannitol-specific_IIBC_component__id_AAZ53916.1	SIGRS_1	.((((..(((.(...(((((((((.(((((..(((.&.)))..))))).))))).....))))...).)))..)))).	-19.4
gene603__conserved_hypothetical_id_AAZ53917.2SIGRS_1	gene603__conserved_hypothetical_id_AAZ53917.2	SIGRS_1	.((((((.((.((.(((..(.((....((((((((.&.)))))))))).)..))).)).)).))).))).	-14.2
gene605__PTS_system_galactitol-specific_enzyme_IIB_component__id_AAZ53919.1SIGRS_1	gene605__PTS_system_galactitol-specific_enzyme_IIB_component__id_AAZ53919.1	SIGRS_1	.(((.((((((((((..((((...(((((((.&.)))))))...)))).)))))......))))).))).	-18.5
gene607_hypothetical_id_ABP01130.1SIGRS_1	gene607_hypothetical_id_ABP01130.1	SIGRS_1	.(((((......((((.((((.(.(((((...((((((.&))))))........))))))))))....)))).))))).	-20.9
gene608_hypothetical_id_AAZ53921.2SIGRS_1	gene608_hypothetical_id_AAZ53921.2	SIGRS_1	.((((((......(((((..((((...(((((.((.&.)).))))).....))))..))........))).)))))).	-19.9
gene610__d-ribulose-5-phosphate_3_epimerase__id_AAZ53923.1SIGRS_1	gene610__d-ribulose-5-phosphate_3_epimerase__id_AAZ53923.1	SIGRS_1	.(((.(((((((((((.((((.....(((.((.((((.&.))))...))))).....)))).)))))))..))))..)))	-14.9
gene611_hypothetical_id_AAZ53924.2SIGRS_1	gene611_hypothetical_id_AAZ53924.2	SIGRS_1	.((((....(((((..(((((.((.......(((((((.&.))))))))).)))))...)))))...)))).	-14.41
gene612__conserved_hypothetical_id_AAZ53925.1SIGRS_1	gene612__conserved_hypothetical_id_AAZ53925.1	SIGRS_1	.(((((((((((.......(((.(((.((.(((.&.))).)).))).))).....))))...))))))).	-14.9
gene614_hypothetical_id_AAZ53927.1SIGRS_1	gene614_hypothetical_id_AAZ53927.1	SIGRS_1	.((.((((.(((((.((.(((.(((..(((....((.&.))....)))..))).))).)).)))))...)))).)).	-15.8
gene615_hypothetical_id_ABP01131.1SIGRS_1	gene615_hypothetical_id_ABP01131.1	SIGRS_1	.((....(((..(((..((..((.(..((....(((((((.&.)))))))......))..).))..))..))).)))...)).	-22.7
gene616_hypothetical_id_ABP01132.1SIGRS_1	gene616_hypothetical_id_ABP01132.1	SIGRS_1	.(((((((((((((..((((.....((((((.&.))))))............)))).))))))))))))).	-24.03
gene618_hypothetical_id_ABP01133.1SIGRS_1	gene618_hypothetical_id_ABP01133.1	SIGRS_1	.(((.(((((.((((...(((.((...(((((((.&.))).)))))).))))))).))))).))).	-13.4
gene619_hypothetical_id_AAZ53928.2SIGRS_1	gene619_hypothetical_id_AAZ53928.2	SIGRS_1	.((((((((.(.....((((((.((.((..(((((.&.)))))..)).)).))))))..).)))))))).	-18.8
gene620_hypothetical_id_AAZ53929.1SIGRS_1	gene620_hypothetical_id_AAZ53929.1	SIGRS_1	.((.((((.(((((.((.(((.(((..(((....((.&.))....)))..))).))).)).)))))...)))).)).	-15.8
gene621_hypothetical_id_ABP01134.1SIGRS_1	gene621_hypothetical_id_ABP01134.1	SIGRS_1	.(((((((((((((..((((.....((((((.&.))))))............)))).))))))))))))).	-24.03
gene623_hypothetical_id_AAZ53930.2SIGRS_1	gene623_hypothetical_id_AAZ53930.2	SIGRS_1	.((((((((.(.....((((((.((.((..(((((.&.)))))..)).)).))))))..).)))))))).	-18.8
gene624_hypothetical_id_AAZ53931.1SIGRS_1	gene624_hypothetical_id_AAZ53931.1	SIGRS_1	.((.((((.(((((.((.(((.(((..(((....((.&.))....)))..))).))).)).)))))...)))).)).	-15.8
gene625_hypothetical_id_ABP01135.1SIGRS_1	gene625_hypothetical_id_ABP01135.1	SIGRS_1	.(((((((((((((..((((.....((((((.&.))))))............)))).))))))))))))).	-24.03
gene627_hypothetical_id_AAZ53932.2SIGRS_1	gene627_hypothetical_id_AAZ53932.2	SIGRS_1	.(((.(((((.((((...(((.((...(((((((.&.))).)))))).))))))).))))).))).	-13.4
gene629_pdhD-1_dihydrolipoamide_dehydrogenase__id_AAZ53934.1SIGRS_1	gene629_pdhD-1_dihydrolipoamide_dehydrogenase__id_AAZ53934.1	SIGRS_1	((((.(((...(((..((((((((.(((........((((.&.)))).......))).))))))))...)))))).)))).	-15.46
gene630_nagA_N-acetylglucosamine-6-phosphate_deacetylase__id_AAZ53935.2SIGRS_1	gene630_nagA_N-acetylglucosamine-6-phosphate_deacetylase__id_AAZ53935.2	SIGRS_1	.(((((..((((((((((......(((((((.(((..(((.&.)))..))).)))))))))))))).....)))..))))).	-14.7
gene632__PTS_system%2C_N-acetylglucosamine-specific_II_ABC_component__id_AAZ53937.2SIGRS_1	gene632__PTS_system%2C_N-acetylglucosamine-specific_II_ABC_component__id_AAZ53937.2	SIGRS_1	(((...((...........((((((((...(((((..(((.&)))..)))))))))))))...........))..))).	-13.15
gene634_hypothetical_id_ABP01136.1SIGRS_1	gene634_hypothetical_id_ABP01136.1	SIGRS_1	.(((((.........((((..(((((((...(((((((.&.)))))))...))))))))))).........))))).	-19.47
gene635_rpsD_30S_ribosomal_protein_S4__id_AAZ53939.1SIGRS_1	gene635_rpsD_30S_ribosomal_protein_S4__id_AAZ53939.1	SIGRS_1	.(((....((..((((((...........((..(((((.&.)))))..)).............))))))..))....))).	-13.65
gene636_rpiB_ribose_5-phosphate_isomerase_B__id_AAZ53940.1SIGRS_1	gene636_rpiB_ribose_5-phosphate_isomerase_B__id_AAZ53940.1	SIGRS_1	.((((........((..(((((((((.((.(((.&.))))))))))).)))..))..........)))).	-15.27
gene639_mnuA_membrane_nuclease%2C_lipoid_AAZ53943.1SIGRS_1	gene639_mnuA_membrane_nuclease%2C_lipoid_AAZ53943.1	SIGRS_1	.(((..((((.((((((((((.((......(((((..((.&.))..)))))...)).)))))))))).))))..))).	-15.1
gene640__5%27-3%27_exonuclease__id_AAZ53944.1SIGRS_1	gene640__5%27-3%27_exonuclease__id_AAZ53944.1	SIGRS_1	.(((.((((((((..(..........(((.((.&.))))).........)..)))))))).))).	-13.71
gene641_dnaE_DNA_polymerase_III_alpha_subunit__id_AAZ53945.2SIGRS_1	gene641_dnaE_DNA_polymerase_III_alpha_subunit__id_AAZ53945.2	SIGRS_1	.((((........((((((((.(.((((...((((..(((.&.))).))))......)))).).)))))))).....)))).	-14.82
gene642_rbfA_ribosome-binding_factor_A__id_AAZ53946.1SIGRS_1	gene642_rbfA_ribosome-binding_factor_A__id_AAZ53946.1	SIGRS_1	(((((((((((((((((((........(((....((((((.&.)))))).....)))))))))...))))))))).)))).	-21.4
gene643_infB_translation_initiation_factor_IF-2__id_AAZ53947.1SIGRS_1	gene643_infB_translation_initiation_factor_IF-2__id_AAZ53947.1	SIGRS_1	.((((.(..((((.(((((..((.((((....((..(((.&)))..))....)))).))...))))).))))..).)))).	-17.6
gene644__conserved_hypothetical_id_AAZ53948.1SIGRS_1	gene644__conserved_hypothetical_id_AAZ53948.1	SIGRS_1	(((((...((((.........(((((((((.....(((((.&.)))))...))))))))).........))))....))))).	-15.67
gene645_nusA_N-utilization_substance_protein_A__id_AAZ53949.2SIGRS_1	gene645_nusA_N-utilization_substance_protein_A__id_AAZ53949.2	SIGRS_1	.(((((((((((.......((((.&.)))).))))))))))).	-13.8
gene646__conserved_hypothetical_id_ABP01137.1SIGRS_1	gene646__conserved_hypothetical_id_ABP01137.1	SIGRS_1	(((..((((...(((((((((..((((..(((..((..((.&.))..))..))))))).)))))))))......))))..)))	-16.6
gene647_pulA_pullulanase__id_AAZ53950.2SIGRS_1	gene647_pulA_pullulanase__id_AAZ53950.2	SIGRS_1	.((((.(.((((.((((..(.......((.(((.(.&.).))))).....)..)))).))))...).)))).	-16.7
gene649_hypothetical_id_ABP01138.1SIGRS_1	gene649_hypothetical_id_ABP01138.1	SIGRS_1	.((((((((((.......((..((((((..((.(((.((.&)).))).)).))))))..)).........)))))).))))	-17.89
gene650_thrS_threonyl-tRNA_synthetase__id_AAZ53952.1SIGRS_1	gene650_thrS_threonyl-tRNA_synthetase__id_AAZ53952.1	SIGRS_1	.(((.((...((((.((((((((...(((....((((.&.))))......)))..))))))))...))))...)).))).	-19.1
gene651_trpS_tryptophanyl-tRNA_synthetase__id_AAZ53953.2SIGRS_1	gene651_trpS_tryptophanyl-tRNA_synthetase__id_AAZ53953.2	SIGRS_1	.((((((((((((((.((((.(((.((((((((.&.))))))))......)))..)))).)))))..)))))))))	-17.1
gene653__putative_ATP_binding_id_AAZ53955.2SIGRS_1	gene653__putative_ATP_binding_id_AAZ53955.2	SIGRS_1	(..(((..((((((.....((..(((((((....((((((.&.)))))))))))))..)).....)))))).....)))..).	-18.1
gene654_rnhB_ribonuclease_HII__id_AAZ53956.2SIGRS_1	gene654_rnhB_ribonuclease_HII__id_AAZ53956.2	SIGRS_1	.((((((((......(((.(((((((.(...((((((.&.))))))...).))))))).))))))))))).	-17.8
gene655__conserved_hypothetical_id_AAZ53957.2SIGRS_1	gene655__conserved_hypothetical_id_AAZ53957.2	SIGRS_1	.((((((..(((...............(..(((((.(((.&.))).)))))..)...))))))))).	-13.37
gene656_pgm_phosphoglycerate_mutase__id_AAZ53958.1SIGRS_1	gene656_pgm_phosphoglycerate_mutase__id_AAZ53958.1	SIGRS_1	.(((((........(((((((.(((((.((.((((((.&.)))))).))..))).....)).)))))))...))))).	-21.8
gene657_hypothetical_id_AAZ53959.1SIGRS_1	gene657_hypothetical_id_AAZ53959.1	SIGRS_1	.(.((((...((((...((.((((.(.((((((...(((.&.)))...)))))).)..)))).))...))))...)))).).	-14.4
gene658_hypothetical_id_AAZ53960.2SIGRS_1	gene658_hypothetical_id_AAZ53960.2	SIGRS_1	.(((((((((.((.(((..((((..(((((((.&.)))))))....)))).....))).)).))))).)))).	-17.4
gene659_hypothetical_id_AAZ53961.2SIGRS_1	gene659_hypothetical_id_AAZ53961.2	SIGRS_1	.(((((..((((.((.((((.((((((...((((.&.))))...)))))))))).)).))))..))..))).	-15.5
gene660_hypothetical_id_AAZ53962.2SIGRS_1	gene660_hypothetical_id_AAZ53962.2	SIGRS_1	.(((((((..((((((((((((.......(((((.&.)))))......))))))))))))..)..)))))).	-19.52
gene663__conserved_hypothetical_id_AAZ53964.2SIGRS_1	gene663__conserved_hypothetical_id_AAZ53964.2	SIGRS_1	.((.........(((..((((((((((.((((.&.))))))))))))))..)))..........)).	-17.81
gene664__conserved_hypothetical_id_AAZ53965.2SIGRS_1	gene664__conserved_hypothetical_id_AAZ53965.2	SIGRS_1	.((((((..((....((((((((((((.((((..((..((.&.))..))))))))))))..))))))))..)))))).	-15.5
gene665_ppa_inorganic_pyrophosphatase__id_AAZ53966.1SIGRS_1	gene665_ppa_inorganic_pyrophosphatase__id_AAZ53966.1	SIGRS_1	.(((((((..((((..((.&.))..)))).))))))).	-13.7
gene666_xylF_ABC_transporter_xylose-binding_lipoid_AAZ53967.2SIGRS_1	gene666_xylF_ABC_transporter_xylose-binding_lipoid_AAZ53967.2	SIGRS_1	.(((((((.((((((...((.((.(((...((((((.&.))))))...))).))....)).....)))))).)))))))	-26.3
gene667__sugar_ABC_transporter_ATP-binding_id_AAZ53968.2SIGRS_1	gene667__sugar_ABC_transporter_ATP-binding_id_AAZ53968.2	SIGRS_1	((((((((.........((((((((.((((..(((.&.))))))))))))))).........)))....))))).	-14.27
gene668__ABC_transporter_id_AAZ53969.1SIGRS_1	gene668__ABC_transporter_id_AAZ53969.1	SIGRS_1	((((((.....((((((((.(((((((((((.((((((((.&.)))))))).))))))))....))).)))))))).))))))	-26
gene669__sugar_ABC_transporter_permease_id_AAZ53970.2SIGRS_1	gene669__sugar_ABC_transporter_permease_id_AAZ53970.2	SIGRS_1	(((.(((((((.........(((.....((..((.(((.(.&.).))).))..))...))).......)))))))))).	-13.69
gene670_tdk_thymidine_kinase__id_AAZ53971.1SIGRS_1	gene670_tdk_thymidine_kinase__id_AAZ53971.1	SIGRS_1	.((((((((...((.(((((((.....(((((.(((((.&.))))).)))))..)))))))))...)))))))).	-20.2
gene672_ptsH_phosphocarrier_protein_HPr__id_AAZ53972.1SIGRS_1	gene672_ptsH_phosphocarrier_protein_HPr__id_AAZ53972.1	SIGRS_1	.((((...(((((((((((((((((((((.&))))))...)))))......))))))))))...)))).	-16.1
gene673__conserved_hypothetical_id_AAZ53973.2SIGRS_1	gene673__conserved_hypothetical_id_AAZ53973.2	SIGRS_1	.(((((((((((...((((..((.....((((((((((&.))))))))))....)).)))))))).))))))).	-19.3
gene674__conserved_hypothetical_id_AAZ53974.2SIGRS_1	gene674__conserved_hypothetical_id_AAZ53974.2	SIGRS_1	.(((((((...((((((((((((.(((.((((((.&.))))))..)))))...))))))))))...))))))).	-20.2
gene675_hypothetical_id_AAZ53975.2SIGRS_1	gene675_hypothetical_id_AAZ53975.2	SIGRS_1	.(((((.((....(((((((..(((........(((((.&.)))))....)))..)))))))...))))))).	-19
gene677_ddem_cytosine_specific_DNA_methyltransferase__id_AAZ53977.2SIGRS_1	gene677_ddem_cytosine_specific_DNA_methyltransferase__id_AAZ53977.2	SIGRS_1	.((..((.(((..((....((.(((((((.((((((.&.)))))))))))))..)).......))..))).))..)).	-19.9
gene679_rpoC_DNA-directed_RNA_polymerase_subunit_beta__id_AAZ53979.1SIGRS_1	gene679_rpoC_DNA-directed_RNA_polymerase_subunit_beta__id_AAZ53979.1	SIGRS_1	.((((((..((((..(((((((...(((((...(((((.&.))))))))))))))))))))).)))))).	-19.1
gene681_rplL_50S_ribosomal_protein_L7%2FL12__id_AAZ53981.1SIGRS_1	gene681_rplL_50S_ribosomal_protein_L7%2FL12__id_AAZ53981.1	SIGRS_1	(((..((((.(((.((((((..((((...(((((...(((.&.)))..))))).....))))..)))))).)))))))..)))	-23.3
gene682_rplJ_50S_ribosomal_protein_L10__id_AAZ53982.1SIGRS_1	gene682_rplJ_50S_ribosomal_protein_L10__id_AAZ53982.1	SIGRS_1	.(((((((((......(((((.(((((((.&.)))))))....)))))...........))))))))).	-22.63
gene684__putative_lipoid_AAZ53984.2SIGRS_1	gene684__putative_lipoid_AAZ53984.2	SIGRS_1	(((((.(.....(((.....((.(((((((.......(((.&.)))...)))))))))...))).....).))))).	-15.2
gene687__ABC_transporter_ATP-binding_protein_-_Pr2__id_AAZ53987.2SIGRS_1	gene687__ABC_transporter_ATP-binding_protein_-_Pr2__id_AAZ53987.2	SIGRS_1	((((((.....(((((((((((..((((........((((.&))))......))))..))))))))))).)))))).	-23.74
gene690__ABC_transporter_ATP-binding_-_Pr1-like_id_AAZ53989.2SIGRS_1	gene690__ABC_transporter_ATP-binding_-_Pr1-like_id_AAZ53989.2	SIGRS_1	.((((((....(((...((((((((((((.....((((.&.))))...)))))))....)))))...)))....)))))).	-19.3
gene691__putative_ABC_transporter_ATP-binding_-_Pr2-like_id_AAZ53990.1SIGRS_1	gene691__putative_ABC_transporter_ATP-binding_-_Pr2-like_id_AAZ53990.1	SIGRS_1	.(((((.((...(((((((((........((..((((.((.&.)).))))..))......)))))))))...)).))))).	-18.94
gene692__conserved_hypothetical_id_AAZ53991.1SIGRS_1	gene692__conserved_hypothetical_id_AAZ53991.1	SIGRS_1	(((.((((((.((..(((((..(.(.(((...((((((((.&.))))))))))).).)..)))))..)).))).))).))).	-18.7
gene694_plsC_1-acyl-sn-glycerol-3-phosphate_acyltransferase__id_AAZ53993.1SIGRS_1	gene694_plsC_1-acyl-sn-glycerol-3-phosphate_acyltransferase__id_AAZ53993.1	SIGRS_1	.((.(((((((((((((..(((((((((.((((.&.)))).))).))).)))..)).)))))))))))..)).	-13.8
gene695__conserved_hypothetical_id_AAZ53994.2SIGRS_1	gene695__conserved_hypothetical_id_AAZ53994.2	SIGRS_1	.((..((.(..(((......((.....(((((((.&.)))))))......))..........)))..).))..))	-15.49
gene696__conserved_hypothetical_id_AAZ53995.2SIGRS_1	gene696__conserved_hypothetical_id_AAZ53995.2	SIGRS_1	((((...(((.(((.....(((((.(.(((.(....((((.&.))))....).))).).)))))..))).)))..)))).	-14.7
gene701_nusG_transcription_antitermination_id_AAZ53999.1SIGRS_1	gene701_nusG_transcription_antitermination_id_AAZ53999.1	SIGRS_1	.(((..(((((....(((.((..(((((((.....((((.&.)))).)))))))..))...))).....)))))..))).	-13.1
gene703_hypothetical_id_AAZ54001.1SIGRS_1	gene703_hypothetical_id_AAZ54001.1	SIGRS_1	.(((((((((((.((((...(((((...((((.&.)))).......)))))...)))).)))..)))))))).	-18
gene704__tRNA%2FrRNA_methyltransferase__id_AAZ54002.1SIGRS_1	gene704__tRNA%2FrRNA_methyltransferase__id_AAZ54002.1	SIGRS_1	.(((((.((((.(((.((..(((.((..(((.((((.&.)))).))).....))...)))..)).))).)))).)))))	-17.5
gene705_cysS_cysteinyl-tRNA_synthetase__id_AAZ54003.2SIGRS_1	gene705_cysS_cysteinyl-tRNA_synthetase__id_AAZ54003.2	SIGRS_1	.((((.......((((..((((.((....(((((((.((.&.)).))))))))).)))).)))).......)))).	-17.94
gene707__hemolysin_C__id_AAZ54005.1SIGRS_1	gene707__hemolysin_C__id_AAZ54005.1	SIGRS_1	((((((...((........((((.((((.(((.(((..((.&.))..))).))).)))).))))........))...))))))	-14.49
gene708_dnaB_replicative_DNA_helicase__id_AAZ54006.1SIGRS_1	gene708_dnaB_replicative_DNA_helicase__id_AAZ54006.1	SIGRS_1	.(((.....(((((((((..(((((...(((..((((.&.))))..)))...))))).....)))))))))...))).	-25.5
gene711_leuS_leucyl-tRNA_synthetase__id_AAZ54009.1SIGRS_1	gene711_leuS_leucyl-tRNA_synthetase__id_AAZ54009.1	SIGRS_1	(((((.((..(((....(((..(..((((((((....(((.&.)))...))))..))))..)..)))..)))..))))))).	-17.5
gene712_uvrB_excinuclease_ABC_subunit_B__id_AAZ54010.2SIGRS_1	gene712_uvrB_excinuclease_ABC_subunit_B__id_AAZ54010.2	SIGRS_1	.(((((((...((((.........((((..(.((((((.&.)))))).)..))))..........))))...))))))).	-23.91
gene713__conserved_hypothetical_id_AAZ54011.1SIGRS_1	gene713__conserved_hypothetical_id_AAZ54011.1	SIGRS_1	.(((.(((((((...((((((((((((.((((((.&.)))))).))))))....)))))).))).)))).))).	-17.1
gene715_rpsI_30S_ribosomal_protein_S9__id_AAZ54012.1SIGRS_1	gene715_rpsI_30S_ribosomal_protein_S9__id_AAZ54012.1	SIGRS_1	.((((..((((.((...((((((((.(((((((....((.&.))...)))))))))))......)))).)).).))).))))	-14.8
gene716_rplM_50S_ribosomal_protein_L13__id_AAZ54013.1SIGRS_1	gene716_rplM_50S_ribosomal_protein_L13__id_AAZ54013.1	SIGRS_1	.((((.((......((((((((.(((.&.)))..))))))))...)))))).	-13.8
gene717_ksgA_dimethyladenosine_transferase__id_AAZ54014.2SIGRS_1	gene717_ksgA_dimethyladenosine_transferase__id_AAZ54014.2	SIGRS_1	.(((((((((((...((((((((((((((((((((.&.)))))))))......)))))))))))))).))))..))))	-16.7
gene719_prsA_ribose-phosphate_pyrophosphokinase__id_AAZ54016.2SIGRS_1	gene719_prsA_ribose-phosphate_pyrophosphokinase__id_AAZ54016.2	SIGRS_1	.((((.(((((...(((((...........(((((.((.&.))))))))))))))))).)))).	-16.9
gene720_gidB_glucose_inhibited_division_protein_B__id_AAZ54017.1SIGRS_1	gene720_gidB_glucose_inhibited_division_protein_B__id_AAZ54017.1	SIGRS_1	.(((((....((((.(((((((...(((..((((.&.))))..)))..))))))).)))).......))))).	-15.9
gene721__prolipoprotein_p65__id_AAZ54018.1SIGRS_1	gene721__prolipoprotein_p65__id_AAZ54018.1	SIGRS_1	.((((.....((((....((((((((((.((((((.&.))))))))..........))))))))....))))..))))	-14.5
gene722__putative_ABC_transporter_ATP-binding_protein_P115-like_id_AAZ54019.1SIGRS_1	gene722__putative_ABC_transporter_ATP-binding_protein_P115-like_id_AAZ54019.1	SIGRS_1	(((((..(((.((((.(..((......(((...(((((((.&.))))))).)))))..).....)))).)))..))))).	-15
gene723_rpmG_50S_ribosomal_protein_L33__id_AAZ54020.1SIGRS_1	gene723_rpmG_50S_ribosomal_protein_L33__id_AAZ54020.1	SIGRS_1	.((((((((((((((((((.&.)).)))))))))).................)))))).	-14.72
gene725_hypothetical_id_AAZ54022.2SIGRS_1	gene725_hypothetical_id_AAZ54022.2	SIGRS_1	((((((........((((((((....(..(.....(((((.&.)))))......)..).....))))))))...)))))).	-16.5
gene726__conserved_hypothetical_id_AAZ54023.2SIGRS_1	gene726__conserved_hypothetical_id_AAZ54023.2	SIGRS_1	(((((((...((((((....(((....((((((((.&.)))))))))))...))).....)))...))))))).	-14.5
gene727_hypothetical_id_AAZ54024.2SIGRS_1	gene727_hypothetical_id_AAZ54024.2	SIGRS_1	.((((.............(((....((((((((.&)).)))))).....))).............)))).	-13.07
gene728__adhesin_like-protein_P146__id_AAZ54025.1SIGRS_1	gene728__adhesin_like-protein_P146__id_AAZ54025.1	SIGRS_1	.(((..((((((((((.((.....(((.(((((((.&.))))))).))).......)).))))))))))))).	-30.1
gene729__ABC_transporter_ATP-binding_-_Pr1__id_AAZ54026.1SIGRS_1	gene729__ABC_transporter_ATP-binding_-_Pr1__id_AAZ54026.1	SIGRS_1	.(((((((((((..((........((((((.(((((((.&)))))))..))))))))..))))))))))).	-17.6
gene730__putative_ABC_transporter_ATP-binding_-_Pr2-like_id_AAZ54027.1SIGRS_1	gene730__putative_ABC_transporter_ATP-binding_-_Pr2-like_id_AAZ54027.1	SIGRS_1	(((.((.....((((...(((...(((((.....((((((.&.))))))....)))))..))))))).....)).))).	-15.5
gene733_hypothetical_id_AAZ54028.2SIGRS_1	gene733_hypothetical_id_AAZ54028.2	SIGRS_1	.(((((((((((((.....(.(.(((((((.&.)))))........)).).).....)))))))..)))))).	-14
gene734_hypothetical_id_AAZ54029.1SIGRS_1	gene734_hypothetical_id_AAZ54029.1	SIGRS_1	.((((((((((...(((((((((..(((((((((.&.)))))))))..)).......)))).)))..))))))))))	-20.91
gene735_greA_transcription_elongation_factor__id_AAZ54030.1SIGRS_1	gene735_greA_transcription_elongation_factor__id_AAZ54030.1	SIGRS_1	.((((...(((.((((....(((.(((.....((((((((&.)))))))).)))))).....))))..)))....)))).	-16.9
gene737__conserved_hypothetical_id_AAZ54032.1SIGRS_1	gene737__conserved_hypothetical_id_AAZ54032.1	SIGRS_1	.(((...(((((((((..(.((..........(((((.&.))))).........)).)..)))))).)))...))).	-18.01
gene738_hypothetical_id_AAZ54033.1SIGRS_1	gene738_hypothetical_id_AAZ54033.1	SIGRS_1	.(((((..(((.((.(((((...........(((((((((.&.)))))))))..........))))))).))).))))).	-14.1
gene739_valS_valyl-tRNA_synthetase__id_AAZ54034.1SIGRS_1	gene739_valS_valyl-tRNA_synthetase__id_AAZ54034.1	SIGRS_1	.(((.(((.((((((.((((((........((((.&.)))).....))))))..........)))))).))).))).	-20.42
gene741_hypothetical_id_AAZ54036.2SIGRS_1	gene741_hypothetical_id_AAZ54036.2	SIGRS_1	.((((.....(((..(((((..(((..(((..((((((.&.))))))..)))...)))..)))))..))).....)))).	-17.6
gene742_hypothetical_id_AAZ54037.2SIGRS_1	gene742_hypothetical_id_AAZ54037.2	SIGRS_1	.(((((((..........((((((((.(((.&.)))....))))))))..))))))).	-13.8
gene743__conserved_hypothetical_id_AAZ54038.1SIGRS_1	gene743__conserved_hypothetical_id_AAZ54038.1	SIGRS_1	.((((.........(((((((...((((((((.&.)))))))))))).)))............)))).	-16.3
gene744_rnpA_ribonuclease_P_protein_component__id_AAZ54039.1SIGRS_1	gene744_rnpA_ribonuclease_P_protein_component__id_AAZ54039.1	SIGRS_1	(((.((((.((....((((((..((.....(((((.((((.&.)))))))))....))..))))))...)))))).))).	-13.1
gene745_rpmH_50S_ribosomal_protein_L34__id_AAZ54040.1SIGRS_1	gene745_rpmH_50S_ribosomal_protein_L34__id_AAZ54040.1	SIGRS_1	.(..((.(((((((((.((((((((.&)))))))).))))..........))))).))..).	-16.4
gene1_dnaN_DNA_polymerase_III_beta_subunit__id_AAZ53379.1SIGRS_10	gene1_dnaN_DNA_polymerase_III_beta_subunit__id_AAZ53379.1	SIGRS_10	.(((((((((.((((((((((((((((.(((.&.))).))))..)))))..)))..)))).)))))))))	-13.4
gene2_gidA_glucose_inhibited_division_protein_A__id_AAZ53380.2SIGRS_10	gene2_gidA_glucose_inhibited_division_protein_A__id_AAZ53380.2	SIGRS_10	.(((((((..(((....(((.(((((.......(((((((.&.)))))))....))))))))...)))))))).)).	-15
gene4__putative_MgpA-like_id_AAZ53382.1SIGRS_10	gene4__putative_MgpA-like_id_AAZ53382.1	SIGRS_10	.(((.((((.....((.(((......((..(((((...((.&.))...)))))..))))).))......))))))).	-23
gene5__DHH_family_phosphoesterase__id_AAZ53383.2SIGRS_10	gene5__DHH_family_phosphoesterase__id_AAZ53383.2	SIGRS_10	.((((...(((..((......((((((..((((((.&.))))))..)))))).........)).)))...)))).	-15.06
gene6_hypothetical_id_AAZ53384.2SIGRS_10	gene6_hypothetical_id_AAZ53384.2	SIGRS_10	.(((....((((((....((...(.((((.((.&.).).)))).).))....))))))..))).	-18.8
gene7_ftsY_cell_division_protein_ftsY__id_AAZ53385.1SIGRS_10	gene7_ftsY_cell_division_protein_ftsY__id_AAZ53385.1	SIGRS_10	.(((((((((.......((((((((((.&.))))).......))))).........))))))))).	-13.8
gene8__conserved_hypothetical_id_AAZ53386.2SIGRS_10	gene8__conserved_hypothetical_id_AAZ53386.2	SIGRS_10	.((((((((....((..(..(((((..((..((..(((.&)))))..))..)).)))..)..)))))))))).	-17.9
gene11_argS_arginyl-tRNA_synthetase__id_AAZ53389.1SIGRS_10	gene11_argS_arginyl-tRNA_synthetase__id_AAZ53389.1	SIGRS_10	.(((((.......(((((..((.((.((((..((.&))..))).))).))..)))))..........))))).	-19.03
gene15_hypothetical_id_AAZ53393.2SIGRS_10	gene15_hypothetical_id_AAZ53393.2	SIGRS_10	.(((((((((((((........((((((((.&.)))))))).....))))))))))))).	-14.22
gene23__ABC_transporter_ATP-binding_id_AAZ53401.1SIGRS_10	gene23__ABC_transporter_ATP-binding_id_AAZ53401.1	SIGRS_10	.((((((((((((..(((((.&)))))..)))).)))))))).	-14.2
gene32_parC_topoisomerase_IV_subunit_A__id_AAZ53410.1SIGRS_10	gene32_parC_topoisomerase_IV_subunit_A__id_AAZ53410.1	SIGRS_10	.((((.((((((((((((((...((((((.(((((.&.)))))..))))))......)))))))))))))).)))).	-23.4
gene33_parE_topoisomerase_IV_subunit_B__id_AAZ53411.1SIGRS_10	gene33_parE_topoisomerase_IV_subunit_B__id_AAZ53411.1	SIGRS_10	.(((((....(((((((..((((.&.))))..))..))))).............)).))).	-17.23
gene41_licA_PTS_system%2C_lichenan-specific_IIA_component__id_AAZ53417.2SIGRS_10	gene41_licA_PTS_system%2C_lichenan-specific_IIA_component__id_AAZ53417.2	SIGRS_10	.(((((((....................((((((((((.&.))))))).....)))........))))))).	-13.39
gene42_obg_GTP-binding_protein_Obg__id_AAZ53418.1SIGRS_10	gene42_obg_GTP-binding_protein_Obg__id_AAZ53418.1	SIGRS_10	.(((((((...((.((((......(((...(((((((.&.)))))))...)))......))))))...))))))).	-24.4
gene43_hypothetical_id_AAZ53419.2SIGRS_10	gene43_hypothetical_id_AAZ53419.2	SIGRS_10	.((...((((((.(((((((((.&.))))))))).))))))...)).	-20.1
gene44_hypothetical_id_AAZ53420.1SIGRS_10	gene44_hypothetical_id_AAZ53420.1	SIGRS_10	.(((((......(((.((.(((((....((((((.&.))))))))))))).)))......))))).	-15.4
gene45_hypothetical_id_AAZ53421.2SIGRS_10	gene45_hypothetical_id_AAZ53421.2	SIGRS_10	(((...(((((((...........((((((((((((((((.&.))))).)))).))))))).)))))))))).	-21.5
gene46_dinP_DNA_polymerase_IV__id_AAZ53422.2SIGRS_10	gene46_dinP_DNA_polymerase_IV__id_AAZ53422.2	SIGRS_10	.(((((.((.((((((....(((........(((..((((.&.))))..))).........)))...))))))))))))).	-18.83
gene48_atpB_ATP_synthase_A_chain__id_AAZ53424.2SIGRS_10	gene48_atpB_ATP_synthase_A_chain__id_AAZ53424.2	SIGRS_10	.(((((((........(((....((((...((((((.&.))))))...))))....)))......))))..))).	-14.94
gene49_atpE_ATP_synthase_C_chain__id_AAZ53425.1SIGRS_10	gene49_atpE_ATP_synthase_C_chain__id_AAZ53425.1	SIGRS_10	.((((.(((.......((((((...((((((((((((((.&.))))...))))))))))))))))))).....)))).	-34.41
gene51_atpH_ATP_synthase_delta_chain__id_AAZ53427.2SIGRS_10	gene51_atpH_ATP_synthase_delta_chain__id_AAZ53427.2	SIGRS_10	.((((..(((((........(((((((.((((((((((.&.))))).)))))..))))))).....)))))...)))).	-13.22
gene52_atpA-1_ATP_synthase_alpha_chain__id_AAZ53428.2SIGRS_10	gene52_atpA-1_ATP_synthase_alpha_chain__id_AAZ53428.2	SIGRS_10	.(((...(((((((...............(((((((.&.)))))))..))))))).....))).	-19.53
gene53_atpG_ATP_synthase_gamma_chain__id_AAZ53429.1SIGRS_10	gene53_atpG_ATP_synthase_gamma_chain__id_AAZ53429.1	SIGRS_10	(((....((((..(((((..((((((.((........(((.&.)))........)).)))))))))))..))))....))).	-13.99
gene55__conserved_hypothetical_id_AAZ53431.1SIGRS_10	gene55__conserved_hypothetical_id_AAZ53431.1	SIGRS_10	.((((((((.((.(..........((......(((.(((.&.)))..))).......))..........))).)))))))).	-15.67
gene56_rpsB_30S_ribosomal_protein_S2__id_AAZ53432.2SIGRS_10	gene56_rpsB_30S_ribosomal_protein_S2__id_AAZ53432.2	SIGRS_10	.(((..(((((......(((..(((((.((((((((.&.))).)))))))))).)))....)))))..))).	-15.4
gene58_ffh_signal_recognition_particle_id_AAZ53434.1SIGRS_10	gene58_ffh_signal_recognition_particle_id_AAZ53434.1	SIGRS_10	.((((....(((((((((..(((......(((((((.&.))))))).......)))....)))).))))).....))))	-21.62
gene59_glyS_glycyl-tRNA_synthetase__id_AAZ53435.2SIGRS_10	gene59_glyS_glycyl-tRNA_synthetase__id_AAZ53435.2	SIGRS_10	.((((..((..((..(((((((..((.........(((.&.))).......))..)))))))..))...)))))).	-13.69
gene60_dnaG_DNA_primase__id_AAZ53436.1SIGRS_10	gene60_dnaG_DNA_primase__id_AAZ53436.1	SIGRS_10	(((.(((........((.(((....((...(((.((((((.&.)))))).)))...))...))).)).....))).))).	-16.42
gene61_rpoD_DNA-directed_RNA_polymerase_sigma_factor__id_AAZ53437.2SIGRS_10	gene61_rpoD_DNA-directed_RNA_polymerase_sigma_factor__id_AAZ53437.2	SIGRS_10	.(((((((..(((((((((((((((((((((.....((((.&.))))))))))).....)))))).)))))))).))))))).	-20.9
gene63_nfo_endonuclease_IV__id_AAZ53439.1SIGRS_10	gene63_nfo_endonuclease_IV__id_AAZ53439.1	SIGRS_10	((((...(((((......(((((....(((.(((.(((((.&.))))).))).)))..))))))))))....)))).	-21.3
gene64_tyrS_tyrosyl_tRNA_synthetase__id_AAZ53440.1SIGRS_10	gene64_tyrS_tyrosyl_tRNA_synthetase__id_AAZ53440.1	SIGRS_10	.(((((((......(((((((((......(((..((.((.&.)).))..)))........))))))).))..))))))).	-16.74
gene65__conserved_hypothetical_id_AAZ53441.2SIGRS_10	gene65__conserved_hypothetical_id_AAZ53441.2	SIGRS_10	.(((......((.((....(((((((.((((((((((.&.)))))))))).))).)))))))).......))).	-20.32
gene67_uvrC_excinuclease_ABC_subunit_C__id_AAZ53443.1SIGRS_10	gene67_uvrC_excinuclease_ABC_subunit_C__id_AAZ53443.1	SIGRS_10	.((.((((..(.(((.((((((........(((.&.)))........))))))..)))......)..)))).)).	-13.29
gene70_dnaJ_heat_shock_protein_DnaJ__id_AAZ53445.1SIGRS_10	gene70_dnaJ_heat_shock_protein_DnaJ__id_AAZ53445.1	SIGRS_10	.(((.(((((.....(..(.(((((.&.))))))..)...))))).))).	-14.3
gene71_cmk_cytidylate_kinase__id_AAZ53446.1SIGRS_10	gene71_cmk_cytidylate_kinase__id_AAZ53446.1	SIGRS_10	.(((((........((((.....(((......(((.&.)))......))).))))......))))).	-13.94
gene73_himA_bacterial_nucleoid_DNA-binding_id_AAZ53448.1SIGRS_10	gene73_himA_bacterial_nucleoid_DNA-binding_id_AAZ53448.1	SIGRS_10	.((((((.((...(((((((((.....(((.&.))).....))))))))).)))))))).	-14.9
gene76_hypothetical_id_AAZ53451.2SIGRS_10	gene76_hypothetical_id_AAZ53451.2	SIGRS_10	.((((.....(((.(((((.............((((((((.&.)))))))).......))))).)))....)))).	-13.85
gene78_rpsG_30S_ribosomal_protein_S7__id_AAZ53453.1SIGRS_10	gene78_rpsG_30S_ribosomal_protein_S7__id_AAZ53453.1	SIGRS_10	.(((((...............((((...(((.(((.((&)).))).)))..)))).))))).	-13.39
gene82__conserved_hypothetical_id_AAZ53457.2SIGRS_10	gene82__conserved_hypothetical_id_AAZ53457.2	SIGRS_10	.(.((((((((((((...(((((..((.(((((((.&.))))...))).)).....)))))..)))).))))))))).	-13.3
gene83__amino_acid_permease__id_AAZ53458.1SIGRS_10	gene83__amino_acid_permease__id_AAZ53458.1	SIGRS_10	.(((.(((((((((((..((.(((((((((((((.&.))))))....)))))))))..)))))))....)))).)))	-18.1
gene84_nox_NADH_oxidase__id_AAZ53459.1SIGRS_10	gene84_nox_NADH_oxidase__id_AAZ53459.1	SIGRS_10	.((....(((...((((((((((..((((.&.))))..))))...))))))..)))....)).	-21.6
gene86_deoD_purine-nucleoside_phosphorylase__id_AAZ53461.1SIGRS_10	gene86_deoD_purine-nucleoside_phosphorylase__id_AAZ53461.1	SIGRS_10	(((.((((..((((((.....((..((.((((..((((((.&.))))))..)))).))..)))))))).))))))).	-18.8
gene88_secA_preprotein_translocase_SecA_subunit__id_AAZ53463.1SIGRS_10	gene88_secA_preprotein_translocase_SecA_subunit__id_AAZ53463.1	SIGRS_10	.(((((((((((((..((...(((.((((((((.&.))))))))...........))).))..)))))))))))))	-20.9
gene91_hypothetical_id_ABP01100.1SIGRS_10	gene91_hypothetical_id_ABP01100.1	SIGRS_10	.(((((((((((.....(..(((((((....(((.&.)))....)))))))..)))))))))))).	-14.3
gene101_hypothetical_id_AAZ53466.2SIGRS_10	gene101_hypothetical_id_AAZ53466.2	SIGRS_10	.((((.(((((((((.((..(.&.)..))))))))))).)))).	-13.6
gene103__conserved_hypothetical_id_AAZ53467.2SIGRS_10	gene103__conserved_hypothetical_id_AAZ53467.2	SIGRS_10	(((....(((((((...(((..(.(((..((..(((.(((.&.))))))..))..))).)..)))...)))))))))).	-16.7
gene105__conserved_hypothetical_id_AAZ53469.2SIGRS_10	gene105__conserved_hypothetical_id_AAZ53469.2	SIGRS_10	.(((((.((........(((((.(.&.).)))))....)).))))).	-19.7
gene106_hypothetical_id_AAZ53470.1SIGRS_10	gene106_hypothetical_id_AAZ53470.1	SIGRS_10	.(((((..((((.(((((((.(((.&.))).)))).)))...))))..))))).	-13.2
gene108__conserved_hypothetical_id_AAZ53472.1SIGRS_10	gene108__conserved_hypothetical_id_AAZ53472.1	SIGRS_10	.((((((.(((((((((((.(((((.....(((.((((.&.))))))).....))))).))))))).)))))))))).	-16.8
gene111_lgt_prolipoprotein_diacylglyceryl_transferase__id_AAZ53474.1SIGRS_10	gene111_lgt_prolipoprotein_diacylglyceryl_transferase__id_AAZ53474.1	SIGRS_10	.(((...((((...((.(((((.&.)))))))......))))...))).	-13.8
gene112_trxB_thioredoxin_reductase__id_AAZ53475.1SIGRS_10	gene112_trxB_thioredoxin_reductase__id_AAZ53475.1	SIGRS_10	((....((((.((((.....(.(((((.........((((.&.)))).........)))))).)))))))).....)).	-19.57
gene115_clpB_ATP-dependent_protease_binding_id_AAZ53478.2SIGRS_10	gene115_clpB_ATP-dependent_protease_binding_id_AAZ53478.2	SIGRS_10	.(((.(((...(((((((((((..(((.(((.((((.&.))))......))).)))..))))))))))).))).))).	-17.1
gene121__protein_P102_-_copy_2__id_AAZ53482.1SIGRS_10	gene121__protein_P102_-_copy_2__id_AAZ53482.1	SIGRS_10	.((((((..((.........((..((((((((((((((((.&.)))))))..)))))))))..))))..)))))).	-15.7
gene122__protein_P97_-_copy_2__id_AAZ53483.1SIGRS_10	gene122__protein_P97_-_copy_2__id_AAZ53483.1	SIGRS_10	.((((.((..(((((((..(((((.&.))))).))))).))..)).....)))).	-17.2
gene128_hypothetical_id_AAZ53487.1SIGRS_10	gene128_hypothetical_id_AAZ53487.1	SIGRS_10	.((((((..(((((((((..((((.&.))))..)))))))))...........)))))).	-17.12
gene129__amino_acid_permease__id_AAZ53488.1SIGRS_10	gene129__amino_acid_permease__id_AAZ53488.1	SIGRS_10	((.(((((...............((((.((((((((((((.&.)))))......))))))))))).......))))).)).	-17.75
gene132_pdhB_pyruvate_dehydrogenase__id_AAZ53491.1SIGRS_10	gene132_pdhB_pyruvate_dehydrogenase__id_AAZ53491.1	SIGRS_10	.((...(((((.((((((((((.((((....(..(((.&.)))..)....))))....)))))))))).)))))...)).	-23.9
gene135_hypothetical_id_AAZ53493.1SIGRS_10	gene135_hypothetical_id_AAZ53493.1	SIGRS_10	.(((((.(((.(((...(((....((...(((((((((.&.))))))).......))..)).)))...))).))).)))))	-17.01
gene136_hypothetical_id_AAZ53494.2SIGRS_10	gene136_hypothetical_id_AAZ53494.2	SIGRS_10	.(((.(((((((........(((((...((.&.)).....))))).....))))))).))).	-15.82
gene138_hypothetical_id_AAZ53496.2SIGRS_10	gene138_hypothetical_id_AAZ53496.2	SIGRS_10	.((((.(((((.((((((((((((.((((((((..((.&.))...)))))))).))))..)))).)))).))))).))))	-19.7
gene141_rpmI_50s_ribosomal_protein_L35__id_AAZ53499.2SIGRS_10	gene141_rpmI_50s_ribosomal_protein_L35__id_AAZ53499.2	SIGRS_10	.(..(.((((((((..((((((...((((((.....(((.&.)))......)))))).))))))....)))))))).)..).	-21.7
gene146__aminopeptidase__id_AAZ53504.1SIGRS_10	gene146__aminopeptidase__id_AAZ53504.1	SIGRS_10	.(((((..(((.........((.((((((((((((&.)))))))...))))).))......)))..))))).	-20.46
gene147_ung_uracil-dna_glycosylase__id_AAZ53505.1SIGRS_10	gene147_ung_uracil-dna_glycosylase__id_AAZ53505.1	SIGRS_10	((((..(((((((((.((((((...(((((....((((((.&.)))))))))))))))))..........)))))))))))))	-17.1
gene149_rpmA_50S_ribosomal_protein_L27__id_AAZ53507.1SIGRS_10	gene149_rpmA_50S_ribosomal_protein_L27__id_AAZ53507.1	SIGRS_10	.(((...........(((((((((........(((.(((.&.)))......))).)))))))))..............))).	-17.61
gene153__hexosephosphate_transport_id_AAZ53510.2SIGRS_10	gene153__hexosephosphate_transport_id_AAZ53510.2	SIGRS_10	.(((...(((((..((((((.((((((......(((((.&.))))).......)))))).)))))))))))...))).	-21.02
gene154_ldh_L-lactate_dehydrogenase__id_AAZ53511.1SIGRS_10	gene154_ldh_L-lactate_dehydrogenase__id_AAZ53511.1	SIGRS_10	.((((.((((((.(((.((.....(((((.&.)))))....)).))).))))))....)))).	-20.5
gene155__conserved_hypothetical_id_AAZ53512.2SIGRS_10	gene155__conserved_hypothetical_id_AAZ53512.2	SIGRS_10	.((((((((((.((..(((((((...(((((.((..(&.)..)).)))))....)))))))..)).)))))).)))).	-16
gene157_prfA_peptide_chain_release_factor_RF-1__id_AAZ53513.1SIGRS_10	gene157_prfA_peptide_chain_release_factor_RF-1__id_AAZ53513.1	SIGRS_10	.((((((((((..((((((((((.((((.((((.((&.)).)))).)))).)))..))))))).)))))))))).	-16.6
gene158_hemK_protoporphirogen_oxidase__id_AAZ53514.2SIGRS_10	gene158_hemK_protoporphirogen_oxidase__id_AAZ53514.2	SIGRS_10	.((((((((((......((((.....(((((((.&.))))))).....))))...)))))...))))).	-13.8
gene161__tRNA%2FrRNA_methyltransferase__id_AAZ53517.2SIGRS_10	gene161__tRNA%2FrRNA_methyltransferase__id_AAZ53517.2	SIGRS_10	.((((((((((.&.)))))......))))).	-14.3
gene164__chromate_transport_id_AAZ53519.2SIGRS_10	gene164__chromate_transport_id_AAZ53519.2	SIGRS_10	.(((...(((......((((...(((.(((((.((((((.&.))))))))))))))))))...)))...))).	-15.6
gene165__chromate_transport_id_AAZ53520.1SIGRS_10	gene165__chromate_transport_id_AAZ53520.1	SIGRS_10	.((.((((.(((((.(((((.(((((.&.)))))..))))).....)))))...)))).)).	-13.9
gene166__conserved_hypothetical_id_AAZ53521.1SIGRS_10	gene166__conserved_hypothetical_id_AAZ53521.1	SIGRS_10	.(((..(((((.(((..((.......((((((((.((.&.)).)))))))).))..))).))))).))).	-18.1
gene167__conserved_hypothetical_id_AAZ53522.1SIGRS_10	gene167__conserved_hypothetical_id_AAZ53522.1	SIGRS_10	((((...((((..(((....((........((((((.(((.&.))).))))))......)))))..)))).)))).	-18.14
gene168_tig_trigger_factor__id_AAZ53523.2SIGRS_10	gene168_tig_trigger_factor__id_AAZ53523.2	SIGRS_10	.((((((((((((..............((((...((((((.&.))))))....))))..............))))))))))))	-23.69
gene170_rpe_ribulose-phosphate_3-epimerase__id_AAZ53525.2SIGRS_10	gene170_rpe_ribulose-phosphate_3-epimerase__id_AAZ53525.2	SIGRS_10	.(((((....((.(((((((......((((((.&.))))))......)))))))))))))).	-13.1
gene172_gmk_guanylate_kinase__id_AAZ53527.1SIGRS_10	gene172_gmk_guanylate_kinase__id_AAZ53527.1	SIGRS_10	.(((....((((((((..(((((.....(((((.&.)))))....)))))..))))))))...))).	-25.2
gene173__DNA_methylase__id_AAZ53528.1SIGRS_10	gene173__DNA_methylase__id_AAZ53528.1	SIGRS_10	.((((((.(((.......(((((.&.))).))....))))))))).	-15.8
gene175_era_GTP-binding_id_AAZ53530.1SIGRS_10	gene175_era_GTP-binding_id_AAZ53530.1	SIGRS_10	.(((((.........(((((((.(((.&.))).))))))).))))).	-13.4
gene177__conserved_hypothetical_id_AAZ53532.1SIGRS_10	gene177__conserved_hypothetical_id_AAZ53532.1	SIGRS_10	.(((((((.....((.....(((((.(((((.&.))))).))))).....)).....))))))).	-22.7
gene178_hypothetical_id_AAZ53533.2SIGRS_10	gene178_hypothetical_id_AAZ53533.2	SIGRS_10	.((((......(((((........(.((.(((((..((((.&.)))).....))))).))).........))))))))).	-16.03
gene180_deoB_phosphopentomutase__id_AAZ53535.1SIGRS_10	gene180_deoB_phosphopentomutase__id_AAZ53535.1	SIGRS_10	((((.(((..(((((.....(((..........(((((((.&.))))))).......))).....)))))....))).)))).	-14.63
gene187_rplQ_50S_ribosomal_protein_L17__id_AAZ53541.1SIGRS_10	gene187_rplQ_50S_ribosomal_protein_L17__id_AAZ53541.1	SIGRS_10	.(((.((.(...((((((((((.......((((((((.&.))))))))........)))).....))))))).)).))).	-14.26
gene188_rpoA_DNA-directed_RNA_polymerase_alpha_subunit__id_AAZ53542.1SIGRS_10	gene188_rpoA_DNA-directed_RNA_polymerase_alpha_subunit__id_AAZ53542.1	SIGRS_10	.((((...........(((((((..(((((.&.)))))..))))).))...........)))).	-14.25
gene190_rpsM_30S_ribosomal_protein_S13__id_AAZ53544.1SIGRS_10	gene190_rpsM_30S_ribosomal_protein_S13__id_AAZ53544.1	SIGRS_10	.(((((((((..(..((((((..(((..((.&.))..)))..))))))..)))))).)))).	-22.4
gene192_infA_translation_initiation_factor_IF-1__id_AAZ53546.2SIGRS_10	gene192_infA_translation_initiation_factor_IF-1__id_AAZ53546.2	SIGRS_10	.(((((((......(((((......(((((.&.)))))...)))))))))))).	-15.5
gene193_map_methionine_aminopeptidase__id_AAZ53547.1SIGRS_10	gene193_map_methionine_aminopeptidase__id_AAZ53547.1	SIGRS_10	.((...((((........(((((((..((..(.((((((.&.)))))).)..))..))))))).......))))..)).	-18.56
gene194_adk_adenylate_kinase__id_AAZ53548.1SIGRS_10	gene194_adk_adenylate_kinase__id_AAZ53548.1	SIGRS_10	.(((((((......(((........(((((((..(((.&.))).)))))))...........))).......))))))).	-14.83
gene198_rplR_50S_ribosomal_protein_L18__id_AAZ53552.2SIGRS_10	gene198_rplR_50S_ribosomal_protein_L18__id_AAZ53552.2	SIGRS_10	.((((..((..(((...((((.....(((((&.)))))))))..)))..))......)))).	-15.1
gene200_rpsH_30S_ribosomal_protein_S8__id_AAZ53554.1SIGRS_10	gene200_rpsH_30S_ribosomal_protein_S8__id_AAZ53554.1	SIGRS_10	((((((....((((.((.((((..............((((.&.)))).............)))).)).))))...)))))).	-15.03
gene202_rplE_50S_ribosomal_protein_L5__id_AAZ53556.2SIGRS_10	gene202_rplE_50S_ribosomal_protein_L5__id_AAZ53556.2	SIGRS_10	.((((.........(((....((.(((.((((((.((.&.)).)).))))))).))....))))))).	-15.6
gene203_rplX_50S_ribosomal_protein_L24__id_AAZ53557.1SIGRS_10	gene203_rplX_50S_ribosomal_protein_L24__id_AAZ53557.1	SIGRS_10	.((((((((..((..........(((((.&.)))))..........))..)))))))).	-14.25
gene204_rplN_50S_ribosomal_protein_L14__id_AAZ53558.1SIGRS_10	gene204_rplN_50S_ribosomal_protein_L14__id_AAZ53558.1	SIGRS_10	.(((((((((((.((.(((((((..(((((((.&.))))))).))))))).))...))))).......)))))).	-16.11
gene205_rpsQ_30S_ribosomal_protein_S17__id_AAZ53559.2SIGRS_10	gene205_rpsQ_30S_ribosomal_protein_S17__id_AAZ53559.2	SIGRS_10	.((((((.((((((...(((((((....(((..((.&.))..)))...)))))))......)))))).....))))))	-13.5
gene206_rpmC_50S_ribosomal_protein_L29__id_AAZ53560.2SIGRS_10	gene206_rpmC_50S_ribosomal_protein_L29__id_AAZ53560.2	SIGRS_10	.(((((........((((((...(((((.&.)))))....)))))).........))))).	-14.63
gene208_rpsC_30S_ribosomal_protein_S3__id_AAZ53562.2SIGRS_10	gene208_rpsC_30S_ribosomal_protein_S3__id_AAZ53562.2	SIGRS_10	.(((((((.....((....((.(..((.....(((.(((.&.)))))).....))..).))..))....))))))).	-25.2
gene209_rplV_50S_ribosomal_protein_L22__id_AAZ53563.2SIGRS_10	gene209_rplV_50S_ribosomal_protein_L22__id_AAZ53563.2	SIGRS_10	.((((...............(((((((.&.))))))))))).	-14.96
gene211_rplB_50S_ribosomal_protein_L2__id_AAZ53565.1SIGRS_10	gene211_rplB_50S_ribosomal_protein_L2__id_AAZ53565.1	SIGRS_10	.(((.(((....((((...((.....((((.((((((.&.)).)))).))))......))....))))))).))).	-14.9
gene212_rplW_50S_ribosomal_protein_L23__id_AAZ53566.1SIGRS_10	gene212_rplW_50S_ribosomal_protein_L23__id_AAZ53566.1	SIGRS_10	.(((((..........(((.(((............((((.&.))))............))).)))..........))))).	-17.6
gene214_rplC_50S_ribosomal_protein_L3__id_AAZ53568.1SIGRS_10	gene214_rplC_50S_ribosomal_protein_L3__id_AAZ53568.1	SIGRS_10	.(((((((..(((......(((((((..(.((((.&.)))).)...)))))))...))).))))))).	-13.8
gene215_rpsJ_30S_ribosomal_protein_S10__id_AAZ53569.1SIGRS_10	gene215_rpsJ_30S_ribosomal_protein_S10__id_AAZ53569.1	SIGRS_10	.(((......(((((..(((..((.((...((((((((((.&.))))))).)))...)).))..)))..)))))......)))	-18.2
gene216__conserved_hypothetical_id_AAZ53571.1SIGRS_10	gene216__conserved_hypothetical_id_AAZ53571.1	SIGRS_10	((....(((((.((((((((((.......((((..(.(((.&.))).).)))).......))))).))))).))))).)).	-15.84
gene220_alaS_alanyl-tRNA_synthetase__id_AAZ53575.2SIGRS_10	gene220_alaS_alanyl-tRNA_synthetase__id_AAZ53575.2	SIGRS_10	.(((((..(.....((((((((.(((..((.&.))..)))..))))))))..........)..))))).	-19.46
gene221__conserved_hypothetical_id_AAZ53576.2SIGRS_10	gene221__conserved_hypothetical_id_AAZ53576.2	SIGRS_10	.((((((((((...(.(((((((......((((((.&.))).)))....)))))))).)))))))))).	-16.7
gene227__hydrolase_of_the_HAD_family__id_AAZ53582.1SIGRS_10	gene227__hydrolase_of_the_HAD_family__id_AAZ53582.1	SIGRS_10	.(((..........(((((....((((.(((((.&.)))))...)))).)))))............))).	-19.55
gene230_hypothetical_id_AAZ53585.2SIGRS_10	gene230_hypothetical_id_AAZ53585.2	SIGRS_10	.(((...(((((..((.((((((((((((.&.)))..))).))))))))..)))))...))).	-13.3
gene231_oppB-1_oligopeptide_ABC_transporter_system_permease__id_AAZ53586.1SIGRS_10	gene231_oppB-1_oligopeptide_ABC_transporter_system_permease__id_AAZ53586.1	SIGRS_10	.((((((((((.&.)))))))))).	-13.7
gene232_oppC-1_oligopeptide_transport_system_permease_id_AAZ53587.2SIGRS_10	gene232_oppC-1_oligopeptide_transport_system_permease_id_AAZ53587.2	SIGRS_10	.(((..(((((((((((........((.((((((.&.)))))).)).......)))))))))))..))).	-14.26
gene236__lipoid_AAZ53591.2SIGRS_10	gene236__lipoid_AAZ53591.2	SIGRS_10	.(((.((((((..((....((((.(((((...(((((.(.&.).)))))))))).)))).)).)))))).))).	-19
gene239_hypothetical_id_AAZ53594.2SIGRS_10	gene239_hypothetical_id_AAZ53594.2	SIGRS_10	.((((.......((((((((..(.((...(((((((.&.))))))))).)..).)))))))....)))).	-23.7
gene245__methylmalonate-semialdehyde_dehydrogenase__id_AAZ53599.1SIGRS_10	gene245__methylmalonate-semialdehyde_dehydrogenase__id_AAZ53599.1	SIGRS_10	.((..(((..(((..(((((((((((((((.&.)))))))))...))).)))...)))...)))..)).	-13.8
gene246_iolC_myo-inositol_catabolism_id_AAZ53600.1SIGRS_10	gene246_iolC_myo-inositol_catabolism_id_AAZ53600.1	SIGRS_10	.((((..((((....((.(((((((.(((((((.&.)))))........)).))))))).))))))..)))).	-17.3
gene247_iolB_myo-inositol_catabolism_id_AAZ53601.2SIGRS_10	gene247_iolB_myo-inositol_catabolism_id_AAZ53601.2	SIGRS_10	.((((((.....((.(((((((((..((..(((.&.)))..))..))))).....)))))).....)))).)).	-13.8
gene248__myo-inositol_2-dehydrogenase__id_AAZ53602.2SIGRS_10	gene248__myo-inositol_2-dehydrogenase__id_AAZ53602.2	SIGRS_10	.((((.......((.((((((.(((((((((.&.)))))))))..........)))))).))......)))).	-15.32
gene249_iolD_myo-inositol_catabolism_id_AAZ53603.1SIGRS_10	gene249_iolD_myo-inositol_catabolism_id_AAZ53603.1	SIGRS_10	.((....(((((.(((((((.((((((((.&.)))))))).))))))))))))...)).	-22.2
gene250_iolE_myo-inositol_catabolism_id_AAZ53604.2SIGRS_10	gene250_iolE_myo-inositol_catabolism_id_AAZ53604.2	SIGRS_10	.(((.......(((((((.(((((((...(((((((&.)))))))...))))).)).)))))))........))).	-24.06
gene251_mglA_ribose_ABC_transport_ATP-binding_id_AAZ53605.2SIGRS_10	gene251_mglA_ribose_ABC_transport_ATP-binding_id_AAZ53605.2	SIGRS_10	.((.(((((((.....((((.(((...((((.&.))))..))).))))))))))).)).	-16.4
gene252__putative_ribose_ABC_transporter__id_AAZ53607.2SIGRS_10	gene252__putative_ribose_ABC_transporter__id_AAZ53607.2	SIGRS_10	.((((((.....((((((((.........(((((((.&.)))))))))))).))).....)))))).	-22.5
gene253_rbsB_periplasmic_sugar-binding_id_AAZ53608.1SIGRS_10	gene253_rbsB_periplasmic_sugar-binding_id_AAZ53608.1	SIGRS_10	.((((((....(((((..(((((.....(((...((((.&.))))..)))..)))))..)))))....)))))).	-13.9
gene261_secD_protein-export_membrane_id_AAZ53615.1SIGRS_10	gene261_secD_protein-export_membrane_id_AAZ53615.1	SIGRS_10	.(((...(((((.((((((((((.(((..((.&.))..)))..)))))))))).))))).))).	-21.3
gene265_rpsT_30S_ribosomal_protein_S20__id_AAZ53619.1SIGRS_10	gene265_rpsT_30S_ribosomal_protein_S20__id_AAZ53619.1	SIGRS_10	.(((((((....((((.((...(((((.((.(((((((((.&.))))))))).....)).)))))..))))))...)))))))	-19.6
gene269_smf_DNA_processing_protein_SMF__id_AAZ53623.1SIGRS_10	gene269_smf_DNA_processing_protein_SMF__id_AAZ53623.1	SIGRS_10	.(((((..((.(((.........(((..((((((..(((.&.)))..)).))))..)))..........))).))..)))))	-17.01
gene270_eno_enolase__id_AAZ53624.1SIGRS_10	gene270_eno_enolase__id_AAZ53624.1	SIGRS_10	.(((((((....(((..(((((((.((....((.((.&.)).))....)).))))))))))))))))).	-25.9
gene272__conserved_hypothetical_id_AAZ53626.2SIGRS_10	gene272__conserved_hypothetical_id_AAZ53626.2	SIGRS_10	.(((((..(((((.......((.(((.&.))).))......)))))..))))).	-13.32
gene276_dnaX_DNA_polymerase_III_gamma_and_tau_subunit__id_AAZ53630.2SIGRS_10	gene276_dnaX_DNA_polymerase_III_gamma_and_tau_subunit__id_AAZ53630.2	SIGRS_10	.((((((((............(((((((((((&.))).)...)))))))...........)))))))).	-14.1
gene279_tmk_thymidylate_kinase__id_AAZ53633.2SIGRS_10	gene279_tmk_thymidylate_kinase__id_AAZ53633.2	SIGRS_10	.(((((((................(((((.(((.&.))).)))))))))))).	-20.89
gene280__DNA_polymerase_III_delta_subunit__id_AAZ53634.2SIGRS_10	gene280__DNA_polymerase_III_delta_subunit__id_AAZ53634.2	SIGRS_10	.((((((...((((((.(.....(((((..((((((.((.&.)).))))))..)))))..).)))))).)))))).	-17.8
gene282_hpt_hypoxanthine_phosphoribosyltransferase__id_AAZ53636.1SIGRS_10	gene282_hpt_hypoxanthine_phosphoribosyltransferase__id_AAZ53636.1	SIGRS_10	.((((.(((....((((.(..((((.((((((&.)))))).))))...).))))..)))..)))).	-14.4
gene283__ABC_transporter_ATP-binding_id_AAZ53637.1SIGRS_10	gene283__ABC_transporter_ATP-binding_id_AAZ53637.1	SIGRS_10	.(((((((((((..((((((......(((((.&.)))))......))))))...))).....)))))))).	-18.8
gene284__ABC_transporter_ATP-binding_id_AAZ53638.1SIGRS_10	gene284__ABC_transporter_ATP-binding_id_AAZ53638.1	SIGRS_10	.((((..(((.((((.....((((....((.(((((.&.))))).))....)))).....)))).)))..)))).	-15.7
gene285__ABC_TRANSPORTER_PERMEASE_id_AAZ53639.1SIGRS_10	gene285__ABC_TRANSPORTER_PERMEASE_id_AAZ53639.1	SIGRS_10	.(((((((((((..((((..(((((((..((((((.&.))))...))..)))))))..))))..))).)))))))).	-21.5
gene287__conserved_hypothetical_id_AAZ53641.1SIGRS_10	gene287__conserved_hypothetical_id_AAZ53641.1	SIGRS_10	.(((.(((..(((((.((.((.&.)))).)))))..))).))).	-16
gene288_mgtA_cation-transporting_P-type_ATPase__id_AAZ53642.2SIGRS_10	gene288_mgtA_cation-transporting_P-type_ATPase__id_AAZ53642.2	SIGRS_10	.(((...(((.((.((((((.(((........(((((.&.)))))........))).)))))).))...)))...))).	-21.89
gene289_smpB_SsrA-binding_id_AAZ53643.1SIGRS_10	gene289_smpB_SsrA-binding_id_AAZ53643.1	SIGRS_10	.((((((((......((((........((((&.))))........)))).........)))))))).	-15.95
gene293_pheS_phenylalanyl-tRNA_synthetase_alpha_chain__id_AAZ53647.2SIGRS_10	gene293_pheS_phenylalanyl-tRNA_synthetase_alpha_chain__id_AAZ53647.2	SIGRS_10	.(.((((((((((.(((((((((((((((&.)))))....)))..)))).))))))))))))).).	-18.2
gene294_pheT_phenylalanyl-tRNA_synthetase_beta_chain__id_AAZ53648.1SIGRS_10	gene294_pheT_phenylalanyl-tRNA_synthetase_beta_chain__id_AAZ53648.1	SIGRS_10	.(((((((...(((((((......((((.&.))))........)))))))))))))).	-15.24
gene297_hypothetical_id_ABP01105.1SIGRS_10	gene297_hypothetical_id_ABP01105.1	SIGRS_10	.((((((((((((((((((((.....(((((((((.&.)))))))))....))))).))))).))).))))).)).	-24.4
gene302_truB_tRNA_pseudouridine_synthase_B__id_AAZ53650.1SIGRS_10	gene302_truB_tRNA_pseudouridine_synthase_B__id_AAZ53650.1	SIGRS_10	.(((((....(((((...(((((..(((((.&.)))))....)))))..)))))....)).))).	-16.7
gene304__conserved_hypothetical_id_AAZ53652.1SIGRS_10	gene304__conserved_hypothetical_id_AAZ53652.1	SIGRS_10	.((((.........((.(((((((((..(((.((((.&.)))).)))...))))))))).))..........)))).	-18.91
gene306_pyrG_CTP_synthase__id_AAZ53654.2SIGRS_10	gene306_pyrG_CTP_synthase__id_AAZ53654.2	SIGRS_10	.((.((((((((..(((...(((.&.)))....)))..)))))))).)).	-14.7
gene310_rplS_50S_ribosomal_protein_L19__id_AAZ53658.1SIGRS_10	gene310_rplS_50S_ribosomal_protein_L19__id_AAZ53658.1	SIGRS_10	.((((((...((((.(((..(((((.&.)))))...))).)))).)))))).	-15.8
gene311_trmD_tRNA_%28guanine-N1%29-methyltransferase__id_AAZ53659.1SIGRS_10	gene311_trmD_tRNA_%28guanine-N1%29-methyltransferase__id_AAZ53659.1	SIGRS_10	.(((((((..((((((((((.&)))))).............))))))))))).	-16.71
gene312_rpsP_30S_ribosomal_protein_S16__id_AAZ53660.1SIGRS_10	gene312_rpsP_30S_ribosomal_protein_S16__id_AAZ53660.1	SIGRS_10	.((.(((..(((((((((.&.)))))))))..))))).	-14.1
gene316__putative_type_II_DNA_modification_enzyme:_methyltransferase__id_AAZ53665.1SIGRS_10	gene316__putative_type_II_DNA_modification_enzyme:_methyltransferase__id_AAZ53665.1	SIGRS_10	.((.((.(((((....((((((((...........((.&.))..........)))))))).)))))..)).)).	-16.2
gene321_rpsF_30S_ribosomal_protein_S6__id_AAZ53669.1SIGRS_10	gene321_rpsF_30S_ribosomal_protein_S6__id_AAZ53669.1	SIGRS_10	(((((((....((.(.(((((((.((.(.....(((.(((.&.))).)))).))))))))))))....))))))).	-23.9
gene322_hypothetical_id_AAZ53670.1SIGRS_10	gene322_hypothetical_id_AAZ53670.1	SIGRS_10	.(((..((((((((.(((((.(((((...(((((..((((.&.)))))))))...))))).))))).)))))))).))).	-13.3
gene324_hypothetical_id_AAZ53672.1SIGRS_10	gene324_hypothetical_id_AAZ53672.1	SIGRS_10	(((((((((....(((((((((((.........((.((((.&.)))).))...........))))))))))).))))))))).	-14.35
gene328_ugpQ_glycerophosphoryl_diester_phosphodiesterase__id_AAZ53676.1SIGRS_10	gene328_ugpQ_glycerophosphoryl_diester_phosphodiesterase__id_AAZ53676.1	SIGRS_10	.((((((..(((((.(((((((...((((.((((.((.&.))))))))))))))))).))))))))))).	-16.2
gene329__ABC_transporter_ATP-binding_id_AAZ53678.1SIGRS_10	gene329__ABC_transporter_ATP-binding_id_AAZ53678.1	SIGRS_10	(((((((.......((((..........(((((.(((.((.&.))..))).))))).........))))...))))))).	-16.41
gene332_hypothetical_id_ABP01107.1SIGRS_10	gene332_hypothetical_id_ABP01107.1	SIGRS_10	.(((((((.(.((((..((...((((((.&.))))))))..)))).)....))))))).	-18.3
gene340__ABC_transporter_ATP-binding_id_AAZ53688.1SIGRS_10	gene340__ABC_transporter_ATP-binding_id_AAZ53688.1	SIGRS_10	.(((.(((((............(((..(((((.((..(((.&.)))..)))))))..))).........))))).))).	-13.8
gene342__conserved_hypothetical_id_AAZ53689.2SIGRS_10	gene342__conserved_hypothetical_id_AAZ53689.2	SIGRS_10	.(((......(((..(((.((....((((((((((.&.))))))))))...)))))..)))....))).	-21.3
gene346__conserved_hypothetical_id_AAZ53693.2SIGRS_10	gene346__conserved_hypothetical_id_AAZ53693.2	SIGRS_10	.((((..(((((((((((........(((...(((.(((&.)))...)))...))))))))))))))...)))).	-14.4
gene350_hypothetical_id_AAZ53697.2SIGRS_10	gene350_hypothetical_id_AAZ53697.2	SIGRS_10	.(((((.((((.....((((.(((((((((.((..(.&.)..))))))))))).))))...)))).))))).	-15.3
gene356_hypothetical_id_AAZ53702.2SIGRS_10	gene356_hypothetical_id_AAZ53702.2	SIGRS_10	.((((...((((.((((((..((((((.(((((((.&.)))))))....))))))...))))))))))..)))).	-17.7
gene357_hypothetical_id_AAZ53703.2SIGRS_10	gene357_hypothetical_id_AAZ53703.2	SIGRS_10	(((((((((............(((.(((.((..(((((((&.)))))))..)).))))))........))))))))).	-17.65
gene358__subtilisin-like_serine_protease__id_AAZ53704.2SIGRS_10	gene358__subtilisin-like_serine_protease__id_AAZ53704.2	SIGRS_10	.(((((.((((.....((((.(((((((((.((..(.&.)..))))))))))).))))...)))).))))).	-15.3
gene360_hypothetical_id_AAZ53706.2SIGRS_10	gene360_hypothetical_id_AAZ53706.2	SIGRS_10	.(((.(.(((((......((((.((((.......(((((.&.)))))....))))))))........))))).).))).	-17.34
gene361__conserved_hypothetical_id_AAZ53707.1SIGRS_10	gene361__conserved_hypothetical_id_AAZ53707.1	SIGRS_10	.(.((((..((..((((((.....(((((..(((((((((.&.)))))))))..)))))..))))))))..)))).).	-14.1
gene365_hypothetical_id_AAZ53711.1SIGRS_10	gene365_hypothetical_id_AAZ53711.1	SIGRS_10	.(((((.....(((((((((.((((((((((..(((((.&.)))))..)))))))))).)))))))))...))).)).	-26.4
gene367__ABC_transporter_ATP-binding_id_AAZ53712.1SIGRS_10	gene367__ABC_transporter_ATP-binding_id_AAZ53712.1	SIGRS_10	.((((((.............(((((.&.)))))..........)))))).	-13.1
gene371_hypothetical_id_AAZ53715.1SIGRS_10	gene371_hypothetical_id_AAZ53715.1	SIGRS_10	.((((...(((............((((((...((((.(((.&.))).))))......))))))..........))).)))).	-15.95
gene375__conserved_hypothetical_id_AAZ53717.2SIGRS_10	gene375__conserved_hypothetical_id_AAZ53717.2	SIGRS_10	.(((((.(((((((((...((((((((&.))))))))......))))))))).))))).	-18.7
gene376_hypothetical_id_AAZ53718.1SIGRS_10	gene376_hypothetical_id_AAZ53718.1	SIGRS_10	.(((((((((((..((((((((.&.)))))))).....................)))))))))))	-18.2
gene379_hypothetical_id_AAZ53719.2SIGRS_10	gene379_hypothetical_id_AAZ53719.2	SIGRS_10	.((((.(((((.((((((((...((.&.))...))))))....)).)))))...)))).	-18.1
gene381__conserved_hypothetical_id_AAZ53721.2SIGRS_10	gene381__conserved_hypothetical_id_AAZ53721.2	SIGRS_10	.(((((.(((.((....(((((..((((((((((((((.&.)))))))...)))))))))))).)))))))))).	-13
gene383_hypothetical_id_AAZ53723.2SIGRS_10	gene383_hypothetical_id_AAZ53723.2	SIGRS_10	((((..(..(((.....(((((((.(((((..(((.((((&.))))..)))..))))))))))))..)))..)..)))).	-20.6
gene385_hit_HIT-like_id_AAZ53725.1SIGRS_10	gene385_hit_HIT-like_id_AAZ53725.1	SIGRS_10	.((((...(((..((((((((((.(.(((.&.))).).))))))))..........))..)))..)))).	-18.3
gene388__amino_acid_permease__id_AAZ53728.1SIGRS_10	gene388__amino_acid_permease__id_AAZ53728.1	SIGRS_10	((((((((....((((...(((.(.((((((.(((..((.&.))..))))))))).).))).))))...)))))).)).	-14.1
gene390_glpK_glycerol_kinase__id_AAZ53730.1SIGRS_10	gene390_glpK_glycerol_kinase__id_AAZ53730.1	SIGRS_10	.((.(((.((((..((((((.....((((&.))))....))))))...)))).))).)).	-16
gene392__ABC_transporter_ATP-binding_id_AAZ53732.1SIGRS_10	gene392__ABC_transporter_ATP-binding_id_AAZ53732.1	SIGRS_10	.((((.((.(((.(((((.....(((...((..(((((((.&.))))).))..)).)))))))).))).))..)))).	-20.9
gene393__putative_ABC_transport_system_permease_protein_p69-like_id_AAZ53733.1SIGRS_10	gene393__putative_ABC_transport_system_permease_protein_p69-like_id_AAZ53733.1	SIGRS_10	.((.((((((((...((((((..((.&.))..))))))...)))))))).)).	-13.3
gene394_hypothetical_id_AAZ53734.1SIGRS_10	gene394_hypothetical_id_AAZ53734.1	SIGRS_10	.((((((.....((((....(((....((((((..(((.&.))).))))))...)))...)))))))).)).	-15.3
gene395__conserved_hypothetical_id_AAZ53735.2SIGRS_10	gene395__conserved_hypothetical_id_AAZ53735.2	SIGRS_10	.(((((......(((.....(((((((((((....(((((&.)))))...)))).)))))))...)))........))))).	-13.74
gene396_hypothetical_id_AAZ53736.2SIGRS_10	gene396_hypothetical_id_AAZ53736.2	SIGRS_10	.((((((........((((((((...(((((((.&.))))).))....))))..))))........))))))	-15.89
gene399__lipoid_AAZ53739.1SIGRS_10	gene399__lipoid_AAZ53739.1	SIGRS_10	.(((((((((.((.(((((((........((.&.)).......))))))).))))))))))).	-15.16
gene403__Lppt_id_AAZ53743.1SIGRS_10	gene403__Lppt_id_AAZ53743.1	SIGRS_10	(((.(((((((((.((((..........((((((((((((&.)))))))).))))...)))).))))))))).))).	-15.72
gene409__lipoid_AAZ53749.1SIGRS_10	gene409__lipoid_AAZ53749.1	SIGRS_10	.(((((((.....((((((...........((((((((.&.))))))))..........))))))...))))))).	-13.1
gene410__ABC_transport_ATP-binding_id_AAZ53750.2SIGRS_10	gene410__ABC_transport_ATP-binding_id_AAZ53750.2	SIGRS_10	(((((..((((..................(((((((((((.&.)))....))))))))...........))))..))))).	-14.15
gene413__proline_dipeptidase__id_AAZ53753.2SIGRS_10	gene413__proline_dipeptidase__id_AAZ53753.2	SIGRS_10	.((((.((((...((..((..(.((((((.(((.&.))))))))).)..))...)).......)))))))).	-13
gene415__thioredoxin__id_AAZ53755.1SIGRS_10	gene415__thioredoxin__id_AAZ53755.1	SIGRS_10	.((((.((((.(((((..(((((((((((((.&.))))))))..)))))..))))).))).).)))).	-14.6
gene423__S-adenosyl-methyltransferase__id_AAZ53761.1SIGRS_10	gene423__S-adenosyl-methyltransferase__id_AAZ53761.1	SIGRS_10	.((....((.((((.(((((..(.(..(((.((.&.)).)))..).)..))))).)))).))....)).	-16.5
gene427_metS_methionyl-tRNA_synthetase__id_AAZ53765.1SIGRS_10	gene427_metS_methionyl-tRNA_synthetase__id_AAZ53765.1	SIGRS_10	.(.((((..(((.(...(((((((((.&.)))))))))..))))..))))).	-16
gene428__conserved_hypothetical_id_AAZ53766.1SIGRS_10	gene428__conserved_hypothetical_id_AAZ53766.1	SIGRS_10	.((((((((.((((((((((((((....(.(((((((.&.)))))))).))))))......)))))))).))))..))))	-17.2
gene429_rnc_ribonuclease_III__id_AAZ53767.1SIGRS_10	gene429_rnc_ribonuclease_III__id_AAZ53767.1	SIGRS_10	.((((((((((((((.(((...((((.(((.&.)))...))))..))))))))))))))))).	-14.7
gene434_pcrA_ATP-dependent_helicase_PcrA__id_AAZ53772.2SIGRS_10	gene434_pcrA_ATP-dependent_helicase_PcrA__id_AAZ53772.2	SIGRS_10	.(((((((((..((.(((((...((((((((((.((.&.))))))))))))...))))).))..)))......))))))	-26.3
gene438__conserved_hypothetical_id_AAZ53776.2SIGRS_10	gene438__conserved_hypothetical_id_AAZ53776.2	SIGRS_10	.((.((((....(((...(((..((((..((((..(((.&.)))..))))...))))...)))...)))....)))).)).	-17.6
gene439_hypothetical_id_AAZ53777.1SIGRS_10	gene439_hypothetical_id_AAZ53777.1	SIGRS_10	.(((.(((..((((.(((..(((((((((((((.&.)))))))))))))..))).))))))).))).	-16.6
gene443__conserved_hypothetical_id_AAZ53780.2SIGRS_10	gene443__conserved_hypothetical_id_AAZ53780.2	SIGRS_10	.((((..(((((((((((..(((..((((((.&.))))))..))).)))))))))))..)))).	-19.3
gene449_hypothetical_id_AAZ53785.2SIGRS_10	gene449_hypothetical_id_AAZ53785.2	SIGRS_10	((((...........((((((((((.(((((..(((((((.&.))))).....))...))))))))))).))))...)))).	-15.54
gene450_hypothetical_id_ABP01113.1SIGRS_10	gene450_hypothetical_id_ABP01113.1	SIGRS_10	.((((((((((((((((.(((.(.(((((((.(.(((.&.))).).))))))).).)))))))))))).....)))))))	-14
gene454_hypothetical_id_AAZ53787.1SIGRS_10	gene454_hypothetical_id_AAZ53787.1	SIGRS_10	.(((((.....((((.(...(((((.(((((.&.)))))...))))).).))))....))))).	-16.4
gene458__putative_ICEF-IIA__id_AAZ53791.2SIGRS_10	gene458__putative_ICEF-IIA__id_AAZ53791.2	SIGRS_10	.(((((.((((................((((((.((((&.)))).)))))).............)))).))))).	-15.85
gene460_hypothetical_id_ABP01116.1SIGRS_10	gene460_hypothetical_id_ABP01116.1	SIGRS_10	.(((((...(((((.(((....(.((.(((((((.&.))))))).)))))))))))..))))).	-15.7
gene461_hypothetical_id_AAZ53793.2SIGRS_10	gene461_hypothetical_id_AAZ53793.2	SIGRS_10	.((((..(((.......((((((((....(((((((.&.)))))))......))))))))........)))..)))).	-14.66
gene462_hypothetical_id_AAZ53794.2SIGRS_10	gene462_hypothetical_id_AAZ53794.2	SIGRS_10	.((.((((((((((((((...(((((((.&.))).))))..)))))............))))))))))).	-16.7
gene464_tkt_transketolase__id_AAZ53796.1SIGRS_10	gene464_tkt_transketolase__id_AAZ53796.1	SIGRS_10	.((((((((((...((.(((((......((((.(((.&.))).))))..))))))))))).....)))))).	-16.8
gene465_hypothetical_id_AAZ53797.2SIGRS_10	gene465_hypothetical_id_AAZ53797.2	SIGRS_10	.(((((....((((((((.(((((((.......(((.&.))).........))))...))).))))))))..))))).	-15.19
gene466_trmU_tRNA-%285-methylaminomethyl-2-thiouridylate%29_methyltransferase__id_AAZ53798.1SIGRS_10	gene466_trmU_tRNA-%285-methylaminomethyl-2-thiouridylate%29_methyltransferase__id_AAZ53798.1	SIGRS_10	((((..((((.......(((........(((((((.((((.&.))))..)))))))))).........)))))))).	-14.99
gene467__conserved_hypothetical_id_AAZ53799.2SIGRS_10	gene467__conserved_hypothetical_id_AAZ53799.2	SIGRS_10	.(((((...............(((((..(((((((.&.)))))))....)))))...............))))).	-13.01
gene470__conserved_hypothetical_id_AAZ53802.2SIGRS_10	gene470__conserved_hypothetical_id_AAZ53802.2	SIGRS_10	.((((.(((.(((((((....(((((((.&.))))))).......))))))).))).)))).	-15.7
gene471__conserved_hypothetical_id_AAZ53803.2SIGRS_10	gene471__conserved_hypothetical_id_AAZ53803.2	SIGRS_10	.((((...((.((((((...((((.......(((((.&.)))))..........))))..)))))).)).)))).	-18.73
gene472_sgaE_sugar_isomerase_SgaE__id_AAZ53804.1SIGRS_10	gene472_sgaE_sugar_isomerase_SgaE__id_AAZ53804.1	SIGRS_10	.((((.(((..((.((((.(((...((((.&.))))....)))...))))))..)))......)))).	-13.6
gene474_sgaH_3-hexulose-6-phosphate_synthase__id_AAZ53806.1SIGRS_10	gene474_sgaH_3-hexulose-6-phosphate_synthase__id_AAZ53806.1	SIGRS_10	.(((..(((..((((((.((.&))))))))..)))))).	-15.4
gene476_hypothetical_id_AAZ53808.2SIGRS_10	gene476_hypothetical_id_AAZ53808.2	SIGRS_10	.(((((((...((((.(((((...((((.&.)))).....)))))...))))..))))))).	-13.3
gene481_hypothetical_id_ABP01117.1SIGRS_10	gene481_hypothetical_id_ABP01117.1	SIGRS_10	.(((....((((...((((((((((.......(((((.&.))))).))))))....))))...))))....))).	-15.7
gene482_hypothetical_id_ABP01118.1SIGRS_10	gene482_hypothetical_id_ABP01118.1	SIGRS_10	.((((((((..(((((.....(((......((((...((.&.)).....))))......))).....))))))))))))).	-13.4
gene483_hypothetical_id_ABP01119.1SIGRS_10	gene483_hypothetical_id_ABP01119.1	SIGRS_10	.((((((...........((((((((((.....((((.&.)))))).)))))))).........)))).)).	-13.45
gene484_hypothetical_id_ABP01120.1SIGRS_10	gene484_hypothetical_id_ABP01120.1	SIGRS_10	.(((.....(((((((((((((.&.)))))...)))))))).....))).	-19.6
gene486_hypothetical_id_ABP01122.1SIGRS_10	gene486_hypothetical_id_ABP01122.1	SIGRS_10	.((((.((((((.....(((.......(((((((.&.)))))))..........))).....)))))))))).	-13.43
gene489_hypothetical_id_AAZ53812.2SIGRS_10	gene489_hypothetical_id_AAZ53812.2	SIGRS_10	.((((((((((((((.(((...(((((.........((((.&.))))........))))).)))..))))...))))))))))	-15.83
gene492_hypothetical_id_AAZ53813.2SIGRS_10	gene492_hypothetical_id_AAZ53813.2	SIGRS_10	.((((((...((((......(((((((((.&.)))))))))........))))..)))))).	-15.44
gene493_hypothetical_id_ABP01127.1SIGRS_10	gene493_hypothetical_id_ABP01127.1	SIGRS_10	.(((((((((((.((((.....(((((...((((((.&.))))))))))).....)))).)))).....))))))).	-19.1
gene494_hypothetical_id_AAZ53814.2SIGRS_10	gene494_hypothetical_id_AAZ53814.2	SIGRS_10	.(..((..((..((...(((((....(((((((((((&.)))))))))))....)))))...))..))..))..).	-17.5
gene499_metK_S-adenosylmethionine_synthetase__id_AAZ53818.2SIGRS_10	gene499_metK_S-adenosylmethionine_synthetase__id_AAZ53818.2	SIGRS_10	.((((.(((((.(..((.((........((((((..(((.&.))).)))))))).))..).))))).)))).	-24.5
gene500__ABC_transporter_ATP-binding_id_AAZ53819.2SIGRS_10	gene500__ABC_transporter_ATP-binding_id_AAZ53819.2	SIGRS_10	((((((...(((..((....((((((....(((.(..(((.&.)))..).)))....))))))....))..)))...))))))	-16.2
gene503_acpD-1_acyl_carrier_protein_phosphodiesterase__id_AAZ53822.1SIGRS_10	gene503_acpD-1_acyl_carrier_protein_phosphodiesterase__id_AAZ53822.1	SIGRS_10	.((((((.(((..(..(.......(((((...(((.&.)))...))))).......)..)..))).)))))).	-18.04
gene506_rluD_ribosomal_large_subunit_pseudouridine_synthase_D__id_AAZ53825.2SIGRS_10	gene506_rluD_ribosomal_large_subunit_pseudouridine_synthase_D__id_AAZ53825.2	SIGRS_10	.(((((...((...((((..(((((((((((.&.))))))).))))...))))...)).....))))).	-17
gene511_hypothetical_id_AAZ53828.1SIGRS_10	gene511_hypothetical_id_AAZ53828.1	SIGRS_10	.(((((.....(((((((((((........(((((((.&.)))))))........)))).))))))).....))))).	-15.49
gene512_hypothetical_id_AAZ53829.2SIGRS_10	gene512_hypothetical_id_AAZ53829.2	SIGRS_10	.(((.(((((((((((((((((((((((((.&.)))))))..)))))).....)))))..)))))))..))).	-29.6
gene513_hypothetical_id_AAZ53830.2SIGRS_10	gene513_hypothetical_id_AAZ53830.2	SIGRS_10	.((((((((((..(((..((((.((((((((.&.)))))))).))))...))).))).)).....))))).	-17.1
gene516_hypothetical_id_AAZ53833.2SIGRS_10	gene516_hypothetical_id_AAZ53833.2	SIGRS_10	.((((.((((....((((((((.&.))))))))...))))..)))).	-19.6
gene520__conserved_hypothetical_id_AAZ53837.1SIGRS_10	gene520__conserved_hypothetical_id_AAZ53837.1	SIGRS_10	.((((......(((.(((((((((((.....((((.(((&.))).)))).....))))).....))))).).))))))).	-18.4
gene522_ptsI_phosphoenolpyruvate-protein_phosphotransferase__id_AAZ53839.1SIGRS_10	gene522_ptsI_phosphoenolpyruvate-protein_phosphotransferase__id_AAZ53839.1	SIGRS_10	.(((.((((....((((((............((((..((((&.)))).)))))))))).)))).))).	-16.6
gene523_nadE_NH%283%29-dependent_NAD%2B_synthetase__id_AAZ53840.1SIGRS_10	gene523_nadE_NH%283%29-dependent_NAD%2B_synthetase__id_AAZ53840.1	SIGRS_10	.((((....(((....((((...(((((((((((((.&.)))))))))......))))...))))....)))...))))	-20.3
gene524__conserved_hypothetical_id_AAZ53841.1SIGRS_10	gene524__conserved_hypothetical_id_AAZ53841.1	SIGRS_10	.(((((.(((..(((..............((((.&.)))).......))).)))))))).	-13
gene530__conserved_hypothetical_id_AAZ53846.2SIGRS_10	gene530__conserved_hypothetical_id_AAZ53846.2	SIGRS_10	.((....((((((....((((.&.))))....)))))).)).	-14.9
gene531_hypothetical_id_AAZ53847.1SIGRS_10	gene531_hypothetical_id_AAZ53847.1	SIGRS_10	.((((((((((((..............(((((..((((.&.)))))))))..............)))))))))))).	-14.59
gene532__conserved_hypothetical_id_AAZ53848.2SIGRS_10	gene532__conserved_hypothetical_id_AAZ53848.2	SIGRS_10	.(((((..((((.(((..(((.....((((((..(((.&.)))..)..)))))..)))..))).)))).))))).	-13.3
gene534_hypothetical_id_AAZ53850.2SIGRS_10	gene534_hypothetical_id_AAZ53850.2	SIGRS_10	.(((.(((((((.((((.((.(((((.&.)))))..))..)))).))))))).))).	-17.9
gene536_hypothetical_id_AAZ53852.2SIGRS_10	gene536_hypothetical_id_AAZ53852.2	SIGRS_10	.((((.(((..(((((((((....(((....((((((.&.))))))...)))....)))))..))))...)))..)))).	-16.1
gene537_mgtE_putative_MG2%2B_transport_id_AAZ53853.2SIGRS_10	gene537_mgtE_putative_MG2%2B_transport_id_AAZ53853.2	SIGRS_10	.((((......((((.......(((((((.....((.&.))...))))))).))))......)))).	-16.6
gene539_hypothetical_id_AAZ53855.1SIGRS_10	gene539_hypothetical_id_AAZ53855.1	SIGRS_10	.((((.........(((((...((((((.......((((.&.))))...)))))))))))................)))).	-13.71
gene541_hypothetical_id_AAZ53857.1SIGRS_10	gene541_hypothetical_id_AAZ53857.1	SIGRS_10	.(((((((...((.(((((.&.))))).)).))))))).	-15.3
gene542_fruA_PTS_system%2C_fructose-specific_IIABC_component__id_AAZ53858.1SIGRS_10	gene542_fruA_PTS_system%2C_fructose-specific_IIABC_component__id_AAZ53858.1	SIGRS_10	.((.(((.(((((.(((((.&.)))..)).)))))......))).)).	-13.7
gene543_hypothetical_id_AAZ53859.1SIGRS_10	gene543_hypothetical_id_AAZ53859.1	SIGRS_10	.((((((.(((((......((..(((((((((.&.)))))))))..))......))))).)))))).	-14.7
gene550__conserved_hypothetical_id_AAZ53866.2SIGRS_10	gene550__conserved_hypothetical_id_AAZ53866.2	SIGRS_10	.(((....(((.(((((((...(((((((((.&.))))))...)))..))))))).)))...))).	-21
gene552_oppD-1_oligopeptide_ABC_transporter_ATP_binding_id_AAZ53868.1SIGRS_10	gene552_oppD-1_oligopeptide_ABC_transporter_ATP_binding_id_AAZ53868.1	SIGRS_10	.(((((((((((..((((.&.))))..)).))))))))).	-20.6
gene553_oppC_oligopeptide_transport_system_permease_id_AAZ53869.1SIGRS_10	gene553_oppC_oligopeptide_transport_system_permease_id_AAZ53869.1	SIGRS_10	.(((.((((.........(((...(((((..((.(((.&.))).))..)))))...)))...........))))))).	-22.55
gene555__lipoid_AAZ53871.1SIGRS_10	gene555__lipoid_AAZ53871.1	SIGRS_10	.((((....((((......((..(((....((((&.))))..)))..))....))))....)))).	-17.7
gene557_pdhD_dihydrolipoamide_dehydrogenase__id_AAZ53873.1SIGRS_10	gene557_pdhD_dihydrolipoamide_dehydrogenase__id_AAZ53873.1	SIGRS_10	(((....((((((.((((((...(((....((((...(((.&.)))...)))).....)))....)))))).))))))))).	-13.1
gene560_hypothetical_id_AAZ53876.1SIGRS_10	gene560_hypothetical_id_AAZ53876.1	SIGRS_10	.(((((.((((....(((....(((((((.&.)))))))..)))..))))..))))).	-13.5
gene562__conserved_hypothetical_id_ABP01128.1SIGRS_10	gene562__conserved_hypothetical_id_ABP01128.1	SIGRS_10	.(((((.....(((((..(((....((...(((.(((.&.))).)))))...)))....)))))........))))).	-15.32
gene565_xylG_xylose_ABC_transporter_ATP-binding_id_AAZ53880.2SIGRS_10	gene565_xylG_xylose_ABC_transporter_ATP-binding_id_AAZ53880.2	SIGRS_10	.(((........(((..((((((((((.((....((((((.&.)))))).........)).))))))))))...)))))).	-23.02
gene570_hypothetical_id_AAZ53885.2SIGRS_10	gene570_hypothetical_id_AAZ53885.2	SIGRS_10	.(((((((((((((((((.......((((((((.&.))))))))........))))......))))))))))))).	-17.06
gene571_hypothetical_id_AAZ53886.2SIGRS_10	gene571_hypothetical_id_AAZ53886.2	SIGRS_10	((..((.(((((((((((.............(((((((((.&.))))))))).............))))))))))).))..))	-18.47
gene572_pepF_oligoendopeptidase_F__id_AAZ53887.2SIGRS_10	gene572_pepF_oligoendopeptidase_F__id_AAZ53887.2	SIGRS_10	.((..((((.((((((..........((((((.&.))))))............)))))).))))..)).	-15.15
gene574_tufA_elongation_factor_EF-Tu__id_AAZ53889.1SIGRS_10	gene574_tufA_elongation_factor_EF-Tu__id_AAZ53889.1	SIGRS_10	.(((((((.......(((.(((.&.))).))).......))))))).	-15.14
gene577_upp_uracil_phosphoribosyltransferase__id_AAZ53892.1SIGRS_10	gene577_upp_uracil_phosphoribosyltransferase__id_AAZ53892.1	SIGRS_10	.(((((..(..((((((.......((((((.&.)))))).......))))).)..)..))))).	-14.04
gene578_deoC_deoxyribose-phosphate_aldolase__id_AAZ53893.1SIGRS_10	gene578_deoC_deoxyribose-phosphate_aldolase__id_AAZ53893.1	SIGRS_10	.((((...((((((.((((.((((((.&.)))))).........)))).)))))).)))).	-15
gene579_gyrA_DNA_gyrase_subunit_A__id_AAZ53894.2SIGRS_10	gene579_gyrA_DNA_gyrase_subunit_A__id_AAZ53894.2	SIGRS_10	.(((((((..(((..(((((.....(((((.(((((.&.))))).)))))...)))))..)))))))))).	-16.5
gene582_pgiB_glucose-6-phosphate_isomerase__id_AAZ53897.1SIGRS_10	gene582_pgiB_glucose-6-phosphate_isomerase__id_AAZ53897.1	SIGRS_10	.(.(((.(((((((((((.((((......((((((.&.)))))).......))))..)))).....))))))))))).	-13.52
gene585_frr_ribosome_recycling_factor__id_AAZ53900.2SIGRS_10	gene585_frr_ribosome_recycling_factor__id_AAZ53900.2	SIGRS_10	.((((((.(((((((....(((((.......(((((&.))))).......))))).....))).)).))..)))))).	-13.84
gene586_pyrH_uridylate_kinase__id_AAZ53901.1SIGRS_10	gene586_pyrH_uridylate_kinase__id_AAZ53901.1	SIGRS_10	.((((.((....((((((((..((.(((.......(((((.&.)))))))))).)))))..))).....)).)))).	-15.41
gene590__conserved_hypothetical_id_AAZ53905.2SIGRS_10	gene590__conserved_hypothetical_id_AAZ53905.2	SIGRS_10	((((.............(((.((((....((((((((.&.)))...)))))...)))))))...)))).	-14.59
gene591_potC_spermidine%2Fputrescine_ABC_transporter_permease_id_AAZ53906.1SIGRS_10	gene591_potC_spermidine%2Fputrescine_ABC_transporter_permease_id_AAZ53906.1	SIGRS_10	.(((((.((((((((.(((........(((.&.)))........))))))))))).))))).	-16.19
gene593_potA_spermidine%2Fputrescine_ABC_transporter_ATP-binding__id_AAZ53908.1SIGRS_10	gene593_potA_spermidine%2Fputrescine_ABC_transporter_ATP-binding__id_AAZ53908.1	SIGRS_10	.(((((.((((((.....((((..((..(((((.(.&.).)))))..)).)))).....)))))).))))).	-18.7
gene594_hypothetical_id_ABP01129.1SIGRS_10	gene594_hypothetical_id_ABP01129.1	SIGRS_10	.(((.(((((((.(((((..((....((((.&.)))).............))..))))))))))))....)))	-13.03
gene598_ktrB_potassium_uptake_id_AAZ53912.1SIGRS_10	gene598_ktrB_potassium_uptake_id_AAZ53912.1	SIGRS_10	.(((((((..(((((.((...(((.&.))))).)))))..)).))))).	-18.1
gene600_mtlF_PTS_system_mannitol-specific_component_IIA__id_AAZ53914.1SIGRS_10	gene600_mtlF_PTS_system_mannitol-specific_component_IIA__id_AAZ53914.1	SIGRS_10	.(((((((..((((((((.((...((((((((((((.&.)))))))).)))).))))))))))..))))))).	-17.3
gene601_mtlD_mannitol-1-phosphate_5-dehyrogenase__id_AAZ53915.2SIGRS_10	gene601_mtlD_mannitol-1-phosphate_5-dehyrogenase__id_AAZ53915.2	SIGRS_10	.((((...(((((((((..((((((((((((.&.))))))))...)))).))))).)))).....)))).	-17.8
gene602_mtlA_PTS_system%2C_mannitol-specific_IIBC_component__id_AAZ53916.1SIGRS_10	gene602_mtlA_PTS_system%2C_mannitol-specific_IIBC_component__id_AAZ53916.1	SIGRS_10	.((((((.((((((((((.((((...........(((.&.))).........)))).))))))))))..)))))).	-14.45
gene606__PTS_system_enzyme_IIA_component__id_AAZ53920.2SIGRS_10	gene606__PTS_system_enzyme_IIA_component__id_AAZ53920.2	SIGRS_10	.(((......(((.((.((((((....(((.(((.&))))))))))).).)).))).......))).	-15.92
gene607_hypothetical_id_ABP01130.1SIGRS_10	gene607_hypothetical_id_ABP01130.1	SIGRS_10	.((((....((((.....((.(((((.&.))))).))....)))).)))).	-13.8
gene608_hypothetical_id_AAZ53921.2SIGRS_10	gene608_hypothetical_id_AAZ53921.2	SIGRS_10	.(((((((.(((((((((.((......((.(((((((.&.))))))).))....)).)))))))))..))))))).	-14.1
gene610__d-ribulose-5-phosphate_3_epimerase__id_AAZ53923.1SIGRS_10	gene610__d-ribulose-5-phosphate_3_epimerase__id_AAZ53923.1	SIGRS_10	.((((((((..((.....((((((.....((((((((.&.))))))))...))))))))..)))))))).	-15.9
gene612__conserved_hypothetical_id_AAZ53925.1SIGRS_10	gene612__conserved_hypothetical_id_AAZ53925.1	SIGRS_10	.(((((.(((((((..((((.&.)))).)))).))).))))).	-16.2
gene618_hypothetical_id_ABP01133.1SIGRS_10	gene618_hypothetical_id_ABP01133.1	SIGRS_10	.(((((((...((((((.................((((.&.))))...))))))....))))))).	-13.55
gene624_hypothetical_id_AAZ53931.1SIGRS_10	gene624_hypothetical_id_AAZ53931.1	SIGRS_10	.((((.(((.(.((..(((((...(((((.&.)))))........)))))..))).)))..)))).	-15.1
gene627_hypothetical_id_AAZ53932.2SIGRS_10	gene627_hypothetical_id_AAZ53932.2	SIGRS_10	.(((((((...((((((.................((((.&.))))...))))))....))))))).	-13.55
gene630_nagA_N-acetylglucosamine-6-phosphate_deacetylase__id_AAZ53935.2SIGRS_10	gene630_nagA_N-acetylglucosamine-6-phosphate_deacetylase__id_AAZ53935.2	SIGRS_10	(((((((...((.(((.....((.(((.&.))))).))).))))))))).	-14.2
gene632__PTS_system%2C_N-acetylglucosamine-specific_II_ABC_component__id_AAZ53937.2SIGRS_10	gene632__PTS_system%2C_N-acetylglucosamine-specific_II_ABC_component__id_AAZ53937.2	SIGRS_10	.((.((((((.((.........((((.(((..((((.&.))))..))).))))...)).)))))).)).	-14.6
gene633_nagB_glucosamine-6-phosphate_isomerase__id_AAZ53938.1SIGRS_10	gene633_nagB_glucosamine-6-phosphate_isomerase__id_AAZ53938.1	SIGRS_10	.((.(((((..........(((((.((((((((..(((.&.))))))))))).))..)))....))))).)).	-13.54
gene634_hypothetical_id_ABP01136.1SIGRS_10	gene634_hypothetical_id_ABP01136.1	SIGRS_10	.((((((....((((((((..(((.&.)))..))).......))))).......)))))).	-13.81
gene635_rpsD_30S_ribosomal_protein_S4__id_AAZ53939.1SIGRS_10	gene635_rpsD_30S_ribosomal_protein_S4__id_AAZ53939.1	SIGRS_10	.(((((...........(((((.(((((((((.....(((.&.)))...)))))).)))....)))))..........)))))	-21.6
gene636_rpiB_ribose_5-phosphate_isomerase_B__id_AAZ53940.1SIGRS_10	gene636_rpiB_ribose_5-phosphate_isomerase_B__id_AAZ53940.1	SIGRS_10	.(((((..(((.............((((....((((((.&.))))))....))))...........)))..))))).	-14.15
gene642_rbfA_ribosome-binding_factor_A__id_AAZ53946.1SIGRS_10	gene642_rbfA_ribosome-binding_factor_A__id_AAZ53946.1	SIGRS_10	.((((((.....((((.((((.((((((((.&.))))))))...))))..)))).............))))))	-18.97
gene645_nusA_N-utilization_substance_protein_A__id_AAZ53949.2SIGRS_10	gene645_nusA_N-utilization_substance_protein_A__id_AAZ53949.2	SIGRS_10	.((....(((((..((.......(((((..(((((((((.&.)))).))).)).))))).....))..)))))....)).	-19.2
gene646__conserved_hypothetical_id_ABP01137.1SIGRS_10	gene646__conserved_hypothetical_id_ABP01137.1	SIGRS_10	.((((((..(((.....(((...((((((((&.)))))))).....))).....)))..)))))).	-14
gene648_glpD_glycerol-3-phosphate_dehydrogenase__id_AAZ53951.2SIGRS_10	gene648_glpD_glycerol-3-phosphate_dehydrogenase__id_AAZ53951.2	SIGRS_10	.((((((((........((((((((..(...(((((((((.&.))))))))).....)..))))).))))))))))).	-15.5
gene649_hypothetical_id_ABP01138.1SIGRS_10	gene649_hypothetical_id_ABP01138.1	SIGRS_10	.((((((.....((((.((....(((.....(((((.&.)))))...)))....)).)))).......)))))).	-16.1
gene651_trpS_tryptophanyl-tRNA_synthetase__id_AAZ53953.2SIGRS_10	gene651_trpS_tryptophanyl-tRNA_synthetase__id_AAZ53953.2	SIGRS_10	((((((....((((...(((..((((((........((((.&.))))......))))))..))).....)))).)))))).	-13.54
gene652__PTS_system_glucose-specific_enzyme_IIB_component__id_AAZ53954.2SIGRS_10	gene652__PTS_system_glucose-specific_enzyme_IIB_component__id_AAZ53954.2	SIGRS_10	.((((((((.((((((((.((((((.&.)))))).)))))))).))...)))))).	-13.9
gene653__putative_ATP_binding_id_AAZ53955.2SIGRS_10	gene653__putative_ATP_binding_id_AAZ53955.2	SIGRS_10	.(((((.(((((((................((((((((.&.)))))))))))))))......))))).	-15.89
gene654_rnhB_ribonuclease_HII__id_AAZ53956.2SIGRS_10	gene654_rnhB_ribonuclease_HII__id_AAZ53956.2	SIGRS_10	.((((((...((((((.......((((((.&.))))))........))))))...)))))).	-16.36
gene655__conserved_hypothetical_id_AAZ53957.2SIGRS_10	gene655__conserved_hypothetical_id_AAZ53957.2	SIGRS_10	.((((((...(((((((((((.....((((((((&.))))))))...)))...)))))))).....)))))).	-25.6
gene656_pgm_phosphoglycerate_mutase__id_AAZ53958.1SIGRS_10	gene656_pgm_phosphoglycerate_mutase__id_AAZ53958.1	SIGRS_10	.(((((...((.((((((((((.(((.&.))).)))).....)))))))).....))))).	-17
gene658_hypothetical_id_AAZ53960.2SIGRS_10	gene658_hypothetical_id_AAZ53960.2	SIGRS_10	.((((........(((..(((..((....(((....((((&.))))...)))..))..)))..)))...........)))).	-21.71
gene663__conserved_hypothetical_id_AAZ53964.2SIGRS_10	gene663__conserved_hypothetical_id_AAZ53964.2	SIGRS_10	.((((((........((((((......(((((.&.)))))..))))))......)))))).	-18.34
gene665_ppa_inorganic_pyrophosphatase__id_AAZ53966.1SIGRS_10	gene665_ppa_inorganic_pyrophosphatase__id_AAZ53966.1	SIGRS_10	.(((.((((((........(((......((((((.&.))))))......)))......))))))))).	-15.74
gene667__sugar_ABC_transporter_ATP-binding_id_AAZ53968.2SIGRS_10	gene667__sugar_ABC_transporter_ATP-binding_id_AAZ53968.2	SIGRS_10	.(..(.(((((((.(.(((((.&)).))).).))))))))..).	-17.8
gene668__ABC_transporter_id_AAZ53969.1SIGRS_10	gene668__ABC_transporter_id_AAZ53969.1	SIGRS_10	.(((((((((...((..((.((...((..((((.&.)).))..))...)).))..))..........)))))))))	-14.42
gene670_tdk_thymidine_kinase__id_AAZ53971.1SIGRS_10	gene670_tdk_thymidine_kinase__id_AAZ53971.1	SIGRS_10	.(((((((.........(((((..((...((((.&.))))......))..))))).........))))))).	-16.17
gene672_ptsH_phosphocarrier_protein_HPr__id_AAZ53972.1SIGRS_10	gene672_ptsH_phosphocarrier_protein_HPr__id_AAZ53972.1	SIGRS_10	.((((((..(((((((..((((......(((((((((((.&.)))))).)))))))))..))))))).....)))))).	-24.9
gene677_ddem_cytosine_specific_DNA_methyltransferase__id_AAZ53977.2SIGRS_10	gene677_ddem_cytosine_specific_DNA_methyltransferase__id_AAZ53977.2	SIGRS_10	.(((....((((.(((.....((...(((((.&.)))))..))..))).))))....))).	-16.5
gene678__conserved_hypothetical_id_AAZ53978.1SIGRS_10	gene678__conserved_hypothetical_id_AAZ53978.1	SIGRS_10	.(((.(((((.((.(((((.(((((((.((.((((((.&.))...)))).)).).))))))))))).)).)))))))).	-18.5
gene679_rpoC_DNA-directed_RNA_polymerase_subunit_beta__id_AAZ53979.1SIGRS_10	gene679_rpoC_DNA-directed_RNA_polymerase_subunit_beta__id_AAZ53979.1	SIGRS_10	.((.(((......(((((.((.(((..((((.(((.((.&.)).))).))))..))).))..)))))....))))).	-17.3
gene680_rpoB_DNA-directed_RNA_polymerase_beta_subunit__id_AAZ53980.1SIGRS_10	gene680_rpoB_DNA-directed_RNA_polymerase_beta_subunit__id_AAZ53980.1	SIGRS_10	.(((((...(((.(((((...(((((((((..(((.&.)))))))..))))).......))))).)))...))))).	-18.4
gene681_rplL_50S_ribosomal_protein_L7%2FL12__id_AAZ53981.1SIGRS_10	gene681_rplL_50S_ribosomal_protein_L7%2FL12__id_AAZ53981.1	SIGRS_10	(((((.....(((.((..((((((((((((((((((.&.)))).))))))))))))))..)).)))...))))).	-16.6
gene683__conserved_hypothetical_id_AAZ53983.2SIGRS_10	gene683__conserved_hypothetical_id_AAZ53983.2	SIGRS_10	.((((((((.........(((...........(((((.&.))))).........))).......)))))))).	-13.94
gene686__ABC_transporter_ATP-binding_-_Pr1__id_AAZ53986.2SIGRS_10	gene686__ABC_transporter_ATP-binding_-_Pr1__id_AAZ53986.2	SIGRS_10	.(((..((((..(((........((((.&.)))).........))).....))))..))).	-14.33
gene690__ABC_transporter_ATP-binding_-_Pr1-like_id_AAZ53989.2SIGRS_10	gene690__ABC_transporter_ATP-binding_-_Pr1-like_id_AAZ53989.2	SIGRS_10	.((((..((......(.((((..(((.(((((((((((((.&.)))))))).))))).)))..)))))......))..)))).	-15.3
gene691__putative_ABC_transporter_ATP-binding_-_Pr2-like_id_AAZ53990.1SIGRS_10	gene691__putative_ABC_transporter_ATP-binding_-_Pr2-like_id_AAZ53990.1	SIGRS_10	.(((((....(((.((.....((((((((((((((((.&.)))))))...))))))))).....)).)))..))))).	-18.5
gene692__conserved_hypothetical_id_AAZ53991.1SIGRS_10	gene692__conserved_hypothetical_id_AAZ53991.1	SIGRS_10	.(((((((.((((((((.((((.&.)))).))).)))))))))))).	-14.8
gene694_plsC_1-acyl-sn-glycerol-3-phosphate_acyltransferase__id_AAZ53993.1SIGRS_10	gene694_plsC_1-acyl-sn-glycerol-3-phosphate_acyltransferase__id_AAZ53993.1	SIGRS_10	.((((((..((((((((...((..((((((..(...((((.&.))))...)..))))))..))...))))))))..)))))).	-31.1
gene697__conserved_hypothetical_id_AAZ53996.2SIGRS_10	gene697__conserved_hypothetical_id_AAZ53996.2	SIGRS_10	.(((.(((.(((((((((..(((((((.((..(((((((&.))))))).)).)))))))..))))))).))...)))))).	-22.8
gene698_gcp_O-sialoglycoprotein_endopeptidase__id_AAZ53997.1SIGRS_10	gene698_gcp_O-sialoglycoprotein_endopeptidase__id_AAZ53997.1	SIGRS_10	(((...((((((.............((((....(((((((.&.))))))).............)))).))))))...))).	-15.67
gene702_rpmG-1_50S_ribosomal_protein_L33__id_AAZ54000.1SIGRS_10	gene702_rpmG-1_50S_ribosomal_protein_L33__id_AAZ54000.1	SIGRS_10	.(((....(.(((((.(((......((..((((((((.&.))))))))..)).....)))..))))).).))).	-13.6
gene707__hemolysin_C__id_AAZ54005.1SIGRS_10	gene707__hemolysin_C__id_AAZ54005.1	SIGRS_10	.((((..........((((..(((((((((((((((.&.))))).)).......)))))))).....))))....))))	-16.45
gene708_dnaB_replicative_DNA_helicase__id_AAZ54006.1SIGRS_10	gene708_dnaB_replicative_DNA_helicase__id_AAZ54006.1	SIGRS_10	.(((.((((.((((..((((..((((((((.(((.&.))).)))))))).))))..)))).))))..))).	-13.7
gene709_rplI_50S_ribosomal_protein_L9__id_AAZ54007.1SIGRS_10	gene709_rplI_50S_ribosomal_protein_L9__id_AAZ54007.1	SIGRS_10	.(((((.((..(((.(((((..(((.(((.((.((((((.&.)))))).))))))))...)))))....)))..)).)))))	-16.8
gene711_leuS_leucyl-tRNA_synthetase__id_AAZ54009.1SIGRS_10	gene711_leuS_leucyl-tRNA_synthetase__id_AAZ54009.1	SIGRS_10	.((((((.....((((...(((.....((((((((.&.)))))))).....)))...)))).....)))))).	-18.4
gene712_uvrB_excinuclease_ABC_subunit_B__id_AAZ54010.2SIGRS_10	gene712_uvrB_excinuclease_ABC_subunit_B__id_AAZ54010.2	SIGRS_10	.(((((....((((((..((((((...((.&.)).....)))))))))))).))))).	-15.5
gene715_rpsI_30S_ribosomal_protein_S9__id_AAZ54012.1SIGRS_10	gene715_rpsI_30S_ribosomal_protein_S9__id_AAZ54012.1	SIGRS_10	.((....(((((((((((........(((((((.&.)))))))......))))))).......))))....)).	-22.55
gene718__conserved_hypothetical_id_AAZ54015.2SIGRS_10	gene718__conserved_hypothetical_id_AAZ54015.2	SIGRS_10	(((((.((((....................(((..(((((.&.)))))..)))..)))).))))).	-15.65
gene719_prsA_ribose-phosphate_pyrophosphokinase__id_AAZ54016.2SIGRS_10	gene719_prsA_ribose-phosphate_pyrophosphokinase__id_AAZ54016.2	SIGRS_10	.((.((.(((.(((((((..(((((..(((.(((((((.&.)))))))))).)))))...))))))).))).)).)).	-22.1
gene720_gidB_glucose_inhibited_division_protein_B__id_AAZ54017.1SIGRS_10	gene720_gidB_glucose_inhibited_division_protein_B__id_AAZ54017.1	SIGRS_10	((((.(((...........((((..((((.((((.(((((.&.)))))....)))).))))..))))...)))...)))).	-18.54
gene725_hypothetical_id_AAZ54022.2SIGRS_10	gene725_hypothetical_id_AAZ54022.2	SIGRS_10	.(((......((((((...(((((((.&.)))))))......))))))..))).	-16.4
gene726__conserved_hypothetical_id_AAZ54023.2SIGRS_10	gene726__conserved_hypothetical_id_AAZ54023.2	SIGRS_10	.(((.(((((..((.((((.......((((..((((..((.&.))..))))...)))))))).))..))))).))).	-17.21
gene727_hypothetical_id_AAZ54024.2SIGRS_10	gene727_hypothetical_id_AAZ54024.2	SIGRS_10	.((((((.(((((((.....(((.((.(((((.&.))))))).))).....))))))))))))).	-14.9
gene730__putative_ABC_transporter_ATP-binding_-_Pr2-like_id_AAZ54027.1SIGRS_10	gene730__putative_ABC_transporter_ATP-binding_-_Pr2-like_id_AAZ54027.1	SIGRS_10	.(((........((((((...(((((.....(((((&.)))))...)))))....)).))))........))).	-13.69
gene736__conserved_hypothetical_id_AAZ54031.2SIGRS_10	gene736__conserved_hypothetical_id_AAZ54031.2	SIGRS_10	.(((((((((...(((......((((.((((..(((.&.)))..))))...))))......))).....))))))))).	-14.8
gene737__conserved_hypothetical_id_AAZ54032.1SIGRS_10	gene737__conserved_hypothetical_id_AAZ54032.1	SIGRS_10	.(((((..((((((((((((.&.))))))))..............))))))))).	-13.93
gene738_hypothetical_id_AAZ54033.1SIGRS_10	gene738_hypothetical_id_AAZ54033.1	SIGRS_10	.(((((((((((.(((((.((((.............(((.&.)))..............))))))))).)))..))))))))	-18.73
gene739_valS_valyl-tRNA_synthetase__id_AAZ54034.1SIGRS_10	gene739_valS_valyl-tRNA_synthetase__id_AAZ54034.1	SIGRS_10	.((((..((((.....(((.&.))).....)))).)))).	-14.7
gene744_rnpA_ribonuclease_P_protein_component__id_AAZ54039.1SIGRS_10	gene744_rnpA_ribonuclease_P_protein_component__id_AAZ54039.1	SIGRS_10	.(((((.((.((((((((((((.....((((.&.)))).....))))).)))........)))).)).))))).	-14.5
gene745_rpmH_50S_ribosomal_protein_L34__id_AAZ54040.1SIGRS_10	gene745_rpmH_50S_ribosomal_protein_L34__id_AAZ54040.1	SIGRS_10	.((...((((.((....(((((.((((((...((.&.))...)))))).)))))....)).)))).)).	-15.7
gene0_dnaA_chromosomal_replication_initiator_id_AAZ53378.2SIGRS_100	gene0_dnaA_chromosomal_replication_initiator_id_AAZ53378.2	SIGRS_100	.((.((((((..(((((((((((((.&))))))....)))).)))..))))))...)).	-16.2
gene2_gidA_glucose_inhibited_division_protein_A__id_AAZ53380.2SIGRS_100	gene2_gidA_glucose_inhibited_division_protein_A__id_AAZ53380.2	SIGRS_100	.(((.((((((..((...(((((((...(((.&.)))..))).))))...))..)))))).))).	-23.5
gene4__putative_MgpA-like_id_AAZ53382.1SIGRS_100	gene4__putative_MgpA-like_id_AAZ53382.1	SIGRS_100	.((((......(((((((..(((.(...(((((..(((.&)))..)))))...))))..)))...))))......)))).	-16.8
gene5__DHH_family_phosphoesterase__id_AAZ53383.2SIGRS_100	gene5__DHH_family_phosphoesterase__id_AAZ53383.2	SIGRS_100	.(((...((((.(..((((((((((((((.&.))))).....)))))))...))..).))))...)))	-20.2
gene6_hypothetical_id_AAZ53384.2SIGRS_100	gene6_hypothetical_id_AAZ53384.2	SIGRS_100	.((((......(((((.((((((((.((((.&.)))).)))))))).)))))...)))).	-14.9
gene7_ftsY_cell_division_protein_ftsY__id_AAZ53385.1SIGRS_100	gene7_ftsY_cell_division_protein_ftsY__id_AAZ53385.1	SIGRS_100	.(((..((((((.((((((((....(((.(..((((.&.))).)..).)))))))))))....)))...)))...))).	-19
gene11_argS_arginyl-tRNA_synthetase__id_AAZ53389.1SIGRS_100	gene11_argS_arginyl-tRNA_synthetase__id_AAZ53389.1	SIGRS_100	.(((....(((((((.....(((((....(((.(((.&.))).)))........)))))....)))))))))).	-20.2
gene12_hypothetical_id_AAZ53390.1SIGRS_100	gene12_hypothetical_id_AAZ53390.1	SIGRS_100	.((((....(((((((((...(((((..((((((.&.)))))).)))))..)))))...)))).....)))).	-16.3
gene13_fba_fructose-bisphosphate_aldolase__id_AAZ53391.1SIGRS_100	gene13_fba_fructose-bisphosphate_aldolase__id_AAZ53391.1	SIGRS_100	.((((((.....(((((............(((((.((((.&.))))))))).)))))....)))))).	-18.92
gene15_hypothetical_id_AAZ53393.2SIGRS_100	gene15_hypothetical_id_AAZ53393.2	SIGRS_100	.((((.......((((((..(((((.....((..(((.&.)))..))......)))))..)))).)).....)))).	-14.1
gene17__conserved_hypothetical_id_AAZ53395.2SIGRS_100	gene17__conserved_hypothetical_id_AAZ53395.2	SIGRS_100	.(((((..(.(.((((...(((..((((...(((((((.&.))))))).....))))..)))....)))).).)..)))))	-14.2
gene22__ABC_transporter_ATP-binding_id_AAZ53400.1SIGRS_100	gene22__ABC_transporter_ATP-binding_id_AAZ53400.1	SIGRS_100	.(((((((((((((((((((((.&.)))))))))))...........))))))).))).	-20.5
gene24_hypothetical_id_AAZ53402.2SIGRS_100	gene24_hypothetical_id_AAZ53402.2	SIGRS_100	.((((((((.((((.(((.(((.&)))))).)))).)))...........))))).	-15.8
gene27_gatA_glutamyl-tRNA_amidotransferase_subunit_A__id_AAZ53405.2SIGRS_100	gene27_gatA_glutamyl-tRNA_amidotransferase_subunit_A__id_AAZ53405.2	SIGRS_100	.((((....((.(((...(((((....(((...((((((.&.))))))..)))...)))))))).)).....)))).	-15.5
gene28_gatB_glutamyl-tRNA_amidotransferase_subunit_B__id_AAZ53406.1SIGRS_100	gene28_gatB_glutamyl-tRNA_amidotransferase_subunit_B__id_AAZ53406.1	SIGRS_100	.(((((......(((((((....(((((....((.((((.&.)))).)))))))....)))))))))))).	-14.3
gene29_hypothetical_id_AAZ53407.2SIGRS_100	gene29_hypothetical_id_AAZ53407.2	SIGRS_100	.((.(((((((..((((((((...(((((..((.&))..)))))..)))....)))....))..))))))))).	-16.7
gene31_ileS_isoleucyl-tRNA_synthetase__id_AAZ53409.2SIGRS_100	gene31_ileS_isoleucyl-tRNA_synthetase__id_AAZ53409.2	SIGRS_100	.((.((((.(((((..((((((.&.))))))..)).))))))).)).	-13.7
gene33_parE_topoisomerase_IV_subunit_B__id_AAZ53411.1SIGRS_100	gene33_parE_topoisomerase_IV_subunit_B__id_AAZ53411.1	SIGRS_100	.((.....((((.....(((.((((((((((((.&.)))))))).)))).))).....))))........)).	-15.82
gene34_gap_glyceraldehyde_3-phosphate_dehydrogenase__id_AAZ53412.1SIGRS_100	gene34_gap_glyceraldehyde_3-phosphate_dehydrogenase__id_AAZ53412.1	SIGRS_100	.((..(((.(((.(((((....(((.(..((..((((((.&.))))))))..))))....)))))..))).)))..)).	-14.6
gene35_hypothetical_id_ABP01097.1SIGRS_100	gene35_hypothetical_id_ABP01097.1	SIGRS_100	.(((((......((((((((((((.(((.((.((...((.&))...)).)))))))))...)))))))).....))))).	-14
gene36_hypothetical_id_AAZ53413.2SIGRS_100	gene36_hypothetical_id_AAZ53413.2	SIGRS_100	(((((......(((((.(((.(((.((..(((...(((((.&.)))))...)))....)).))).))))))))....))))).	-21.3
gene37_vacB_VACB-like_ribonuclease_II__id_AAZ53414.2SIGRS_100	gene37_vacB_VACB-like_ribonuclease_II__id_AAZ53414.2	SIGRS_100	.(((....((.(((((.((.(((.....(((((.&))))).....))).)).))))).)).))).	-13
gene38_hypothetical_id_ABP01098.1SIGRS_100	gene38_hypothetical_id_ABP01098.1	SIGRS_100	.((((((((.((((..........(((((..(.((.&.))..)..)))))............)))).)))))))).	-19.05
gene39_cls_cardiolipin_synthetase__id_AAZ53415.2SIGRS_100	gene39_cls_cardiolipin_synthetase__id_AAZ53415.2	SIGRS_100	.(((((..((((((......(((((((.((.&.))...))))))).....)))))).))))).	-18.5
gene40_recA_recombination_id_AAZ53416.2SIGRS_100	gene40_recA_recombination_id_AAZ53416.2	SIGRS_100	.((((...(((....(((((......((((.((.(((.&.)))..))))))...)))))........)))...)))).	-14.7
gene41_licA_PTS_system%2C_lichenan-specific_IIA_component__id_AAZ53417.2SIGRS_100	gene41_licA_PTS_system%2C_lichenan-specific_IIA_component__id_AAZ53417.2	SIGRS_100	.((((((..(((((..(((...((((.......((((.&.)))).......))))...)))..)))))...)))))).	-18.14
gene42_obg_GTP-binding_protein_Obg__id_AAZ53418.1SIGRS_100	gene42_obg_GTP-binding_protein_Obg__id_AAZ53418.1	SIGRS_100	.((((((((.((..((((((....((((((((.&)))))..)))...))))))....)).)))))))).	-24.8
gene43_hypothetical_id_AAZ53419.2SIGRS_100	gene43_hypothetical_id_AAZ53419.2	SIGRS_100	.((.((((...((((....((((((((((.&.))))))))))................)))))))))).	-17.45
gene44_hypothetical_id_AAZ53420.1SIGRS_100	gene44_hypothetical_id_AAZ53420.1	SIGRS_100	.((.....(((((((..((((.(((..(((..((.&.))..)))..))).))))))))).)).)).	-14.5
gene45_hypothetical_id_AAZ53421.2SIGRS_100	gene45_hypothetical_id_AAZ53421.2	SIGRS_100	(((..(((((..(.(((.....(((........(((((((.&)))))))...))).....))).)..))))).....))).	-16.6
gene46_dinP_DNA_polymerase_IV__id_AAZ53422.2SIGRS_100	gene46_dinP_DNA_polymerase_IV__id_AAZ53422.2	SIGRS_100	.(((.(((((.(((..((((((((..((((.&))))....)).))))))........))).)))))..))).	-17.1
gene47_hypothetical_id_AAZ53423.1SIGRS_100	gene47_hypothetical_id_AAZ53423.1	SIGRS_100	.(((((....(((((..((.(((.(((.(((((.&.)))))))).)))..........))..)))))....)))))	-16.6
gene48_atpB_ATP_synthase_A_chain__id_AAZ53424.2SIGRS_100	gene48_atpB_ATP_synthase_A_chain__id_AAZ53424.2	SIGRS_100	.((((.((.((((((......((..(((.&.)))..))......)))))))).)))).	-13
gene49_atpE_ATP_synthase_C_chain__id_AAZ53425.1SIGRS_100	gene49_atpE_ATP_synthase_C_chain__id_AAZ53425.1	SIGRS_100	.(((((..((..((.(((((((((((((.(((((.&.))))).)))).)))))))...)).))....))..))))).	-20.6
gene50_atpF_ATP_synthase_subunit_B__id_AAZ53426.2SIGRS_100	gene50_atpF_ATP_synthase_subunit_B__id_AAZ53426.2	SIGRS_100	(((((((..((((........((((((((....((((..(.&.)..))))....))))))))))))..))))))).	-14.2
gene51_atpH_ATP_synthase_delta_chain__id_AAZ53427.2SIGRS_100	gene51_atpH_ATP_synthase_delta_chain__id_AAZ53427.2	SIGRS_100	.((((.(((((.(((......(((((((((((((((..(.&.)..))).))))))))))))....))).))))).)))).	-24.7
gene52_atpA-1_ATP_synthase_alpha_chain__id_AAZ53428.2SIGRS_100	gene52_atpA-1_ATP_synthase_alpha_chain__id_AAZ53428.2	SIGRS_100	.(((((((.(..(((..((..((((((((.&)))))..)))..)).....)))..).))))))).	-20
gene53_atpG_ATP_synthase_gamma_chain__id_AAZ53429.1SIGRS_100	gene53_atpG_ATP_synthase_gamma_chain__id_AAZ53429.1	SIGRS_100	.((.((((..((.(((((((......((((..(((.(((.&.))).))).)))).....)))))))...))..)))))).	-16.1
gene54_atpD_ATP_synthase_beta_chain__id_AAZ53430.1SIGRS_100	gene54_atpD_ATP_synthase_beta_chain__id_AAZ53430.1	SIGRS_100	((((.....((((...(((((..........(((((((((.&)))))))))........))))).)))))))).	-18.47
gene55__conserved_hypothetical_id_AAZ53431.1SIGRS_100	gene55__conserved_hypothetical_id_AAZ53431.1	SIGRS_100	.((((...((((((((((..((((.(..((..((((((.&.))))))..))..).))))..))))))))))..)))).	-25.2
gene58_ffh_signal_recognition_particle_id_AAZ53434.1SIGRS_100	gene58_ffh_signal_recognition_particle_id_AAZ53434.1	SIGRS_100	.(((...(((((....(((((.......((((((((((.&.))))))))))..))))).))))).))).	-19.2
gene59_glyS_glycyl-tRNA_synthetase__id_AAZ53435.2SIGRS_100	gene59_glyS_glycyl-tRNA_synthetase__id_AAZ53435.2	SIGRS_100	((((((.(((....((...(((((.......(((.(((((.&))))).))).)))))....))....))).)))))).	-15.5
gene62__conserved_hypothetical_id_AAZ53438.1SIGRS_100	gene62__conserved_hypothetical_id_AAZ53438.1	SIGRS_100	.((((.....(((((.....((((.((((((((.&.))))).))).))))...)))))....)))).	-20.5
gene64_tyrS_tyrosyl_tRNA_synthetase__id_AAZ53440.1SIGRS_100	gene64_tyrS_tyrosyl_tRNA_synthetase__id_AAZ53440.1	SIGRS_100	.(((((..(((..((.((...((((((.(((.(..(((.&.)))..)....)))....))))))..)).))..))))))))	-15.2
gene65__conserved_hypothetical_id_AAZ53441.2SIGRS_100	gene65__conserved_hypothetical_id_AAZ53441.2	SIGRS_100	.((((((((((((((.....(((((((..((((.&.))))..)))))))...)))))))).....)))))).	-22.2
gene66__conserved_hypothetical_id_AAZ53442.1SIGRS_100	gene66__conserved_hypothetical_id_AAZ53442.1	SIGRS_100	((((..(.((((.(((..((((.........((((((.((.&.)).)))))).)))).....))).)))).)....)))).	-13.4
gene67_uvrC_excinuclease_ABC_subunit_C__id_AAZ53443.1SIGRS_100	gene67_uvrC_excinuclease_ABC_subunit_C__id_AAZ53443.1	SIGRS_100	.(((.(((((.(((((..........((((.(((.&)))))))............))))).))))).))).	-13.55
gene68_hypothetical_id_ABP01099.1SIGRS_100	gene68_hypothetical_id_ABP01099.1	SIGRS_100	(((..(((....(((..(((((....((((((.((.&.))...))))))...)))))..)))..)))..))).	-15.3
gene70_dnaJ_heat_shock_protein_DnaJ__id_AAZ53445.1SIGRS_100	gene70_dnaJ_heat_shock_protein_DnaJ__id_AAZ53445.1	SIGRS_100	.(((....((((((((...(((.((((.....((((((.&.)))).)).)))).)))..))))))))))).	-16
gene71_cmk_cytidylate_kinase__id_AAZ53446.1SIGRS_100	gene71_cmk_cytidylate_kinase__id_AAZ53446.1	SIGRS_100	.((((((........(((((((((..((..((((((.&.))))))..))..)))))..)))).........))))))	-15.73
gene72_engA_GTP-binding_protein_EngA__id_AAZ53447.2SIGRS_100	gene72_engA_GTP-binding_protein_EngA__id_AAZ53447.2	SIGRS_100	.(((.((((.(((...(((((...(((((..(((.((((.&.))))..))).))))).)))))..))))))).))).	-19.3
gene73_himA_bacterial_nucleoid_DNA-binding_id_AAZ53448.1SIGRS_100	gene73_himA_bacterial_nucleoid_DNA-binding_id_AAZ53448.1	SIGRS_100	.(((((((...(((..(((((..((((..((((((.&.)).))))..))))..)))))..))).))))))).	-20.8
gene75_lepA_GTP-binding_protein_LepA__id_AAZ53450.1SIGRS_100	gene75_lepA_GTP-binding_protein_LepA__id_AAZ53450.1	SIGRS_100	.((((.(((((((((............(((.(((((((((.&))).)))).)).))).........))))))..))).))))	-19.1
gene78_rpsG_30S_ribosomal_protein_S7__id_AAZ53453.1SIGRS_100	gene78_rpsG_30S_ribosomal_protein_S7__id_AAZ53453.1	SIGRS_100	.((((....((........((((.(((((....((((((.&)).)))).)))).).))))........)).....)))).	-15.09
gene79_rpsL_30S_ribosomal_protein_S12__id_AAZ53454.1SIGRS_100	gene79_rpsL_30S_ribosomal_protein_S12__id_AAZ53454.1	SIGRS_100	.((((....((((.........((((....((((((.&))))))....))))...........))))......)))).	-16.85
gene80_hypothetical_id_AAZ53455.1SIGRS_100	gene80_hypothetical_id_AAZ53455.1	SIGRS_100	.((((.....((((.......(((.((((((((.&.)))).)))).)))........)))).....)))).	-19.16
gene81__conserved_hypothetical_id_AAZ53456.2SIGRS_100	gene81__conserved_hypothetical_id_AAZ53456.2	SIGRS_100	.(((((.((..(((((((((((((((((((.&.)))).))))))).))))..))))..))....))))).	-14.8
gene82__conserved_hypothetical_id_AAZ53457.2SIGRS_100	gene82__conserved_hypothetical_id_AAZ53457.2	SIGRS_100	.((.((((((......((((((((((..(((.&)))..))))))))))....)))))).)).	-15.8
gene83__amino_acid_permease__id_AAZ53458.1SIGRS_100	gene83__amino_acid_permease__id_AAZ53458.1	SIGRS_100	.(((..((((((((((..((((((.&.)))))).)))))).....))))...))).	-13
gene84_nox_NADH_oxidase__id_AAZ53459.1SIGRS_100	gene84_nox_NADH_oxidase__id_AAZ53459.1	SIGRS_100	.((((...(((...((((((((((.....(((.&.)))..))))))))))...))).)))).	-14.2
gene86_deoD_purine-nucleoside_phosphorylase__id_AAZ53461.1SIGRS_100	gene86_deoD_purine-nucleoside_phosphorylase__id_AAZ53461.1	SIGRS_100	.(((.((((.((((((((.((((.(((((.&.))))).)))).)))))............))).)))).)))	-15.5
gene87_hypothetical_id_AAZ53462.2SIGRS_100	gene87_hypothetical_id_AAZ53462.2	SIGRS_100	.((((((((((((((((..((((..(((((((.&.)))))))..)))))))))))))))...))))).	-24.1
gene88_secA_preprotein_translocase_SecA_subunit__id_AAZ53463.1SIGRS_100	gene88_secA_preprotein_translocase_SecA_subunit__id_AAZ53463.1	SIGRS_100	.(((.((((((((....(((.((.((((.&)))).)).)))......))))))))..))).	-15.8
gene91_hypothetical_id_ABP01100.1SIGRS_100	gene91_hypothetical_id_ABP01100.1	SIGRS_100	.((.((((((.......(((((...((..((.((((.&))))))..)).))))).......)))))).)).	-24.64
gene99__GTP-binding_id_AAZ53464.1SIGRS_100	gene99__GTP-binding_id_AAZ53464.1	SIGRS_100	.((((((.(((..(((....((((((.......(((((((.&)))))))....)))))).....)))..))))))))).	-19.8
gene100_hypothetical_id_AAZ53465.2SIGRS_100	gene100_hypothetical_id_AAZ53465.2	SIGRS_100	.(((.((((((((..(....(((((((.((((((.(((((.&.))))).))))))...))))).)))..))))))))))).	-21.3
gene101_hypothetical_id_AAZ53466.2SIGRS_100	gene101_hypothetical_id_AAZ53466.2	SIGRS_100	((..((((.(((.....(((((..........((((((((.&.)))))).))..........))))).))))))))).	-15.55
gene102_hypothetical_id_ABP01101.1SIGRS_100	gene102_hypothetical_id_ABP01101.1	SIGRS_100	.(((((....((((...((((..(((..((.(((.&)))))..)))..)))).....))))....))))).	-16.5
gene103__conserved_hypothetical_id_AAZ53467.2SIGRS_100	gene103__conserved_hypothetical_id_AAZ53467.2	SIGRS_100	.((((.((...(((((((.....(.(((.((.(((((.&)).))).)).))).)......)))))))....)).)))).	-13.5
gene104_uvrA_excinuclease_ABC_subunit_A__id_AAZ53468.2SIGRS_100	gene104_uvrA_excinuclease_ABC_subunit_A__id_AAZ53468.2	SIGRS_100	.((((((((.......((((((..(((((...(((((.&.))))).....))))).))))))......)))))))).	-14.32
gene106_hypothetical_id_AAZ53470.1SIGRS_100	gene106_hypothetical_id_AAZ53470.1	SIGRS_100	((((((..(((((((((.((.((..((((((((((.&.)))))))))).)))).)))))))))..)))))).	-21.1
gene107__conserved_hypothetical_id_AAZ53471.2SIGRS_100	gene107__conserved_hypothetical_id_AAZ53471.2	SIGRS_100	((.(((.(((...((...(((.((((((...(((.(((((.&)))))))).))))))...)))..))))).)))....)).	-18.1
gene108__conserved_hypothetical_id_AAZ53472.1SIGRS_100	gene108__conserved_hypothetical_id_AAZ53472.1	SIGRS_100	.((((((..........(((((..(((.&.)))..)))))...........)))))).	-14.1
gene110_tpx_thiol_peroxidase__id_AAZ53473.2SIGRS_100	gene110_tpx_thiol_peroxidase__id_AAZ53473.2	SIGRS_100	.((.(((.((((........((((((((..((((((.(((&.))).)))).))..)))))))).)))).))).)).	-15
gene111_lgt_prolipoprotein_diacylglyceryl_transferase__id_AAZ53474.1SIGRS_100	gene111_lgt_prolipoprotein_diacylglyceryl_transferase__id_AAZ53474.1	SIGRS_100	.((((((((((..((((..((((..((((.&.)))).)))).))))..)))......))))))).	-16
gene112_trxB_thioredoxin_reductase__id_AAZ53475.1SIGRS_100	gene112_trxB_thioredoxin_reductase__id_AAZ53475.1	SIGRS_100	.(((((((...(((((.&.)))))))))))).	-17.1
gene113__outer_membrane_protein_-_P95__id_AAZ53476.1SIGRS_100	gene113__outer_membrane_protein_-_P95__id_AAZ53476.1	SIGRS_100	((((((...((((((..((((((((((.&.))))))))))..))))))..)))).)).	-19
gene114_hypothetical_id_AAZ53477.2SIGRS_100	gene114_hypothetical_id_AAZ53477.2	SIGRS_100	.((((((.....(((((.((.(((((.(((((((((((((.&.)))))))))....)))))))))))..)))))...))))))	-22.3
gene116_tpiA_triosephosphate_isomerase__id_AAZ53479.1SIGRS_100	gene116_tpiA_triosephosphate_isomerase__id_AAZ53479.1	SIGRS_100	.((((((.........(((((((...((((...(((((.&.)).)))...))))...))))))))))))).	-13
gene117_rpsO_30S_ribosomal_protein_S15__id_AAZ53480.1SIGRS_100	gene117_rpsO_30S_ribosomal_protein_S15__id_AAZ53480.1	SIGRS_100	.((...((((..(((..(((..(((((((.&)))))))...))).....)))..))))...)).	-19.7
gene120_hypothetical_id_AAZ53481.1SIGRS_100	gene120_hypothetical_id_AAZ53481.1	SIGRS_100	.((.((..(((((((.......(((((.(.((((.&.))))).)))))...)))))))..)))).	-14.2
gene121__protein_P102_-_copy_2__id_AAZ53482.1SIGRS_100	gene121__protein_P102_-_copy_2__id_AAZ53482.1	SIGRS_100	.((....(((((((((((.......((((..((.(((((.&.))))))))))).....)))))).))).)).....)).	-15.5
gene123_gyrB_DNA_gyrase_subunit_B__id_AAZ53484.1SIGRS_100	gene123_gyrB_DNA_gyrase_subunit_B__id_AAZ53484.1	SIGRS_100	.(((((.....((.....(((((((((....(.((.((.&.)).)).)....)))))).))).......)).....)))))	-14.9
gene124__ISMHp1_transposase__id_AAZ53485.1SIGRS_100	gene124__ISMHp1_transposase__id_AAZ53485.1	SIGRS_100	.(((..((((.....((((((((((((...(((.((.&.)).)))...)))))))).))))..))))))).	-15.7
gene129__amino_acid_permease__id_AAZ53488.1SIGRS_100	gene129__amino_acid_permease__id_AAZ53488.1	SIGRS_100	.(((((((((.....((..((..((((..((((.&.))))..)))).))..)))))))..)))).	-17
gene130_apt_adenine_phosphoribosyltransferase__id_AAZ53489.2SIGRS_100	gene130_apt_adenine_phosphoribosyltransferase__id_AAZ53489.2	SIGRS_100	.((.((((((((...(((.(((((((((......(((((.&)).))))).))))))).)))))))))))..)).	-16.1
gene131_pdhA_pyruvate_dehydrogenase_E1-alpha_subunit__id_AAZ53490.1SIGRS_100	gene131_pdhA_pyruvate_dehydrogenase_E1-alpha_subunit__id_AAZ53490.1	SIGRS_100	.(((((...........((((..(((...((((((((((.&.))))...))))))........)))..))))))))).	-17.4
gene132_pdhB_pyruvate_dehydrogenase__id_AAZ53491.1SIGRS_100	gene132_pdhB_pyruvate_dehydrogenase__id_AAZ53491.1	SIGRS_100	.(((.(((((((...(.((..((((...(((((.(((((.&.))))).)))))..))))..)).)...))...))))).)))	-22.9
gene134__conserved_hypothetical_id_AAZ53492.1SIGRS_100	gene134__conserved_hypothetical_id_AAZ53492.1	SIGRS_100	.(((((((.....(((.(((..((((((.&.))))))....)))..)))........)).))))).	-15.82
gene135_hypothetical_id_AAZ53493.1SIGRS_100	gene135_hypothetical_id_AAZ53493.1	SIGRS_100	.((((.(((((((((((.....(..((.....(((.&.))).....))..)...))))))).)))))))).	-17.8
gene136_hypothetical_id_AAZ53494.2SIGRS_100	gene136_hypothetical_id_AAZ53494.2	SIGRS_100	.(((.......(((((.((((((....(((((((.(((((.&)))))))))).))))))))...)))))..))).	-15.6
gene138_hypothetical_id_AAZ53496.2SIGRS_100	gene138_hypothetical_id_AAZ53496.2	SIGRS_100	.(((.........(((.(((.(((((.((.(((((((((.&.))))))))).))..)))))))).)))))).	-15.2
gene139_rpmB_50S_ribosomal_protein_L28__id_AAZ53497.1SIGRS_100	gene139_rpmB_50S_ribosomal_protein_L28__id_AAZ53497.1	SIGRS_100	.(((.((((((......(((.....((((((.(((.(((.&))).))).))))))..)))....))))))..))).	-13.4
gene140_rplT_50S_ribosomal_protein_L20__id_AAZ53498.1SIGRS_100	gene140_rplT_50S_ribosomal_protein_L20__id_AAZ53498.1	SIGRS_100	.((((..((.............(((...(((((((.&.))))))))))............))..)))).	-13.11
gene141_rpmI_50s_ribosomal_protein_L35__id_AAZ53499.2SIGRS_100	gene141_rpmI_50s_ribosomal_protein_L35__id_AAZ53499.2	SIGRS_100	.(.((((....(((....(((((((.((((((..(((((.&.))))).)))))).....))))))).))))))).).	-19.8
gene142_infC_translation_initiation_factor_IF-3__id_AAZ53500.2SIGRS_100	gene142_infC_translation_initiation_factor_IF-3__id_AAZ53500.2	SIGRS_100	.((((.((((((((((.(((.(((((((.(((.&.))).)))))))........))).))..)))))))).))))	-20.9
gene143_pyk_pyruvate_kinase__id_AAZ53501.1SIGRS_100	gene143_pyk_pyruvate_kinase__id_AAZ53501.1	SIGRS_100	.(((.(((.....(((((.(((((((..((((.&.))))..)))))))...)))))...))).))).	-18.9
gene144__conserved_hypothetical_id_AAZ53502.2SIGRS_100	gene144__conserved_hypothetical_id_AAZ53502.2	SIGRS_100	(((((.((((...........((((...(..((...((((.&))))))..)...)))).........))))..))))).	-18.25
gene145_hypothetical_id_AAZ53503.1SIGRS_100	gene145_hypothetical_id_AAZ53503.1	SIGRS_100	.(((((.(.((......((((.....((((..(.(((((.&.))))))..)))))))).....)).).)))...)).	-20
gene147_ung_uracil-dna_glycosylase__id_AAZ53505.1SIGRS_100	gene147_ung_uracil-dna_glycosylase__id_AAZ53505.1	SIGRS_100	.(((.((((((((((..((((.(((((..((((((.&))))))..))))).))))))))..)).)))).))).	-24
gene148_rplU_50S_ribosomal_protein_L21__id_AAZ53506.1SIGRS_100	gene148_rplU_50S_ribosomal_protein_L21__id_AAZ53506.1	SIGRS_100	.((((((((((((...((((((((.(((..(((.&)))..))))))))))).......)))).....))))))))	-15.1
gene149_rpmA_50S_ribosomal_protein_L27__id_AAZ53507.1SIGRS_100	gene149_rpmA_50S_ribosomal_protein_L27__id_AAZ53507.1	SIGRS_100	.((((((((....((((..((....(.(((((((.&))))))).).)).)))).....)))))..))).	-18.5
gene150_lip2_lipase-esterase__id_AAZ53508.2SIGRS_100	gene150_lip2_lipase-esterase__id_AAZ53508.2	SIGRS_100	.(((((.((((.(((..(((((((((((..(((.&.)))..))))))))))).)))..)))).))))).	-18
gene152_hypothetical_id_AAZ53509.2SIGRS_100	gene152_hypothetical_id_AAZ53509.2	SIGRS_100	.(((((((...((((...((((...(((....((.(((.&.))).))..)))...))))....))))..))))))).	-19
gene153__hexosephosphate_transport_id_AAZ53510.2SIGRS_100	gene153__hexosephosphate_transport_id_AAZ53510.2	SIGRS_100	(((((..((((((.((.(((((........((((((..((.&.))..))))))........)))))..))))))))..)))))	-17.69
gene154_ldh_L-lactate_dehydrogenase__id_AAZ53511.1SIGRS_100	gene154_ldh_L-lactate_dehydrogenase__id_AAZ53511.1	SIGRS_100	.(((((........(((((.((((..(((.((((.&.))))..)))..))....))...)))))........)))))	-18.19
gene155__conserved_hypothetical_id_AAZ53512.2SIGRS_100	gene155__conserved_hypothetical_id_AAZ53512.2	SIGRS_100	.((((..((((...((((......((((((..((.((((.&.)))).))..))))))....))))))))...)))).	-18
gene157_prfA_peptide_chain_release_factor_RF-1__id_AAZ53513.1SIGRS_100	gene157_prfA_peptide_chain_release_factor_RF-1__id_AAZ53513.1	SIGRS_100	.((((.(((.(((((((..((((((((.((..(((.&)))..)).))))))))..)))))))))))))).	-25.9
gene158_hemK_protoporphirogen_oxidase__id_AAZ53514.2SIGRS_100	gene158_hemK_protoporphirogen_oxidase__id_AAZ53514.2	SIGRS_100	.(((..((((.(((.(((((........(((((((.&.))))))).)))))..))).))))...))).	-13.9
gene159_gltX_glutamyl-tRNA_synthetase__id_AAZ53515.2SIGRS_100	gene159_gltX_glutamyl-tRNA_synthetase__id_AAZ53515.2	SIGRS_100	.((.((((.(((((((((.(.((.(((.&))))).).)))))))))........)))).)).	-17.5
gene160_hypothetical_id_AAZ53516.2SIGRS_100	gene160_hypothetical_id_AAZ53516.2	SIGRS_100	.((((((((.....((((.....(((.((.((((.((((&.)))).))))...)).)))...))))....)))))))).	-15.5
gene162__putative_tRNA%2FrRNA_methyltransferase__id_AAZ53518.2SIGRS_100	gene162__putative_tRNA%2FrRNA_methyltransferase__id_AAZ53518.2	SIGRS_100	.(((((((.(((.((.........(((((...(((((.&)))))...))))))).)))..))))).)).	-13.3
gene164__chromate_transport_id_AAZ53519.2SIGRS_100	gene164__chromate_transport_id_AAZ53519.2	SIGRS_100	.(((.((.(((.(((((((((.....(((((...((((.&)))))))))))))))...)))..))))).))).	-15.3
gene165__chromate_transport_id_AAZ53520.1SIGRS_100	gene165__chromate_transport_id_AAZ53520.1	SIGRS_100	.((((((....((((((......(((((..(((((((.&.)))))))..)))))......))))))....)))))).	-17
gene167__conserved_hypothetical_id_AAZ53522.1SIGRS_100	gene167__conserved_hypothetical_id_AAZ53522.1	SIGRS_100	((...(((..(((((((..........(((.(...(((((.&.)))))...).))).......)))))))..)))...)).	-14.53
gene169_hypothetical_id_AAZ53524.2SIGRS_100	gene169_hypothetical_id_AAZ53524.2	SIGRS_100	((((..(((((((......(((....((((.(((.(((((.&)))))..))).))))..)))....)))))))...)))).	-18.4
gene171__Probable_GTPase_engC__id_AAZ53526.1SIGRS_100	gene171__Probable_GTPase_engC__id_AAZ53526.1	SIGRS_100	.(.(((..(((((((.((..((((.(((((.&.))))).)))).)).)))))))..)))).	-13.8
gene172_gmk_guanylate_kinase__id_AAZ53527.1SIGRS_100	gene172_gmk_guanylate_kinase__id_AAZ53527.1	SIGRS_100	.((((....((((..(.((((...((((((((.&.)))).))))....))))..)..))))....)))).	-21.5
gene173__DNA_methylase__id_AAZ53528.1SIGRS_100	gene173__DNA_methylase__id_AAZ53528.1	SIGRS_100	.((((..((...(((.((((((((((((.&.))))....))))).)))...)))....))..)))).	-15.9
gene177__conserved_hypothetical_id_AAZ53532.1SIGRS_100	gene177__conserved_hypothetical_id_AAZ53532.1	SIGRS_100	.((((...((..((((((.((((......(((.((((((.&.)))).)).))))))).))))))...))....)))).	-17.9
gene178_hypothetical_id_AAZ53533.2SIGRS_100	gene178_hypothetical_id_AAZ53533.2	SIGRS_100	.((((..(((..(((((...(((((((.(((.&.))).)))))))...)))))..)))..)))).	-16.2
gene179__ABC_transporter_ATP-binding_and_permease_id_AAZ53534.1SIGRS_100	gene179__ABC_transporter_ATP-binding_and_permease_id_AAZ53534.1	SIGRS_100	.((((((.....((((((((.((.(((.(((..(((.&)))..))).))).)).)))....)))))......))))))	-16.1
gene180_deoB_phosphopentomutase__id_AAZ53535.1SIGRS_100	gene180_deoB_phosphopentomutase__id_AAZ53535.1	SIGRS_100	.((((((((((.(((((((.........((((((.&.)))))))).)))))......))).))))))).	-13.5
gene181_hypothetical_id_AAZ53536.2SIGRS_100	gene181_hypothetical_id_AAZ53536.2	SIGRS_100	.((.(((..((((((((((((((.&.))))).))))))))).......))).)).	-14.7
gene182_hypothetical_id_ABP01102.1SIGRS_100	gene182_hypothetical_id_ABP01102.1	SIGRS_100	.((.(((.((((((((((((((((..(.&.)..))))..)))..))).))))))))))).	-16.8
gene185__conserved_hypothetical_id_AAZ53539.2SIGRS_100	gene185__conserved_hypothetical_id_AAZ53539.2	SIGRS_100	.((....(((((((...(((((((....(((.&.)))..))))))).))).......))))....)).	-14.01
gene186_rluB_ribosomal_large_subunit_pseudouridine_synthase_B__id_AAZ53540.2SIGRS_100	gene186_rluB_ribosomal_large_subunit_pseudouridine_synthase_B__id_AAZ53540.2	SIGRS_100	.((((....((.((((((.(((.......((((.(((.&.))).)))).....)))))))))..))...)))).	-14.2
gene187_rplQ_50S_ribosomal_protein_L17__id_AAZ53541.1SIGRS_100	gene187_rplQ_50S_ribosomal_protein_L17__id_AAZ53541.1	SIGRS_100	.(((.....((((((((((..((.((..((((((.((((.&.)))))))).))..)).))..))))).)))))...))).	-17.4
gene190_rpsM_30S_ribosomal_protein_S13__id_AAZ53544.1SIGRS_100	gene190_rpsM_30S_ribosomal_protein_S13__id_AAZ53544.1	SIGRS_100	.(((((((..((((((((.............((((((((.&.)))).))))............)))))))).))))))).	-24.41
gene192_infA_translation_initiation_factor_IF-1__id_AAZ53546.2SIGRS_100	gene192_infA_translation_initiation_factor_IF-1__id_AAZ53546.2	SIGRS_100	.(((((((......((..((((.(((((((...((((.&.))))...))))))).))))..)).))))))).	-24.1
gene193_map_methionine_aminopeptidase__id_AAZ53547.1SIGRS_100	gene193_map_methionine_aminopeptidase__id_AAZ53547.1	SIGRS_100	.((...((((((((((.......(.((((((.((((((.&)))))).)))))).)........)))))).))))...)).	-23.46
gene194_adk_adenylate_kinase__id_AAZ53548.1SIGRS_100	gene194_adk_adenylate_kinase__id_AAZ53548.1	SIGRS_100	.(((((.((((....(((((..((((((((.&.))))..)))).))))).....))))...))))).	-16.3
gene195_secY_preprotein_translocase_SecY_subunit__id_AAZ53549.1SIGRS_100	gene195_secY_preprotein_translocase_SecY_subunit__id_AAZ53549.1	SIGRS_100	.(((..((((((((......(((.(((((((.&.))))))))))...))))..))))..))).	-19.4
gene196_rplO_50S_ribosomal_protein_L15__id_AAZ53550.2SIGRS_100	gene196_rplO_50S_ribosomal_protein_L15__id_AAZ53550.2	SIGRS_100	.(((((....(((((...(((((..((....((((.&))))...).)..)))))......))))).....))))).	-15.7
gene197_rpsE_30S_ribosomal_protein_S5__id_AAZ53551.1SIGRS_100	gene197_rpsE_30S_ribosomal_protein_S5__id_AAZ53551.1	SIGRS_100	.(((.......((((((..............(((((.(((.&.))))))))..............))))))....))).	-17.69
gene198_rplR_50S_ribosomal_protein_L18__id_AAZ53552.2SIGRS_100	gene198_rplR_50S_ribosomal_protein_L18__id_AAZ53552.2	SIGRS_100	.(((((...((..((((((...((..(.((((.&.)))))..)).))))))..))...))))).	-20.8
gene199_rplF_50S_ribosomal_protein_L6__id_AAZ53553.1SIGRS_100	gene199_rplF_50S_ribosomal_protein_L6__id_AAZ53553.1	SIGRS_100	.((((((((...((..((.((((.(((((.((.(((((.&.))))).))))))).))))...))..))...)))))))).	-21
gene200_rpsH_30S_ribosomal_protein_S8__id_AAZ53554.1SIGRS_100	gene200_rpsH_30S_ribosomal_protein_S8__id_AAZ53554.1	SIGRS_100	.((((((....(((..(..((((((.(((((...(((.&.)))...))))).))).....)))..)..))))))))).	-22
gene201_rpsN_30S_ribosomal_protein_S14__id_AAZ53555.1SIGRS_100	gene201_rpsN_30S_ribosomal_protein_S14__id_AAZ53555.1	SIGRS_100	.((((.....((.(((.......((((......((((((.&.)))))).........)))).......)))))....)))).	-19.2
gene202_rplE_50S_ribosomal_protein_L5__id_AAZ53556.2SIGRS_100	gene202_rplE_50S_ribosomal_protein_L5__id_AAZ53556.2	SIGRS_100	((((((....((.(((((((...(((....((((((.(((.&.))).))))))...)))))))))).)).)))))).	-22.7
gene203_rplX_50S_ribosomal_protein_L24__id_AAZ53557.1SIGRS_100	gene203_rplX_50S_ribosomal_protein_L24__id_AAZ53557.1	SIGRS_100	.((((.((((..(((((............((((((((.((.&.)).))))).))).))))).))))..)))).	-13.92
gene204_rplN_50S_ribosomal_protein_L14__id_AAZ53558.1SIGRS_100	gene204_rplN_50S_ribosomal_protein_L14__id_AAZ53558.1	SIGRS_100	(((((((((((((((.....(((......((.(..(((((.&)))))..).))......)))....)))))))))))).)))	-26.4
gene205_rpsQ_30S_ribosomal_protein_S17__id_AAZ53559.2SIGRS_100	gene205_rpsQ_30S_ribosomal_protein_S17__id_AAZ53559.2	SIGRS_100	.((((....(((..(((((((....((((((..(((.&))).))))))....))))))).)))...)))).	-16.7
gene206_rpmC_50S_ribosomal_protein_L29__id_AAZ53560.2SIGRS_100	gene206_rpmC_50S_ribosomal_protein_L29__id_AAZ53560.2	SIGRS_100	.(((((((..........(((((((((..(((.&)))..)))))))))..................))))))).	-14.49
gene207_rplP_50S_ribosomal_protein_L16__id_AAZ53561.1SIGRS_100	gene207_rplP_50S_ribosomal_protein_L16__id_AAZ53561.1	SIGRS_100	.((((((.......(((((((&.))))))).)))))).	-16.8
gene208_rpsC_30S_ribosomal_protein_S3__id_AAZ53562.2SIGRS_100	gene208_rpsC_30S_ribosomal_protein_S3__id_AAZ53562.2	SIGRS_100	.(((((.(((((((((..(((.(((.((.((.(((.&))).)).)).))))))........))))))))).))))).	-24.2
gene209_rplV_50S_ribosomal_protein_L22__id_AAZ53563.2SIGRS_100	gene209_rplV_50S_ribosomal_protein_L22__id_AAZ53563.2	SIGRS_100	.(((.((...((((((.......(..(((.(((((((((.&))))))))).)))..).......)))..)))...)).)))	-15.74
gene210_rpsS_30S_ribosomal_protein_S19__id_AAZ53564.1SIGRS_100	gene210_rpsS_30S_ribosomal_protein_S19__id_AAZ53564.1	SIGRS_100	(((((.((((((......(..(((((((((.(((((.(((.&))).)))).).)))).)))))..)))))))))))).	-21.6
gene211_rplB_50S_ribosomal_protein_L2__id_AAZ53565.1SIGRS_100	gene211_rplB_50S_ribosomal_protein_L2__id_AAZ53565.1	SIGRS_100	(.((((((...((((((....(((......(((...((((.&.))))..)))..))).)))))).)))))).).	-17.1
gene212_rplW_50S_ribosomal_protein_L23__id_AAZ53566.1SIGRS_100	gene212_rplW_50S_ribosomal_protein_L23__id_AAZ53566.1	SIGRS_100	.(((.......(((.......((((.(.((.(((((.&.))))))).).)))).......))).........))).	-14.83
gene213_rplD_50S_ribosomal_protein_L4__id_AAZ53567.2SIGRS_100	gene213_rplD_50S_ribosomal_protein_L4__id_AAZ53567.2	SIGRS_100	.((((((((((..(((.(((((((..(((((.&.))))).)).)))))))))))))))...))).	-15.5
gene215_rpsJ_30S_ribosomal_protein_S10__id_AAZ53569.1SIGRS_100	gene215_rpsJ_30S_ribosomal_protein_S10__id_AAZ53569.1	SIGRS_100	.(((..(..((((....(((..(((((((((.&))).)))))).)))...))))..)..))).	-14.7
gene216__conserved_hypothetical_id_AAZ53571.1SIGRS_100	gene216__conserved_hypothetical_id_AAZ53571.1	SIGRS_100	.(((((((......(((...((((((((..((.((((.&.)))).)).)))))))).....)))........))))))).	-15.04
gene217__protein_P97_-_copy_1__id_AAZ53572.1SIGRS_100	gene217__protein_P97_-_copy_1__id_AAZ53572.1	SIGRS_100	.((....((((........((((((((.(((((((...((.&.))....)))).))).)))....)))))))))...)).	-19.6
gene218__protein_P102_-_copy_1__id_AAZ53573.1SIGRS_100	gene218__protein_P102_-_copy_1__id_AAZ53573.1	SIGRS_100	.(((((((............((((..........(((((.&.)))))...)))).........))))))).	-13.92
gene219__26.3_kDa_protein_in_cilium_adhesin_operon__id_AAZ53574.1SIGRS_100	gene219__26.3_kDa_protein_in_cilium_adhesin_operon__id_AAZ53574.1	SIGRS_100	.((.((..((((.((((.((......((((((.(((((.&)))))..)))))))).)))).))))..)))).	-19.3
gene221__conserved_hypothetical_id_AAZ53576.2SIGRS_100	gene221__conserved_hypothetical_id_AAZ53576.2	SIGRS_100	.(((((..(((((..(((..(((((.((((((.&.))))))...)))))...)))..)))))...))))).	-19
gene222_hypothetical_id_AAZ53577.1SIGRS_100	gene222_hypothetical_id_AAZ53577.1	SIGRS_100	.(((.(.....(..((..((..........((((.(((((.&.))))).))))........))..))..)....).))).	-15.27
gene223_pth_peptidyl-tRNA_hydrolase__id_AAZ53578.1SIGRS_100	gene223_pth_peptidyl-tRNA_hydrolase__id_AAZ53578.1	SIGRS_100	.((((((((..(((((((((((...(((.((((((.&)).)))))))))))).)))))).......)))...)))))	-18.2
gene224__conserved_hypothetical_id_AAZ53579.2SIGRS_100	gene224__conserved_hypothetical_id_AAZ53579.2	SIGRS_100	.(((((((....((.(.(((((....((((.&))))))))).).)).....))))))).	-13.1
gene226_lysS_lysyl-tRNA_synthetase__id_AAZ53581.2SIGRS_100	gene226_lysS_lysyl-tRNA_synthetase__id_AAZ53581.2	SIGRS_100	.(((..(((((((.....((((((.(((((..((.&.))..))))))))))).......)))))))...))).	-17.4
gene227__hydrolase_of_the_HAD_family__id_AAZ53582.1SIGRS_100	gene227__hydrolase_of_the_HAD_family__id_AAZ53582.1	SIGRS_100	.(((((..((.....((((..(((((((((..(((((((.&.)))))).)..)))...)))))).))))....))..)))))	-17.7
gene228_trmE_tRNA_modification_GTPase_ThdF%2FTrmE__id_AAZ53583.1SIGRS_100	gene228_trmE_tRNA_modification_GTPase_ThdF%2FTrmE__id_AAZ53583.1	SIGRS_100	.(((.(((.(..((..((((.(((((....((.((((.&.)))).))))))).)))).))..))))))).	-15.4
gene229__ABC_transporter_ATP-binding_id_AAZ53584.1SIGRS_100	gene229__ABC_transporter_ATP-binding_id_AAZ53584.1	SIGRS_100	.((.((..((((.(((...(((.(((((((.&.))))))).)))....))).)))))).)).	-15.4
gene231_oppB-1_oligopeptide_ABC_transporter_system_permease__id_AAZ53586.1SIGRS_100	gene231_oppB-1_oligopeptide_ABC_transporter_system_permease__id_AAZ53586.1	SIGRS_100	.((((((..(((..((((..(((((((...((....(((.&.)))..))..).))))))..))))....)))..)))))).	-18.6
gene233_oppD_oligopeptide_ABC_transporter_ATP-binding_id_AAZ53588.2SIGRS_100	gene233_oppD_oligopeptide_ABC_transporter_ATP-binding_id_AAZ53588.2	SIGRS_100	.((((((((((.((.(((((..........(((((((((.&.))))))))).......))).)).)).)))).)))))).	-19.73
gene235__conserved_hypothetical_id_AAZ53590.2SIGRS_100	gene235__conserved_hypothetical_id_AAZ53590.2	SIGRS_100	.(((((((((...(((.((((((((((....(((((.&.)))))...)).))))).)))))))).)))).))).	-17.3
gene237__ISMHp1_transposase__id_AAZ53592.1SIGRS_100	gene237__ISMHp1_transposase__id_AAZ53592.1	SIGRS_100	(((((.....((.((((((((...(((((.(..(.(((((.&)))))..)..).))))).))))))))...))))))).	-13.6
gene239_hypothetical_id_AAZ53594.2SIGRS_100	gene239_hypothetical_id_AAZ53594.2	SIGRS_100	.((((((((((((((((((...((((((((((.&)))).))).)))...))))..)))))))..))))))).	-17.9
gene241_nrdI_ribonucleoprotein_NrdI__id_AAZ53596.1SIGRS_100	gene241_nrdI_ribonucleoprotein_NrdI__id_AAZ53596.1	SIGRS_100	.(((((((........(((((((((........((((.&)))))))).)))))))))))).	-13.5
gene242_nrdF_ribonucleoside-diphosphate_reductase_beta_chain__id_AAZ53597.2SIGRS_100	gene242_nrdF_ribonucleoside-diphosphate_reductase_beta_chain__id_AAZ53597.2	SIGRS_100	.(((..((...(((..(((..((((((((...(..((.&.))..)...))).))))...)..)))..)))...))..)))	-13.9
gene243__ISMHp1_transposase__id_ABP01103.1SIGRS_100	gene243__ISMHp1_transposase__id_ABP01103.1	SIGRS_100	.(((..((((.....((((((((((((...(((.((.&.)).)))...)))))))).))))..))))))).	-15.7
gene244_glyA_glycine_hydroxymethyltransferase__id_AAZ53598.1SIGRS_100	gene244_glyA_glycine_hydroxymethyltransferase__id_AAZ53598.1	SIGRS_100	.((((((.((..((((((((((((((.&.)))))))))).........))))......)).)))))).	-14
gene245__methylmalonate-semialdehyde_dehydrogenase__id_AAZ53599.1SIGRS_100	gene245__methylmalonate-semialdehyde_dehydrogenase__id_AAZ53599.1	SIGRS_100	.(((((((((........((((..((((.&.))))..))))..))))))))).	-14.6
gene247_iolB_myo-inositol_catabolism_id_AAZ53601.2SIGRS_100	gene247_iolB_myo-inositol_catabolism_id_AAZ53601.2	SIGRS_100	((((((......(((((..(((((((((((....((.(((.&.))).))...))))....)))))))))))).....))))))	-21.5
gene249_iolD_myo-inositol_catabolism_id_AAZ53603.1SIGRS_100	gene249_iolD_myo-inositol_catabolism_id_AAZ53603.1	SIGRS_100	.(((....((..(((.((((((((.........(((((.&.)))))....))))))))....)))...)).....))).	-14.92
gene250_iolE_myo-inositol_catabolism_id_AAZ53604.2SIGRS_100	gene250_iolE_myo-inositol_catabolism_id_AAZ53604.2	SIGRS_100	.(..(((((.(((...(..((((.(.(((.(((.&.))).))).)..))))..)...)))...)))))...).	-17.6
gene251_mglA_ribose_ABC_transport_ATP-binding_id_AAZ53605.2SIGRS_100	gene251_mglA_ribose_ABC_transport_ATP-binding_id_AAZ53605.2	SIGRS_100	((((...((((.(...(((((..(((((((.(...(((((.&.))))).).))))....)))..)))))).)))))))).	-15.2
gene253_rbsB_periplasmic_sugar-binding_id_AAZ53608.1SIGRS_100	gene253_rbsB_periplasmic_sugar-binding_id_AAZ53608.1	SIGRS_100	.(((..(((((.((((((.........(((..(((((((.&.)))))))..)))..........))).))).)))))..)))	-24.81
gene254__myo-inositol_2-dehydrogenase__id_AAZ53609.1SIGRS_100	gene254__myo-inositol_2-dehydrogenase__id_AAZ53609.1	SIGRS_100	.(((..(((((...((((((...........(((((((.&)))))))))))))...))))).))).	-17.3
gene255__transposase__id_AAZ53610.1SIGRS_100	gene255__transposase__id_AAZ53610.1	SIGRS_100	.(((........(((((...(((..(((((.((((..((.&)).)))).)).)))...)))....)))))......))).	-16.94
gene256_hypothetical_id_AAZ53611.1SIGRS_100	gene256_hypothetical_id_AAZ53611.1	SIGRS_100	.((..((((((..((((.(((((((.&.)))))))..........))))))))))..)).	-13.3
gene257__conserved_hypothetical_id_AAZ53612.2SIGRS_100	gene257__conserved_hypothetical_id_AAZ53612.2	SIGRS_100	.((.(((((((........((((((((.((.&))))))))))))))))).)).	-15.4
gene258_hypothetical_id_ABP01104.1SIGRS_100	gene258_hypothetical_id_ABP01104.1	SIGRS_100	.((.(((...((((.((((((....((((((((((.&.))))))))))..))))))......)))).))).)).	-21
gene259_hypothetical_id_AAZ53613.2SIGRS_100	gene259_hypothetical_id_AAZ53613.2	SIGRS_100	.(((....(((((......(((.(((((((.&.)))))))...)))......))))).))).	-13.3
gene260_hypothetical_id_AAZ53614.2SIGRS_100	gene260_hypothetical_id_AAZ53614.2	SIGRS_100	.(((((((......(((((((.((.(((.(((.&.))).))))).))....))))).........))))))).	-15.36
gene261_secD_protein-export_membrane_id_AAZ53615.1SIGRS_100	gene261_secD_protein-export_membrane_id_AAZ53615.1	SIGRS_100	.((((((((..(((((........((((((((..(.&.)..))))))))...)))))..)))).)))).	-16.2
gene262_hisS_histidyl-tRNA_synthetase__id_AAZ53616.1SIGRS_100	gene262_hisS_histidyl-tRNA_synthetase__id_AAZ53616.1	SIGRS_100	.((((((((((((....(((((((((.((.&.))..)))))))))............))))).)))))))	-18.49
gene263_aspS_aspartyl-tRNA_synthetase__id_AAZ53617.2SIGRS_100	gene263_aspS_aspartyl-tRNA_synthetase__id_AAZ53617.2	SIGRS_100	.(((((.(((((((((((............((.((((((.&.)))))).))..)))))))))))))))).	-18.94
gene265_rpsT_30S_ribosomal_protein_S20__id_AAZ53619.1SIGRS_100	gene265_rpsT_30S_ribosomal_protein_S20__id_AAZ53619.1	SIGRS_100	(((.((......((((((((......(((.((..((((((.&.))))).)..)).)))...))))))))..)).))).	-16.6
gene266__conserved_hypothetical_id_AAZ53620.2SIGRS_100	gene266__conserved_hypothetical_id_AAZ53620.2	SIGRS_100	.(((....((.((.((((..((......((((((((((((.&.)))))...)))))))..))..)))).)).))...))).	-18.3
gene267__TRSE-like_id_AAZ53621.2SIGRS_100	gene267__TRSE-like_id_AAZ53621.2	SIGRS_100	.(((..((..(((...(((....((((((((((.((.&.)).)))).))))))....)))...)))..))...))).	-15.4
gene269_smf_DNA_processing_protein_SMF__id_AAZ53623.1SIGRS_100	gene269_smf_DNA_processing_protein_SMF__id_AAZ53623.1	SIGRS_100	.(((.(((((...(((((..(((((.((((.(((.((((.&.)))))))..)))))))....))..).)))).))))).)))	-15.1
gene270_eno_enolase__id_AAZ53624.1SIGRS_100	gene270_eno_enolase__id_AAZ53624.1	SIGRS_100	.((((((((...(((.((((((((((((((((.&.))))).))))....))))))).)))....)))).)))).	-17.5
gene271_serS_seryl-tRNA_synthetase__id_AAZ53625.2SIGRS_100	gene271_serS_seryl-tRNA_synthetase__id_AAZ53625.2	SIGRS_100	.(((.((..((((((((((((((((.....((((((.&.))))))..)))))))).))))......))))..))))).	-27
gene273_lip_triacylglycerol_lipase__id_AAZ53627.1SIGRS_100	gene273_lip_triacylglycerol_lipase__id_AAZ53627.1	SIGRS_100	.((((...........(((((((((..((((((((((.&.)))))).)))).........)))))))))....)))).	-19.76
gene275_hypothetical_id_AAZ53629.2SIGRS_100	gene275_hypothetical_id_AAZ53629.2	SIGRS_100	.(((.(((((((.((((..((((((((((.&.))))))))))...))))))))).)).))).	-19.1
gene277__conserved_hypothetical_id_AAZ53631.2SIGRS_100	gene277__conserved_hypothetical_id_AAZ53631.2	SIGRS_100	.((.((...(((((.(((((((((((((.&.)))).)))))))..))...)))))...)).)).	-13.3
gene278_recR_recombination_protein_recR__id_AAZ53632.1SIGRS_100	gene278_recR_recombination_protein_recR__id_AAZ53632.1	SIGRS_100	.((((((.......((((.((.((((..((((((.&)))))....)..)))).)).)))))))))).	-13.51
gene279_tmk_thymidylate_kinase__id_AAZ53633.2SIGRS_100	gene279_tmk_thymidylate_kinase__id_AAZ53633.2	SIGRS_100	.((((...(((((.((((((...(((.((((.((((((.&)).))))))))..))).)))))))))))...)))).	-14.8
gene281__conserved_hypothetical_id_AAZ53635.2SIGRS_100	gene281__conserved_hypothetical_id_AAZ53635.2	SIGRS_100	.(((..........(((((((.((((.....((((((((.&.)))))))).....))))..)))).)))))).	-17.7
gene283__ABC_transporter_ATP-binding_id_AAZ53637.1SIGRS_100	gene283__ABC_transporter_ATP-binding_id_AAZ53637.1	SIGRS_100	(((((((.(..((...(((((....((((((.....((((.&.)))).....))))))....)))))...))..).)))))))	-16.4
gene285__ABC_TRANSPORTER_PERMEASE_id_AAZ53639.1SIGRS_100	gene285__ABC_TRANSPORTER_PERMEASE_id_AAZ53639.1	SIGRS_100	.((......(((...(((.....(((.((((...((((((.&.)))))))))).))).....)))..))).....)).	-13.7
gene286_lig_DNA_ligase__id_AAZ53640.2SIGRS_100	gene286_lig_DNA_ligase__id_AAZ53640.2	SIGRS_100	.(((....(((((..(((..(((.(((((.&.))))).)))..)))..)))...)).....))).	-13.8
gene288_mgtA_cation-transporting_P-type_ATPase__id_AAZ53642.2SIGRS_100	gene288_mgtA_cation-transporting_P-type_ATPase__id_AAZ53642.2	SIGRS_100	.((.(((((.((((((....((.(((((((...((.&))...))).)))))).)))))).))))).)).	-16.9
gene289_smpB_SsrA-binding_id_AAZ53643.1SIGRS_100	gene289_smpB_SsrA-binding_id_AAZ53643.1	SIGRS_100	.((((((.((((((..((((.(((((((.&.)))))))..))))..)..))))))))))).	-21.3
gene290__nuclease%2C_lipoid_AAZ53644.2SIGRS_100	gene290__nuclease%2C_lipoid_AAZ53644.2	SIGRS_100	.((.(((((.((.((((((((((((((.&.))))))).)))...........)))).)).))))))).	-16.9
gene292__P97-like_id_AAZ53646.2SIGRS_100	gene292__P97-like_id_AAZ53646.2	SIGRS_100	.(((((....(((((((((....(((((((...(((((.&.))))).))))))).......)))).)))))))))).	-16.8
gene294_pheT_phenylalanyl-tRNA_synthetase_beta_chain__id_AAZ53648.1SIGRS_100	gene294_pheT_phenylalanyl-tRNA_synthetase_beta_chain__id_AAZ53648.1	SIGRS_100	(.(((..(.(((((((.....((((...(.((((.(((((.&)))))..))))..)..))))...))))))).).))).).	-19.5
gene295_rpmF_50S_ribosomal_protein_L32__id_AAZ53649.1SIGRS_100	gene295_rpmF_50S_ribosomal_protein_L32__id_AAZ53649.1	SIGRS_100	.((((((((......(((..(((.....(((..((((((.&.)))))).)))....)))...))))))))))).	-20.3
gene297_hypothetical_id_ABP01105.1SIGRS_100	gene297_hypothetical_id_ABP01105.1	SIGRS_100	.((.(..(((((..(((....((((((((((.(..(((.&.))).).)))))...)))))...)))..)))))..).)).	-19.7
gene302_truB_tRNA_pseudouridine_synthase_B__id_AAZ53650.1SIGRS_100	gene302_truB_tRNA_pseudouridine_synthase_B__id_AAZ53650.1	SIGRS_100	.((.((.(((.((((......(((..((((..((((.((.&))))))))))..)))........)))).).)).)).)).	-22.84
gene303__conserved_hypothetical_id_AAZ53651.2SIGRS_100	gene303__conserved_hypothetical_id_AAZ53651.2	SIGRS_100	(((((((.(((((((((((..(((..((.(((((.&.))).)).))..)))....))))))))))).)).))))).	-22.8
gene304__conserved_hypothetical_id_AAZ53652.1SIGRS_100	gene304__conserved_hypothetical_id_AAZ53652.1	SIGRS_100	.((((.((((.((((((((((...(((((((.(((.&.)))...)))))))))))))).)))..)))).)))).	-25.9
gene305__transcriptional_regulator__id_AAZ53653.2SIGRS_100	gene305__transcriptional_regulator__id_AAZ53653.2	SIGRS_100	.((((.((((........((((((((((.(((((((((.&.)))))))))....))))))))))))))....)))).	-18.4
gene306_pyrG_CTP_synthase__id_AAZ53654.2SIGRS_100	gene306_pyrG_CTP_synthase__id_AAZ53654.2	SIGRS_100	.((.((((((.((.((.(((((((....(.((((.&.)))).)....))).)))).)).)).)))))).)).	-17.1
gene307_pgsA_CDP-diacylglycerol--glycerol-3-phosphate_3-phosphatidyltransferase__id_AAZ53655.2SIGRS_100	gene307_pgsA_CDP-diacylglycerol--glycerol-3-phosphate_3-phosphatidyltransferase__id_AAZ53655.2	SIGRS_100	.((.....(((((((....(((((((..((..(((((.&)))))..)))))))))...))).......))))...)).	-14.81
gene308_hypothetical_id_AAZ53656.1SIGRS_100	gene308_hypothetical_id_AAZ53656.1	SIGRS_100	.((((..((..(((.(((((.(..((.((((.&.))))))..)..))))))))..))......)))).	-14.1
gene309_topA_DNA_topoisomerase_I__id_AAZ53657.2SIGRS_100	gene309_topA_DNA_topoisomerase_I__id_AAZ53657.2	SIGRS_100	.(((((..((((...((.((((((.(((((.&.))))))))))))).))))..))))).	-13.5
gene310_rplS_50S_ribosomal_protein_L19__id_AAZ53658.1SIGRS_100	gene310_rplS_50S_ribosomal_protein_L19__id_AAZ53658.1	SIGRS_100	.(((((.(.((((((........((((..(...(((.(((.&))).)))..)..))))........)))))).).))))).	-24.29
gene311_trmD_tRNA_%28guanine-N1%29-methyltransferase__id_AAZ53659.1SIGRS_100	gene311_trmD_tRNA_%28guanine-N1%29-methyltransferase__id_AAZ53659.1	SIGRS_100	.(((((((((.&))))))))).	-13.4
gene312_rpsP_30S_ribosomal_protein_S16__id_AAZ53660.1SIGRS_100	gene312_rpsP_30S_ribosomal_protein_S16__id_AAZ53660.1	SIGRS_100	.(.(((((((((....(((..((((((((((.&))).))))))).))).....)))))))..))).	-13.9
gene313_hypothetical_id_AAZ53661.1SIGRS_100	gene313_hypothetical_id_AAZ53661.1	SIGRS_100	(((.(((.((((.((....(((.(((..((((((..((((.&.))).)..))))))..))).)))....))))))))).))).	-17.3
gene314_hypothetical_id_AAZ53663.2SIGRS_100	gene314_hypothetical_id_AAZ53663.2	SIGRS_100	.((((.((((.(((((((.((((...(((.(((((.&.)))))....)))......))))..))))))))))).))))	-18.2
gene315_hypothetical_id_AAZ53664.1SIGRS_100	gene315_hypothetical_id_AAZ53664.1	SIGRS_100	.(((((..(((.(((((...((((((((((..(.((.&.)).)..)))))))))))))))))).))))).	-21.4
gene316__putative_type_II_DNA_modification_enzyme:_methyltransferase__id_AAZ53665.1SIGRS_100	gene316__putative_type_II_DNA_modification_enzyme:_methyltransferase__id_AAZ53665.1	SIGRS_100	.(((((((.((......((((((..((((((.&)).))))...)).)))).............)).)))))))	-15.51
gene318_ychF_GTP-binding_protein_YchF__id_AAZ53666.1SIGRS_100	gene318_ychF_GTP-binding_protein_YchF__id_AAZ53666.1	SIGRS_100	.((...(((..(((((((..(((...((((((((((.((.&.)).)))).)))))).)))..)))))))..)))....)).	-18.6
gene319_rpsR_30s_ribosomal_protein_S18__id_AAZ53667.2SIGRS_100	gene319_rpsR_30s_ribosomal_protein_S18__id_AAZ53667.2	SIGRS_100	((((((...((.......((((.....((((((..(((((.&)).))).))))))))))........))..)))))).	-18.26
gene320_ssb_single-strand_binding_id_AAZ53668.1SIGRS_100	gene320_ssb_single-strand_binding_id_AAZ53668.1	SIGRS_100	((((......((((.........((.(((.....((((((.&))))))....))).)).......)))))))).	-13.89
gene321_rpsF_30S_ribosomal_protein_S6__id_AAZ53669.1SIGRS_100	gene321_rpsF_30S_ribosomal_protein_S6__id_AAZ53669.1	SIGRS_100	.(((((..((((.(((((.(((.(((((((((.((.(((.&))))).)).).))))))..))))))))))))...))))).	-18.4
gene323_hypothetical_id_AAZ53671.2SIGRS_100	gene323_hypothetical_id_AAZ53671.2	SIGRS_100	.((((......(((...((((((((....((((((.&.))))))....))))))))....)))..)))).	-16.5
gene324_hypothetical_id_AAZ53672.1SIGRS_100	gene324_hypothetical_id_AAZ53672.1	SIGRS_100	.(((((.((((.((((((..(((((.&.)))))..)))..........))).)))).))))).	-20.4
gene325_hypothetical_id_AAZ53673.2SIGRS_100	gene325_hypothetical_id_AAZ53673.2	SIGRS_100	.((((((......((((.(((((.(((((((.&)).))))))))))..))))....)))))).	-15
gene326_hypothetical_id_AAZ53674.2SIGRS_100	gene326_hypothetical_id_AAZ53674.2	SIGRS_100	.((......(((((....(((.(((((..(((((((.&.)))))))))))).)))..)))))......)).	-16
gene327__permease__id_AAZ53675.1SIGRS_100	gene327__permease__id_AAZ53675.1	SIGRS_100	.((((((.((..(((((.&.)).)))..))...................)))))).	-13.55
gene328_ugpQ_glycerophosphoryl_diester_phosphodiesterase__id_AAZ53676.1SIGRS_100	gene328_ugpQ_glycerophosphoryl_diester_phosphodiesterase__id_AAZ53676.1	SIGRS_100	.((..((.(((((((.....(((((((((.(((.&.)))..))))))....)))....))))))).))..)).	-18
gene329__ABC_transporter_ATP-binding_id_AAZ53678.1SIGRS_100	gene329__ABC_transporter_ATP-binding_id_AAZ53678.1	SIGRS_100	.(((((((..(((((((((..((((((......(((.&.)))...))))))......))))).))))..))))))).	-13.3
gene330__ABC_transporter_ATP-binding_id_AAZ53679.1SIGRS_100	gene330__ABC_transporter_ATP-binding_id_AAZ53679.1	SIGRS_100	.(((......(((((............((((((.((.((.&)).))..))))))..........)))))........))).	-13.09
gene331_hypothetical_id_ABP01106.1SIGRS_100	gene331_hypothetical_id_ABP01106.1	SIGRS_100	.(((....(((((((((((.(((((.&.)))))))))...........))))))).))).	-14.3
gene332_hypothetical_id_ABP01107.1SIGRS_100	gene332_hypothetical_id_ABP01107.1	SIGRS_100	.((((((.((.......((((((.(((((.((((...(((.&.)))....)))).))))).)))))))).)))))).	-18.11
gene334_baiH_NADH-dependent_flavin_oxidoreductase__id_AAZ53682.1SIGRS_100	gene334_baiH_NADH-dependent_flavin_oxidoreductase__id_AAZ53682.1	SIGRS_100	.((((.((((.(((((((((..((...(...((..((.&))..)).)..))..))))))))).)))).)))).	-18.4
gene336__conserved_hypothetical_id_AAZ53684.2SIGRS_100	gene336__conserved_hypothetical_id_AAZ53684.2	SIGRS_100	.((((.((((....(((((.(((.(((.(((.&.))).))).))).))))).........))))..)))).	-20.02
gene337__glycine_cleavage_system_H_id_AAZ53685.1SIGRS_100	gene337__glycine_cleavage_system_H_id_AAZ53685.1	SIGRS_100	.(((..((((...(((((...(((..(((.......(.((.&)).)......)))..)))...)))))....))))..))).	-13.72
gene339__ABC_transporter_ATP-binding_id_AAZ53687.1SIGRS_100	gene339__ABC_transporter_ATP-binding_id_AAZ53687.1	SIGRS_100	.(((((.(((.....(((((((.(((....((((((.&.)))))).)))))))))).))).))))).	-19.4
gene340__ABC_transporter_ATP-binding_id_AAZ53688.1SIGRS_100	gene340__ABC_transporter_ATP-binding_id_AAZ53688.1	SIGRS_100	.((((..((((.((((.......(((((.&.))))).......))))....)))).)))).	-13.84
gene342__conserved_hypothetical_id_AAZ53689.2SIGRS_100	gene342__conserved_hypothetical_id_AAZ53689.2	SIGRS_100	.((((..(((((..(.......(((..(...(((((.&.))))).)..))).......)..)))))..)))).	-15.54
gene343_hypothetical_id_AAZ53690.2SIGRS_100	gene343_hypothetical_id_AAZ53690.2	SIGRS_100	.((((......(((((((((...(((((((((((((.&.))))).))))))))....)))))..))))..)))).	-16
gene344_hypothetical_id_AAZ53691.2SIGRS_100	gene344_hypothetical_id_AAZ53691.2	SIGRS_100	.((((((.(((((....((((((...(((.((((.&.)))).)))))))))....))))).)))))).	-19.8
gene347__putative_transposase__id_AAZ53694.2SIGRS_100	gene347__putative_transposase__id_AAZ53694.2	SIGRS_100	.(((..(((...((((((..(.((((.........(((((.&))))))))).)..)))))).....)))..))).	-15.4
gene348__transposase__id_AAZ53695.1SIGRS_100	gene348__transposase__id_AAZ53695.1	SIGRS_100	.(((........(((((...(((..(((((.((((..((.&)).)))).)).)))...)))....)))))......))).	-16.94
gene349_hypothetical_id_AAZ53696.1SIGRS_100	gene349_hypothetical_id_AAZ53696.1	SIGRS_100	.((((......((((((..........(((.(((((((.&))))))).))).........)))))).........)))).	-15.47
gene351_hypothetical_id_ABP01108.1SIGRS_100	gene351_hypothetical_id_ABP01108.1	SIGRS_100	.((....(((....((((...((((..(((..((.(((.&)))))..)))..)))).....))))....)))...)).	-15.4
gene354_hypothetical_id_AAZ53700.1SIGRS_100	gene354_hypothetical_id_AAZ53700.1	SIGRS_100	.(((......(((((((((((((.(((((((.&.))))))).)))))...))))))))........))).	-15.64
gene355_hypothetical_id_AAZ53701.1SIGRS_100	gene355_hypothetical_id_AAZ53701.1	SIGRS_100	.((((((((((..(.(((((((((((((.&.)))))))))).))).)..)..)))).))))).	-22.9
gene356_hypothetical_id_AAZ53702.2SIGRS_100	gene356_hypothetical_id_AAZ53702.2	SIGRS_100	.(((.........(((((((((((.((..(..((((.&)))).......)..)).))))))))))).......))).	-13.39
gene357_hypothetical_id_AAZ53703.2SIGRS_100	gene357_hypothetical_id_AAZ53703.2	SIGRS_100	.((((((((..(....(((((((.((((((.(((((.&.))))).))))))...))))).)))..)))))))).	-20.8
gene359__lipoid_AAZ53705.1SIGRS_100	gene359__lipoid_AAZ53705.1	SIGRS_100	.(((((((((((((((.......(((((((..((.(((.&))).))..))))))).....)))))))..)))).)))).	-17.6
gene360_hypothetical_id_AAZ53706.2SIGRS_100	gene360_hypothetical_id_AAZ53706.2	SIGRS_100	.((((((....(((((((((((((((.&.)))))).)))))))))...)))))).	-13.8
gene361__conserved_hypothetical_id_AAZ53707.1SIGRS_100	gene361__conserved_hypothetical_id_AAZ53707.1	SIGRS_100	.((......(((..((((((((.((((.....(((((((.&.))))))).))))...))))))))..)))......)).	-18.5
gene362_hypothetical_id_AAZ53708.2SIGRS_100	gene362_hypothetical_id_AAZ53708.2	SIGRS_100	(((((...((((((....((((.........(((((((((.&.)))))))))))))...))).)))...))))).	-21.2
gene363_hypothetical_id_AAZ53709.1SIGRS_100	gene363_hypothetical_id_AAZ53709.1	SIGRS_100	.((((((((((...(((((..((((((((.&.))))).)))..........)))))...)))))))))).	-17.2
gene364_hypothetical_id_AAZ53710.2SIGRS_100	gene364_hypothetical_id_AAZ53710.2	SIGRS_100	.(((((..(....((..((((((((..((((((.&.))))))))))))))..))...)..))))).	-15.8
gene365_hypothetical_id_AAZ53711.1SIGRS_100	gene365_hypothetical_id_AAZ53711.1	SIGRS_100	.(((((((((..(((...(((((((...(((((.&.)))))...)))))))..)))..)..))))..)))).	-19.5
gene366_hypothetical_id_ABP01109.1SIGRS_100	gene366_hypothetical_id_ABP01109.1	SIGRS_100	.(((...((((((((....(((((..((((((((.&.))))).)))))))).......))))))))....))).	-20
gene368_hypothetical_id_AAZ53713.2SIGRS_100	gene368_hypothetical_id_AAZ53713.2	SIGRS_100	.((((.(((((((........((((.......(((((.&.))))).......)))).....))))))).)))).	-13.76
gene369_hypothetical_id_AAZ53714.1SIGRS_100	gene369_hypothetical_id_AAZ53714.1	SIGRS_100	.(((((....(((((((((((...(((.&.)))...)))))))).)))..))))).	-20.4
gene371_hypothetical_id_AAZ53715.1SIGRS_100	gene371_hypothetical_id_AAZ53715.1	SIGRS_100	.((((...........(((((((((((.&.)))))).)))))...........)))).	-14.85
gene372_hypothetical_id_ABP01110.1SIGRS_100	gene372_hypothetical_id_ABP01110.1	SIGRS_100	.(((.((((..((..(.(((((.&.))))).)))..)))).))).	-14.2
gene374_hypothetical_id_AAZ53716.2SIGRS_100	gene374_hypothetical_id_AAZ53716.2	SIGRS_100	.(((.(((..((((.....((((...(....(((((((.&.)))))))..)..)))).....))))..)))))).	-18.4
gene375__conserved_hypothetical_id_AAZ53717.2SIGRS_100	gene375__conserved_hypothetical_id_AAZ53717.2	SIGRS_100	.(((((..........(((((((...(((...(((((((.&.)))))))...)))...))))))).....))))).	-16.76
gene376_hypothetical_id_AAZ53718.1SIGRS_100	gene376_hypothetical_id_AAZ53718.1	SIGRS_100	.((.((..((((((.((((((..........(((((((.&.)))))))...)))))))))))).)).)).	-15.82
gene379_hypothetical_id_AAZ53719.2SIGRS_100	gene379_hypothetical_id_AAZ53719.2	SIGRS_100	.(((..((((..(..((...((((...((((..(((.&.)))..)))).))))........)).)..)))).))).	-17.9
gene380_hypothetical_id_AAZ53720.2SIGRS_100	gene380_hypothetical_id_AAZ53720.2	SIGRS_100	.((((.((....((((.((((((((.((...((.(((.&.))).)).))....))))))))))))....)).)))).	-16.2
gene382__conserved_hypothetical_id_AAZ53722.1SIGRS_100	gene382__conserved_hypothetical_id_AAZ53722.1	SIGRS_100	.((((((((((...((((.....((((((.((((.&.))))))))))........))..)).....))).)))))))	-15.12
gene385_hit_HIT-like_id_AAZ53725.1SIGRS_100	gene385_hit_HIT-like_id_AAZ53725.1	SIGRS_100	.((((((.((.((.((((((((...(((((((.&)))))))...)))....))))).)).)).)))).)).	-19.6
gene387_hypothetical_id_AAZ53727.1SIGRS_100	gene387_hypothetical_id_AAZ53727.1	SIGRS_100	.((((........(((((((((.(((.((.(.(((((((.&.)))))))).))))).)))))))))....)))).	-23.1
gene388__amino_acid_permease__id_AAZ53728.1SIGRS_100	gene388__amino_acid_permease__id_AAZ53728.1	SIGRS_100	.(((......(((((..((...(..(((((((..((.&))..)))))))..).....))..)))))......))).	-13
gene389_glpF_glycerol_uptake_facilitator_id_AAZ53729.1SIGRS_100	gene389_glpF_glycerol_uptake_facilitator_id_AAZ53729.1	SIGRS_100	.(((((.......((((((((((((.(((((...(((.&)))....)))))))))).....)))))))....))))).	-13.2
gene391__P37-like_ABC_transporter_substrate-binding_lipoid_AAZ53731.1SIGRS_100	gene391__P37-like_ABC_transporter_substrate-binding_lipoid_AAZ53731.1	SIGRS_100	.((.(((((((((((((.(((.((((((.&.)))))).))).)).))))..........))).)))))).	-19.2
gene392__ABC_transporter_ATP-binding_id_AAZ53732.1SIGRS_100	gene392__ABC_transporter_ATP-binding_id_AAZ53732.1	SIGRS_100	.(((.(((((...((((((((.&.))))))))....))).)).)))	-14.7
gene394_hypothetical_id_AAZ53734.1SIGRS_100	gene394_hypothetical_id_AAZ53734.1	SIGRS_100	.(((((.....(((((.(((((...(((..(((((((.&.)))))))..))).))))))))))))))).	-20.1
gene396_hypothetical_id_AAZ53736.2SIGRS_100	gene396_hypothetical_id_AAZ53736.2	SIGRS_100	(((....(((((..((....((((..(((((..((...((.&.))...))..)))))..)))))))))))))).	-13
gene397__lipoid_AAZ53737.2SIGRS_100	gene397__lipoid_AAZ53737.2	SIGRS_100	.(((((.....(((((.....(((.(((....((((((((.&.)))))))).))).)))...)))))....))))).	-14.4
gene398__lipoid_AAZ53738.2SIGRS_100	gene398__lipoid_AAZ53738.2	SIGRS_100	.((.(((((....(((((((..((((.(((..(.&.)..))))))).)))))))...))))).)).	-16.2
gene401__ABC_transport_permease_id_AAZ53741.2SIGRS_100	gene401__ABC_transport_permease_id_AAZ53741.2	SIGRS_100	((..(((..((.(((.((((......(((((((((..(((.&.)))..))))).))))...)))).))).))..)))...)).	-19.5
gene402__ABC_transporter_permease_id_AAZ53742.2SIGRS_100	gene402__ABC_transporter_permease_id_AAZ53742.2	SIGRS_100	.((((((.....((((((...........(((((((((((.&.)))))).))))).........))))))...)))))).	-14.05
gene404__conserved_hypothetical_id_AAZ53744.1SIGRS_100	gene404__conserved_hypothetical_id_AAZ53744.1	SIGRS_100	.((..((((...(((((.(((.....((((.....((.&.))...))))))).)))))..))))..)).	-13.2
gene405_sgaA_PTS_system%2C_IIA_component__id_AAZ53745.1SIGRS_100	gene405_sgaA_PTS_system%2C_IIA_component__id_AAZ53745.1	SIGRS_100	.(((((....(..(..((.....((((((((....(((((.&)))))....))))))))......))..)..)....)))))	-21.1
gene406__PTS_system_enzyme_IIB_component__id_AAZ53746.1SIGRS_100	gene406__PTS_system_enzyme_IIB_component__id_AAZ53746.1	SIGRS_100	((((...((....(((.((((((...(((..(((.(((((.&.))))).)))..)))...)))))))))))..)))).	-21.6
gene407_sgaT_transport_protein_sgaT__id_AAZ53747.1SIGRS_100	gene407_sgaT_transport_protein_sgaT__id_AAZ53747.1	SIGRS_100	.((.(((..(((((..(((..(.((.(((.((((.&.)))).)).).)).)..)))..)))))....))).)).	-15.2
gene408__conserved_hypothetical_id_AAZ53748.1SIGRS_100	gene408__conserved_hypothetical_id_AAZ53748.1	SIGRS_100	.((((..(((((((..(((.((.((..((..(((..(((.&)))..)))...))..)).)))))..)))))..))..))))	-14.4
gene409__lipoid_AAZ53749.1SIGRS_100	gene409__lipoid_AAZ53749.1	SIGRS_100	.(((((((((.(((..((.(.(((...((((.&.)))))))).)).))).))))))))).	-14.6
gene410__ABC_transport_ATP-binding_id_AAZ53750.2SIGRS_100	gene410__ABC_transport_ATP-binding_id_AAZ53750.2	SIGRS_100	.((((((((((((((.(((((....((((((((.(((.&)))))))))))))))).))))))))..))).....))).	-19.7
gene411__ABC_transporter_permease_id_AAZ53751.2SIGRS_100	gene411__ABC_transporter_permease_id_AAZ53751.2	SIGRS_100	.(((.....(.((((.((((((((..(((.(((.&)))...))).)))))))).)))).)......))).	-17.2
gene413__proline_dipeptidase__id_AAZ53753.2SIGRS_100	gene413__proline_dipeptidase__id_AAZ53753.2	SIGRS_100	.((((((((((.......((((((((.((.((..((.&))..)).)).)))).))))......)))).)))..))).	-16.62
gene414__ABC_transporter_ATP-binding_id_AAZ53754.1SIGRS_100	gene414__ABC_transporter_ATP-binding_id_AAZ53754.1	SIGRS_100	((.(((..(...........(((..((((.....((((((.&))))))))))..)))........)..))).)).	-18.81
gene416_proS_prolyl-tRNA_synthetase__id_AAZ53756.1SIGRS_100	gene416_proS_prolyl-tRNA_synthetase__id_AAZ53756.1	SIGRS_100	.(((..(..(((((.........(((((((.((.(((.&.))).)))))))))........)))))..)..))).	-14.73
gene423__S-adenosyl-methyltransferase__id_AAZ53761.1SIGRS_100	gene423__S-adenosyl-methyltransferase__id_AAZ53761.1	SIGRS_100	.((...(((..((((..((.(((....(((((((((.&.)))))))))))).)).))))..)))...)).	-16.8
gene424_ftsZ_cell_division_protein_ftsZ__id_AAZ53762.2SIGRS_100	gene424_ftsZ_cell_division_protein_ftsZ__id_AAZ53762.2	SIGRS_100	(((.((((((((((.(((...((..(((...((...((((.&.))))..)).)))..)).)))..)))))).)))).))).	-21.4
gene425__conserved_hypothetical_id_AAZ53763.1SIGRS_100	gene425__conserved_hypothetical_id_AAZ53763.1	SIGRS_100	.((((((((((((((....(((..(.(.(((((.&.))))).))..)))....)))))...))))....))))).	-24
gene426__DNA_methylase__id_AAZ53764.2SIGRS_100	gene426__DNA_methylase__id_AAZ53764.2	SIGRS_100	.((((((((((...((((.((((((((.((((....((((.&.))))..)))).)))..))))).)))))))))))))).	-28.4
gene427_metS_methionyl-tRNA_synthetase__id_AAZ53765.1SIGRS_100	gene427_metS_methionyl-tRNA_synthetase__id_AAZ53765.1	SIGRS_100	(((((....((.((.((.((.(((((.(((.(((((((((.&.)))))))))))).))))))).)))).))...))))).	-23.9
gene428__conserved_hypothetical_id_AAZ53766.1SIGRS_100	gene428__conserved_hypothetical_id_AAZ53766.1	SIGRS_100	((((((.........(((.((((((....(((.(..((((.&.))))..).)))...)))))).))).......)))))).	-21.19
gene429_rnc_ribonuclease_III__id_AAZ53767.1SIGRS_100	gene429_rnc_ribonuclease_III__id_AAZ53767.1	SIGRS_100	.((((((.(((((((....(((.....((((..(((.((.&.)).)))..)))).)))..))))))))))))).	-20.8
gene430_hypothetical_id_AAZ53768.2SIGRS_100	gene430_hypothetical_id_AAZ53768.2	SIGRS_100	.(((.....(((((....((((((.((((((.(((.&.))).)))))).........))))))...)))))...))).	-16.9
gene433_hypothetical_id_AAZ53771.2SIGRS_100	gene433_hypothetical_id_AAZ53771.2	SIGRS_100	((((......((((((((((((...((((..((.....((.&.))...))..)))).)))).))))..)))).)))).	-15.3
gene434_pcrA_ATP-dependent_helicase_PcrA__id_AAZ53772.2SIGRS_100	gene434_pcrA_ATP-dependent_helicase_PcrA__id_AAZ53772.2	SIGRS_100	((.(((.((...............((((((....((((((.&.))))))))))))...............))))).)).	-13.61
gene435_hypothetical_id_AAZ53773.1SIGRS_100	gene435_hypothetical_id_AAZ53773.1	SIGRS_100	.(((((((.(((((((((.((.((((....((((.&.)))).....))))...)).)))))))..)).)).))))).	-22.2
gene436_ruvA_holliday_junction_DNA_helicase_RuvA__id_AAZ53774.1SIGRS_100	gene436_ruvA_holliday_junction_DNA_helicase_RuvA__id_AAZ53774.1	SIGRS_100	.(((..(((.....(((((((((((..((((((((.&.)))))))))))))).........)))))....)))..)))	-19.3
gene437_ruvB_holliday_junction_DNA_helicase_RuvB__id_AAZ53775.2SIGRS_100	gene437_ruvB_holliday_junction_DNA_helicase_RuvB__id_AAZ53775.2	SIGRS_100	.((((((.((((.(((...((((((.....(((.&.)))...))))))))).)))).))).))).	-14.2
gene438__conserved_hypothetical_id_AAZ53776.2SIGRS_100	gene438__conserved_hypothetical_id_AAZ53776.2	SIGRS_100	.((((..((......(((((((((...(((((..((((((.&.))))))..)))))......)))))))))))....)))).	-19.9
gene439_hypothetical_id_AAZ53777.1SIGRS_100	gene439_hypothetical_id_AAZ53777.1	SIGRS_100	.((((.((((....((((...........((((.(((.&.))).))))..))))....)))))))).	-13.52
gene440_hypothetical_id_AAZ53778.1SIGRS_100	gene440_hypothetical_id_AAZ53778.1	SIGRS_100	.((((.(((.((((((...(.(((((((.&.))))))).)....)))))).)))..)))).	-13.6
gene442_hypothetical_id_AAZ53779.1SIGRS_100	gene442_hypothetical_id_AAZ53779.1	SIGRS_100	.(((((((.......(((((.(((....(((((.((.&.)).))).))......)))..)))))))))))).	-17.41
gene444__conserved_hypothetical_id_AAZ53781.2SIGRS_100	gene444__conserved_hypothetical_id_AAZ53781.2	SIGRS_100	.((((((....((((((...((((.(((.(((.(((.&.))).))).))).))))))))))...)))))).	-16.7
gene445__putative_ICEF-II__id_AAZ53782.2SIGRS_100	gene445__putative_ICEF-II__id_AAZ53782.2	SIGRS_100	.((((((((((..(..((((...((((...(((((((.&)).)))))...)))).))))...)..))).)).))))).	-23.8
gene446__putative_ICEF_Integrative_Conjugal_Element_-_II__id_AAZ53783.1SIGRS_100	gene446__putative_ICEF_Integrative_Conjugal_Element_-_II__id_AAZ53783.1	SIGRS_100	((((..(((..........((((((.....((..((((((.&))))))..)))))))).........)))..)))).	-15.91
gene447_trsE_TRSE-like_id_AAZ53784.2SIGRS_100	gene447_trsE_TRSE-like_id_AAZ53784.2	SIGRS_100	(((....(((..((..((((......((((((.(((..((.&))..))).))))))......))))))...)))...))).	-13.3
gene448_hypothetical_id_ABP01112.1SIGRS_100	gene448_hypothetical_id_ABP01112.1	SIGRS_100	.(((((.....((((.....(((((.........((((((.&.))))))........)))))....))))))))).	-16.43
gene449_hypothetical_id_AAZ53785.2SIGRS_100	gene449_hypothetical_id_AAZ53785.2	SIGRS_100	.(((((((..(((((((((((..(((((..(((.&)))))))).))))))))).))..))))..))).	-20.4
gene450_hypothetical_id_ABP01113.1SIGRS_100	gene450_hypothetical_id_ABP01113.1	SIGRS_100	((((((......(((.((((....((((......((((((.&.)))))).......))))...))))..))).)))))).	-16.22
gene451_hypothetical_id_AAZ53786.2SIGRS_100	gene451_hypothetical_id_AAZ53786.2	SIGRS_100	(((.(((((........(.(((((((...(((((..(.((.&.)).)..)))))......)))))))))))))...))).	-18.3
gene452_hypothetical_id_ABP01114.1SIGRS_100	gene452_hypothetical_id_ABP01114.1	SIGRS_100	.(((((((..((.((((..((((.(((..(.(((((.&.))))).)..))).....)))).)))))).))))))).	-21.9
gene456_hypothetical_id_AAZ53789.1SIGRS_100	gene456_hypothetical_id_AAZ53789.1	SIGRS_100	.((...(((((((((..((((....(((((...((((.&)))).)))))..)))))))))))))..)).	-16
gene458__putative_ICEF-IIA__id_AAZ53791.2SIGRS_100	gene458__putative_ICEF-IIA__id_AAZ53791.2	SIGRS_100	.((..(((......((((((....(((((((.&.)))))))....))))))....)))..)).	-16.8
gene460_hypothetical_id_ABP01116.1SIGRS_100	gene460_hypothetical_id_ABP01116.1	SIGRS_100	(((.((((((((..((((...((..(((........((((.&))))...)))..))...)))).)))))..)))...))).	-19.1
gene462_hypothetical_id_AAZ53794.2SIGRS_100	gene462_hypothetical_id_AAZ53794.2	SIGRS_100	.((((((........((((.((((.((((.&)))).)))).))))...........)))))).	-18.51
gene463_efp_elongation_factor_EF-P__id_AAZ53795.1SIGRS_100	gene463_efp_elongation_factor_EF-P__id_AAZ53795.1	SIGRS_100	.((.((((((((((..(((((((((.(.(((((.&.)))))...).))))..))))).)))).))))..)))).	-16.8
gene464_tkt_transketolase__id_AAZ53796.1SIGRS_100	gene464_tkt_transketolase__id_AAZ53796.1	SIGRS_100	.(((((..........(((((.(((...(((((((.&))))))).)))..))))).........))))).	-22.11
gene465_hypothetical_id_AAZ53797.2SIGRS_100	gene465_hypothetical_id_AAZ53797.2	SIGRS_100	.(.(((......((((((.(((((((((((.&.)))))))))))..............)))))).))).).	-15.86
gene466_trmU_tRNA-%285-methylaminomethyl-2-thiouridylate%29_methyltransferase__id_AAZ53798.1SIGRS_100	gene466_trmU_tRNA-%285-methylaminomethyl-2-thiouridylate%29_methyltransferase__id_AAZ53798.1	SIGRS_100	.((((((...((.((.(((((((((((((((((.&.))))))).)))))).......))))))..))...))))))	-18.51
gene467__conserved_hypothetical_id_AAZ53799.2SIGRS_100	gene467__conserved_hypothetical_id_AAZ53799.2	SIGRS_100	.(((.......((.((((((((((..(((((.&.))).))..)))))).))))..))........))).	-16.56
gene468_hypothetical_id_AAZ53800.2SIGRS_100	gene468_hypothetical_id_AAZ53800.2	SIGRS_100	.(((((((...(((((((............((((.((.&.)).)))).)))))))..........))))))).	-19.04
gene469_hypothetical_id_AAZ53801.1SIGRS_100	gene469_hypothetical_id_AAZ53801.1	SIGRS_100	((((.((.((.((.(((..(((((((....((.(...(((.&.)))...).))....)))))))..))))).))..)).))))	-14.4
gene470__conserved_hypothetical_id_AAZ53802.2SIGRS_100	gene470__conserved_hypothetical_id_AAZ53802.2	SIGRS_100	.((((((((((..((((((...(((((.&.)))))..)))))).......)))).)))))).	-14
gene472_sgaE_sugar_isomerase_SgaE__id_AAZ53804.1SIGRS_100	gene472_sgaE_sugar_isomerase_SgaE__id_AAZ53804.1	SIGRS_100	.((.(((...........((((((((((((.(((..(((.&.)))..).))..))).))))...))))).....))).)).	-14.49
gene473_sgaU_hexulose-6-phosphate_isomerase__id_AAZ53805.2SIGRS_100	gene473_sgaU_hexulose-6-phosphate_isomerase__id_AAZ53805.2	SIGRS_100	.((....((.((.((((...((.(((...((.(((((((.&)).))))).))...)))..))...)))).)).))..)).	-15.8
gene474_sgaH_3-hexulose-6-phosphate_synthase__id_AAZ53806.1SIGRS_100	gene474_sgaH_3-hexulose-6-phosphate_synthase__id_AAZ53806.1	SIGRS_100	.(((((((...((((((..(((..((...(((...((((.&)))))))...))......)))))))))..)))...)))).	-19
gene475__conserved_hypothetical_id_AAZ53807.2SIGRS_100	gene475__conserved_hypothetical_id_AAZ53807.2	SIGRS_100	.((((((......((((((..((((((((.(((.&.)))))).)))))...))))))......)))).)).	-18.3
gene476_hypothetical_id_AAZ53808.2SIGRS_100	gene476_hypothetical_id_AAZ53808.2	SIGRS_100	.((((.........(((.((((...(((((((((((.&.)))).))))))).........)))))))....)))).	-18.22
gene479_hypothetical_id_AAZ53810.2SIGRS_100	gene479_hypothetical_id_AAZ53810.2	SIGRS_100	.((((.((((.(((((((.&))))))).)))).).....................))).	-17.09
gene480_hypothetical_id_AAZ53811.2SIGRS_100	gene480_hypothetical_id_AAZ53811.2	SIGRS_100	.(((..((((((..((((((.(((((((((.&)))))))))))))))..))))))......))).	-24
gene481_hypothetical_id_ABP01117.1SIGRS_100	gene481_hypothetical_id_ABP01117.1	SIGRS_100	.(((((((..((..........((..(((((((.&.)))))))..))..........))..)))).))).	-13.65
gene485_hypothetical_id_ABP01121.1SIGRS_100	gene485_hypothetical_id_ABP01121.1	SIGRS_100	.((((((((.((((.....((((((((...((((.&.))))...)))))))).....)))).))).))))).	-17.8
gene487_hypothetical_id_ABP01123.1SIGRS_100	gene487_hypothetical_id_ABP01123.1	SIGRS_100	.(((((.(((((((((...(((((.....((((((.&.)))))).....)))))...))))).)))).))))).	-25.6
gene488_hypothetical_id_ABP01124.1SIGRS_100	gene488_hypothetical_id_ABP01124.1	SIGRS_100	.((((.((.........((((((((.((((((((((.&.))))).)).))).....)))))))).))..)))).	-19.2
gene491_hypothetical_id_ABP01126.1SIGRS_100	gene491_hypothetical_id_ABP01126.1	SIGRS_100	.((((.((.((((((((((.((((..(((((.&.)))).)..)))).))))))..)))))).)))).	-17.6
gene492_hypothetical_id_AAZ53813.2SIGRS_100	gene492_hypothetical_id_AAZ53813.2	SIGRS_100	.(((((((((..(((...(((..((.((.(((((((.&.))))))).))))..)))..)))..))))....)))))	-19.6
gene493_hypothetical_id_ABP01127.1SIGRS_100	gene493_hypothetical_id_ABP01127.1	SIGRS_100	.((((((..(((((..(((((.((....((((&.))))..)).....)))))...)))))...)))))).	-14.8
gene494_hypothetical_id_AAZ53814.2SIGRS_100	gene494_hypothetical_id_AAZ53814.2	SIGRS_100	.((((((((((............((((((....((((.&.))))...)))))))))))))))).	-13.6
gene497__conserved_hypothetical_id_AAZ53817.2SIGRS_100	gene497__conserved_hypothetical_id_AAZ53817.2	SIGRS_100	.(((((...(((.((((....((((((((.(((.&))).))))).)))...)))))))...))))).	-17.3
gene499_metK_S-adenosylmethionine_synthetase__id_AAZ53818.2SIGRS_100	gene499_metK_S-adenosylmethionine_synthetase__id_AAZ53818.2	SIGRS_100	.(((......((((((((...((((.....(..(((((.&)))))..)..))))...)))).......))))...))).	-17.51
gene500__ABC_transporter_ATP-binding_id_AAZ53819.2SIGRS_100	gene500__ABC_transporter_ATP-binding_id_AAZ53819.2	SIGRS_100	.((((((((...(((((..(((......(((((...(((.&.)))...)))))......)))..))))))))))))).	-19.3
gene501__ABC_transporter_permease_id_AAZ53820.2SIGRS_100	gene501__ABC_transporter_permease_id_AAZ53820.2	SIGRS_100	.(((((...((..(((((((.....((((((((((.&.))).)))))))...)))))..))..))...))))).	-16.8
gene502_acpD_acyl_carrier_protein_phosphodiesterase__id_AAZ53821.1SIGRS_100	gene502_acpD_acyl_carrier_protein_phosphodiesterase__id_AAZ53821.1	SIGRS_100	.((((............((((((((((.(((((((((((.&.))))))).))))....))))))...))))..)))).	-13.54
gene503_acpD-1_acyl_carrier_protein_phosphodiesterase__id_AAZ53822.1SIGRS_100	gene503_acpD-1_acyl_carrier_protein_phosphodiesterase__id_AAZ53822.1	SIGRS_100	.(((.......(((((..(((.....((((((((.(((.&.)))..).)))))))....)))..)))))......))).	-16.92
gene504_rpmE_50S_ribosomal_protein_L31__id_AAZ53823.1SIGRS_100	gene504_rpmE_50S_ribosomal_protein_L31__id_AAZ53823.1	SIGRS_100	.(((((((((((((.((&.)).)))))..........)))))))).	-15.9
gene505_napA_neutrophil_activating_factor__id_AAZ53824.2SIGRS_100	gene505_napA_neutrophil_activating_factor__id_AAZ53824.2	SIGRS_100	.((((((((........(((.(((.((((.((((.&)))).))))))).)))........)))))))).	-25.69
gene506_rluD_ribosomal_large_subunit_pseudouridine_synthase_D__id_AAZ53825.2SIGRS_100	gene506_rluD_ribosomal_large_subunit_pseudouridine_synthase_D__id_AAZ53825.2	SIGRS_100	.(((((((((...((((((((((((((.&.)))..))))).))))))....)))))).))).	-21.3
gene507_rplA_50S_ribosomal_protein_L1__id_AAZ53826.1SIGRS_100	gene507_rplA_50S_ribosomal_protein_L1__id_AAZ53826.1	SIGRS_100	.((((..((((...((((((.............(((((.&.))))).............)))....)))..)))).)))).	-13.37
gene508_rplK_50S_ribosomal_protein_L11__id_AAZ53827.1SIGRS_100	gene508_rplK_50S_ribosomal_protein_L11__id_AAZ53827.1	SIGRS_100	.(((......((.((((......(((((...(((((((.&.)))))))))).))......))))..))......))).	-14.2
gene511_hypothetical_id_AAZ53828.1SIGRS_100	gene511_hypothetical_id_AAZ53828.1	SIGRS_100	.(((((((((...(((....((((.&))))....)))....))))........))))).	-13.7
gene512_hypothetical_id_AAZ53829.2SIGRS_100	gene512_hypothetical_id_AAZ53829.2	SIGRS_100	.(((((((((((((((..(((...((((.&.)))).)))..........)))))))..)))))))).	-21
gene513_hypothetical_id_AAZ53830.2SIGRS_100	gene513_hypothetical_id_AAZ53830.2	SIGRS_100	.((((..(((..........(((((((((((((((&.))))))).))))))))))).)))).	-13.9
gene514_pepA_leucyl_aminopeptidase__id_AAZ53831.2SIGRS_100	gene514_pepA_leucyl_aminopeptidase__id_AAZ53831.2	SIGRS_100	.(((((((...(((.....((((((((......(((.(((.&.))).)))...))))))))...))).))))))).	-19.5
gene516_hypothetical_id_AAZ53833.2SIGRS_100	gene516_hypothetical_id_AAZ53833.2	SIGRS_100	((((((...((..((((.....((((...((..((..(((.&.))).))..))..))))...))))))....)))))).	-13.3
gene517__conserved_hypothetical_id_AAZ53834.1SIGRS_100	gene517__conserved_hypothetical_id_AAZ53834.1	SIGRS_100	.((((....((((...(.((((((((((....(((.&.)))....)))))))))).)..)))))))).	-17.1
gene520__conserved_hypothetical_id_AAZ53837.1SIGRS_100	gene520__conserved_hypothetical_id_AAZ53837.1	SIGRS_100	.(((((((..(((...(..(.....(((.((((.(((.&.))).)))).)))...)..)...)))))))))).	-16.2
gene521__conserved_hypothetical_id_AAZ53838.2SIGRS_100	gene521__conserved_hypothetical_id_AAZ53838.2	SIGRS_100	.((((.....((((.(((...(((((.(..((((((.&.))))))..).)))))....)))..))))....)))).	-16.4
gene522_ptsI_phosphoenolpyruvate-protein_phosphotransferase__id_AAZ53839.1SIGRS_100	gene522_ptsI_phosphoenolpyruvate-protein_phosphotransferase__id_AAZ53839.1	SIGRS_100	.((((((.(((.((((...((((.....(((((.&.)))))...))))...))))..))).....)).)))).	-19.4
gene523_nadE_NH%283%29-dependent_NAD%2B_synthetase__id_AAZ53840.1SIGRS_100	gene523_nadE_NH%283%29-dependent_NAD%2B_synthetase__id_AAZ53840.1	SIGRS_100	.(((..((((......((.((((((..(((((((((((.&.)))).)))))))....))))))..))....))))..))).	-13
gene525_pfs_5%27-methylthioadenosine_nucleosidase_%2F_S-adenosylhomocysteine_nucleosidase__id_AAZ53842.2SIGRS_100	gene525_pfs_5%27-methylthioadenosine_nucleosidase_%2F_S-adenosylhomocysteine_nucleosidase__id_AAZ53842.2	SIGRS_100	.(((((.....((.(((((((((.(((((((.(.(((.&))).).)).)))))))))))))).)).....))))).	-19.3
gene526__conserved_hypothetical_id_AAZ53843.2SIGRS_100	gene526__conserved_hypothetical_id_AAZ53843.2	SIGRS_100	.(((((((......((....(((((((((.....((((((.&)))))))).)))))....))....))......))))))).	-17.9
gene527__conserved_hypothetical_id_AAZ53844.1SIGRS_100	gene527__conserved_hypothetical_id_AAZ53844.1	SIGRS_100	((((.((..............((((((.((((.&.)))).)))))).............)).)))).	-14.63
gene529_atpA_ATP_synthase_alpha_chain__id_AAZ53845.1SIGRS_100	gene529_atpA_ATP_synthase_alpha_chain__id_AAZ53845.1	SIGRS_100	.(((.(((...(((..(((..(((...(((((.(.(.(((.&))).).).))))).)))..)))))).)))))).	-16
gene530__conserved_hypothetical_id_AAZ53846.2SIGRS_100	gene530__conserved_hypothetical_id_AAZ53846.2	SIGRS_100	.(((..((...((..(((((((..((.((....(((((.&.))))))).)))))))))..))......))..))).	-14.7
gene532__conserved_hypothetical_id_AAZ53848.2SIGRS_100	gene532__conserved_hypothetical_id_AAZ53848.2	SIGRS_100	.(((((....((((...((((((((((....(.(((((((.&))))))))..))))).......)))))))))....)))))	-24.31
gene533__conserved_hypothetical_id_AAZ53849.2SIGRS_100	gene533__conserved_hypothetical_id_AAZ53849.2	SIGRS_100	.((((((.....((((.........((((((.....(((.&.))).....)))))).))))....)))))).	-15.2
gene534_hypothetical_id_AAZ53850.2SIGRS_100	gene534_hypothetical_id_AAZ53850.2	SIGRS_100	.((((.(((((((((...(((.........(((..(((.&.)))..))).....)))...)))))))....))...)))).	-14.84
gene535__conserved_hypothetical_id_AAZ53851.1SIGRS_100	gene535__conserved_hypothetical_id_AAZ53851.1	SIGRS_100	.(((((((((.....(((.((((..((((.&.))))..)).)).)))..))))))))).	-13.5
gene536_hypothetical_id_AAZ53852.2SIGRS_100	gene536_hypothetical_id_AAZ53852.2	SIGRS_100	(((...(((((((((..(((........((((...(((((.&.)))).).)))).)))..))))).))))......))).	-14.2
gene537_mgtE_putative_MG2%2B_transport_id_AAZ53853.2SIGRS_100	gene537_mgtE_putative_MG2%2B_transport_id_AAZ53853.2	SIGRS_100	.((.((.....((((.........(((....((((((.&.))))))..)))........))))..)).)).	-14.83
gene538__conserved_hypothetical_id_AAZ53854.2SIGRS_100	gene538__conserved_hypothetical_id_AAZ53854.2	SIGRS_100	.(((((((.(((....(((((((((((((((..(((.&.))).)))).)))))).)))))..))))))....)))).	-16
gene539_hypothetical_id_AAZ53855.1SIGRS_100	gene539_hypothetical_id_AAZ53855.1	SIGRS_100	.((((((((...(((((((..(((((((((..(.(.(((.&)))).)..)))))))))..))...))))))))))))).	-24.2
gene540_pgk_phosphoglycerate_kinase__id_AAZ53856.1SIGRS_100	gene540_pgk_phosphoglycerate_kinase__id_AAZ53856.1	SIGRS_100	((((.((((.(((..((((........((((((((..(((.&)))..))))).)))...))))..))))))).)))).	-14.9
gene542_fruA_PTS_system%2C_fructose-specific_IIABC_component__id_AAZ53858.1SIGRS_100	gene542_fruA_PTS_system%2C_fructose-specific_IIABC_component__id_AAZ53858.1	SIGRS_100	.(((....(((((((...(..(((((.(((.&))).)))).)..)...)))))))....))).	-16.2
gene543_hypothetical_id_AAZ53859.1SIGRS_100	gene543_hypothetical_id_AAZ53859.1	SIGRS_100	.(((((((((....((((..(...((((((.((.&.)).))))))..)..)))).....))).).....))))).	-13
gene544__mannose-6-phosphate_isomerase__id_AAZ53860.2SIGRS_100	gene544__mannose-6-phosphate_isomerase__id_AAZ53860.2	SIGRS_100	.((((((((.(((.((((...((((((((((.&))))))).))).......)))).))).)))))...))).	-24.4
gene545__ISMHp1_transposase__id_AAZ53861.1SIGRS_100	gene545__ISMHp1_transposase__id_AAZ53861.1	SIGRS_100	((..(((((..(((((.......((((.....((((((((.&)))))).)).))))....))))))))))..)).	-16
gene546__putative_p216_surface_id_AAZ53862.1SIGRS_100	gene546__putative_p216_surface_id_AAZ53862.1	SIGRS_100	((.(((.....((((((.....((((((..((.&.)).))))))..........)))))).....))).)).	-14.26
gene547__p76_membrane_protein_precursor__id_AAZ53863.1SIGRS_100	gene547__p76_membrane_protein_precursor__id_AAZ53863.1	SIGRS_100	.(((((.(((.....(((((((.(((((((...(((((.&.))))).....))))))))))))...)).....))))))))	-16.9
gene548__conserved_hypothetical_id_AAZ53864.2SIGRS_100	gene548__conserved_hypothetical_id_AAZ53864.2	SIGRS_100	.(((...((.((.((((((((.....(((((((((.&.))).))))))......)))))))).))))...))).	-16.1
gene549_hypothetical_id_AAZ53865.1SIGRS_100	gene549_hypothetical_id_AAZ53865.1	SIGRS_100	.(((..((..((((((.....(((((((....((((.&.))))..)))))))......))))))..))....))).	-16.4
gene550__conserved_hypothetical_id_AAZ53866.2SIGRS_100	gene550__conserved_hypothetical_id_AAZ53866.2	SIGRS_100	.((((......(((.((((....((..(((((.&)))))..)).))))...)))......)))).	-13.2
gene552_oppD-1_oligopeptide_ABC_transporter_ATP_binding_id_AAZ53868.1SIGRS_100	gene552_oppD-1_oligopeptide_ABC_transporter_ATP_binding_id_AAZ53868.1	SIGRS_100	.((.(((..((((((...(((((...(((.&.))).))))).))))))))))).	-16.3
gene553_oppC_oligopeptide_transport_system_permease_id_AAZ53869.1SIGRS_100	gene553_oppC_oligopeptide_transport_system_permease_id_AAZ53869.1	SIGRS_100	.(((((....(((((.(((.&.)))))))).))))).	-17.6
gene554_oppB_oligopeptide_ABC_transporter_permease_id_AAZ53870.2SIGRS_100	gene554_oppB_oligopeptide_ABC_transporter_permease_id_AAZ53870.2	SIGRS_100	(.((((((((...(((((..((((((........((((((.&)))))))).))))..)))))))))))))).	-16.5
gene555__lipoid_AAZ53871.1SIGRS_100	gene555__lipoid_AAZ53871.1	SIGRS_100	.((((((.(.((......(((((.(((((.&.))))).)))))........)).).)))))).	-14.94
gene557_pdhD_dihydrolipoamide_dehydrogenase__id_AAZ53873.1SIGRS_100	gene557_pdhD_dihydrolipoamide_dehydrogenase__id_AAZ53873.1	SIGRS_100	.(.(((((....(((((...((((((...(.(.(((((.&.))))).).)...))))))..)))))))))).).	-25.6
gene558_ackA_acetate_kinase__id_AAZ53874.1SIGRS_100	gene558_ackA_acetate_kinase__id_AAZ53874.1	SIGRS_100	.(((((((((...(((((.((.(((.....(((((((((.&.)))))))))...))).)).)))))..)).))))))).	-20.6
gene559_pta_phosphate_acetyltransferase__id_AAZ53875.1SIGRS_100	gene559_pta_phosphate_acetyltransferase__id_AAZ53875.1	SIGRS_100	(((((...((...(((((...(((((((((((((...((.&))..))))))))....))))).)))))...))...))))).	-18.8
gene560_hypothetical_id_AAZ53876.1SIGRS_100	gene560_hypothetical_id_AAZ53876.1	SIGRS_100	.((((((.....((..(((...((((((((((.&.))))))))))........)))..))....)))))).	-14.1
gene561__conserved_hypothetical_id_AAZ53877.2SIGRS_100	gene561__conserved_hypothetical_id_AAZ53877.2	SIGRS_100	.((..((((...((((.((((...(((..(.((((.&)))).)..)))......)))).))))......))))..))	-13.3
gene563_hypothetical_id_AAZ53878.2SIGRS_100	gene563_hypothetical_id_AAZ53878.2	SIGRS_100	.((((((((((..........((((..(((((((((.&)))))))))))))..........))))))).....))).	-17.15
gene564__46K_surface_antigen_precursor__id_AAZ53879.1SIGRS_100	gene564__46K_surface_antigen_precursor__id_AAZ53879.1	SIGRS_100	.((((((((((((((.....((((..((((((.&.))))))..)))).....))))))).))...))))).	-18.1
gene565_xylG_xylose_ABC_transporter_ATP-binding_id_AAZ53880.2SIGRS_100	gene565_xylG_xylose_ABC_transporter_ATP-binding_id_AAZ53880.2	SIGRS_100	.(((((..((((((.(((.......(((.(((.((((.&.))))..))).)))..)))..))))))))))).	-23.1
gene566_xylH_xylose_ABC_transporter_permease_id_AAZ53881.1SIGRS_100	gene566_xylH_xylose_ABC_transporter_permease_id_AAZ53881.1	SIGRS_100	.((.((((.(((..((((((((....(((((((((.&.)))))))))....)))...))))).))).)))).)).	-20.7
gene567_hypothetical_id_AAZ53882.2SIGRS_100	gene567_hypothetical_id_AAZ53882.2	SIGRS_100	.((((((((.....(((.......(((((..((((((.&.))))))...))))).......))).....)))))))).	-15.74
gene568_glck_glucokinase__id_AAZ53883.2SIGRS_100	gene568_glck_glucokinase__id_AAZ53883.2	SIGRS_100	.(((............(((((...........((((..((.&.))..))))...........)))))...))).	-14.01
gene572_pepF_oligoendopeptidase_F__id_AAZ53887.2SIGRS_100	gene572_pepF_oligoendopeptidase_F__id_AAZ53887.2	SIGRS_100	((((((((..(..(((((...((((......(((((((((.&))))..)))))))))..))))).)..))).))...))).	-20
gene574_tufA_elongation_factor_EF-Tu__id_AAZ53889.1SIGRS_100	gene574_tufA_elongation_factor_EF-Tu__id_AAZ53889.1	SIGRS_100	.((((..(((.(((.(((......(((((...(((((.&))))).....)))))..)))...))).))).....)))).	-18.5
gene575_lon_heat_shock_ATP-dependent_protease__id_AAZ53890.2SIGRS_100	gene575_lon_heat_shock_ATP-dependent_protease__id_AAZ53890.2	SIGRS_100	.(((((.(((.............(((((..((((.((.(.&.).)).))))..)))))....))).))))).	-19.73
gene576__conserved_hypothetical_id_AAZ53891.1SIGRS_100	gene576__conserved_hypothetical_id_AAZ53891.1	SIGRS_100	(((........(((((..(((.((((((....(((..(((.&)))..)))...)))))).)))))))).........))).	-15.53
gene577_upp_uracil_phosphoribosyltransferase__id_AAZ53892.1SIGRS_100	gene577_upp_uracil_phosphoribosyltransferase__id_AAZ53892.1	SIGRS_100	.(((((.((.(((((.(((.........(((.((((.(((.&))).))))))).....))).))))))).))))).	-16.44
gene578_deoC_deoxyribose-phosphate_aldolase__id_AAZ53893.1SIGRS_100	gene578_deoC_deoxyribose-phosphate_aldolase__id_AAZ53893.1	SIGRS_100	(.((((.(((.....(((((((...((((....(((..((.&.))..)))..))))....)))))))....))).))))).	-18.2
gene581_hypothetical_id_AAZ53896.2SIGRS_100	gene581_hypothetical_id_AAZ53896.2	SIGRS_100	((((((((.....((((..((((((((((......(((((.&.)))))))))))).)))......))))...)))))))).	-17.2
gene582_pgiB_glucose-6-phosphate_isomerase__id_AAZ53897.1SIGRS_100	gene582_pgiB_glucose-6-phosphate_isomerase__id_AAZ53897.1	SIGRS_100	.((((((..((((((..(.(((...(((.(((((.(((((.&)))))))).)).))).))).)..))))..)).)))))).	-18.2
gene583_polC_DNA_polymerase_III_alpha_subunit__id_AAZ53898.2SIGRS_100	gene583_polC_DNA_polymerase_III_alpha_subunit__id_AAZ53898.2	SIGRS_100	.(((((((.(..(((..(((......((((((.((.&.)).)))))).....)))..)))..).)).))))).	-14.1
gene584__phosphatidate_cytidylyltransferase_synthase__id_AAZ53899.1SIGRS_100	gene584__phosphatidate_cytidylyltransferase_synthase__id_AAZ53899.1	SIGRS_100	.((((((((.((((((....((((((.((((.&)))).))))))))))))...)))))))).	-16.7
gene586_pyrH_uridylate_kinase__id_AAZ53901.1SIGRS_100	gene586_pyrH_uridylate_kinase__id_AAZ53901.1	SIGRS_100	.((((((((.((.......((((((((.((((((((.&.)))))))).)))..))))).........)).)).))))))	-13.19
gene587_hypothetical_id_AAZ53902.2SIGRS_100	gene587_hypothetical_id_AAZ53902.2	SIGRS_100	.(((((.(.(((((((((.((((((((.....((((&.))))..))))).))).)))))))..)))))))).	-13.1
gene588__conserved_hypothetical_id_AAZ53903.2SIGRS_100	gene588__conserved_hypothetical_id_AAZ53903.2	SIGRS_100	.(((((((..((((((((........(((((.(((.&.))).)))))........)))...)))))....))).))))	-13.19
gene590__conserved_hypothetical_id_AAZ53905.2SIGRS_100	gene590__conserved_hypothetical_id_AAZ53905.2	SIGRS_100	.((..(((...(((..(..((((.((.(((...((((((.&.))))))...))))).))))..)..)))...)))..)).	-17.2
gene592_potB_spermidine%2Fputrescine_ABC_transporter_permease_id_AAZ53907.2SIGRS_100	gene592_potB_spermidine%2Fputrescine_ABC_transporter_permease_id_AAZ53907.2	SIGRS_100	.(((((((((....((((((......((((((((..(((.&.)))..))))))))......))))))......)))))))))	-17.9
gene593_potA_spermidine%2Fputrescine_ABC_transporter_ATP-binding__id_AAZ53908.1SIGRS_100	gene593_potA_spermidine%2Fputrescine_ABC_transporter_ATP-binding__id_AAZ53908.1	SIGRS_100	.((((((.(.((((.........(((((((.(((((((.&))))))).)))))))........))))..).)))))).	-16.13
gene597_ktrA_potassium_uptake_id_AAZ53911.1SIGRS_100	gene597_ktrA_potassium_uptake_id_AAZ53911.1	SIGRS_100	.((((((.(((((...((((((((..(((.(((.&))).))).)))))))).)))))....)))))).	-18.8
gene601_mtlD_mannitol-1-phosphate_5-dehyrogenase__id_AAZ53915.2SIGRS_100	gene601_mtlD_mannitol-1-phosphate_5-dehyrogenase__id_AAZ53915.2	SIGRS_100	((.((.((((((((((((((((...........(((((((.&))))))).))).))))))))))))).)).)).	-22.1
gene602_mtlA_PTS_system%2C_mannitol-specific_IIBC_component__id_AAZ53916.1SIGRS_100	gene602_mtlA_PTS_system%2C_mannitol-specific_IIBC_component__id_AAZ53916.1	SIGRS_100	.((..((......(((((((((((..((((((...(((((.&.)))))...))))))))))))))))).......))..)).	-18.72
gene603__conserved_hypothetical_id_AAZ53917.2SIGRS_100	gene603__conserved_hypothetical_id_AAZ53917.2	SIGRS_100	.((((........((((.....((((((((...((..(((.&)))..))....))))))))....)))).......)))).	-13.66
gene604__PTS_system_enzyme_IIC_component__id_AAZ53918.1SIGRS_100	gene604__PTS_system_enzyme_IIC_component__id_AAZ53918.1	SIGRS_100	.((((....((((..((((.(((((((...((((((.&)).)))).)))))))....))))...)).))...)))).	-16.2
gene606__PTS_system_enzyme_IIA_component__id_AAZ53920.2SIGRS_100	gene606__PTS_system_enzyme_IIA_component__id_AAZ53920.2	SIGRS_100	.((.(.(((.......((((((.(((((((((((.(..((.&)).).))))))))...))).)))))).......)))).))	-14.34
gene607_hypothetical_id_ABP01130.1SIGRS_100	gene607_hypothetical_id_ABP01130.1	SIGRS_100	.((......((((((((((.......(((((.(((.&.))).)))))....)))))...)))))......)).	-17.2
gene610__d-ribulose-5-phosphate_3_epimerase__id_AAZ53923.1SIGRS_100	gene610__d-ribulose-5-phosphate_3_epimerase__id_AAZ53923.1	SIGRS_100	.(((((((((.(.((..(((((.&)))))..)).))))).))))).	-15.3
gene611_hypothetical_id_AAZ53924.2SIGRS_100	gene611_hypothetical_id_AAZ53924.2	SIGRS_100	.(.(((((((.......((((((((.........((((.&))))......))))))))......)))))))).	-16.88
gene613_hypothetical_id_AAZ53926.2SIGRS_100	gene613_hypothetical_id_AAZ53926.2	SIGRS_100	(((((((...........((((((((...(((.((.((((.&)))).)).))))))))))).....))))))).	-20.19
gene616_hypothetical_id_ABP01132.1SIGRS_100	gene616_hypothetical_id_ABP01132.1	SIGRS_100	(((((.(((.(((((.....((((((...(((((((((((.&.)))))).))))).))))))))))).)))....))))).	-22.4
gene618_hypothetical_id_ABP01133.1SIGRS_100	gene618_hypothetical_id_ABP01133.1	SIGRS_100	(((.((((((((..........(((((((((((((.((((.&.)).)).)))))))..)))))))))))).)).))).	-16.3
gene619_hypothetical_id_AAZ53928.2SIGRS_100	gene619_hypothetical_id_AAZ53928.2	SIGRS_100	(((((((...........((((((((...(((.((.((((.&)))).)).))))))))))).....))))))).	-20.19
gene620_hypothetical_id_AAZ53929.1SIGRS_100	gene620_hypothetical_id_AAZ53929.1	SIGRS_100	.((((......((((((....((((..((((((((.&.)))))))).)))).......))))))..........))))	-13.49
gene621_hypothetical_id_ABP01134.1SIGRS_100	gene621_hypothetical_id_ABP01134.1	SIGRS_100	(((((.(((.(((((.....((((((...(((((((((((.&.)))))).))))).))))))))))).)))....))))).	-22.4
gene623_hypothetical_id_AAZ53930.2SIGRS_100	gene623_hypothetical_id_AAZ53930.2	SIGRS_100	(((((((...........((((((((...(((.((.((((.&)))).)).))))))))))).....))))))).	-20.19
gene624_hypothetical_id_AAZ53931.1SIGRS_100	gene624_hypothetical_id_AAZ53931.1	SIGRS_100	.((((((...((((((((((...((((.((((.&.))))...)))).....)))...)))))))..)))))).	-17.1
gene625_hypothetical_id_ABP01135.1SIGRS_100	gene625_hypothetical_id_ABP01135.1	SIGRS_100	(((((.(((.(((((.....((((((...(((((((((((.&.)))))).))))).))))))))))).)))....))))).	-22.4
gene627_hypothetical_id_AAZ53932.2SIGRS_100	gene627_hypothetical_id_AAZ53932.2	SIGRS_100	(((.((((((((..........(((((((((((((.((((.&.)).)).)))))))..)))))))))))).)).))).	-16.3
gene631_fba-1_fructose-bisphosphate_aldolase__id_AAZ53936.2SIGRS_100	gene631_fba-1_fructose-bisphosphate_aldolase__id_AAZ53936.2	SIGRS_100	.(((((.((((((((((..(((((.&.)))))...)).)....))))))).))))).	-13.7
gene632__PTS_system%2C_N-acetylglucosamine-specific_II_ABC_component__id_AAZ53937.2SIGRS_100	gene632__PTS_system%2C_N-acetylglucosamine-specific_II_ABC_component__id_AAZ53937.2	SIGRS_100	.((.(((.((.(((...(..(((.(((((((....(((((.&.)))))...))))))).)))..).))))).))).)).	-16.3
gene633_nagB_glucosamine-6-phosphate_isomerase__id_AAZ53938.1SIGRS_100	gene633_nagB_glucosamine-6-phosphate_isomerase__id_AAZ53938.1	SIGRS_100	.(((((...........(((((((....((((((((.&.))))))))......)))))))..))))).	-14.32
gene634_hypothetical_id_ABP01136.1SIGRS_100	gene634_hypothetical_id_ABP01136.1	SIGRS_100	.((((((......(((((((..(((.&.)))..)..))))))......)))))).	-13
gene635_rpsD_30S_ribosomal_protein_S4__id_AAZ53939.1SIGRS_100	gene635_rpsD_30S_ribosomal_protein_S4__id_AAZ53939.1	SIGRS_100	.((((((((..((((..(((..((((.(.((.&.)).).))))........)))..))))..)))))))).	-19.9
gene636_rpiB_ribose_5-phosphate_isomerase_B__id_AAZ53940.1SIGRS_100	gene636_rpiB_ribose_5-phosphate_isomerase_B__id_AAZ53940.1	SIGRS_100	.(((..(.((.......((((((...((...(((((((.&))))))).)))))))).......)).)..))).	-14.24
gene639_mnuA_membrane_nuclease%2C_lipoid_AAZ53943.1SIGRS_100	gene639_mnuA_membrane_nuclease%2C_lipoid_AAZ53943.1	SIGRS_100	.((((((..(((((((((((....(((..((((..(((.&)))..)))).)).)..))))))...)))))..)))))).	-17
gene640__5%27-3%27_exonuclease__id_AAZ53944.1SIGRS_100	gene640__5%27-3%27_exonuclease__id_AAZ53944.1	SIGRS_100	.((((((((((((((((..(((.((((.&.)))))))..))))....)))))).....)))))).	-15.6
gene641_dnaE_DNA_polymerase_III_alpha_subunit__id_AAZ53945.2SIGRS_100	gene641_dnaE_DNA_polymerase_III_alpha_subunit__id_AAZ53945.2	SIGRS_100	.((((..((((......((.((((.((.((((.&)))).))...)))).)).......))))..)))).	-16.32
gene642_rbfA_ribosome-binding_factor_A__id_AAZ53946.1SIGRS_100	gene642_rbfA_ribosome-binding_factor_A__id_AAZ53946.1	SIGRS_100	.((((.(((...(((((.((((((......((((((.&.)))))))))))).)))))...))).)))).	-21.7
gene643_infB_translation_initiation_factor_IF-2__id_AAZ53947.1SIGRS_100	gene643_infB_translation_initiation_factor_IF-2__id_AAZ53947.1	SIGRS_100	.(((((((.((.(((...((((.(((((...(((((.&.))))).....))))).))))...))))).))))))).	-18
gene644__conserved_hypothetical_id_AAZ53948.1SIGRS_100	gene644__conserved_hypothetical_id_AAZ53948.1	SIGRS_100	(((((.......(((((......((((((......(((((.&.)))))...)))))).......)))))...))))).	-16.02
gene645_nusA_N-utilization_substance_protein_A__id_AAZ53949.2SIGRS_100	gene645_nusA_N-utilization_substance_protein_A__id_AAZ53949.2	SIGRS_100	.((.((((((.....((..((((...((((((((((.&.)).))))))))....))))..)).....)).)))).)).	-14.5
gene646__conserved_hypothetical_id_ABP01137.1SIGRS_100	gene646__conserved_hypothetical_id_ABP01137.1	SIGRS_100	.(((...((((..((((....(((((.(.(((.&.))).).)))))...))))))))....))).	-14.2
gene647_pulA_pullulanase__id_AAZ53950.2SIGRS_100	gene647_pulA_pullulanase__id_AAZ53950.2	SIGRS_100	.((((..((..((((.((((..(((((..((((.&.))).)...)))))..))))))))...))...)))).	-20.9
gene650_thrS_threonyl-tRNA_synthetase__id_AAZ53952.1SIGRS_100	gene650_thrS_threonyl-tRNA_synthetase__id_AAZ53952.1	SIGRS_100	.(((......(((((((((.......(((((((.&.)))))))..........))))))))).......))).	-17.85
gene654_rnhB_ribonuclease_HII__id_AAZ53956.2SIGRS_100	gene654_rnhB_ribonuclease_HII__id_AAZ53956.2	SIGRS_100	.(((........((((((...((((..(((.((((((.&.)))))).)))..))))..)))))).......))).	-13.76
gene656_pgm_phosphoglycerate_mutase__id_AAZ53958.1SIGRS_100	gene656_pgm_phosphoglycerate_mutase__id_AAZ53958.1	SIGRS_100	((.(((((((((.....(((.(((...((((..(((.(((.&.))))))..)))).)))...))).....)).))))))).))	-24.7
gene658_hypothetical_id_AAZ53960.2SIGRS_100	gene658_hypothetical_id_AAZ53960.2	SIGRS_100	.((.(((((((...(((..((((.((((.(((..(.&.)..).))..)))).)))))))..))))))).)).	-13.5
gene659_hypothetical_id_AAZ53961.2SIGRS_100	gene659_hypothetical_id_AAZ53961.2	SIGRS_100	.(((((..((((((..(((((((.((((((.((.(((.&))))).)))))))))))))....))).)))..))))).	-19
gene660_hypothetical_id_AAZ53962.2SIGRS_100	gene660_hypothetical_id_AAZ53962.2	SIGRS_100	.((.((....((((.(((((........((((((.(((((.&.)))))))))))...)))))))))..)).....)).	-13
gene661_hypothetical_id_AAZ53963.2SIGRS_100	gene661_hypothetical_id_AAZ53963.2	SIGRS_100	.((.........(((((..((.(((.(((((.&))))).))).)).....)))))........)).	-13.33
gene663__conserved_hypothetical_id_AAZ53964.2SIGRS_100	gene663__conserved_hypothetical_id_AAZ53964.2	SIGRS_100	.((((((...(((......((((.....((((.(((.&.))).))))......)))).......)))......))))))	-16.62
gene664__conserved_hypothetical_id_AAZ53965.2SIGRS_100	gene664__conserved_hypothetical_id_AAZ53965.2	SIGRS_100	.(((.((((..........((((((..(((((.((.&)).)))))))))))........)))).))).	-13.57
gene665_ppa_inorganic_pyrophosphatase__id_AAZ53966.1SIGRS_100	gene665_ppa_inorganic_pyrophosphatase__id_AAZ53966.1	SIGRS_100	.((((....((((((((((.(((((((.((((.&.)))).)).)))))........)))))))))).....))))	-22.5
gene666_xylF_ABC_transporter_xylose-binding_lipoid_AAZ53967.2SIGRS_100	gene666_xylF_ABC_transporter_xylose-binding_lipoid_AAZ53967.2	SIGRS_100	(((((...((.((((.....(((((...((.(...(((((.&))))).).)).)))))........)))).))...))))).	-17.12
gene667__sugar_ABC_transporter_ATP-binding_id_AAZ53968.2SIGRS_100	gene667__sugar_ABC_transporter_ATP-binding_id_AAZ53968.2	SIGRS_100	((((..((((((...((((....(((.(((.((((..(((.&.))).))))..))).)))..)))).)))))))))).	-19.2
gene668__ABC_transporter_id_AAZ53969.1SIGRS_100	gene668__ABC_transporter_id_AAZ53969.1	SIGRS_100	.((((((..(((.&.)))..)))))).	-16.8
gene669__sugar_ABC_transporter_permease_id_AAZ53970.2SIGRS_100	gene669__sugar_ABC_transporter_permease_id_AAZ53970.2	SIGRS_100	.((((.(((......(((((((.(((.((((...(((((.&.)))))....)))).)))))))..)))......))))))).	-14.8
gene670_tdk_thymidine_kinase__id_AAZ53971.1SIGRS_100	gene670_tdk_thymidine_kinase__id_AAZ53971.1	SIGRS_100	.((((((((((((((....(((((.(((.&.))).)))))....)))))..))))).)))).	-22
gene672_ptsH_phosphocarrier_protein_HPr__id_AAZ53972.1SIGRS_100	gene672_ptsH_phosphocarrier_protein_HPr__id_AAZ53972.1	SIGRS_100	.((((..((.((((...(((.....(((((((.((((.&.)))))))).)))......))).))))..))....)))).	-15.3
gene673__conserved_hypothetical_id_AAZ53973.2SIGRS_100	gene673__conserved_hypothetical_id_AAZ53973.2	SIGRS_100	.((((..((((...(...(((((((.(((((((.(((.&.))))))))))..).))))))....).....))))..))))	-20.6
gene674__conserved_hypothetical_id_AAZ53974.2SIGRS_100	gene674__conserved_hypothetical_id_AAZ53974.2	SIGRS_100	.((((((.(((..((((.....((((((((((..(((((.&.)))))..))))))).))).))))))).)).)))).	-17
gene675_hypothetical_id_AAZ53975.2SIGRS_100	gene675_hypothetical_id_AAZ53975.2	SIGRS_100	.((((....(((((.(((...((((.....(((..(((.&)))..)))..))))...))).)))))...)))).	-17.7
gene677_ddem_cytosine_specific_DNA_methyltransferase__id_AAZ53977.2SIGRS_100	gene677_ddem_cytosine_specific_DNA_methyltransferase__id_AAZ53977.2	SIGRS_100	.(((((((.(((((((.(((((..((..(((.&)))..))....))))).))....))))).))))..))).	-18.8
gene678__conserved_hypothetical_id_AAZ53978.1SIGRS_100	gene678__conserved_hypothetical_id_AAZ53978.1	SIGRS_100	.(((((.(((.....(((((.((((((((((...(((.&.)))...))))).)))))..))))).......))).)))))	-15.6
gene679_rpoC_DNA-directed_RNA_polymerase_subunit_beta__id_AAZ53979.1SIGRS_100	gene679_rpoC_DNA-directed_RNA_polymerase_subunit_beta__id_AAZ53979.1	SIGRS_100	.(((...((...(((((((((((.....(((((.&.))).))))))).))))))....))....))).	-14.6
gene681_rplL_50S_ribosomal_protein_L7%2FL12__id_AAZ53981.1SIGRS_100	gene681_rplL_50S_ribosomal_protein_L7%2FL12__id_AAZ53981.1	SIGRS_100	.(((...........(((...((((((((((((((((.&))))))))))............)))))).)))...))).	-18.74
gene682_rplJ_50S_ribosomal_protein_L10__id_AAZ53982.1SIGRS_100	gene682_rplJ_50S_ribosomal_protein_L10__id_AAZ53982.1	SIGRS_100	.(((((.((((..((..((((((((....((((((((((.&.)))).))).))).))))))))..))....)))).))))).	-21.3
gene683__conserved_hypothetical_id_AAZ53983.2SIGRS_100	gene683__conserved_hypothetical_id_AAZ53983.2	SIGRS_100	.(((((.........(((((((((((.(((((.(((.&.))).)).))).)))...)))))))).....))))).	-14.04
gene684__putative_lipoid_AAZ53984.2SIGRS_100	gene684__putative_lipoid_AAZ53984.2	SIGRS_100	.(((.(((............(((((((((.(((((((.((.&.)).))).))))....)))...)))))).....))).))).	-18.33
gene685_dam_DNA_adenine_methylase__id_AAZ53985.1SIGRS_100	gene685_dam_DNA_adenine_methylase__id_AAZ53985.1	SIGRS_100	.((((((((.(((((((.((((((........((((.&)))).......)))))))))))))))).....))))).	-13.96
gene687__ABC_transporter_ATP-binding_protein_-_Pr2__id_AAZ53987.2SIGRS_100	gene687__ABC_transporter_ATP-binding_protein_-_Pr2__id_AAZ53987.2	SIGRS_100	.(((((..(((.......((((((((....((.&.))...))))))))...)))..))))).	-13.9
gene689__conserved_hypothetical_id_AAZ53988.1SIGRS_100	gene689__conserved_hypothetical_id_AAZ53988.1	SIGRS_100	.((....((((((..........(((((((.&.))))))).........))))))......)).	-13.51
gene691__putative_ABC_transporter_ATP-binding_-_Pr2-like_id_AAZ53990.1SIGRS_100	gene691__putative_ABC_transporter_ATP-binding_-_Pr2-like_id_AAZ53990.1	SIGRS_100	.((((.((..(((((...........((((((((.&.)))))))).....)))))..)).)))).	-13.99
gene692__conserved_hypothetical_id_AAZ53991.1SIGRS_100	gene692__conserved_hypothetical_id_AAZ53991.1	SIGRS_100	.((((((((((...........((((((((((((((.&)).))))).).)))))).......)))))))))).	-20.67
gene693__5%27-nucleotidase_precursor__id_AAZ53992.2SIGRS_100	gene693__5%27-nucleotidase_precursor__id_AAZ53992.2	SIGRS_100	.(((.....((((.(((((((((((((...(.(((.&))).).)))))))).....))))).))))......))).	-21.8
gene694_plsC_1-acyl-sn-glycerol-3-phosphate_acyltransferase__id_AAZ53993.1SIGRS_100	gene694_plsC_1-acyl-sn-glycerol-3-phosphate_acyltransferase__id_AAZ53993.1	SIGRS_100	.(((((......(((((.(((((((.....(((((.&.))))).....))))))).)))))......))))).	-22.3
gene695__conserved_hypothetical_id_AAZ53994.2SIGRS_100	gene695__conserved_hypothetical_id_AAZ53994.2	SIGRS_100	.((((((.(((..((((.((((((.((..((((((.&.)))))))).)))))).......))))..))).)))))).	-18.7
gene696__conserved_hypothetical_id_AAZ53995.2SIGRS_100	gene696__conserved_hypothetical_id_AAZ53995.2	SIGRS_100	.(((.......(((..((((((.((((((((((.((((.&)))).)))...)))))))..)))))).)))...))).	-19.1
gene697__conserved_hypothetical_id_AAZ53996.2SIGRS_100	gene697__conserved_hypothetical_id_AAZ53996.2	SIGRS_100	.(((((.(((((((((((.....(((((((((.(((((((.&.)))).)))))))))))).)))))))..)))).))))).	-22
gene698_gcp_O-sialoglycoprotein_endopeptidase__id_AAZ53997.1SIGRS_100	gene698_gcp_O-sialoglycoprotein_endopeptidase__id_AAZ53997.1	SIGRS_100	.((((.(((((((....(((((((......((((((&.)).))))......))))))).))))...))).)))).	-18.5
gene700__ISMHp1_transposase__id_AAZ53998.1SIGRS_100	gene700__ISMHp1_transposase__id_AAZ53998.1	SIGRS_100	.(((..((((.....((((((((((((...(((.((.&.)).)))...)))))))).))))..))))))).	-15.7
gene701_nusG_transcription_antitermination_id_AAZ53999.1SIGRS_100	gene701_nusG_transcription_antitermination_id_AAZ53999.1	SIGRS_100	.(((((......(((........(((((((...(((((((.&.)))))))..)))))))...)))..))))).	-14.2
gene702_rpmG-1_50S_ribosomal_protein_L33__id_AAZ54000.1SIGRS_100	gene702_rpmG-1_50S_ribosomal_protein_L33__id_AAZ54000.1	SIGRS_100	.(((.(((((((....(((..(((.(((...((((((.&.))).)))...))))))..)))......)))))))))).	-15.5
gene703_hypothetical_id_AAZ54001.1SIGRS_100	gene703_hypothetical_id_AAZ54001.1	SIGRS_100	.(((.(((((((....(((..(((.(((...((((((.&.))).)))...))))))..)))......)))))))))).	-15.5
gene704__tRNA%2FrRNA_methyltransferase__id_AAZ54002.1SIGRS_100	gene704__tRNA%2FrRNA_methyltransferase__id_AAZ54002.1	SIGRS_100	.((((((..(((.(((((..(((((..((((.((.&)).))))..))))).......))))).)).)..)))))).	-17.5
gene705_cysS_cysteinyl-tRNA_synthetase__id_AAZ54003.2SIGRS_100	gene705_cysS_cysteinyl-tRNA_synthetase__id_AAZ54003.2	SIGRS_100	.(((...(((((((((((((..(((((...(((.((.&.)).))).))))).)))))...))))))))....))).	-24.7
gene706__conserved_hypothetical_id_AAZ54004.2SIGRS_100	gene706__conserved_hypothetical_id_AAZ54004.2	SIGRS_100	.(((...(((((.(((.(((((((((((.&.))))))))))).)))...)))))..))).	-16.9
gene707__hemolysin_C__id_AAZ54005.1SIGRS_100	gene707__hemolysin_C__id_AAZ54005.1	SIGRS_100	.(((((....((((....(((((....((((....((((.&.))))..))))....)))))..))))))))).	-15.5
gene708_dnaB_replicative_DNA_helicase__id_AAZ54006.1SIGRS_100	gene708_dnaB_replicative_DNA_helicase__id_AAZ54006.1	SIGRS_100	.(((((..(((((((((..(((((((((((((.&))))))).))).))).....)))))).)))..))))).	-17.5
gene709_rplI_50S_ribosomal_protein_L9__id_AAZ54007.1SIGRS_100	gene709_rplI_50S_ribosomal_protein_L9__id_AAZ54007.1	SIGRS_100	.((((.((...(((((.....((((((.((...(((((.&.)))))...)).))))))....))))).)).)))).	-15.3
gene710__conserved_hypothetical_id_AAZ54008.1SIGRS_100	gene710__conserved_hypothetical_id_AAZ54008.1	SIGRS_100	.((((...(((((...((((((((.(.((((.&.)))).).))))))))..))))).)))).	-14.7
gene711_leuS_leucyl-tRNA_synthetase__id_AAZ54009.1SIGRS_100	gene711_leuS_leucyl-tRNA_synthetase__id_AAZ54009.1	SIGRS_100	((.......((...((((........(((((((..(((((.&)))))..)))))))........))))...)).....)).	-13.39
gene712_uvrB_excinuclease_ABC_subunit_B__id_AAZ54010.2SIGRS_100	gene712_uvrB_excinuclease_ABC_subunit_B__id_AAZ54010.2	SIGRS_100	(((((((((................((((...((((((((.&))))))))....)))).......))))))))).	-20.7
gene715_rpsI_30S_ribosomal_protein_S9__id_AAZ54012.1SIGRS_100	gene715_rpsI_30S_ribosomal_protein_S9__id_AAZ54012.1	SIGRS_100	.(((((((((.......((((.((..((...((((((((.&.))))))))...))..))..)))))).))))))).	-20.41
gene716_rplM_50S_ribosomal_protein_L13__id_AAZ54013.1SIGRS_100	gene716_rplM_50S_ribosomal_protein_L13__id_AAZ54013.1	SIGRS_100	.((.(((....(((....((((((...((.(((.(((.&))).))).))..))))))....)))...))).....)).	-15.9
gene717_ksgA_dimethyladenosine_transferase__id_AAZ54014.2SIGRS_100	gene717_ksgA_dimethyladenosine_transferase__id_AAZ54014.2	SIGRS_100	.(.(((.....(.(..((((((((.(((((((((.(.&.).))))))))).))).)))))..).).....)))).	-18.6
gene718__conserved_hypothetical_id_AAZ54015.2SIGRS_100	gene718__conserved_hypothetical_id_AAZ54015.2	SIGRS_100	(((((...(((((..((....(((.((((((......(((.&.))).....)))))).)))..))..)))))))))).	-13.7
gene719_prsA_ribose-phosphate_pyrophosphokinase__id_AAZ54016.2SIGRS_100	gene719_prsA_ribose-phosphate_pyrophosphokinase__id_AAZ54016.2	SIGRS_100	(((((..((((((..(..((((..(((((((....(((((.&.))))))))))))..))))...)..))).))).))))).	-22.6
gene720_gidB_glucose_inhibited_division_protein_B__id_AAZ54017.1SIGRS_100	gene720_gidB_glucose_inhibited_division_protein_B__id_AAZ54017.1	SIGRS_100	.((.....(((((((((...((((((((.....(((.(((.&))).)))....)))).)))).)))))))))......)).	-16.2
gene721__prolipoprotein_p65__id_AAZ54018.1SIGRS_100	gene721__prolipoprotein_p65__id_AAZ54018.1	SIGRS_100	.((((((....(((((........((((((..((((.((.&.)).)))).))))))..........)))))....)))))).	-24.47
gene722__putative_ABC_transporter_ATP-binding_protein_P115-like_id_AAZ54019.1SIGRS_100	gene722__putative_ABC_transporter_ATP-binding_protein_P115-like_id_AAZ54019.1	SIGRS_100	.((.(((..(((((((..(((.((((.((((.(((((.&.))))))))).)))).))).....))..))))).))).)).	-21.6
gene725_hypothetical_id_AAZ54022.2SIGRS_100	gene725_hypothetical_id_AAZ54022.2	SIGRS_100	.(((((((..(((.((..((((......((.(((.&.))).)).......))))..))..)))..))))).)).	-13.12
gene726__conserved_hypothetical_id_AAZ54023.2SIGRS_100	gene726__conserved_hypothetical_id_AAZ54023.2	SIGRS_100	.(((((...(((..((.((..((((((((.&.))))))))..))....))..)))......))))).	-14.7
gene727_hypothetical_id_AAZ54024.2SIGRS_100	gene727_hypothetical_id_AAZ54024.2	SIGRS_100	.((((((........((((..(...((((.((((.&)))).)))).)..))))......)))))).	-14.54
gene728__adhesin_like-protein_P146__id_AAZ54025.1SIGRS_100	gene728__adhesin_like-protein_P146__id_AAZ54025.1	SIGRS_100	.(((.((((((..(((.......((((((((((..(((.&)))..)))...))))))).....))).)))))...).)))	-18.4
gene729__ABC_transporter_ATP-binding_-_Pr1__id_AAZ54026.1SIGRS_100	gene729__ABC_transporter_ATP-binding_-_Pr1__id_AAZ54026.1	SIGRS_100	.(((....((.....(((((((((((((((((((.&))))....)))))))))))))))......))....))).	-23.5
gene730__putative_ABC_transporter_ATP-binding_-_Pr2-like_id_AAZ54027.1SIGRS_100	gene730__putative_ABC_transporter_ATP-binding_-_Pr2-like_id_AAZ54027.1	SIGRS_100	.((((((....((((((((.((.((((.&)))).)).))......)))))).)))))).	-13
gene733_hypothetical_id_AAZ54028.2SIGRS_100	gene733_hypothetical_id_AAZ54028.2	SIGRS_100	.(((..((.((((..((...(((((...((((((((.&.)))))))).))))).))..)))).))..))).	-18.8
gene734_hypothetical_id_AAZ54029.1SIGRS_100	gene734_hypothetical_id_AAZ54029.1	SIGRS_100	.(((((((((((.......(((((((...(..(((.&.)))..)..))))))).......))))))....))))).	-18.74
gene736__conserved_hypothetical_id_AAZ54031.2SIGRS_100	gene736__conserved_hypothetical_id_AAZ54031.2	SIGRS_100	.(((((((((....(.(.((((((((....((.((.((((.&.)))).)).))......)))))))).))...))))))))).	-19.7
gene737__conserved_hypothetical_id_AAZ54032.1SIGRS_100	gene737__conserved_hypothetical_id_AAZ54032.1	SIGRS_100	.(((((.......(((((.(((...(((...(((((.&.)))))....)))...))).)))))......))))).	-15.12
gene738_hypothetical_id_AAZ54033.1SIGRS_100	gene738_hypothetical_id_AAZ54033.1	SIGRS_100	.(((((((.(((.((.(((((((((.((.&.)).))))))))).)).))).))))...))).	-18.9
gene740__ISMHp1_transposase__id_AAZ54035.1SIGRS_100	gene740__ISMHp1_transposase__id_AAZ54035.1	SIGRS_100	.(((..((((.....((((((((((((...(((.((.&.)).)))...)))))))).))))..))))))).	-15.7
gene741_hypothetical_id_AAZ54036.2SIGRS_100	gene741_hypothetical_id_AAZ54036.2	SIGRS_100	.((((((((((...............(((((((...(((&.))).))))))))))))))))).	-14.56
gene745_rpmH_50S_ribosomal_protein_L34__id_AAZ54040.1SIGRS_100	gene745_rpmH_50S_ribosomal_protein_L34__id_AAZ54040.1	SIGRS_100	.(((....(((((..((((....((((((((((.&.)))))))).)).......))))..)))))...))).	-26.9
gene1_dnaN_DNA_polymerase_III_beta_subunit__id_AAZ53379.1SIGRS_11	gene1_dnaN_DNA_polymerase_III_beta_subunit__id_AAZ53379.1	SIGRS_11	(((.((((.((.......((..((((((((.(((((((((.&.))))))))).....))))))))..))....)).)))))))	-22.7
gene2_gidA_glucose_inhibited_division_protein_A__id_AAZ53380.2SIGRS_11	gene2_gidA_glucose_inhibited_division_protein_A__id_AAZ53380.2	SIGRS_11	(((((.((.((((....(((((.....(((......(.((.&)).)......)))...)))))....)))).)).))))).	-23.1
gene3__conserved_hypothetical_id_AAZ53381.2SIGRS_11	gene3__conserved_hypothetical_id_AAZ53381.2	SIGRS_11	.(((.....((((((((.((((((((.((.((((((((.&.))))))))))....))).).)))).)))))).))..))).	-20.6
gene4__putative_MgpA-like_id_AAZ53382.1SIGRS_11	gene4__putative_MgpA-like_id_AAZ53382.1	SIGRS_11	.(((((..(((.((((...((((.(((..(.......(((.&)))......)..))).)))))))).)))))))).	-13.02
gene5__DHH_family_phosphoesterase__id_AAZ53383.2SIGRS_11	gene5__DHH_family_phosphoesterase__id_AAZ53383.2	SIGRS_11	((((......((.(((.((.((((((..((((((..((((.&.))))...)))))))))))).)).)))))..)))).	-22.8
gene7_ftsY_cell_division_protein_ftsY__id_AAZ53385.1SIGRS_11	gene7_ftsY_cell_division_protein_ftsY__id_AAZ53385.1	SIGRS_11	.((((((((((............((.((((((((.&.))))).))).))............)))))))))).	-19.75
gene9_hrcA_heat-inducible_transcription_repressor__id_AAZ53387.1SIGRS_11	gene9_hrcA_heat-inducible_transcription_repressor__id_AAZ53387.1	SIGRS_11	.(((((((((((.........(((...(((((((.&.))))))))))...........))))))).)))).	-19.85
gene11_argS_arginyl-tRNA_synthetase__id_AAZ53389.1SIGRS_11	gene11_argS_arginyl-tRNA_synthetase__id_AAZ53389.1	SIGRS_11	(((((((..((((.........(((((.......((((((.&.)))))))))))......))))..))))))).	-20.37
gene12_hypothetical_id_AAZ53390.1SIGRS_11	gene12_hypothetical_id_AAZ53390.1	SIGRS_11	.(.((((.((((..((((((((...((.....(((.&.))).....)).....))))))))...)))).))))).	-15
gene13_fba_fructose-bisphosphate_aldolase__id_AAZ53391.1SIGRS_11	gene13_fba_fructose-bisphosphate_aldolase__id_AAZ53391.1	SIGRS_11	.(.(((((.....(((.((..(((..(.((((((.&.)))))))..)))..)).)))....))))).).	-19.2
gene14_rluC_ribosomal_large_subunit_pseudouridine_synthase_C__id_AAZ53392.1SIGRS_11	gene14_rluC_ribosomal_large_subunit_pseudouridine_synthase_C__id_AAZ53392.1	SIGRS_11	.(((((((.((......((((((.((((.&.))))..)))).)).......)).))))))).	-21.02
gene15_hypothetical_id_AAZ53393.2SIGRS_11	gene15_hypothetical_id_AAZ53393.2	SIGRS_11	.(((..((...((((((..((((((.((((((.&.))))))))))))..))))))..))..))).	-18.9
gene16_hypothetical_id_AAZ53394.1SIGRS_11	gene16_hypothetical_id_AAZ53394.1	SIGRS_11	(((......(((((.((((((((((((((.....((((((.&))))))..)))))).))...))))).).))))).))).	-13.9
gene17__conserved_hypothetical_id_AAZ53395.2SIGRS_11	gene17__conserved_hypothetical_id_AAZ53395.2	SIGRS_11	.((((.(((..((((..(((.((.((.(((((((((((.&))))))))))))))).))).)))).))).)))).	-16.4
gene21_hypothetical_id_AAZ53399.2SIGRS_11	gene21_hypothetical_id_AAZ53399.2	SIGRS_11	.((((((....((((....((((.(((((((..((((((.&.))))))))))))).))).).......)))).)))))).	-23.9
gene25_sipS_signal_peptidase_I__id_AAZ53403.2SIGRS_11	gene25_sipS_signal_peptidase_I__id_AAZ53403.2	SIGRS_11	.(((((.(((((((...((((...((....(((((((((.&.))))))))))).))))...))))))).))))).	-18.4
gene26_gatC_Asp-tRNAAsn%2FGlu-tRNAGln_amidotransferase_C_subunit__id_AAZ53404.2SIGRS_11	gene26_gatC_Asp-tRNAAsn%2FGlu-tRNAGln_amidotransferase_C_subunit__id_AAZ53404.2	SIGRS_11	.(((.(((.....((((((((((((((((.&))).))))))).......))))))))).))).	-16.81
gene27_gatA_glutamyl-tRNA_amidotransferase_subunit_A__id_AAZ53405.2SIGRS_11	gene27_gatA_glutamyl-tRNA_amidotransferase_subunit_A__id_AAZ53405.2	SIGRS_11	.(((((.(((((((((.....(((.((..((.&))..)).))).....)))))))...)).))))).	-13.3
gene28_gatB_glutamyl-tRNA_amidotransferase_subunit_B__id_AAZ53406.1SIGRS_11	gene28_gatB_glutamyl-tRNA_amidotransferase_subunit_B__id_AAZ53406.1	SIGRS_11	.((((((..((..(((((((((((.&.)))))))).)))..)).)))))).	-17.2
gene29_hypothetical_id_AAZ53407.2SIGRS_11	gene29_hypothetical_id_AAZ53407.2	SIGRS_11	((((((((((...(((....(((.............((((.&.))))...))).)))..)))))).)))).	-14.69
gene30_lsp_lipoprotein_signal_peptidase__id_AAZ53408.2SIGRS_11	gene30_lsp_lipoprotein_signal_peptidase__id_AAZ53408.2	SIGRS_11	.((...(.(((((((((.....((((..(((((((.&.)))))))..)))).....))))))))).)...)).	-18.5
gene32_parC_topoisomerase_IV_subunit_A__id_AAZ53410.1SIGRS_11	gene32_parC_topoisomerase_IV_subunit_A__id_AAZ53410.1	SIGRS_11	.((((((....(((.((((((..........(((.((((.&.)))))))......)))))).)))...)))))).	-16.09
gene33_parE_topoisomerase_IV_subunit_B__id_AAZ53411.1SIGRS_11	gene33_parE_topoisomerase_IV_subunit_B__id_AAZ53411.1	SIGRS_11	.((.((((........(.((((((..(((((....((.&.)).....)))))..)))).)).))))).)).	-18.4
gene34_gap_glyceraldehyde_3-phosphate_dehydrogenase__id_AAZ53412.1SIGRS_11	gene34_gap_glyceraldehyde_3-phosphate_dehydrogenase__id_AAZ53412.1	SIGRS_11	((....(((((((((.(((((((.((((((..((((((((.&.)))))))))))))).))).)))).))))).))))...)).	-35
gene35_hypothetical_id_ABP01097.1SIGRS_11	gene35_hypothetical_id_ABP01097.1	SIGRS_11	.(((((((...(((....((((((((((.&.))))))))))...........)))...))))).)).	-13.06
gene36_hypothetical_id_AAZ53413.2SIGRS_11	gene36_hypothetical_id_AAZ53413.2	SIGRS_11	.((((((.....((((.....(((((((((((.&.)))))))))))))))...))).))).	-17.9
gene37_vacB_VACB-like_ribonuclease_II__id_AAZ53414.2SIGRS_11	gene37_vacB_VACB-like_ribonuclease_II__id_AAZ53414.2	SIGRS_11	.((((((((....((((((.((.(((((((((.&.))))))))))).))))).).....)))))).)).	-19.2
gene39_cls_cardiolipin_synthetase__id_AAZ53415.2SIGRS_11	gene39_cls_cardiolipin_synthetase__id_AAZ53415.2	SIGRS_11	.((((....(((((...(((((...((((.((((.(((.&))).))))))))........)))))...))))).)))).	-15.9
gene41_licA_PTS_system%2C_lichenan-specific_IIA_component__id_AAZ53417.2SIGRS_11	gene41_licA_PTS_system%2C_lichenan-specific_IIA_component__id_AAZ53417.2	SIGRS_11	.(((((.((((.....(((((((....(((((.&.)))))...)))...))))....))))..))))).	-15.3
gene42_obg_GTP-binding_protein_Obg__id_AAZ53418.1SIGRS_11	gene42_obg_GTP-binding_protein_Obg__id_AAZ53418.1	SIGRS_11	.(((((..(((((......(((.((...((((.(((.((.&.))))).)))).)).))))))))))))).	-21.8
gene43_hypothetical_id_AAZ53419.2SIGRS_11	gene43_hypothetical_id_AAZ53419.2	SIGRS_11	((.(((....((((((((......((((((((((.(((((.&.))))).)).)))).....))))....))))))))))))).	-21.2
gene44_hypothetical_id_AAZ53420.1SIGRS_11	gene44_hypothetical_id_AAZ53420.1	SIGRS_11	((((.((((..((((....(((((.((.......((((((.&))))))....)))))))...)))))))).)))).	-21.4
gene45_hypothetical_id_AAZ53421.2SIGRS_11	gene45_hypothetical_id_AAZ53421.2	SIGRS_11	(((....(((((...((((((.((.(((((((((.(((((.&.))))))))))))))...)).)))))))))))...))).	-27.7
gene46_dinP_DNA_polymerase_IV__id_AAZ53422.2SIGRS_11	gene46_dinP_DNA_polymerase_IV__id_AAZ53422.2	SIGRS_11	.((((..((((.......((((((((((.((((..(((.&.)))..))))..))))))))))))))...)))).	-23.71
gene47_hypothetical_id_AAZ53423.1SIGRS_11	gene47_hypothetical_id_AAZ53423.1	SIGRS_11	.((((((..((((((((............(((.((((&.)))).))).........))))))))..).)))).).	-15.2
gene48_atpB_ATP_synthase_A_chain__id_AAZ53424.2SIGRS_11	gene48_atpB_ATP_synthase_A_chain__id_AAZ53424.2	SIGRS_11	((((((((....((...(((((.........(((((((((.&.))))))))))))))))....))))).))).	-18.4
gene49_atpE_ATP_synthase_C_chain__id_AAZ53425.1SIGRS_11	gene49_atpE_ATP_synthase_C_chain__id_AAZ53425.1	SIGRS_11	.(((...(((.((...((((.....(((((((.(((((((.&.))))))).))))..)))))))...)).....))).))).	-29.5
gene50_atpF_ATP_synthase_subunit_B__id_AAZ53426.2SIGRS_11	gene50_atpF_ATP_synthase_subunit_B__id_AAZ53426.2	SIGRS_11	.(((..((((((....(...((((((((((((((((((((.&)))))))))))))).....))))))..).)))))).))).	-24.5
gene51_atpH_ATP_synthase_delta_chain__id_AAZ53427.2SIGRS_11	gene51_atpH_ATP_synthase_delta_chain__id_AAZ53427.2	SIGRS_11	.(((.(((((.(.(((((((((.((((((((.&))))))))...)))).....))))).))))))..))).	-20.5
gene52_atpA-1_ATP_synthase_alpha_chain__id_AAZ53428.2SIGRS_11	gene52_atpA-1_ATP_synthase_alpha_chain__id_AAZ53428.2	SIGRS_11	.((((((((...(((((..(((...(((((......((((.&.)))))))))...))).))))))))).)))).	-19.2
gene54_atpD_ATP_synthase_beta_chain__id_AAZ53430.1SIGRS_11	gene54_atpD_ATP_synthase_beta_chain__id_AAZ53430.1	SIGRS_11	.((......((((((((.((((...(((.((((.&.)))))))......)))).)))))))).)).	-22.4
gene55__conserved_hypothetical_id_AAZ53431.1SIGRS_11	gene55__conserved_hypothetical_id_AAZ53431.1	SIGRS_11	.(((....(((.(((..(((((..(((((.&.))))))))))..))))))...))).	-15.2
gene56_rpsB_30S_ribosomal_protein_S2__id_AAZ53432.2SIGRS_11	gene56_rpsB_30S_ribosomal_protein_S2__id_AAZ53432.2	SIGRS_11	.(.(((...((((((..(.....(((..((((((.&.)))))))))....)..))).))).))).).	-14.5
gene57_tsf_elongation_factor_EF-Ts__id_AAZ53433.1SIGRS_11	gene57_tsf_elongation_factor_EF-Ts__id_AAZ53433.1	SIGRS_11	(((((.(((......((.((((.((((.(((((..(((((.&.)))))..))))).))))))))))...)))))))).	-18.2
gene58_ffh_signal_recognition_particle_id_AAZ53434.1SIGRS_11	gene58_ffh_signal_recognition_particle_id_AAZ53434.1	SIGRS_11	.(((((...((((..(.((((...(((..((((.((((((.&.))))))...))))..))).)))).).)))).))).)).	-15.4
gene59_glyS_glycyl-tRNA_synthetase__id_AAZ53435.2SIGRS_11	gene59_glyS_glycyl-tRNA_synthetase__id_AAZ53435.2	SIGRS_11	.(((((..((.....(((.(.(((((((.((((.(((.&.))).))))))))))).)..)))......))...))))).	-17
gene60_dnaG_DNA_primase__id_AAZ53436.1SIGRS_11	gene60_dnaG_DNA_primase__id_AAZ53436.1	SIGRS_11	(((.(((((((((((.(((((.((.......(((.(((((.&.)))))))))).)))))))))))..))))).))).	-21.81
gene65__conserved_hypothetical_id_AAZ53441.2SIGRS_11	gene65__conserved_hypothetical_id_AAZ53441.2	SIGRS_11	.(((((.((......(((...(..(((((.((((((.&.))))).).)))))..)...)))....)).))))).	-16.7
gene66__conserved_hypothetical_id_AAZ53442.1SIGRS_11	gene66__conserved_hypothetical_id_AAZ53442.1	SIGRS_11	(((((((((((.................((((...(((((.&.)))))...))))......))))))))))).	-21.4
gene68_hypothetical_id_ABP01099.1SIGRS_11	gene68_hypothetical_id_ABP01099.1	SIGRS_11	.(((........((((.(..(((((..((((((((.&.))))))))..)))))..).))))........))).	-15.79
gene69_dnaK_chaperone_protein_dnaK_-_heat_shock_protein_70__id_AAZ53444.1SIGRS_11	gene69_dnaK_chaperone_protein_dnaK_-_heat_shock_protein_70__id_AAZ53444.1	SIGRS_11	.((((((((...(((((....((.(((....(((..((((.&.))))...)))....))).)).....))))))))))))).	-21
gene70_dnaJ_heat_shock_protein_DnaJ__id_AAZ53445.1SIGRS_11	gene70_dnaJ_heat_shock_protein_DnaJ__id_AAZ53445.1	SIGRS_11	.(((.(((((.((((.((..........((((((((.&.)))))).))..)))))).))))).))).	-16
gene71_cmk_cytidylate_kinase__id_AAZ53446.1SIGRS_11	gene71_cmk_cytidylate_kinase__id_AAZ53446.1	SIGRS_11	.((((.(((...((...((((((((((((...(((..((.&))..)))....))))))))))))...))))).)))).	-22.7
gene72_engA_GTP-binding_protein_EngA__id_AAZ53447.2SIGRS_11	gene72_engA_GTP-binding_protein_EngA__id_AAZ53447.2	SIGRS_11	(((((..((.(((.......((.(((.((..(((....((.&.))....)))...))))).))))).)).))))).	-14.91
gene73_himA_bacterial_nucleoid_DNA-binding_id_AAZ53448.1SIGRS_11	gene73_himA_bacterial_nucleoid_DNA-binding_id_AAZ53448.1	SIGRS_11	.(((((..(((((((.......((((((.((((.&)))).....)))))).....)))))))..)).))).	-18.3
gene74__conserved_hypothetical_id_AAZ53449.1SIGRS_11	gene74__conserved_hypothetical_id_AAZ53449.1	SIGRS_11	(((.((..(((.(((((.(((....(((..(......(((.&)))......)..)))....)))))))).)))...)).)))	-16.9
gene75_lepA_GTP-binding_protein_LepA__id_AAZ53450.1SIGRS_11	gene75_lepA_GTP-binding_protein_LepA__id_AAZ53450.1	SIGRS_11	.((.((.(((((.((((((((((((((.&.)))))))))))))).........))))).)).)).	-24
gene76_hypothetical_id_AAZ53451.2SIGRS_11	gene76_hypothetical_id_AAZ53451.2	SIGRS_11	.(((((((..((..(((((..((((((.((..((.&))..)).))))))..))...)))..))...))))))).	-23.5
gene78_rpsG_30S_ribosomal_protein_S7__id_AAZ53453.1SIGRS_11	gene78_rpsG_30S_ribosomal_protein_S7__id_AAZ53453.1	SIGRS_11	.((((........((((...........((((((..((((.&))).)..))))))...........)))))))).	-16.45
gene80_hypothetical_id_AAZ53455.1SIGRS_11	gene80_hypothetical_id_AAZ53455.1	SIGRS_11	.(((((((..(((...((((((.....(((((.&.))))))))))))))...))))))).	-13.7
gene81__conserved_hypothetical_id_AAZ53456.2SIGRS_11	gene81__conserved_hypothetical_id_AAZ53456.2	SIGRS_11	.(((((((((.(((((........(((((.((.((((((.&.)))))).)).))))))))))..)))).))))).	-21.1
gene82__conserved_hypothetical_id_AAZ53457.2SIGRS_11	gene82__conserved_hypothetical_id_AAZ53457.2	SIGRS_11	.(((((..(..((((((((...(((((.((((((.&)))))).))))).......))))))))..).))))).	-23.9
gene83__amino_acid_permease__id_AAZ53458.1SIGRS_11	gene83__amino_acid_permease__id_AAZ53458.1	SIGRS_11	.((.(((......((((.(((((.((((((((((..(((.&)))..)))))))))).))))).)))).....)))..)).	-23.2
gene84_nox_NADH_oxidase__id_AAZ53459.1SIGRS_11	gene84_nox_NADH_oxidase__id_AAZ53459.1	SIGRS_11	.((((.((((.(((.(((((..((((((.&.)))))))))))))).)))).)...))).	-13.9
gene85_deoA_thymidine_phosphorylase__id_AAZ53460.1SIGRS_11	gene85_deoA_thymidine_phosphorylase__id_AAZ53460.1	SIGRS_11	(.((((...(((((.......(((..((((......((((.&))))..))))..)))......)))))...))))).	-16.12
gene86_deoD_purine-nucleoside_phosphorylase__id_AAZ53461.1SIGRS_11	gene86_deoD_purine-nucleoside_phosphorylase__id_AAZ53461.1	SIGRS_11	.((((((((((((.(((((.(((.((.&.)).))).)))))..)))).))))).))).	-19.5
gene88_secA_preprotein_translocase_SecA_subunit__id_AAZ53463.1SIGRS_11	gene88_secA_preprotein_translocase_SecA_subunit__id_AAZ53463.1	SIGRS_11	.(((((.......(((((((.(((((...(((.&)))......))).)).)))))))...))))).	-17.6
gene91_hypothetical_id_ABP01100.1SIGRS_11	gene91_hypothetical_id_ABP01100.1	SIGRS_11	.((..(((...((.((.(((....((...((((((.&.))))))..))...........))).)).))...)))..))	-24.46
gene99__GTP-binding_id_AAZ53464.1SIGRS_11	gene99__GTP-binding_id_AAZ53464.1	SIGRS_11	(..(.((((.(((((((((........((..((.(((.((.&)).))).))..))....)))))))))..)))).)..).	-15.1
gene100_hypothetical_id_AAZ53465.2SIGRS_11	gene100_hypothetical_id_AAZ53465.2	SIGRS_11	.((((........(((((.(((.....((((((((((.&.))))))))))........))).))))).......)))).	-22.18
gene101_hypothetical_id_AAZ53466.2SIGRS_11	gene101_hypothetical_id_AAZ53466.2	SIGRS_11	.(((((((((((........(((.........((.((((.&.)))).)))))........))))))))))).	-19.69
gene104_uvrA_excinuclease_ABC_subunit_A__id_AAZ53468.2SIGRS_11	gene104_uvrA_excinuclease_ABC_subunit_A__id_AAZ53468.2	SIGRS_11	.(((((........((((..((((((((((((.&.))))))))).....)))...))))........))))).	-19.99
gene105__conserved_hypothetical_id_AAZ53469.2SIGRS_11	gene105__conserved_hypothetical_id_AAZ53469.2	SIGRS_11	.(((.((((.((.((((.((((..((((..((((((.&.))))))...)))))))).))))...)).)))).))).	-23.3
gene107__conserved_hypothetical_id_AAZ53471.2SIGRS_11	gene107__conserved_hypothetical_id_AAZ53471.2	SIGRS_11	.(((((....((((.((((..(((..(((.&.)))......)))..)))).)))).....)))).).	-13.6
gene110_tpx_thiol_peroxidase__id_AAZ53473.2SIGRS_11	gene110_tpx_thiol_peroxidase__id_AAZ53473.2	SIGRS_11	.((..(((..(((((.....(((((..((((.((((.&.)))).))))..)))))...)))))....)))...)).	-14.2
gene111_lgt_prolipoprotein_diacylglyceryl_transferase__id_AAZ53474.1SIGRS_11	gene111_lgt_prolipoprotein_diacylglyceryl_transferase__id_AAZ53474.1	SIGRS_11	.((.(((((((..(((...((((.(((((.(((((.&)))))....))))))))).......)))))))).)))).	-17.2
gene112_trxB_thioredoxin_reductase__id_AAZ53475.1SIGRS_11	gene112_trxB_thioredoxin_reductase__id_AAZ53475.1	SIGRS_11	.(((..((...((((.(((((((((.(((.((((.&.)))).))).)))...))))))..))))))..))).	-18
gene113__outer_membrane_protein_-_P95__id_AAZ53476.1SIGRS_11	gene113__outer_membrane_protein_-_P95__id_AAZ53476.1	SIGRS_11	.(((...((((((((((((((((((..((((((.&.))))))..)).))))...))))))))))....))...)))	-24.4
gene114_hypothetical_id_AAZ53477.2SIGRS_11	gene114_hypothetical_id_AAZ53477.2	SIGRS_11	.(((((((((((.....(((..((((..((((((((.&.))))))))..))))..)))....))))))))))).	-28.5
gene115_clpB_ATP-dependent_protease_binding_id_AAZ53478.2SIGRS_11	gene115_clpB_ATP-dependent_protease_binding_id_AAZ53478.2	SIGRS_11	.(((((((.(((((((...(((.((((..(((.&.)))..).))).)))))))))).)))).......))).	-17.01
gene116_tpiA_triosephosphate_isomerase__id_AAZ53479.1SIGRS_11	gene116_tpiA_triosephosphate_isomerase__id_AAZ53479.1	SIGRS_11	.((((.............((((((.((.((.....(((((.&))))).....)).)).))))))..)))).	-16.66
gene117_rpsO_30S_ribosomal_protein_S15__id_AAZ53480.1SIGRS_11	gene117_rpsO_30S_ribosomal_protein_S15__id_AAZ53480.1	SIGRS_11	.((((.(.((.((.((((.(((...(((.((((((.&.)))))))))..))))))).)).)).))))).	-15.6
gene120_hypothetical_id_AAZ53481.1SIGRS_11	gene120_hypothetical_id_AAZ53481.1	SIGRS_11	.((((((..........(((.(((((...(((((((.&)))))))...))))).))))))))).	-13.4
gene121__protein_P102_-_copy_2__id_AAZ53482.1SIGRS_11	gene121__protein_P102_-_copy_2__id_AAZ53482.1	SIGRS_11	.(((((......((((...((((((((..((.((((.&.))))..))..)))))))).....))))........)))))	-18.64
gene122__protein_P97_-_copy_2__id_AAZ53483.1SIGRS_11	gene122__protein_P97_-_copy_2__id_AAZ53483.1	SIGRS_11	.(((((...........(((((((.(((.((.(((((.&.))))..).)).)))..))))).))..))).)).	-14.22
gene123_gyrB_DNA_gyrase_subunit_B__id_AAZ53484.1SIGRS_11	gene123_gyrB_DNA_gyrase_subunit_B__id_AAZ53484.1	SIGRS_11	.((((..(((((((.(((((((((...((((.&.)))).))))))..)))))..)))))....)))).	-17.5
gene124__ISMHp1_transposase__id_AAZ53485.1SIGRS_11	gene124__ISMHp1_transposase__id_AAZ53485.1	SIGRS_11	.((((.....(((((.((((((.(((...(((((((.&.)))))))...)))....)))).))))))).))).).	-22.7
gene125_pfkA_6-phosphofructokinase__id_AAZ53486.1SIGRS_11	gene125_pfkA_6-phosphofructokinase__id_AAZ53486.1	SIGRS_11	.((.(((.((((...((((((((......(((.&.)))......)))).))))...)))).))).)).	-13.4
gene128_hypothetical_id_AAZ53487.1SIGRS_11	gene128_hypothetical_id_AAZ53487.1	SIGRS_11	.(((((((.((....(((((((..((((((((((.&.)))))).))))))))))).)).))))).)).	-24.5
gene129__amino_acid_permease__id_AAZ53488.1SIGRS_11	gene129__amino_acid_permease__id_AAZ53488.1	SIGRS_11	.(((.((((((.....((((((((....((((((((((.(.&).)))))).))))...))))))))..)))))).))).	-23.7
gene130_apt_adenine_phosphoribosyltransferase__id_AAZ53489.2SIGRS_11	gene130_apt_adenine_phosphoribosyltransferase__id_AAZ53489.2	SIGRS_11	.((((((((((((..((((((......(((.&.)))...))))))...))))))))....)))).	-20.6
gene131_pdhA_pyruvate_dehydrogenase_E1-alpha_subunit__id_AAZ53490.1SIGRS_11	gene131_pdhA_pyruvate_dehydrogenase_E1-alpha_subunit__id_AAZ53490.1	SIGRS_11	.(((((.............((((.((((((((((((((.&)))))))))...........)))))))))..))))).	-19.16
gene132_pdhB_pyruvate_dehydrogenase__id_AAZ53491.1SIGRS_11	gene132_pdhB_pyruvate_dehydrogenase__id_AAZ53491.1	SIGRS_11	.(((..(.(((.((((((.(((...((....(((((((.&))))))).)).....))).)))))).))).)..))).	-19.6
gene135_hypothetical_id_AAZ53493.1SIGRS_11	gene135_hypothetical_id_AAZ53493.1	SIGRS_11	.((.(((((..((((((((((.....(((((..(((.&.)))...))))).....))))))))))..)).))).)).	-22
gene137__conserved_hypothetical_id_AAZ53495.1SIGRS_11	gene137__conserved_hypothetical_id_AAZ53495.1	SIGRS_11	.((((..((.(((((((.(((((((((((.&.)))).))))))).)))))))))..)))).	-23.5
gene138_hypothetical_id_AAZ53496.2SIGRS_11	gene138_hypothetical_id_AAZ53496.2	SIGRS_11	.((....((((..((.((((((..(((.((((((((.&.))))))))))))))))).))..)))).....)).	-20.6
gene139_rpmB_50S_ribosomal_protein_L28__id_AAZ53497.1SIGRS_11	gene139_rpmB_50S_ribosomal_protein_L28__id_AAZ53497.1	SIGRS_11	.((((((((((.......(((.((....(((((.&.)))))....)))))......)))))....)).))).	-18.22
gene140_rplT_50S_ribosomal_protein_L20__id_AAZ53498.1SIGRS_11	gene140_rplT_50S_ribosomal_protein_L20__id_AAZ53498.1	SIGRS_11	.((.(((...((((....((((((((((.(((((((.&.))))))))))..)).)))))......))))))).)).	-19.3
gene141_rpmI_50s_ribosomal_protein_L35__id_AAZ53499.2SIGRS_11	gene141_rpmI_50s_ribosomal_protein_L35__id_AAZ53499.2	SIGRS_11	.((((((...(((((...((..(((((((((.&.))))))))).....)).))))))))))).	-20.1
gene142_infC_translation_initiation_factor_IF-3__id_AAZ53500.2SIGRS_11	gene142_infC_translation_initiation_factor_IF-3__id_AAZ53500.2	SIGRS_11	.(((..(((.(((((....((((((....(((((.&.))))).)))))).))))))))....))).	-20.2
gene143_pyk_pyruvate_kinase__id_AAZ53501.1SIGRS_11	gene143_pyk_pyruvate_kinase__id_AAZ53501.1	SIGRS_11	.(((((((.....(.((...(((((((((...(((.&.)))...)))))))))....)).)..))))))).	-18.7
gene145_hypothetical_id_AAZ53503.1SIGRS_11	gene145_hypothetical_id_AAZ53503.1	SIGRS_11	.((((.((.((.((((((((.(((...(((.....((((.&.))))..))).))).))).)))))))..)).)))).	-16.6
gene146__aminopeptidase__id_AAZ53504.1SIGRS_11	gene146__aminopeptidase__id_AAZ53504.1	SIGRS_11	.((.....(((...((((((..(((.(..((((((((.&))))))))..).))).....)))))).)))..)).	-15.9
gene147_ung_uracil-dna_glycosylase__id_AAZ53505.1SIGRS_11	gene147_ung_uracil-dna_glycosylase__id_AAZ53505.1	SIGRS_11	.(((((...((((....((((((((((........(..((.&.))..).....))))))))))...)))).......))))).	-24.12
gene149_rpmA_50S_ribosomal_protein_L27__id_AAZ53507.1SIGRS_11	gene149_rpmA_50S_ribosomal_protein_L27__id_AAZ53507.1	SIGRS_11	.((.((.......(((..(((((......((((.&.))))....)))))))).......)))).	-13.54
gene150_lip2_lipase-esterase__id_AAZ53508.2SIGRS_11	gene150_lip2_lipase-esterase__id_AAZ53508.2	SIGRS_11	.(((((...(((.(..(((((....((((.....(((.&.)))......))))...)))))..).))).))).)).	-17.3
gene152_hypothetical_id_AAZ53509.2SIGRS_11	gene152_hypothetical_id_AAZ53509.2	SIGRS_11	(((.((...........((((((..((((.((((..((((.&.)))).))))..))))...)))))))).))).	-18.6
gene153__hexosephosphate_transport_id_AAZ53510.2SIGRS_11	gene153__hexosephosphate_transport_id_AAZ53510.2	SIGRS_11	.((((((((..((((((.((.&.)))))...))).)))))))).	-14.3
gene154_ldh_L-lactate_dehydrogenase__id_AAZ53511.1SIGRS_11	gene154_ldh_L-lactate_dehydrogenase__id_AAZ53511.1	SIGRS_11	.(((.((((((((((.(((..(((((..((.&))..)))))..)))))))..).))))).))).	-16.4
gene155__conserved_hypothetical_id_AAZ53512.2SIGRS_11	gene155__conserved_hypothetical_id_AAZ53512.2	SIGRS_11	.(((((((.(((..(((.((((..(((.(((((.(((.&)))))))).)))..)))).)))..)))..))))))).	-32.7
gene158_hemK_protoporphirogen_oxidase__id_AAZ53514.2SIGRS_11	gene158_hemK_protoporphirogen_oxidase__id_AAZ53514.2	SIGRS_11	.(((((((..........................((((((.&))))))))))))).	-15.16
gene159_gltX_glutamyl-tRNA_synthetase__id_AAZ53515.2SIGRS_11	gene159_gltX_glutamyl-tRNA_synthetase__id_AAZ53515.2	SIGRS_11	.(((............((((((((((.((((..((.(((.&.))).))..)))).))))...))).)))..........)))	-16.05
gene160_hypothetical_id_AAZ53516.2SIGRS_11	gene160_hypothetical_id_AAZ53516.2	SIGRS_11	.(((....(.(((((((........((((((((.&.)))))))).........)))))))..)......))).	-14.33
gene161__tRNA%2FrRNA_methyltransferase__id_AAZ53517.2SIGRS_11	gene161__tRNA%2FrRNA_methyltransferase__id_AAZ53517.2	SIGRS_11	.((((((...((((........(.((.......((((((.&.)))))))).)..........))))..)))))).	-17.78
gene162__putative_tRNA%2FrRNA_methyltransferase__id_AAZ53518.2SIGRS_11	gene162__putative_tRNA%2FrRNA_methyltransferase__id_AAZ53518.2	SIGRS_11	.((((((...(((((.(((((((((.&.))))))))))).......))).)))))).	-15.61
gene164__chromate_transport_id_AAZ53519.2SIGRS_11	gene164__chromate_transport_id_AAZ53519.2	SIGRS_11	((((...........((((((...(((.((.((((.((((.&.)))))))).))..)))...))))))..........)))).	-17.3
gene165__chromate_transport_id_AAZ53520.1SIGRS_11	gene165__chromate_transport_id_AAZ53520.1	SIGRS_11	.(((.(((.(((((.(((((((.....(((((((((((.&)))))))).))).)))))..))..))))).))).))).	-24.7
gene166__conserved_hypothetical_id_AAZ53521.1SIGRS_11	gene166__conserved_hypothetical_id_AAZ53521.1	SIGRS_11	.(((.....(((((((.((((((((...(((((.&)))))))))))))..)))))))......))).	-17.2
gene167__conserved_hypothetical_id_AAZ53522.1SIGRS_11	gene167__conserved_hypothetical_id_AAZ53522.1	SIGRS_11	.((.(((((....((((......(((((((.&.))))))).....)))).....).)))).)).	-17.2
gene168_tig_trigger_factor__id_AAZ53523.2SIGRS_11	gene168_tig_trigger_factor__id_AAZ53523.2	SIGRS_11	.(.((((.(((((..((.(((((((((.&.)))..)))))).......))..).)))).))))).	-15.7
gene169_hypothetical_id_AAZ53524.2SIGRS_11	gene169_hypothetical_id_AAZ53524.2	SIGRS_11	.((((.(.(((...((((((((.......(((((((.(.&.).)))))))......)))))))).))).).)))).	-15.72
gene170_rpe_ribulose-phosphate_3-epimerase__id_AAZ53525.2SIGRS_11	gene170_rpe_ribulose-phosphate_3-epimerase__id_AAZ53525.2	SIGRS_11	.(((.((((..((((..((((.((((((......(((.&)))......))))))....))))...))))..)))).)))	-24.7
gene171__Probable_GTPase_engC__id_AAZ53526.1SIGRS_11	gene171__Probable_GTPase_engC__id_AAZ53526.1	SIGRS_11	.((......((((.(....((..........(((((((((.&)))))))))...........))....).))))....)).	-13
gene172_gmk_guanylate_kinase__id_AAZ53527.1SIGRS_11	gene172_gmk_guanylate_kinase__id_AAZ53527.1	SIGRS_11	.((((.((.(((..(((((..(((((((((((.&.)))))..)))))))))))..))).)).)))).	-24.9
gene173__DNA_methylase__id_AAZ53528.1SIGRS_11	gene173__DNA_methylase__id_AAZ53528.1	SIGRS_11	.((((..((((((((((....(((.((.&)).)))....))))))))))..)))).	-19.8
gene174__conserved_hypothetical_id_AAZ53529.1SIGRS_11	gene174__conserved_hypothetical_id_AAZ53529.1	SIGRS_11	.((((((..((.(.(((.....(((((.&.)))))....))).............)))..)))))).	-18.64
gene175_era_GTP-binding_id_AAZ53530.1SIGRS_11	gene175_era_GTP-binding_id_AAZ53530.1	SIGRS_11	.((((((.......((((.((((((.&.)))))))))))))))).	-16.31
gene177__conserved_hypothetical_id_AAZ53532.1SIGRS_11	gene177__conserved_hypothetical_id_AAZ53532.1	SIGRS_11	.(((..(((((.....(((((...(((...(((((.&.)))))...)))....)))))..)))))..))).	-20.1
gene178_hypothetical_id_AAZ53533.2SIGRS_11	gene178_hypothetical_id_AAZ53533.2	SIGRS_11	.(((..........((((((((......(((((.(((.&.))).))))))))))))).................))).	-19.03
gene179__ABC_transporter_ATP-binding_and_permease_id_AAZ53534.1SIGRS_11	gene179__ABC_transporter_ATP-binding_and_permease_id_AAZ53534.1	SIGRS_11	.(((((.((((((((........((((((.&)))))).))))))))..................))))).	-15.71
gene180_deoB_phosphopentomutase__id_AAZ53535.1SIGRS_11	gene180_deoB_phosphopentomutase__id_AAZ53535.1	SIGRS_11	.((((.............(..((((((((.&))))))))..).............)))).	-13.87
gene181_hypothetical_id_AAZ53536.2SIGRS_11	gene181_hypothetical_id_AAZ53536.2	SIGRS_11	.(((..(.(.((..(..(((((...((((((....((((.&.))))))))))......)))))..)..)).))..))).	-17.4
gene182_hypothetical_id_ABP01102.1SIGRS_11	gene182_hypothetical_id_ABP01102.1	SIGRS_11	.((..((((((((.(..((((.((.(((((((.&.))))))).)).))))..).)))))))))).	-19.8
gene183_tlyA_haemolysin__id_AAZ53537.1SIGRS_11	gene183_tlyA_haemolysin__id_AAZ53537.1	SIGRS_11	.(((...((((....(((......((((.((((((.&))))))......))))......))).....)))).))).	-14.5
gene186_rluB_ribosomal_large_subunit_pseudouridine_synthase_B__id_AAZ53540.2SIGRS_11	gene186_rluB_ribosomal_large_subunit_pseudouridine_synthase_B__id_AAZ53540.2	SIGRS_11	.(((.....(((((.(((.((((...((((.((((((.&.))))))..))))....)))))))))))).....))).	-29.1
gene187_rplQ_50S_ribosomal_protein_L17__id_AAZ53541.1SIGRS_11	gene187_rplQ_50S_ribosomal_protein_L17__id_AAZ53541.1	SIGRS_11	.(((((.(((.....(((((..(((((.&)))))......)))))....)))))))).	-18.8
gene188_rpoA_DNA-directed_RNA_polymerase_alpha_subunit__id_AAZ53542.1SIGRS_11	gene188_rpoA_DNA-directed_RNA_polymerase_alpha_subunit__id_AAZ53542.1	SIGRS_11	.(((..(((((.(((.(((...(((((((..(((.&.)))..)))))))))).)))))))).))).	-15.7
gene190_rpsM_30S_ribosomal_protein_S13__id_AAZ53544.1SIGRS_11	gene190_rpsM_30S_ribosomal_protein_S13__id_AAZ53544.1	SIGRS_11	.((((((.........(((....(((.(((((....((.&.))...)))))))).))).)))))).	-15.2
gene191_rpmJ_50S_ribosomal_protein_L36__id_AAZ53545.1SIGRS_11	gene191_rpmJ_50S_ribosomal_protein_L36__id_AAZ53545.1	SIGRS_11	.((((..(((.....((((((((.((..(((((((.&))))))).)).)))))))).....)))..)).)).	-18.7
gene192_infA_translation_initiation_factor_IF-1__id_AAZ53546.2SIGRS_11	gene192_infA_translation_initiation_factor_IF-1__id_AAZ53546.2	SIGRS_11	.((((((((((........((((..........((((((.&.)))))).........))))...)))))))..))).	-13.51
gene193_map_methionine_aminopeptidase__id_AAZ53547.1SIGRS_11	gene193_map_methionine_aminopeptidase__id_AAZ53547.1	SIGRS_11	.(...((((((....(((((((((..((((.(((.&)))))))...))))..))))).)).))))....).	-15.5
gene194_adk_adenylate_kinase__id_AAZ53548.1SIGRS_11	gene194_adk_adenylate_kinase__id_AAZ53548.1	SIGRS_11	.(((.((.((((((...((((........(((.((.((((.&.)))).)).)))...)))))))))).))))).	-17.7
gene195_secY_preprotein_translocase_SecY_subunit__id_AAZ53549.1SIGRS_11	gene195_secY_preprotein_translocase_SecY_subunit__id_AAZ53549.1	SIGRS_11	.((.(((((......(((((((....(((.......(((.&.)))......)))...)))))))......)).))).)).	-15.22
gene196_rplO_50S_ribosomal_protein_L15__id_AAZ53550.2SIGRS_11	gene196_rplO_50S_ribosomal_protein_L15__id_AAZ53550.2	SIGRS_11	.(((((((((((((((...((((........(((.((.&.)))))))))...))))))).....)))))))).	-16.6
gene197_rpsE_30S_ribosomal_protein_S5__id_AAZ53551.1SIGRS_11	gene197_rpsE_30S_ribosomal_protein_S5__id_AAZ53551.1	SIGRS_11	.((((((....((((..(((.((..((((.((((.&.)))).))))..)).))).)))).)))))).	-16.5
gene198_rplR_50S_ribosomal_protein_L18__id_AAZ53552.2SIGRS_11	gene198_rplR_50S_ribosomal_protein_L18__id_AAZ53552.2	SIGRS_11	.(((..((((..((((((..(((.(((((((.&.))))....)))....)))..))))))...))))))).	-19.4
gene200_rpsH_30S_ribosomal_protein_S8__id_AAZ53554.1SIGRS_11	gene200_rpsH_30S_ribosomal_protein_S8__id_AAZ53554.1	SIGRS_11	.((((.((...(((((((.(((((((((.&.)))..)))))).)))))))...)).)))).	-21.2
gene201_rpsN_30S_ribosomal_protein_S14__id_AAZ53555.1SIGRS_11	gene201_rpsN_30S_ribosomal_protein_S14__id_AAZ53555.1	SIGRS_11	.((...((((((.......((((.(((((......((((.&)))).)))))))))..........))))))..)).	-14.93
gene202_rplE_50S_ribosomal_protein_L5__id_AAZ53556.2SIGRS_11	gene202_rplE_50S_ribosomal_protein_L5__id_AAZ53556.2	SIGRS_11	.((((((.(((((.((((...((((.&.)))).))))))))))))))).	-22.1
gene203_rplX_50S_ribosomal_protein_L24__id_AAZ53557.1SIGRS_11	gene203_rplX_50S_ribosomal_protein_L24__id_AAZ53557.1	SIGRS_11	((((((..........(((((.........((((...(((.&.)))..))))........))))).)))))).	-20.63
gene204_rplN_50S_ribosomal_protein_L14__id_AAZ53558.1SIGRS_11	gene204_rplN_50S_ribosomal_protein_L14__id_AAZ53558.1	SIGRS_11	.(((.....((.((((((.(((((((((.(((.&.))).))))))..))).))))))))...........))).	-15.99
gene205_rpsQ_30S_ribosomal_protein_S17__id_AAZ53559.2SIGRS_11	gene205_rpsQ_30S_ribosomal_protein_S17__id_AAZ53559.2	SIGRS_11	(((.((..(((.(((((..((((.(((........(((((.&))))).....))))))))))))..)))..)).))).	-15.42
gene206_rpmC_50S_ribosomal_protein_L29__id_AAZ53560.2SIGRS_11	gene206_rpmC_50S_ribosomal_protein_L29__id_AAZ53560.2	SIGRS_11	.(((((..(((...(((((((.((((......((((((.&.)))))).....)))).))..)).))))))..))))).	-15.3
gene207_rplP_50S_ribosomal_protein_L16__id_AAZ53561.1SIGRS_11	gene207_rplP_50S_ribosomal_protein_L16__id_AAZ53561.1	SIGRS_11	.(((.(((.((((....(((((....(((((((((.&.)).))).))))....))))))))).).)).))).	-17.7
gene208_rpsC_30S_ribosomal_protein_S3__id_AAZ53562.2SIGRS_11	gene208_rpsC_30S_ribosomal_protein_S3__id_AAZ53562.2	SIGRS_11	(((.....(((((((((((..((..((((..((((.((((.&))).)....))))))))..)).))).))))))))))).	-29.3
gene209_rplV_50S_ribosomal_protein_L22__id_AAZ53563.2SIGRS_11	gene209_rplV_50S_ribosomal_protein_L22__id_AAZ53563.2	SIGRS_11	.(((..(((....((((.(((((((((.(((.&.))).)))).))))).)))).........))).))).	-18.62
gene210_rpsS_30S_ribosomal_protein_S19__id_AAZ53564.1SIGRS_11	gene210_rpsS_30S_ribosomal_protein_S19__id_AAZ53564.1	SIGRS_11	.((.(((((...((((....(((.&.)))..))))....))))).)).	-13.2
gene211_rplB_50S_ribosomal_protein_L2__id_AAZ53565.1SIGRS_11	gene211_rplB_50S_ribosomal_protein_L2__id_AAZ53565.1	SIGRS_11	.((((....((((((.((..(((((((.......((((.&.))))......))))))).)).)))))).......)))).	-19.02
gene212_rplW_50S_ribosomal_protein_L23__id_AAZ53566.1SIGRS_11	gene212_rplW_50S_ribosomal_protein_L23__id_AAZ53566.1	SIGRS_11	.(((..((.((((.(..........((((((((((((.&.))))..))).)))))..........))))).))...))).	-15.15
gene213_rplD_50S_ribosomal_protein_L4__id_AAZ53567.2SIGRS_11	gene213_rplD_50S_ribosomal_protein_L4__id_AAZ53567.2	SIGRS_11	((((.(((.((((....((((............(((((((.&)))))))..))))....)))).)))........)))).	-17.44
gene216__conserved_hypothetical_id_AAZ53571.1SIGRS_11	gene216__conserved_hypothetical_id_AAZ53571.1	SIGRS_11	.((((.......(((((..(((((.(((((((((.&.))))))))))))))..)).)))......)))).	-17.62
gene217__protein_P97_-_copy_1__id_AAZ53572.1SIGRS_11	gene217__protein_P97_-_copy_1__id_AAZ53572.1	SIGRS_11	.((..(((..(((.(((((((((..((..(.((((.(.&.).)))).)..)).))))....))))).)))..))).)).	-17.6
gene218__protein_P102_-_copy_1__id_AAZ53573.1SIGRS_11	gene218__protein_P102_-_copy_1__id_AAZ53573.1	SIGRS_11	.(((((((.....(((((((((....((((..((((.&.)))).))))))))...))))).))))))).	-22
gene221__conserved_hypothetical_id_AAZ53576.2SIGRS_11	gene221__conserved_hypothetical_id_AAZ53576.2	SIGRS_11	.(((....(((((((...(((((...((.((.(((((.&.)))))..)).)).))))))))))))))).	-14.9
gene222_hypothetical_id_AAZ53577.1SIGRS_11	gene222_hypothetical_id_AAZ53577.1	SIGRS_11	.(((((........((..((((((((((.(((.&.)))....)))))).))))..))))))).	-20.5
gene225_ftsH_cell_division_id_AAZ53580.2SIGRS_11	gene225_ftsH_cell_division_id_AAZ53580.2	SIGRS_11	.((((((......((((((..(((.....(((((((.&.)))))))...)))..)))))))))))).	-15.9
gene226_lysS_lysyl-tRNA_synthetase__id_AAZ53581.2SIGRS_11	gene226_lysS_lysyl-tRNA_synthetase__id_AAZ53581.2	SIGRS_11	.(((.....(((...(((((..(((((((.((((((.&.)))))))))))))..))))).)))......))).	-15.7
gene228_trmE_tRNA_modification_GTPase_ThdF%2FTrmE__id_AAZ53583.1SIGRS_11	gene228_trmE_tRNA_modification_GTPase_ThdF%2FTrmE__id_AAZ53583.1	SIGRS_11	(((((((((.....((..((((((.....(((...(((((.&.)))))...)))))))))..))..)))))).))).	-20.3
gene230_hypothetical_id_AAZ53585.2SIGRS_11	gene230_hypothetical_id_AAZ53585.2	SIGRS_11	.(((((........((((..(((....(((((((((((((.&.)))).))))))))).)))..))))........))))).	-18.79
gene231_oppB-1_oligopeptide_ABC_transporter_system_permease__id_AAZ53586.1SIGRS_11	gene231_oppB-1_oligopeptide_ABC_transporter_system_permease__id_AAZ53586.1	SIGRS_11	.(..(...(((.(((((((.((((...(((((.&)))))....)))).......))))))).)))..)..).	-23.1
gene232_oppC-1_oligopeptide_transport_system_permease_id_AAZ53587.2SIGRS_11	gene232_oppC-1_oligopeptide_transport_system_permease_id_AAZ53587.2	SIGRS_11	.(((((((.(((......((((((......(((((((.&.)))))))........))))))..))).).)))))).	-18.54
gene233_oppD_oligopeptide_ABC_transporter_ATP-binding_id_AAZ53588.2SIGRS_11	gene233_oppD_oligopeptide_ABC_transporter_ATP-binding_id_AAZ53588.2	SIGRS_11	.((.((((((((..........((((..((((((.&)))))))))).........)))))))).)).	-16.81
gene234_oppF-1_oligopeptide_ABC_transporter_ATP-binding_id_AAZ53589.2SIGRS_11	gene234_oppF-1_oligopeptide_ABC_transporter_ATP-binding_id_AAZ53589.2	SIGRS_11	.((((..........((((..((.......((.((((((.&.)))))).))....))..))))...)))).	-15.52
gene235__conserved_hypothetical_id_AAZ53590.2SIGRS_11	gene235__conserved_hypothetical_id_AAZ53590.2	SIGRS_11	.(((.(((((((.(((..(((((.((((.&)))).)).....)))..))).)))))))))).	-15.4
gene236__lipoid_AAZ53591.2SIGRS_11	gene236__lipoid_AAZ53591.2	SIGRS_11	.((.(..((((.((....(((.....((((.&.)))).)))....)).))))..).)).	-15.8
gene239_hypothetical_id_AAZ53594.2SIGRS_11	gene239_hypothetical_id_AAZ53594.2	SIGRS_11	(..((((((((.(((((((.((((((...........(((.&.)))))))))))))))).....))).)))))..).	-14
gene242_nrdF_ribonucleoside-diphosphate_reductase_beta_chain__id_AAZ53597.2SIGRS_11	gene242_nrdF_ribonucleoside-diphosphate_reductase_beta_chain__id_AAZ53597.2	SIGRS_11	.(.(((((......((((.(..(((((......(((((((.&.)))))))..)))))....)..)))))))))).	-13.3
gene243__ISMHp1_transposase__id_ABP01103.1SIGRS_11	gene243__ISMHp1_transposase__id_ABP01103.1	SIGRS_11	.((((.....(((((.((((((.(((...(((((((.&.)))))))...)))....)))).))))))).))).).	-22.7
gene244_glyA_glycine_hydroxymethyltransferase__id_AAZ53598.1SIGRS_11	gene244_glyA_glycine_hydroxymethyltransferase__id_AAZ53598.1	SIGRS_11	.(((((.(((.......((((...((((((.....(((((.&.)))))))).)))...))))........)))....))))).	-14.06
gene245__methylmalonate-semialdehyde_dehydrogenase__id_AAZ53599.1SIGRS_11	gene245__methylmalonate-semialdehyde_dehydrogenase__id_AAZ53599.1	SIGRS_11	.(((...(((((((....((((((....(((...(((((.&)))))..))).....))))))....)))))))..))).	-20.2
gene246_iolC_myo-inositol_catabolism_id_AAZ53600.1SIGRS_11	gene246_iolC_myo-inositol_catabolism_id_AAZ53600.1	SIGRS_11	((((.(.((.....((((((((..((.(((.((.((((((.&.)))))).))....)))...))..)))))))))).).))))	-19.9
gene247_iolB_myo-inositol_catabolism_id_AAZ53601.2SIGRS_11	gene247_iolB_myo-inositol_catabolism_id_AAZ53601.2	SIGRS_11	.(((((((((............((((.(((((((((.&.))))))))).)))).......)))))..)))).	-16.41
gene248__myo-inositol_2-dehydrogenase__id_AAZ53602.2SIGRS_11	gene248__myo-inositol_2-dehydrogenase__id_AAZ53602.2	SIGRS_11	.((((((..((((.(((((((((((.&.)))))..)))))).))))...)))))).	-21.3
gene249_iolD_myo-inositol_catabolism_id_AAZ53603.1SIGRS_11	gene249_iolD_myo-inositol_catabolism_id_AAZ53603.1	SIGRS_11	.((((((((.(((((((..((.....((((((((.&))))))))..))...)))).....))).))))).))).	-18.5
gene250_iolE_myo-inositol_catabolism_id_AAZ53604.2SIGRS_11	gene250_iolE_myo-inositol_catabolism_id_AAZ53604.2	SIGRS_11	.((((.((.(((((((((.((((.....((.&.)).......)))).)))).))))))))))).	-19.6
gene251_mglA_ribose_ABC_transport_ATP-binding_id_AAZ53605.2SIGRS_11	gene251_mglA_ribose_ABC_transport_ATP-binding_id_AAZ53605.2	SIGRS_11	.(((..((....(((((((((.((.((((((..((.&.)).)))))).)).))))..)))))....))...))).	-15
gene252__putative_ribose_ABC_transporter__id_AAZ53607.2SIGRS_11	gene252__putative_ribose_ABC_transporter__id_AAZ53607.2	SIGRS_11	.(((.((..((((................((((((((.&.)))))))).......))))..))...))).	-18.9
gene253_rbsB_periplasmic_sugar-binding_id_AAZ53608.1SIGRS_11	gene253_rbsB_periplasmic_sugar-binding_id_AAZ53608.1	SIGRS_11	.(((((...(((.....(((((((.((((((((.&.))))))))))).)))).....)))...))))).	-19
gene254__myo-inositol_2-dehydrogenase__id_AAZ53609.1SIGRS_11	gene254__myo-inositol_2-dehydrogenase__id_AAZ53609.1	SIGRS_11	.(((...(((..((..........((((......((((.&)))).......))))..........)).)))...))).	-13.87
gene256_hypothetical_id_AAZ53611.1SIGRS_11	gene256_hypothetical_id_AAZ53611.1	SIGRS_11	.(.(((.(((((...((((((..((((.......((.&.)).......))))..)))))).)))))....)))).	-18.04
gene257__conserved_hypothetical_id_AAZ53612.2SIGRS_11	gene257__conserved_hypothetical_id_AAZ53612.2	SIGRS_11	.(((((..((((...(((.((((((((....(((((.&))))).....))).......)))))))).))))..)))))	-19.21
gene258_hypothetical_id_ABP01104.1SIGRS_11	gene258_hypothetical_id_ABP01104.1	SIGRS_11	.(((((.((..((((((.(((((((.((.&.)).)))..)))).......))).)))..)).))))).	-18.7
gene260_hypothetical_id_AAZ53614.2SIGRS_11	gene260_hypothetical_id_AAZ53614.2	SIGRS_11	.(((((...(((((.((..((((((((((((.&.)))))))....))))..)..)).)))))...))))).	-20.5
gene261_secD_protein-export_membrane_id_AAZ53615.1SIGRS_11	gene261_secD_protein-export_membrane_id_AAZ53615.1	SIGRS_11	.((((((.((((((...((((...(((.(((.(((((.&.))))).))))))))))...)))....))).)))))).	-18.8
gene262_hisS_histidyl-tRNA_synthetase__id_AAZ53616.1SIGRS_11	gene262_hisS_histidyl-tRNA_synthetase__id_AAZ53616.1	SIGRS_11	.(((((((....((((((((((((.&.))))))....))))))...)))............)))).	-15.7
gene263_aspS_aspartyl-tRNA_synthetase__id_AAZ53617.2SIGRS_11	gene263_aspS_aspartyl-tRNA_synthetase__id_AAZ53617.2	SIGRS_11	.(((((........(((((........((((..(((.(((.&.))).)).)..))))........))))).))))).	-20.29
gene264__conserved_hypothetical_id_AAZ53618.1SIGRS_11	gene264__conserved_hypothetical_id_AAZ53618.1	SIGRS_11	.((.(((..(..(((.((((....((((((((((.&.))))).)))))...)))).))).)..))).)).	-19.8
gene265_rpsT_30S_ribosomal_protein_S20__id_AAZ53619.1SIGRS_11	gene265_rpsT_30S_ribosomal_protein_S20__id_AAZ53619.1	SIGRS_11	.((((......(((((..((((((........((.((((.&.)))).))........))))))))))))))).	-13.49
gene266__conserved_hypothetical_id_AAZ53620.2SIGRS_11	gene266__conserved_hypothetical_id_AAZ53620.2	SIGRS_11	.((..((((..(((..((...((((.((((((((((.&.))))))).))))))).))..)))..)))).)).	-13.4
gene269_smf_DNA_processing_protein_SMF__id_AAZ53623.1SIGRS_11	gene269_smf_DNA_processing_protein_SMF__id_AAZ53623.1	SIGRS_11	.(((((...(((((((..(((..((((((...((.&.)).......))))))..)))..)))))))....))))).	-22.8
gene270_eno_enolase__id_AAZ53624.1SIGRS_11	gene270_eno_enolase__id_AAZ53624.1	SIGRS_11	.(.(((.(.((((..(((((((.(((.....(((((.&))))).....)))))))..)))..))))).))).).	-19.5
gene272__conserved_hypothetical_id_AAZ53626.2SIGRS_11	gene272__conserved_hypothetical_id_AAZ53626.2	SIGRS_11	.((.((.((((...........((((((((((.&.))))))))))...........)))))))).	-13.05
gene273_lip_triacylglycerol_lipase__id_AAZ53627.1SIGRS_11	gene273_lip_triacylglycerol_lipase__id_AAZ53627.1	SIGRS_11	.((....(((((((((...((((((.....(((((.&.)))))..))))))..)))))...........)))))).	-14.4
gene274_lplA_lipoate-protein_ligase_A__id_AAZ53628.2SIGRS_11	gene274_lplA_lipoate-protein_ligase_A__id_AAZ53628.2	SIGRS_11	.((((((....(((((((.......((((((((.(((.&.))).)))))))).....)))).))).)))..))).	-15.4
gene275_hypothetical_id_AAZ53629.2SIGRS_11	gene275_hypothetical_id_AAZ53629.2	SIGRS_11	.((((.(((.((((....(((((((.(((((.&.)))))..))))......)))..))))))).)))).	-18.1
gene276_dnaX_DNA_polymerase_III_gamma_and_tau_subunit__id_AAZ53630.2SIGRS_11	gene276_dnaX_DNA_polymerase_III_gamma_and_tau_subunit__id_AAZ53630.2	SIGRS_11	.(....(((((((.........(((((((....((..(((.&.)))..)).))))))).)))))))....).	-20.2
gene277__conserved_hypothetical_id_AAZ53631.2SIGRS_11	gene277__conserved_hypothetical_id_AAZ53631.2	SIGRS_11	.(((((............(((((((((.(((((((.&.))))))).))))))))).........))))).	-18.3
gene278_recR_recombination_protein_recR__id_AAZ53632.1SIGRS_11	gene278_recR_recombination_protein_recR__id_AAZ53632.1	SIGRS_11	.(((((.((((..((((((.......(((((.((((((.&.)).)))).))))).......))))))..))))..))))).	-25.64
gene279_tmk_thymidylate_kinase__id_AAZ53633.2SIGRS_11	gene279_tmk_thymidylate_kinase__id_AAZ53633.2	SIGRS_11	((.(((.(.(((...(((......(.(((.(((((((.((.&)).))))))).))).)......))).))).).))).)).	-20.2
gene280__DNA_polymerase_III_delta_subunit__id_AAZ53634.2SIGRS_11	gene280__DNA_polymerase_III_delta_subunit__id_AAZ53634.2	SIGRS_11	.((((..(.((((((......(.(((((..((((((((.&.))))))))....))))).)..)))))).)....)))).	-15.8
gene281__conserved_hypothetical_id_AAZ53635.2SIGRS_11	gene281__conserved_hypothetical_id_AAZ53635.2	SIGRS_11	.(((.(((((...((((((((((((......((.&.)).).)))))))....))))...))).))....))).	-16.5
gene282_hpt_hypoxanthine_phosphoribosyltransferase__id_AAZ53636.1SIGRS_11	gene282_hpt_hypoxanthine_phosphoribosyltransferase__id_AAZ53636.1	SIGRS_11	((((((.((((((((((....(((((.((((.&.)))).)).)))...))).)))......))))...))))))	-16.7
gene283__ABC_transporter_ATP-binding_id_AAZ53637.1SIGRS_11	gene283__ABC_transporter_ATP-binding_id_AAZ53637.1	SIGRS_11	.((...((((..(((.((((((((.....(((((.&.))))).)))))))).))).))))...)).	-13.5
gene284__ABC_transporter_ATP-binding_id_AAZ53638.1SIGRS_11	gene284__ABC_transporter_ATP-binding_id_AAZ53638.1	SIGRS_11	.(((((..((..(((......(((.....((((((((.&.)).)))))).....))).......)))..))...))).))	-16.22
gene285__ABC_TRANSPORTER_PERMEASE_id_AAZ53639.1SIGRS_11	gene285__ABC_TRANSPORTER_PERMEASE_id_AAZ53639.1	SIGRS_11	.((((((..((((((((.(((((.....(((((.&.)))))...))))).))))))))...)))))).	-23.8
gene286_lig_DNA_ligase__id_AAZ53640.2SIGRS_11	gene286_lig_DNA_ligase__id_AAZ53640.2	SIGRS_11	.(((((((.(((((((..((((...(((((((.&.)))))))....)))).)))))))...)).))))).	-15.5
gene289_smpB_SsrA-binding_id_AAZ53643.1SIGRS_11	gene289_smpB_SsrA-binding_id_AAZ53643.1	SIGRS_11	.((..((((((((.(((((...((((((.((((...((.&.))...))))))))))......)))))))).))))).)).	-18.9
gene290__nuclease%2C_lipoid_AAZ53644.2SIGRS_11	gene290__nuclease%2C_lipoid_AAZ53644.2	SIGRS_11	.((...(((((.....((((.((......((((.(((.&.)))...))))......)))))).)))))...)).	-17.3
gene292__P97-like_id_AAZ53646.2SIGRS_11	gene292__P97-like_id_AAZ53646.2	SIGRS_11	.((((.((..(((((((......(((((((.((((..(((.&)))..)))).)))).)))..)))))))..)).)))).	-20
gene294_pheT_phenylalanyl-tRNA_synthetase_beta_chain__id_AAZ53648.1SIGRS_11	gene294_pheT_phenylalanyl-tRNA_synthetase_beta_chain__id_AAZ53648.1	SIGRS_11	.((((.((...(((...((.((..(((((..((((.&.))))..))))))).))..)))..)).)))).	-14.6
gene295_rpmF_50S_ribosomal_protein_L32__id_AAZ53649.1SIGRS_11	gene295_rpmF_50S_ribosomal_protein_L32__id_AAZ53649.1	SIGRS_11	.((((((.((((.((...(((.&.)))......))..))))..)))))).	-18.4
gene297_hypothetical_id_ABP01105.1SIGRS_11	gene297_hypothetical_id_ABP01105.1	SIGRS_11	.((((.((.....(((..((.(.((((..((..((.&.))..))..)))).......).))..))).....)).))))	-13.2
gene302_truB_tRNA_pseudouridine_synthase_B__id_AAZ53650.1SIGRS_11	gene302_truB_tRNA_pseudouridine_synthase_B__id_AAZ53650.1	SIGRS_11	.(((((((((.((.....((((...((((((.((.&.)).))))))...))))......))..))).))).))).	-17.3
gene304__conserved_hypothetical_id_AAZ53652.1SIGRS_11	gene304__conserved_hypothetical_id_AAZ53652.1	SIGRS_11	.((((((((.......((((..(((((.&.)))))..)))))))))))).	-20.21
gene305__transcriptional_regulator__id_AAZ53653.2SIGRS_11	gene305__transcriptional_regulator__id_AAZ53653.2	SIGRS_11	.(((.((((((.....(((((((.....((((..((((((.&.))))))....))))..))))))).....).))))).))).	-14.8
gene306_pyrG_CTP_synthase__id_AAZ53654.2SIGRS_11	gene306_pyrG_CTP_synthase__id_AAZ53654.2	SIGRS_11	.(((.((..(((((.((((((((((..((..(((.&)))..)).)))).))))...)).)))))..)).))).	-21
gene308_hypothetical_id_AAZ53656.1SIGRS_11	gene308_hypothetical_id_AAZ53656.1	SIGRS_11	((...((((.((.....(((((....((((.((..(((((.&.)))))..)).))))....))))))).)))).)).	-15.7
gene309_topA_DNA_topoisomerase_I__id_AAZ53657.2SIGRS_11	gene309_topA_DNA_topoisomerase_I__id_AAZ53657.2	SIGRS_11	.((((((((........(((..((((...(((.&.)))....))))..)))......)))))))).	-16.94
gene310_rplS_50S_ribosomal_protein_L19__id_AAZ53658.1SIGRS_11	gene310_rplS_50S_ribosomal_protein_L19__id_AAZ53658.1	SIGRS_11	.((((..((...(((((....(((((((.(((.&.))).))))))).....)))))..))..)))).	-26.6
gene311_trmD_tRNA_%28guanine-N1%29-methyltransferase__id_AAZ53659.1SIGRS_11	gene311_trmD_tRNA_%28guanine-N1%29-methyltransferase__id_AAZ53659.1	SIGRS_11	.(((.(((.((...(((.(((((..((((((((.&.)))))))).))))).)))......))))).).)).	-15.6
gene313_hypothetical_id_AAZ53661.1SIGRS_11	gene313_hypothetical_id_AAZ53661.1	SIGRS_11	((((((.....((((((.....(((((((...(((..(((.&.))).)))...)))))))....))))))......)))))).	-21.7
gene315_hypothetical_id_AAZ53664.1SIGRS_11	gene315_hypothetical_id_AAZ53664.1	SIGRS_11	.(((.(((((.(((((((((((((((((.&)))...))))))))).....)))))...)))))))).	-17.4
gene319_rpsR_30s_ribosomal_protein_S18__id_AAZ53667.2SIGRS_11	gene319_rpsR_30s_ribosomal_protein_S18__id_AAZ53667.2	SIGRS_11	(((..(((((((.(((.......(((......((.(((((.&.))))).))......)))....))).))).))))..))).	-20.5
gene320_ssb_single-strand_binding_id_AAZ53668.1SIGRS_11	gene320_ssb_single-strand_binding_id_AAZ53668.1	SIGRS_11	.(((((((.....((((...((((.&.))))))))....................))))))).	-13.71
gene321_rpsF_30S_ribosomal_protein_S6__id_AAZ53669.1SIGRS_11	gene321_rpsF_30S_ribosomal_protein_S6__id_AAZ53669.1	SIGRS_11	.(((((((((((.((.(((((((...(((((((.&.)))))))))))))))).))))))...))))).	-22.5
gene322_hypothetical_id_AAZ53670.1SIGRS_11	gene322_hypothetical_id_AAZ53670.1	SIGRS_11	.(((..((((((....((((......((((((((((.&.)).))))))))))))...))))))))).	-14.8
gene323_hypothetical_id_AAZ53671.2SIGRS_11	gene323_hypothetical_id_AAZ53671.2	SIGRS_11	.((((((.((...(((((.....(((...(((..((((.&))))..))).)))...)))))...)).))).))).	-13
gene324_hypothetical_id_AAZ53672.1SIGRS_11	gene324_hypothetical_id_AAZ53672.1	SIGRS_11	.((.((((..((.(((((...((((((...((((.&.))))...))))))...)))))..))..))))..)).	-17.1
gene326_hypothetical_id_AAZ53674.2SIGRS_11	gene326_hypothetical_id_AAZ53674.2	SIGRS_11	.((...(((((((....(((((((..((((((((.(((.&)))..))))).)))..)))))))..))))))))).	-22
gene327__permease__id_AAZ53675.1SIGRS_11	gene327__permease__id_AAZ53675.1	SIGRS_11	((((((((...((((.((((((.....(((.((((..(((.&.)))...))))))).))))))))))..)))))))).	-17.7
gene328_ugpQ_glycerophosphoryl_diester_phosphodiesterase__id_AAZ53676.1SIGRS_11	gene328_ugpQ_glycerophosphoryl_diester_phosphodiesterase__id_AAZ53676.1	SIGRS_11	((((.(.(((...(((((((((........((((...(((.&.)))....)))).....)))))))))...)))).)))).	-15.22
gene329__ABC_transporter_ATP-binding_id_AAZ53678.1SIGRS_11	gene329__ABC_transporter_ATP-binding_id_AAZ53678.1	SIGRS_11	.(((.((.(((((...((((((...(((((((.(((.&.))).)))))))...))))))...)).))).))..))).	-20.9
gene330__ABC_transporter_ATP-binding_id_AAZ53679.1SIGRS_11	gene330__ABC_transporter_ATP-binding_id_AAZ53679.1	SIGRS_11	.(((..(((((...((((((((.((((((.&)))))).))))))))..........)))))...))).	-15.22
gene331_hypothetical_id_ABP01106.1SIGRS_11	gene331_hypothetical_id_ABP01106.1	SIGRS_11	.((((.......(((((......(((...((((.((.((.&.)).)).)))).))).))))).......).))).	-14.14
gene332_hypothetical_id_ABP01107.1SIGRS_11	gene332_hypothetical_id_ABP01107.1	SIGRS_11	.(((((....((....((((..((((.......(((.&))).......)))).)))).....))....))))).	-13.54
gene333__conserved_hypothetical_id_AAZ53681.2SIGRS_11	gene333__conserved_hypothetical_id_AAZ53681.2	SIGRS_11	.(((((((((((.....(((.........((....((((.&))))....))..........))).....))))))))))).	-19.51
gene334_baiH_NADH-dependent_flavin_oxidoreductase__id_AAZ53682.1SIGRS_11	gene334_baiH_NADH-dependent_flavin_oxidoreductase__id_AAZ53682.1	SIGRS_11	.(((....(((((..(((((((((.......(((.&.)))...))).)))....)))..)))))....))).	-15.8
gene335_lplA-1_lipoate-protein_ligase_A__id_AAZ53683.1SIGRS_11	gene335_lplA-1_lipoate-protein_ligase_A__id_AAZ53683.1	SIGRS_11	.(((((..(((..((((((.....(((((.((....((((.&))).)...))))))).))))))..))).))))).	-18.1
gene336__conserved_hypothetical_id_AAZ53684.2SIGRS_11	gene336__conserved_hypothetical_id_AAZ53684.2	SIGRS_11	.((((.....(((((.(((.(((.......(((.&.))).......))).)))....)))))......)))).	-15.64
gene338_hypothetical_id_AAZ53686.2SIGRS_11	gene338_hypothetical_id_AAZ53686.2	SIGRS_11	.(((..........(((((((((((((.&.)))).)))))))))..........))).	-21.35
gene339__ABC_transporter_ATP-binding_id_AAZ53687.1SIGRS_11	gene339__ABC_transporter_ATP-binding_id_AAZ53687.1	SIGRS_11	.((((.(((((....((((((.(((((...((((.&))))......))))).))))))....))))).)))).	-22.2
gene342__conserved_hypothetical_id_AAZ53689.2SIGRS_11	gene342__conserved_hypothetical_id_AAZ53689.2	SIGRS_11	.((((....(((.(((.((.(((((((.((((.&.))))..)))))))..))..))).))).......)))).	-16.1
gene343_hypothetical_id_AAZ53690.2SIGRS_11	gene343_hypothetical_id_AAZ53690.2	SIGRS_11	.(((..(((....((((((((((.(((((.&.))))).)))..)))))))....))).))).	-13.7
gene344_hypothetical_id_AAZ53691.2SIGRS_11	gene344_hypothetical_id_AAZ53691.2	SIGRS_11	.(((((...((...(((((((......(((.((((((&.))))))))).)))))))..)).))))).	-15.3
gene345_hypothetical_id_AAZ53692.2SIGRS_11	gene345_hypothetical_id_AAZ53692.2	SIGRS_11	.(((..(((((((...((((((.(((((((((.&))))))))))))..)))...))))))).))).	-17.9
gene346__conserved_hypothetical_id_AAZ53693.2SIGRS_11	gene346__conserved_hypothetical_id_AAZ53693.2	SIGRS_11	.(((((................(((....(((((((((((.&.)).)))))))))...)))..))))).	-14.27
gene347__putative_transposase__id_AAZ53694.2SIGRS_11	gene347__putative_transposase__id_AAZ53694.2	SIGRS_11	.((((((....(((((((.((((..(((.&.)))....)))).))))))))).)))).	-19.8
gene349_hypothetical_id_AAZ53696.1SIGRS_11	gene349_hypothetical_id_AAZ53696.1	SIGRS_11	.((((......(((((((.(((.....((((((((((.&.))))))))))........))).))))))).....)))).	-26.82
gene350_hypothetical_id_AAZ53697.2SIGRS_11	gene350_hypothetical_id_AAZ53697.2	SIGRS_11	.(((((((((((........(((.........((.((((.&.)))).)))))........))))))))))).	-19.69
gene352_hypothetical_id_AAZ53698.2SIGRS_11	gene352_hypothetical_id_AAZ53698.2	SIGRS_11	.(((((((.(((.((((((....(((.....((((.&.)))).....))).))))))...)))..))))))).	-18.2
gene353__conserved_hypothetical_id_AAZ53699.2SIGRS_11	gene353__conserved_hypothetical_id_AAZ53699.2	SIGRS_11	.((((..(((((((......((((((((((.&))))))))))...))))))........)..)))).	-16.3
gene354_hypothetical_id_AAZ53700.1SIGRS_11	gene354_hypothetical_id_AAZ53700.1	SIGRS_11	.((..((((((((((((((((....(((((.&.)))))....)))).)).....))).)))))))..)).	-21.7
gene355_hypothetical_id_AAZ53701.1SIGRS_11	gene355_hypothetical_id_AAZ53701.1	SIGRS_11	((((..(((....(((...(((........((((((((((.&.))))))))))..)))....)))..))))))).	-16
gene356_hypothetical_id_AAZ53702.2SIGRS_11	gene356_hypothetical_id_AAZ53702.2	SIGRS_11	((((((....(((...(((((.....((((.((..(((((.&.)))))..)).)))).....)))))))).)))).)).	-17.7
gene357_hypothetical_id_AAZ53703.2SIGRS_11	gene357_hypothetical_id_AAZ53703.2	SIGRS_11	.((((........(((((.(((.....((((((((((.&.))))))))))........))).))))).......)))).	-22.18
gene358__subtilisin-like_serine_protease__id_AAZ53704.2SIGRS_11	gene358__subtilisin-like_serine_protease__id_AAZ53704.2	SIGRS_11	.(((((((((((........(((.........((.((((.&.)))).)))))........))))))))))).	-19.69
gene359__lipoid_AAZ53705.1SIGRS_11	gene359__lipoid_AAZ53705.1	SIGRS_11	.(((((............(((((....((((......(((.&))).......)))).....))))).))))).	-13.14
gene360_hypothetical_id_AAZ53706.2SIGRS_11	gene360_hypothetical_id_AAZ53706.2	SIGRS_11	.(((((((((((.(.(((...(((.&.)))...))).).))).)))))))).	-15.6
gene361__conserved_hypothetical_id_AAZ53707.1SIGRS_11	gene361__conserved_hypothetical_id_AAZ53707.1	SIGRS_11	(((((..(..(((((((.........((.(((((((((((.&))))))))))))).......))))))))..))))).	-22.69
gene363_hypothetical_id_AAZ53709.1SIGRS_11	gene363_hypothetical_id_AAZ53709.1	SIGRS_11	.((((..((((((((((.....(((((.((.&.)).))))))))).)))))))))).	-15.2
gene364_hypothetical_id_AAZ53710.2SIGRS_11	gene364_hypothetical_id_AAZ53710.2	SIGRS_11	.((((.(((.(.((.(((((.(((((...(((((((.&))))))).....))))).))))).))).)))..)))).	-19.2
gene365_hypothetical_id_AAZ53711.1SIGRS_11	gene365_hypothetical_id_AAZ53711.1	SIGRS_11	.(.((((((((..(((((..(((((((...((((.&.))))..))))))).....)))))..)))))))).).	-29.8
gene366_hypothetical_id_ABP01109.1SIGRS_11	gene366_hypothetical_id_ABP01109.1	SIGRS_11	(((((((..........((.((((..(((.(....(((((.&)))))......).)))...)))))).....))))))).	-14.36
gene368_hypothetical_id_AAZ53713.2SIGRS_11	gene368_hypothetical_id_AAZ53713.2	SIGRS_11	((((...((.((((.(((...(((..((..((((((..((.&.)).))))))..))..)))...))).)))).))...)))).	-17.4
gene369_hypothetical_id_AAZ53714.1SIGRS_11	gene369_hypothetical_id_AAZ53714.1	SIGRS_11	.((((..(((..((...((((....(((((.&.)))))...))))...))..)))..)))).	-14.5
gene371_hypothetical_id_AAZ53715.1SIGRS_11	gene371_hypothetical_id_AAZ53715.1	SIGRS_11	.(((.((.((((((((...((((.......(((.&))).......))))))))))))..))..))).	-17.14
gene372_hypothetical_id_ABP01110.1SIGRS_11	gene372_hypothetical_id_ABP01110.1	SIGRS_11	.((((.((.(.......(((..(..((((((.(((((.&.)))))......)))))))..)))).)).)))).	-16.31
gene373_hypothetical_id_ABP01111.1SIGRS_11	gene373_hypothetical_id_ABP01111.1	SIGRS_11	.(((..((((((...((..((((((((.((((.&.))))))))))))..))...))))))..))).	-24.8
gene376_hypothetical_id_AAZ53718.1SIGRS_11	gene376_hypothetical_id_AAZ53718.1	SIGRS_11	((((..((.((.((((((((.......((((.((((((((.&.))))))))..)))).)))))))).)).)))))).	-18.7
gene379_hypothetical_id_AAZ53719.2SIGRS_11	gene379_hypothetical_id_AAZ53719.2	SIGRS_11	.((((((((..((((((((.(((.(.&.).))).)))))))).)))))))).	-16.1
gene380_hypothetical_id_AAZ53720.2SIGRS_11	gene380_hypothetical_id_AAZ53720.2	SIGRS_11	.(((((((.(((((((.........((((....((((.&))).)....))))....))))))).)))).))).	-19.82
gene381__conserved_hypothetical_id_AAZ53721.2SIGRS_11	gene381__conserved_hypothetical_id_AAZ53721.2	SIGRS_11	((((((..(((......((.(.((..(((...((((((((.&.))))))))..)))..)).)))......))).)))))).	-18.5
gene382__conserved_hypothetical_id_AAZ53722.1SIGRS_11	gene382__conserved_hypothetical_id_AAZ53722.1	SIGRS_11	.(((((.((((((.......(((.((((((.&)))))).))).........)))))).))))).	-16.89
gene383_hypothetical_id_AAZ53723.2SIGRS_11	gene383_hypothetical_id_AAZ53723.2	SIGRS_11	((...(((((((..(((..((((((..((...(((.((((&.))))))).)))))))).)))...)))))))....)).	-25.1
gene384__P60-like_lipoid_AAZ53724.1SIGRS_11	gene384__P60-like_lipoid_AAZ53724.1	SIGRS_11	(((((....(((((((.......((((........(((((.&.)))))....))))....)))))))))))).	-18.2
gene385_hit_HIT-like_id_AAZ53725.1SIGRS_11	gene385_hit_HIT-like_id_AAZ53725.1	SIGRS_11	.(((.((.(((((((.(((((.(((.&.))))))))..)))))))))))).	-20.8
gene386_hypothetical_id_AAZ53726.2SIGRS_11	gene386_hypothetical_id_AAZ53726.2	SIGRS_11	.(((((..(((..((((...(((..((.....((.((((.&.))))))...))..))).)))).)))))))).	-18.4
gene387_hypothetical_id_AAZ53727.1SIGRS_11	gene387_hypothetical_id_AAZ53727.1	SIGRS_11	.((((...((.(((((((.(((((((.&.)).).)))))).........))))).))...)))).	-15.7
gene388__amino_acid_permease__id_AAZ53728.1SIGRS_11	gene388__amino_acid_permease__id_AAZ53728.1	SIGRS_11	((((((..(((((...(((((.........(((((...((.&.))..))))))))))..)))))..)))))).	-20
gene389_glpF_glycerol_uptake_facilitator_id_AAZ53729.1SIGRS_11	gene389_glpF_glycerol_uptake_facilitator_id_AAZ53729.1	SIGRS_11	.((.(((((((.(((((.(((((..((((.&.))))...)))))..)))).)..)).))))))).	-15.1
gene390_glpK_glycerol_kinase__id_AAZ53730.1SIGRS_11	gene390_glpK_glycerol_kinase__id_AAZ53730.1	SIGRS_11	.(((...((((((......(((.((..(((..(((.&.))))))...)).))).........)))).))...))).	-16.36
gene391__P37-like_ABC_transporter_substrate-binding_lipoid_AAZ53731.1SIGRS_11	gene391__P37-like_ABC_transporter_substrate-binding_lipoid_AAZ53731.1	SIGRS_11	.(((..(((((.(((...(((((.(((((.(((.&.))).))))).)))))........))).)))))...))).	-22.3
gene392__ABC_transporter_ATP-binding_id_AAZ53732.1SIGRS_11	gene392__ABC_transporter_ATP-binding_id_AAZ53732.1	SIGRS_11	.(((.((...((...(((((.(((.....(((((((.&.))))))).........))).)))))..)).)).))).	-18.64
gene393__putative_ABC_transport_system_permease_protein_p69-like_id_AAZ53733.1SIGRS_11	gene393__putative_ABC_transport_system_permease_protein_p69-like_id_AAZ53733.1	SIGRS_11	.((((......((.((((....(((((((.&.)))))))......)))).))......)))).	-18
gene394_hypothetical_id_AAZ53734.1SIGRS_11	gene394_hypothetical_id_AAZ53734.1	SIGRS_11	.(((.(((....((((((.((((((((((..(.&)...))))))))))..........)))))).))).))).	-17.2
gene395__conserved_hypothetical_id_AAZ53735.2SIGRS_11	gene395__conserved_hypothetical_id_AAZ53735.2	SIGRS_11	.(((.(((.(.((.(((((..((((...(((((.&)))))...))))......))))).)).).)))))).	-19.3
gene398__lipoid_AAZ53738.2SIGRS_11	gene398__lipoid_AAZ53738.2	SIGRS_11	.(((((.....(((.(((((((.(((....((((.&.)))).))).)).))))))))....))))).	-13.9
gene399__lipoid_AAZ53739.1SIGRS_11	gene399__lipoid_AAZ53739.1	SIGRS_11	.(((..((.(..(((((((...(((((....((.&.))...)))))..)))).)))..).))..))).	-13.5
gene400__ABC_transporter_permease_id_AAZ53740.2SIGRS_11	gene400__ABC_transporter_permease_id_AAZ53740.2	SIGRS_11	.(((((((.(((((((((((.((((((.&.)))))).)))....))))))))))))))).	-23.5
gene401__ABC_transport_permease_id_AAZ53741.2SIGRS_11	gene401__ABC_transport_permease_id_AAZ53741.2	SIGRS_11	((.((.(((.........(((.((((((((((((((.(((.&.))).))))))...))))))...)).)))..))).)).)).	-15.2
gene402__ABC_transporter_permease_id_AAZ53742.2SIGRS_11	gene402__ABC_transporter_permease_id_AAZ53742.2	SIGRS_11	.(((((....((((((..((.(((.((((((.&.)).)))).))).))..))))))..))))).	-15.5
gene403__Lppt_id_AAZ53743.1SIGRS_11	gene403__Lppt_id_AAZ53743.1	SIGRS_11	.(((((.......((..((((((..(((((((.&.))))....))).))))))..))...))))).	-18.9
gene405_sgaA_PTS_system%2C_IIA_component__id_AAZ53745.1SIGRS_11	gene405_sgaA_PTS_system%2C_IIA_component__id_AAZ53745.1	SIGRS_11	.((((...(((((((......((..((((..((((((.&.))))))..))))..)))))))))......)))).	-13.7
gene406__PTS_system_enzyme_IIB_component__id_AAZ53746.1SIGRS_11	gene406__PTS_system_enzyme_IIB_component__id_AAZ53746.1	SIGRS_11	.(((((((...(((((((((........(((((((((.&.)))))))))..)))).)))))))))).)).	-29.5
gene408__conserved_hypothetical_id_AAZ53748.1SIGRS_11	gene408__conserved_hypothetical_id_AAZ53748.1	SIGRS_11	.((((..((((.((((((((((.&.))))))))).).))))..)))).	-15.4
gene409__lipoid_AAZ53749.1SIGRS_11	gene409__lipoid_AAZ53749.1	SIGRS_11	.(((((.((((.(((.....((((.(...(((.(((.&))).)))....).)))).....)))..))))))))).	-18.8
gene410__ABC_transport_ATP-binding_id_AAZ53750.2SIGRS_11	gene410__ABC_transport_ATP-binding_id_AAZ53750.2	SIGRS_11	((((.(.((((((((....(((((...(((((((.&)))))))...))))).)))))))).).)))).	-14
gene413__proline_dipeptidase__id_AAZ53753.2SIGRS_11	gene413__proline_dipeptidase__id_AAZ53753.2	SIGRS_11	.(((((.(..((.(((((((...((((((((((.&.))))))))))......)))).)))))..).))))).	-18.8
gene414__ABC_transporter_ATP-binding_id_AAZ53754.1SIGRS_11	gene414__ABC_transporter_ATP-binding_id_AAZ53754.1	SIGRS_11	.((((((((.........((((...((((.(((((.&.)))))..............))))....)))).))))))))	-19.96
gene415__thioredoxin__id_AAZ53755.1SIGRS_11	gene415__thioredoxin__id_AAZ53755.1	SIGRS_11	(((((((.((....(((.((((((((.&.)))...)))))))).))..))))))).	-14.7
gene416_proS_prolyl-tRNA_synthetase__id_AAZ53756.1SIGRS_11	gene416_proS_prolyl-tRNA_synthetase__id_AAZ53756.1	SIGRS_11	.((.((...........((((.(((((((((((.((.&)).))))))))).)).))))............)).)).	-14.8
gene421_hypothetical_id_AAZ53759.1SIGRS_11	gene421_hypothetical_id_AAZ53759.1	SIGRS_11	.((((..((.(((((.((((...(((((((.&.))))))).....))))..))))).))..)))).	-18.7
gene422__conserved_hypothetical_id_AAZ53760.1SIGRS_11	gene422__conserved_hypothetical_id_AAZ53760.1	SIGRS_11	.((.(((....((((((((..((.((((......(((.&.))).......)))).))))))))))..))).)).	-13.82
gene424_ftsZ_cell_division_protein_ftsZ__id_AAZ53762.2SIGRS_11	gene424_ftsZ_cell_division_protein_ftsZ__id_AAZ53762.2	SIGRS_11	.((((((...(...((.((((((...((((...((((((.&))))))...))))....)))))).))...)...)))))).	-19.7
gene426__DNA_methylase__id_AAZ53764.2SIGRS_11	gene426__DNA_methylase__id_AAZ53764.2	SIGRS_11	.(((.(((((.((((((....(((((.......((((.&))))))))))))))).))))).))).	-18.51
gene427_metS_methionyl-tRNA_synthetase__id_AAZ53765.1SIGRS_11	gene427_metS_methionyl-tRNA_synthetase__id_AAZ53765.1	SIGRS_11	.((((.....((((...(.(((.(((((((((((((.&.)))))...))))))))))))...)))).....)))).	-23.2
gene428__conserved_hypothetical_id_AAZ53766.1SIGRS_11	gene428__conserved_hypothetical_id_AAZ53766.1	SIGRS_11	.((((.(((((..((((((((.(((.(((((((.&.))))))).))).))))))))......))).)).)))).	-14.4
gene429_rnc_ribonuclease_III__id_AAZ53767.1SIGRS_11	gene429_rnc_ribonuclease_III__id_AAZ53767.1	SIGRS_11	.(((....(((((..((..(((((..(((...((((.((.&.))))))...)))..)))))..)))))))....))).	-21.6
gene430_hypothetical_id_AAZ53768.2SIGRS_11	gene430_hypothetical_id_AAZ53768.2	SIGRS_11	.(((.(((.....((((.(((((...((.((((.((((.&.)))).)))).))))))))))).)))..))).	-20.1
gene431_hypothetical_id_AAZ53769.2SIGRS_11	gene431_hypothetical_id_AAZ53769.2	SIGRS_11	.(((((.........(((((((((((((..(((.(((((.&.))))).)))..))))))).))..)).)).......)))))	-19.29
gene433_hypothetical_id_AAZ53771.2SIGRS_11	gene433_hypothetical_id_AAZ53771.2	SIGRS_11	.(((..((((....(((((((......((((((((((((.&))))))))))))......))).)))).))))))).	-17.2
gene434_pcrA_ATP-dependent_helicase_PcrA__id_AAZ53772.2SIGRS_11	gene434_pcrA_ATP-dependent_helicase_PcrA__id_AAZ53772.2	SIGRS_11	((((.((.((((((((.(..((((..((((.(.....(((.&))).....).))))..))))..).)))))))).)).))))	-27.7
gene436_ruvA_holliday_junction_DNA_helicase_RuvA__id_AAZ53774.1SIGRS_11	gene436_ruvA_holliday_junction_DNA_helicase_RuvA__id_AAZ53774.1	SIGRS_11	.((((((........(((.(((............((((((.&.)))))).....))).))).)))))).	-16.03
gene438__conserved_hypothetical_id_AAZ53776.2SIGRS_11	gene438__conserved_hypothetical_id_AAZ53776.2	SIGRS_11	((.((((((..(((..........((((.(((....((((.&.))))....))).)))))))..)).)))).)).	-16.7
gene440_hypothetical_id_AAZ53778.1SIGRS_11	gene440_hypothetical_id_AAZ53778.1	SIGRS_11	.((....((((((((......(((((((((((((.(.&).)))))))))))))..)))))))).)).	-18.8
gene444__conserved_hypothetical_id_AAZ53781.2SIGRS_11	gene444__conserved_hypothetical_id_AAZ53781.2	SIGRS_11	.((.....(((((((.(((((....(((((((((.&)))))))))...)))))))))))).....)).	-13.8
gene445__putative_ICEF-II__id_AAZ53782.2SIGRS_11	gene445__putative_ICEF-II__id_AAZ53782.2	SIGRS_11	.(((((...(((((....(((((((((.&.))))))))).)))))......))))).	-14.4
gene447_trsE_TRSE-like_id_AAZ53784.2SIGRS_11	gene447_trsE_TRSE-like_id_AAZ53784.2	SIGRS_11	.(((((...(((.......(((((.((.((((..(.&)...)))).)).))))).......))).....))))).	-15.14
gene448_hypothetical_id_ABP01112.1SIGRS_11	gene448_hypothetical_id_ABP01112.1	SIGRS_11	.((((((((((((((((((((.((.&)).)))))))))))).....))))).))).	-20.1
gene449_hypothetical_id_AAZ53785.2SIGRS_11	gene449_hypothetical_id_AAZ53785.2	SIGRS_11	.(..(((((.......(((......(((....((.(((((.&)))))....))......))).....))).)))))..).	-15.7
gene450_hypothetical_id_ABP01113.1SIGRS_11	gene450_hypothetical_id_ABP01113.1	SIGRS_11	.(((.(((((((((((............((((...((((.&.))))...)))).............))))))))))).))).	-26.91
gene451_hypothetical_id_AAZ53786.2SIGRS_11	gene451_hypothetical_id_AAZ53786.2	SIGRS_11	.((.(((((((((((.((((..(((((....(((((.&)))))....)))))))))))).))))..)).)).)).	-17.3
gene452_hypothetical_id_ABP01114.1SIGRS_11	gene452_hypothetical_id_ABP01114.1	SIGRS_11	.(...(((..(((((((((((((...(((((((((.&.)))))..)))))))))))))))))..)))..).	-18
gene453_hypothetical_id_ABP01115.1SIGRS_11	gene453_hypothetical_id_ABP01115.1	SIGRS_11	.(((((((((((.((((((..........((((.&)))).......)))))).))))..........))))))).	-13.43
gene454_hypothetical_id_AAZ53787.1SIGRS_11	gene454_hypothetical_id_AAZ53787.1	SIGRS_11	.((((((((((........((........((((((((.((.&.)).))))))))........))........)))))))))).	-25.28
gene456_hypothetical_id_AAZ53789.1SIGRS_11	gene456_hypothetical_id_AAZ53789.1	SIGRS_11	.(((....((((((....(((.((((..(((((..(((.&.)))..)))))..)))).))).)))))).....))).	-20.3
gene457_hypothetical_id_AAZ53790.2SIGRS_11	gene457_hypothetical_id_AAZ53790.2	SIGRS_11	.(((((...(.((.(..((((.(((((((((...((((.&.))))...))))))).)).))))..))))))))).	-19.2
gene459__putative_ICEF_Integrative_Conjugal_Element_-_IIC__id_AAZ53792.1SIGRS_11	gene459__putative_ICEF_Integrative_Conjugal_Element_-_IIC__id_AAZ53792.1	SIGRS_11	(((((((.....((((((((((..........((((((((.&.)))))))))))))....))))).....))))))).	-17.4
gene460_hypothetical_id_ABP01116.1SIGRS_11	gene460_hypothetical_id_ABP01116.1	SIGRS_11	.((((((..........(((((((.((((.&))))...........))))))))))))).	-15
gene462_hypothetical_id_AAZ53794.2SIGRS_11	gene462_hypothetical_id_AAZ53794.2	SIGRS_11	.((((((........(((((..((((((((.&.))))))))....)))))........)))))).	-14.09
gene463_efp_elongation_factor_EF-P__id_AAZ53795.1SIGRS_11	gene463_efp_elongation_factor_EF-P__id_AAZ53795.1	SIGRS_11	.(((((..(((..(((..((((((((...((((((.(((.&.))).))))))))))))))...)))......))).))))).	-16.7
gene464_tkt_transketolase__id_AAZ53796.1SIGRS_11	gene464_tkt_transketolase__id_AAZ53796.1	SIGRS_11	.((((.((((((((....((((.(((......((((((.&.))))))...))).))))...))))).))).)).)).	-14.9
gene465_hypothetical_id_AAZ53797.2SIGRS_11	gene465_hypothetical_id_AAZ53797.2	SIGRS_11	.(((.(..(((((((.(((.((((.(((((.&.))))).))))...........))).)))))))..)))).	-14.6
gene466_trmU_tRNA-%285-methylaminomethyl-2-thiouridylate%29_methyltransferase__id_AAZ53798.1SIGRS_11	gene466_trmU_tRNA-%285-methylaminomethyl-2-thiouridylate%29_methyltransferase__id_AAZ53798.1	SIGRS_11	.((...(((((((((((.....((((.(((((.&.))))).))))))))))).....))))...)).	-15.1
gene467__conserved_hypothetical_id_AAZ53799.2SIGRS_11	gene467__conserved_hypothetical_id_AAZ53799.2	SIGRS_11	.(((......((((((((..((((..(((....((.((.&.)).))....))).)))))))))))).....))).	-18.3
gene468_hypothetical_id_AAZ53800.2SIGRS_11	gene468_hypothetical_id_AAZ53800.2	SIGRS_11	.(((((.((((((..((((....(((((((.&.))))))).)))).))))))........))))).	-18.9
gene470__conserved_hypothetical_id_AAZ53802.2SIGRS_11	gene470__conserved_hypothetical_id_AAZ53802.2	SIGRS_11	.((((((..((........((.(((....((((((((((.&))))))))))....))).))........)).)))))).	-17.09
gene471__conserved_hypothetical_id_AAZ53803.2SIGRS_11	gene471__conserved_hypothetical_id_AAZ53803.2	SIGRS_11	.((((((..(..((...(((((.&.))))).))..)..)))))).	-17.8
gene472_sgaE_sugar_isomerase_SgaE__id_AAZ53804.1SIGRS_11	gene472_sgaE_sugar_isomerase_SgaE__id_AAZ53804.1	SIGRS_11	.((.((((..(((......((((((((((...((((.(((.&))).)))))))))).)))).......))))))))).	-20.12
gene473_sgaU_hexulose-6-phosphate_isomerase__id_AAZ53805.2SIGRS_11	gene473_sgaU_hexulose-6-phosphate_isomerase__id_AAZ53805.2	SIGRS_11	.(((((.(.(((((............(((((((((((.&.)))))))))))))))).))))..)).	-20.8
gene475__conserved_hypothetical_id_AAZ53807.2SIGRS_11	gene475__conserved_hypothetical_id_AAZ53807.2	SIGRS_11	.((.((((....(((((.((((((..((.(((.&.)))..))..)))))).))))))))))).	-13.6
gene476_hypothetical_id_AAZ53808.2SIGRS_11	gene476_hypothetical_id_AAZ53808.2	SIGRS_11	.((((..........((....((((((((((((.&.))))))))))))....)).........)))).	-20.61
gene479_hypothetical_id_AAZ53810.2SIGRS_11	gene479_hypothetical_id_AAZ53810.2	SIGRS_11	.((((.((..((((.((..(((.((.((..((((((((.&.)))))...)))..)).)))))..)).)))))))))).	-13.9
gene481_hypothetical_id_ABP01117.1SIGRS_11	gene481_hypothetical_id_ABP01117.1	SIGRS_11	.((......((((.(((((((((((((((.((..(((.&)))..)).))))))).))))))))....))))...)).	-15.1
gene482_hypothetical_id_ABP01118.1SIGRS_11	gene482_hypothetical_id_ABP01118.1	SIGRS_11	((((..((((((((....(((((((.......((((((((.&.)))).))))........)))))))..))))))))..))))	-22.26
gene483_hypothetical_id_ABP01119.1SIGRS_11	gene483_hypothetical_id_ABP01119.1	SIGRS_11	(((.((((.((...(((((((((((........(((((((.&.))))))).))))))))).))..)).))))........)))	-24.4
gene485_hypothetical_id_ABP01121.1SIGRS_11	gene485_hypothetical_id_ABP01121.1	SIGRS_11	(((((..((.(((.((((.........(((.(((..(((.&.)))..))).))).........)))))))))))))).	-16.07
gene486_hypothetical_id_ABP01122.1SIGRS_11	gene486_hypothetical_id_ABP01122.1	SIGRS_11	.(.((((((...((((((((.........((((((((.&.))).)))))........))))))))...)))))).).	-16.53
gene487_hypothetical_id_ABP01123.1SIGRS_11	gene487_hypothetical_id_ABP01123.1	SIGRS_11	.((((..((.....((((((.((((((...((((((.&))))))...)))))).))))))...))..)))).	-23.8
gene488_hypothetical_id_ABP01124.1SIGRS_11	gene488_hypothetical_id_ABP01124.1	SIGRS_11	.((((((.(((.......((((((((.(.((((((((((.&.)))))))))))))))))))))).)))))).	-25.21
gene489_hypothetical_id_AAZ53812.2SIGRS_11	gene489_hypothetical_id_AAZ53812.2	SIGRS_11	((..((((...((.(.((.((.......(((.((((..((.&.))..)))).)))...)).)).).))..))))..)).	-15.5
gene490_hypothetical_id_ABP01125.1SIGRS_11	gene490_hypothetical_id_ABP01125.1	SIGRS_11	.(((..((((.((.....(((((.(((.(((((((.&.))))))))))......)))))...)).))))....))).	-21.1
gene491_hypothetical_id_ABP01126.1SIGRS_11	gene491_hypothetical_id_ABP01126.1	SIGRS_11	(((((((((((((((............(((((((((((((.&.)).)))))))))))))))))))))..))))).	-27
gene492_hypothetical_id_AAZ53813.2SIGRS_11	gene492_hypothetical_id_AAZ53813.2	SIGRS_11	.((..(.....(((((((....(((((((..((((.&.)))).)))))))...)))))))...)..)).	-21.5
gene493_hypothetical_id_ABP01127.1SIGRS_11	gene493_hypothetical_id_ABP01127.1	SIGRS_11	.((..(((((((...(((.....(((..(((...(((..(.&.)..)))...))))))....)))..)).)).)))..)).	-18.1
gene494_hypothetical_id_AAZ53814.2SIGRS_11	gene494_hypothetical_id_AAZ53814.2	SIGRS_11	.((((((..((((((.....((((((((.(((((.&))))).))))))))..))))))......)))))).	-16
gene497__conserved_hypothetical_id_AAZ53817.2SIGRS_11	gene497__conserved_hypothetical_id_AAZ53817.2	SIGRS_11	.((((((...(((...(((((.(((((((((((.&.))))))))))).))))).))).)))))).	-23
gene499_metK_S-adenosylmethionine_synthetase__id_AAZ53818.2SIGRS_11	gene499_metK_S-adenosylmethionine_synthetase__id_AAZ53818.2	SIGRS_11	.(((.((..(..(((((....((.(((((...(((((.&.)))))...))))).))...))..)))..).))))).	-17
gene500__ABC_transporter_ATP-binding_id_AAZ53819.2SIGRS_11	gene500__ABC_transporter_ATP-binding_id_AAZ53819.2	SIGRS_11	.((((((((.((((((..(.....(((.(((.&.))))))....)..))).....))).....)))))))).	-18.6
gene503_acpD-1_acyl_carrier_protein_phosphodiesterase__id_AAZ53822.1SIGRS_11	gene503_acpD-1_acyl_carrier_protein_phosphodiesterase__id_AAZ53822.1	SIGRS_11	.(..(((.((......((((...((.(((((.(((((.&.))))))))))))..))))......)).)))..).	-14.2
gene504_rpmE_50S_ribosomal_protein_L31__id_AAZ53823.1SIGRS_11	gene504_rpmE_50S_ribosomal_protein_L31__id_AAZ53823.1	SIGRS_11	.(((....((((.(((((.(...(...((((((.(((.&))).)))..)))...)...).))))).))))...))).	-14.5
gene505_napA_neutrophil_activating_factor__id_AAZ53824.2SIGRS_11	gene505_napA_neutrophil_activating_factor__id_AAZ53824.2	SIGRS_11	.((((((..............(((((.(((((.(.&.).)))))...)))))....)))))).	-18.07
gene506_rluD_ribosomal_large_subunit_pseudouridine_synthase_D__id_AAZ53825.2SIGRS_11	gene506_rluD_ribosomal_large_subunit_pseudouridine_synthase_D__id_AAZ53825.2	SIGRS_11	.(((((((.((((((...((.....((((((...(((((.&.)))))))))))))...)))))).)))).))).	-17
gene507_rplA_50S_ribosomal_protein_L1__id_AAZ53826.1SIGRS_11	gene507_rplA_50S_ribosomal_protein_L1__id_AAZ53826.1	SIGRS_11	.(((((.......((.((((..((((..((((....(((.&.)))....))))..)))))))))).....))))).	-21.4
gene508_rplK_50S_ribosomal_protein_L11__id_AAZ53827.1SIGRS_11	gene508_rplK_50S_ribosomal_protein_L11__id_AAZ53827.1	SIGRS_11	.((((((((.(.((.(((((...((.((((.&))))))....))))).)).).))).))))).	-20.5
gene511_hypothetical_id_AAZ53828.1SIGRS_11	gene511_hypothetical_id_AAZ53828.1	SIGRS_11	(((((((....((.(((....(((.((((..(((((((((.&.)))))))))..)))).)))...))).))..))))))).	-23.4
gene513_hypothetical_id_AAZ53830.2SIGRS_11	gene513_hypothetical_id_AAZ53830.2	SIGRS_11	.(((((..(((((((..(((((((.&.))))..)))..)))))))..))))).	-16.9
gene514_pepA_leucyl_aminopeptidase__id_AAZ53831.2SIGRS_11	gene514_pepA_leucyl_aminopeptidase__id_AAZ53831.2	SIGRS_11	.((..((((((((....(((..(((((..(.((((((.&.)))))).)..)))))..)))...)))).))))..)).	-18.6
gene515__methlytransferase__id_AAZ53832.1SIGRS_11	gene515__methlytransferase__id_AAZ53832.1	SIGRS_11	.((((((((..............((....(((((((((((.&.))))))))).))....)))))))))).	-18.53
gene516_hypothetical_id_AAZ53833.2SIGRS_11	gene516_hypothetical_id_AAZ53833.2	SIGRS_11	.((((((.....(((((((((((((.(.(((..((.&))..))).).)).)))))..)))))).......)))))).	-17.9
gene517__conserved_hypothetical_id_AAZ53834.1SIGRS_11	gene517__conserved_hypothetical_id_AAZ53834.1	SIGRS_11	.(((((((((.(((...(((((((.(((((((.&)))))))..)))))))..))).)))).....)).))).	-19.4
gene518__conserved_hypothetical_id_AAZ53835.2SIGRS_11	gene518__conserved_hypothetical_id_AAZ53835.2	SIGRS_11	.((((.....(((.(((....((((((((((.(((.&)))..))))))))))...))).))).....)))).	-17.3
gene519__putative_ABC_transporter_atp-binding_id_AAZ53836.2SIGRS_11	gene519__putative_ABC_transporter_atp-binding_id_AAZ53836.2	SIGRS_11	.(.(((.(((......((((((((((((((.&.)))))))))))))).....))).))).).	-20
gene520__conserved_hypothetical_id_AAZ53837.1SIGRS_11	gene520__conserved_hypothetical_id_AAZ53837.1	SIGRS_11	(((.((((((.....((.............((((((((((.&)))))))))))).....))))))...))).	-15.31
gene521__conserved_hypothetical_id_AAZ53838.2SIGRS_11	gene521__conserved_hypothetical_id_AAZ53838.2	SIGRS_11	((((......((..((((((.......((((.(((((..(.&.)..))))).)))).))))))..)).....)))).	-15.7
gene522_ptsI_phosphoenolpyruvate-protein_phosphotransferase__id_AAZ53839.1SIGRS_11	gene522_ptsI_phosphoenolpyruvate-protein_phosphotransferase__id_AAZ53839.1	SIGRS_11	.((((((((.((((.....(((((((((((((((.&.)))))).)))))))))..)))).))))......)))).	-19
gene523_nadE_NH%283%29-dependent_NAD%2B_synthetase__id_AAZ53840.1SIGRS_11	gene523_nadE_NH%283%29-dependent_NAD%2B_synthetase__id_AAZ53840.1	SIGRS_11	.((((((.((((..((.((((..((..(((..(((((.&.)))))...)))....))..).))))))))))))))).	-25.3
gene524__conserved_hypothetical_id_AAZ53841.1SIGRS_11	gene524__conserved_hypothetical_id_AAZ53841.1	SIGRS_11	.(((((.(..((((.(((.((............(((.&.))).............)).))).))))..).))))).	-20.21
gene525_pfs_5%27-methylthioadenosine_nucleosidase_%2F_S-adenosylhomocysteine_nucleosidase__id_AAZ53842.2SIGRS_11	gene525_pfs_5%27-methylthioadenosine_nucleosidase_%2F_S-adenosylhomocysteine_nucleosidase__id_AAZ53842.2	SIGRS_11	.(.(((.....(((....(((((.(((((((((((.&.)))))))))))))))).......)))..)))).	-21
gene526__conserved_hypothetical_id_AAZ53843.2SIGRS_11	gene526__conserved_hypothetical_id_AAZ53843.2	SIGRS_11	.(((.((.((((((((((...........((.((((((.&)))))).))..............)))))))))))).))).	-18.31
gene527__conserved_hypothetical_id_AAZ53844.1SIGRS_11	gene527__conserved_hypothetical_id_AAZ53844.1	SIGRS_11	((.((...((((.((......(((.&.))).........)).))))....)).)).	-15.26
gene529_atpA_ATP_synthase_alpha_chain__id_AAZ53845.1SIGRS_11	gene529_atpA_ATP_synthase_alpha_chain__id_AAZ53845.1	SIGRS_11	((((((.((((...((((((.......(((((..(((((.&.)))))))))))))))))))).))).))).	-21.51
gene530__conserved_hypothetical_id_AAZ53846.2SIGRS_11	gene530__conserved_hypothetical_id_AAZ53846.2	SIGRS_11	.((((((.((...(((.((((..((...(((((((((.&.))))))).))...))..)))).))).)).)))))).	-25.1
gene532__conserved_hypothetical_id_AAZ53848.2SIGRS_11	gene532__conserved_hypothetical_id_AAZ53848.2	SIGRS_11	.(((..(((.(.((.....((((((((((..((.((.&.)).))..))))..)))))))).).)))....))).	-15.3
gene533__conserved_hypothetical_id_AAZ53849.2SIGRS_11	gene533__conserved_hypothetical_id_AAZ53849.2	SIGRS_11	.(((((......(((((((......(((.((((.((((.&.)))).)))).)))..)))))))..))))).	-15
gene535__conserved_hypothetical_id_AAZ53851.1SIGRS_11	gene535__conserved_hypothetical_id_AAZ53851.1	SIGRS_11	.(((((.....((((((...((...(((((((((.&.)).))...)))))......))....))))))..))))).	-18.9
gene536_hypothetical_id_AAZ53852.2SIGRS_11	gene536_hypothetical_id_AAZ53852.2	SIGRS_11	.((.(((((.((.(((.((..((((((((...((((((.&)))))).))))))))..)).))).)).)).))))).	-18.1
gene537_mgtE_putative_MG2%2B_transport_id_AAZ53853.2SIGRS_11	gene537_mgtE_putative_MG2%2B_transport_id_AAZ53853.2	SIGRS_11	.((.((.((((((((.(.(..(((((((((((((.&.))))).))))).)))..).).)))))))).)).)).	-19.2
gene538__conserved_hypothetical_id_AAZ53854.2SIGRS_11	gene538__conserved_hypothetical_id_AAZ53854.2	SIGRS_11	.(((.(((((...(((((((((((...(((((((.(((.&.))).))))))))))))))))))......)))))....)))	-24.1
gene539_hypothetical_id_AAZ53855.1SIGRS_11	gene539_hypothetical_id_AAZ53855.1	SIGRS_11	.(((..((((((.((.((((..(((((...((((.(((.&.))).))))...)))))...)))).))))))))..))).	-21.8
gene540_pgk_phosphoglycerate_kinase__id_AAZ53856.1SIGRS_11	gene540_pgk_phosphoglycerate_kinase__id_AAZ53856.1	SIGRS_11	.(((((........(((((...(((((..(((.&.)))..)))))))))).......))))).	-13.76
gene541_hypothetical_id_AAZ53857.1SIGRS_11	gene541_hypothetical_id_AAZ53857.1	SIGRS_11	.(((((.(..(((((...........((.((((.&.))))..)).......)))))..).))))).	-13.17
gene542_fruA_PTS_system%2C_fructose-specific_IIABC_component__id_AAZ53858.1SIGRS_11	gene542_fruA_PTS_system%2C_fructose-specific_IIABC_component__id_AAZ53858.1	SIGRS_11	.(((..(((((((((.(((..(((.&.)))))).)))))))))..))).	-15.7
gene543_hypothetical_id_AAZ53859.1SIGRS_11	gene543_hypothetical_id_AAZ53859.1	SIGRS_11	.(((((((((....(((((((((....((((((((.&.))))))))...))))...))))).))))))..))).	-26.1
gene544__mannose-6-phosphate_isomerase__id_AAZ53860.2SIGRS_11	gene544__mannose-6-phosphate_isomerase__id_AAZ53860.2	SIGRS_11	.(((((.....((((.........(((((((.((((((.&.))))))..)))))))......))))))))).	-17.06
gene545__ISMHp1_transposase__id_AAZ53861.1SIGRS_11	gene545__ISMHp1_transposase__id_AAZ53861.1	SIGRS_11	.((((.....(((((.((((((.(((...(((((((.&.)))))))...)))....)))).))))))).))).).	-22.7
gene546__putative_p216_surface_id_AAZ53862.1SIGRS_11	gene546__putative_p216_surface_id_AAZ53862.1	SIGRS_11	.(((((((((.........((((.......((((((((.&)))))))))))).........)))))).))).	-16.38
gene547__p76_membrane_protein_precursor__id_AAZ53863.1SIGRS_11	gene547__p76_membrane_protein_precursor__id_AAZ53863.1	SIGRS_11	((((......((((......(((((..((.((..((.(((.&.))).))..))))..))))))))))))).	-13.9
gene548__conserved_hypothetical_id_AAZ53864.2SIGRS_11	gene548__conserved_hypothetical_id_AAZ53864.2	SIGRS_11	.(((((.(((((.(((.(((..((.(((((.&.))))).)).....))).))).)))))))).)).	-18.2
gene549_hypothetical_id_AAZ53865.1SIGRS_11	gene549_hypothetical_id_AAZ53865.1	SIGRS_11	.((....(((((.((.........((((.....((((.&))))......))))........)).)))))....)).	-16.83
gene550__conserved_hypothetical_id_AAZ53866.2SIGRS_11	gene550__conserved_hypothetical_id_AAZ53866.2	SIGRS_11	.((((((((..(((((((..(.......(((((.&)))))....)..)))))))..))..)))))).	-20.2
gene551_oppF_oligopeptide_ABC_transporter_ATP-binding_id_AAZ53867.2SIGRS_11	gene551_oppF_oligopeptide_ABC_transporter_ATP-binding_id_AAZ53867.2	SIGRS_11	((..(((....((..((.((((((((......((((((((.&.))))))))......))))))))))..))..)))..)).	-18.3
gene553_oppC_oligopeptide_transport_system_permease_id_AAZ53869.1SIGRS_11	gene553_oppC_oligopeptide_transport_system_permease_id_AAZ53869.1	SIGRS_11	.(.((((((((.(((((.....((((((.&.)))))).......))))).))))).))).).	-18.7
gene554_oppB_oligopeptide_ABC_transporter_permease_id_AAZ53870.2SIGRS_11	gene554_oppB_oligopeptide_ABC_transporter_permease_id_AAZ53870.2	SIGRS_11	(((((.((((....((((......((((((((......((.&.))....))))))))))))..))))....))))).	-16.9
gene555__lipoid_AAZ53871.1SIGRS_11	gene555__lipoid_AAZ53871.1	SIGRS_11	.(((......((((.....((.((.(((((((((.(((.&.)))..))))).)))).))....)).....)))).))).	-20.6
gene557_pdhD_dihydrolipoamide_dehydrogenase__id_AAZ53873.1SIGRS_11	gene557_pdhD_dihydrolipoamide_dehydrogenase__id_AAZ53873.1	SIGRS_11	.(((..((..((((.(((((((((((((.&.))))).)))))........))).))))..))..))).	-15.5
gene559_pta_phosphate_acetyltransferase__id_AAZ53875.1SIGRS_11	gene559_pta_phosphate_acetyltransferase__id_AAZ53875.1	SIGRS_11	.(((((((...((.((.......((((....((((((.&))))))....))))......)))).))))))).	-21.02
gene560_hypothetical_id_AAZ53876.1SIGRS_11	gene560_hypothetical_id_AAZ53876.1	SIGRS_11	.(.(.(((......((((((..(((((((((((.&.))))))))))).))))))......))).).).	-19.1
gene561__conserved_hypothetical_id_AAZ53877.2SIGRS_11	gene561__conserved_hypothetical_id_AAZ53877.2	SIGRS_11	.((..((((..((((....(((((((....((((((.&.)))))))))))))..))))..))))..)).	-15.1
gene562__conserved_hypothetical_id_ABP01128.1SIGRS_11	gene562__conserved_hypothetical_id_ABP01128.1	SIGRS_11	.(((..(((....((.......((((..(((((((((.&.)))))))))....)))).....))..))).))).	-14
gene564__46K_surface_antigen_precursor__id_AAZ53879.1SIGRS_11	gene564__46K_surface_antigen_precursor__id_AAZ53879.1	SIGRS_11	.(((.((.(((.(((((((.....((((....(((((.&)))))....))))...)))))))....))).))))).	-20
gene565_xylG_xylose_ABC_transporter_ATP-binding_id_AAZ53880.2SIGRS_11	gene565_xylG_xylose_ABC_transporter_ATP-binding_id_AAZ53880.2	SIGRS_11	.(((((.......((.(((..(((..((((..((((.&.))))..))))..)))...)))))......))))).	-16.92
gene566_xylH_xylose_ABC_transporter_permease_id_AAZ53881.1SIGRS_11	gene566_xylH_xylose_ABC_transporter_permease_id_AAZ53881.1	SIGRS_11	.(((.(((..((((((..((((((((((.&.))))))))))..)......))))).))).))).	-17.4
gene567_hypothetical_id_AAZ53882.2SIGRS_11	gene567_hypothetical_id_AAZ53882.2	SIGRS_11	.((((((((.((((((((.((((((..(((.&.)))..))).)))))))))...)).)))).....)))).	-19.5
gene568_glck_glucokinase__id_AAZ53883.2SIGRS_11	gene568_glck_glucokinase__id_AAZ53883.2	SIGRS_11	.(((..(((((((............(((..((.(((((((.&)))))))...)).)))........)))))))..))).	-17.15
gene569_hypothetical_id_AAZ53884.2SIGRS_11	gene569_hypothetical_id_AAZ53884.2	SIGRS_11	.((...(((((((...((.(((((.(((.&.)))..)))))......))..))))).))...)).	-14.5
gene571_hypothetical_id_AAZ53886.2SIGRS_11	gene571_hypothetical_id_AAZ53886.2	SIGRS_11	.((((((.((....(((..((.(((((.......((((((.&))))))....)))))...))..)))..)).))).))).	-13.4
gene572_pepF_oligoendopeptidase_F__id_AAZ53887.2SIGRS_11	gene572_pepF_oligoendopeptidase_F__id_AAZ53887.2	SIGRS_11	.(((((...........(((((((((.((((((((((.&))))))).....))).)))))))))))))).	-13.6
gene573__conserved_hypothetical_id_AAZ53888.2SIGRS_11	gene573__conserved_hypothetical_id_AAZ53888.2	SIGRS_11	.(((..(((((..(((((((........(((((.(((((.&))))).))))).......))).))))..)).)))))).	-20.76
gene574_tufA_elongation_factor_EF-Tu__id_AAZ53889.1SIGRS_11	gene574_tufA_elongation_factor_EF-Tu__id_AAZ53889.1	SIGRS_11	.(.(((((.(........((.(.((((((...(((((((.&.)).))))).........)))))).).))..))))))).	-22.2
gene575_lon_heat_shock_ATP-dependent_protease__id_AAZ53890.2SIGRS_11	gene575_lon_heat_shock_ATP-dependent_protease__id_AAZ53890.2	SIGRS_11	.(((...((.((...(((..((((...((((((..((.&))..))))))..))))....)))..)).))..))).	-15.2
gene576__conserved_hypothetical_id_AAZ53891.1SIGRS_11	gene576__conserved_hypothetical_id_AAZ53891.1	SIGRS_11	.((((...(((((((((....(((.((((.((.&)).))))..))).....))))))))))))).	-16.6
gene577_upp_uracil_phosphoribosyltransferase__id_AAZ53892.1SIGRS_11	gene577_upp_uracil_phosphoribosyltransferase__id_AAZ53892.1	SIGRS_11	.((((((((((((....................(((((.&.)))))...))))).))))))).	-17.4
gene578_deoC_deoxyribose-phosphate_aldolase__id_AAZ53893.1SIGRS_11	gene578_deoC_deoxyribose-phosphate_aldolase__id_AAZ53893.1	SIGRS_11	((......(.(((((((.(((.((...(((.(((.(((((.&.))))).))).))))).))).)))))).).)......)).	-20.1
gene580_pmsR_peptide_methionine_sulfoxide_reductase__id_AAZ53895.1SIGRS_11	gene580_pmsR_peptide_methionine_sulfoxide_reductase__id_AAZ53895.1	SIGRS_11	.(((......((.(((((..(((((.(((..(((..((((.&.)))).))).))).))))).))))).)).....))).	-15.5
gene581_hypothetical_id_AAZ53896.2SIGRS_11	gene581_hypothetical_id_AAZ53896.2	SIGRS_11	.(((((((((((..((.....(((..((((.&.))))..)))......))..)).))))..))))).	-15.4
gene582_pgiB_glucose-6-phosphate_isomerase__id_AAZ53897.1SIGRS_11	gene582_pgiB_glucose-6-phosphate_isomerase__id_AAZ53897.1	SIGRS_11	.(..((((...(.(((......((((((((......((((.&))))......)))))))).....))).)..))))..).	-15.1
gene584__phosphatidate_cytidylyltransferase_synthase__id_AAZ53899.1SIGRS_11	gene584__phosphatidate_cytidylyltransferase_synthase__id_AAZ53899.1	SIGRS_11	((((((........((((((...((.....((((..((((.&.))))....))))))...)))))))))))).	-20.8
gene585_frr_ribosome_recycling_factor__id_AAZ53900.2SIGRS_11	gene585_frr_ribosome_recycling_factor__id_AAZ53900.2	SIGRS_11	((((...(((((....((((..(((((...((((((((((.&.)))))))))).))))).))))...)))))....)))).	-22.3
gene586_pyrH_uridylate_kinase__id_AAZ53901.1SIGRS_11	gene586_pyrH_uridylate_kinase__id_AAZ53901.1	SIGRS_11	.((..(((((((..(((.(((.....((((.((((((.&.))))))..))))...))).)))...)))))))..)).	-18.1
gene587_hypothetical_id_AAZ53902.2SIGRS_11	gene587_hypothetical_id_AAZ53902.2	SIGRS_11	.((((..(.(((((..(((((((((((((.((((.&.)))).))))...))))..)))))..))))).)...)))).	-20.5
gene588__conserved_hypothetical_id_AAZ53903.2SIGRS_11	gene588__conserved_hypothetical_id_AAZ53903.2	SIGRS_11	.((.(((((.((((((((......(((((((((.&.)))))))))......))))))))....))))).)).	-15.6
gene589__conserved_hypothetical_id_AAZ53904.2SIGRS_11	gene589__conserved_hypothetical_id_AAZ53904.2	SIGRS_11	.((.((((..(((....((((.(((((..(((((..((((.&.))))..))))))))).).)))).))))))).)).	-15
gene590__conserved_hypothetical_id_AAZ53905.2SIGRS_11	gene590__conserved_hypothetical_id_AAZ53905.2	SIGRS_11	.(((((((..(((((..(((((((......(((.&.)))....))))))))))))..)))..)))).	-16
gene591_potC_spermidine%2Fputrescine_ABC_transporter_permease_id_AAZ53906.1SIGRS_11	gene591_potC_spermidine%2Fputrescine_ABC_transporter_permease_id_AAZ53906.1	SIGRS_11	.((((.(((..((((..((((((((.(((..((((((.&))))))..))).)))..)))))))))..))).)))).	-17.9
gene592_potB_spermidine%2Fputrescine_ABC_transporter_permease_id_AAZ53907.2SIGRS_11	gene592_potB_spermidine%2Fputrescine_ABC_transporter_permease_id_AAZ53907.2	SIGRS_11	.(((.(((((((..((((((((((.&.))))))....))))....))))))).))).	-15.2
gene593_potA_spermidine%2Fputrescine_ABC_transporter_ATP-binding__id_AAZ53908.1SIGRS_11	gene593_potA_spermidine%2Fputrescine_ABC_transporter_ATP-binding__id_AAZ53908.1	SIGRS_11	.((.((((((((((((..(((((.(((......((.&.))......))).))))).)))))..))))))).)).	-15.3
gene594_hypothetical_id_ABP01129.1SIGRS_11	gene594_hypothetical_id_ABP01129.1	SIGRS_11	(((((....((((((..((.(((..(((((.((((..(((.&)))..)))).))))).))).))..)))))).))))).	-19.9
gene596_hypothetical_id_AAZ53910.1SIGRS_11	gene596_hypothetical_id_AAZ53910.1	SIGRS_11	.(((..(((((((...........(((((((((.((((.&.)))).)))))))))..)))))))..))).	-18.82
gene597_ktrA_potassium_uptake_id_AAZ53911.1SIGRS_11	gene597_ktrA_potassium_uptake_id_AAZ53911.1	SIGRS_11	((((((.((((.(((((((((.............((((((.&))))))...........)))))))))..)))).)))))).	-20.65
gene599__conserved_hypothetical_id_AAZ53913.2SIGRS_11	gene599__conserved_hypothetical_id_AAZ53913.2	SIGRS_11	((((((..........((.((((((....((((.....((.&.)).....))))....))))))...))..)))))).	-13.9
gene601_mtlD_mannitol-1-phosphate_5-dehyrogenase__id_AAZ53915.2SIGRS_11	gene601_mtlD_mannitol-1-phosphate_5-dehyrogenase__id_AAZ53915.2	SIGRS_11	.((.....((..(((.((.(((((.((((((((((&.)))))))).))...))))).)))))..)).....)).	-21.7
gene603__conserved_hypothetical_id_AAZ53917.2SIGRS_11	gene603__conserved_hypothetical_id_AAZ53917.2	SIGRS_11	.(((....(((((((.......((((((.....((((((.&.))))))..)))))).....)))))))....))).	-23.5
gene604__PTS_system_enzyme_IIC_component__id_AAZ53918.1SIGRS_11	gene604__PTS_system_enzyme_IIC_component__id_AAZ53918.1	SIGRS_11	.((((((((((..(((((............((((((((.&))))))))))))))))))..))))).	-13
gene605__PTS_system_galactitol-specific_enzyme_IIB_component__id_AAZ53919.1SIGRS_11	gene605__PTS_system_galactitol-specific_enzyme_IIB_component__id_AAZ53919.1	SIGRS_11	.((((.((((((((((((.((((((.((((...((((.&.))))))))))))))..)))).))))))).).)....))).	-28.6
gene606__PTS_system_enzyme_IIA_component__id_AAZ53920.2SIGRS_11	gene606__PTS_system_enzyme_IIA_component__id_AAZ53920.2	SIGRS_11	.((.(((((..((...(((((.((((..(((.(((.&.)))....))).)))))))))...))..))))).)).	-15.6
gene607_hypothetical_id_ABP01130.1SIGRS_11	gene607_hypothetical_id_ABP01130.1	SIGRS_11	.((.(((.(((((((.((((((.((..(((.......(((.&.)))........)))..)).)))))).))))).)).)))))	-17.06
gene608_hypothetical_id_AAZ53921.2SIGRS_11	gene608_hypothetical_id_AAZ53921.2	SIGRS_11	.(((.((((((((((((...........(((((((((.&.).))))))))...)))))))))))).))).	-20.54
gene609_hypothetical_id_AAZ53922.2SIGRS_11	gene609_hypothetical_id_AAZ53922.2	SIGRS_11	.(((........((((((.(...((((((((.(((((((.&.))))))).......))))))))).))))))....))).	-15.7
gene610__d-ribulose-5-phosphate_3_epimerase__id_AAZ53923.1SIGRS_11	gene610__d-ribulose-5-phosphate_3_epimerase__id_AAZ53923.1	SIGRS_11	.((((((.(((((((.((((......((((((.&))))))....))))..........))))))).)))))).	-19.6
gene612__conserved_hypothetical_id_AAZ53925.1SIGRS_11	gene612__conserved_hypothetical_id_AAZ53925.1	SIGRS_11	.(((((((((((((..((((((...(((((((..(((.&.)))..))))...)))))))))..)))))...))).)))))	-22.7
gene614_hypothetical_id_AAZ53927.1SIGRS_11	gene614_hypothetical_id_AAZ53927.1	SIGRS_11	.(.(((((((.....(((((.((((......((((.&)))).....))))..))))))))))))).	-13.9
gene615_hypothetical_id_ABP01131.1SIGRS_11	gene615_hypothetical_id_ABP01131.1	SIGRS_11	.((((.....((.((.(((..((((((((..((((((.&.)))))).)))))....)))))).)))).....)))).	-21
gene616_hypothetical_id_ABP01132.1SIGRS_11	gene616_hypothetical_id_ABP01132.1	SIGRS_11	.(((((((....(((......(((.(((((.&.))))))))........))).))))))).	-20.14
gene618_hypothetical_id_ABP01133.1SIGRS_11	gene618_hypothetical_id_ABP01133.1	SIGRS_11	.((((....(((((((((...((((...((((((.&.)))))))))).))))).))))..)))).	-18.9
gene620_hypothetical_id_AAZ53929.1SIGRS_11	gene620_hypothetical_id_AAZ53929.1	SIGRS_11	.(.(((((((.....(((((.((((......((((.&)))).....))))..))))))))))))).	-13.9
gene621_hypothetical_id_ABP01134.1SIGRS_11	gene621_hypothetical_id_ABP01134.1	SIGRS_11	.(((((((....(((......(((.(((((.&.))))))))........))).))))))).	-20.14
gene624_hypothetical_id_AAZ53931.1SIGRS_11	gene624_hypothetical_id_AAZ53931.1	SIGRS_11	.(((...(((.((...((.(((((((.(((((((.((((.&)))))))))).).)))))))))...))..))).))).	-18
gene625_hypothetical_id_ABP01135.1SIGRS_11	gene625_hypothetical_id_ABP01135.1	SIGRS_11	.(((((((....(((......(((.(((((.&.))))))))........))).))))))).	-20.14
gene627_hypothetical_id_AAZ53932.2SIGRS_11	gene627_hypothetical_id_AAZ53932.2	SIGRS_11	.((((....(((((((((...((((...((((((.&.)))))))))).))))).))))..)))).	-18.9
gene628__conserved_hypothetical_id_AAZ53933.2SIGRS_11	gene628__conserved_hypothetical_id_AAZ53933.2	SIGRS_11	.((((.((((.(((((((..(((....((((((.&.)))))))))..))))))).).)))..)))).	-17.6
gene630_nagA_N-acetylglucosamine-6-phosphate_deacetylase__id_AAZ53935.2SIGRS_11	gene630_nagA_N-acetylglucosamine-6-phosphate_deacetylase__id_AAZ53935.2	SIGRS_11	((((((((((((.((((................(((((((.&.))))))))))))))...)))))....)))).	-21.69
gene631_fba-1_fructose-bisphosphate_aldolase__id_AAZ53936.2SIGRS_11	gene631_fba-1_fructose-bisphosphate_aldolase__id_AAZ53936.2	SIGRS_11	.((((.(((((((((......((((((.((((.&)))))))))).......))))))))).)))).	-15.82
gene632__PTS_system%2C_N-acetylglucosamine-specific_II_ABC_component__id_AAZ53937.2SIGRS_11	gene632__PTS_system%2C_N-acetylglucosamine-specific_II_ABC_component__id_AAZ53937.2	SIGRS_11	.(((..((((..(((.......(((((..(((((((.&.))))))))))))........)))..))))..))).	-19.56
gene633_nagB_glucosamine-6-phosphate_isomerase__id_AAZ53938.1SIGRS_11	gene633_nagB_glucosamine-6-phosphate_isomerase__id_AAZ53938.1	SIGRS_11	.(((((((..((((((.((......(((...(((.&.)))...)))....)).))))))..))).)))).	-14.1
gene634_hypothetical_id_ABP01136.1SIGRS_11	gene634_hypothetical_id_ABP01136.1	SIGRS_11	.(((...(..(((..((((((((.(((((.&.))))).)))).)))).........)))..).....))).	-19
gene635_rpsD_30S_ribosomal_protein_S4__id_AAZ53939.1SIGRS_11	gene635_rpsD_30S_ribosomal_protein_S4__id_AAZ53939.1	SIGRS_11	((((((..((................(((....(((((((.&)))))))..)))..............))..)))))).	-19.11
gene636_rpiB_ribose_5-phosphate_isomerase_B__id_AAZ53940.1SIGRS_11	gene636_rpiB_ribose_5-phosphate_isomerase_B__id_AAZ53940.1	SIGRS_11	.(((..(((((((((((...((..((((.((((.&))).).))))..))))))))))...)))))).	-15.8
gene639_mnuA_membrane_nuclease%2C_lipoid_AAZ53943.1SIGRS_11	gene639_mnuA_membrane_nuclease%2C_lipoid_AAZ53943.1	SIGRS_11	.((((.((((((......(((..((((((((((((((((.&.)))))..)))))))))))))).)))))).)))).	-20.6
gene640__5%27-3%27_exonuclease__id_AAZ53944.1SIGRS_11	gene640__5%27-3%27_exonuclease__id_AAZ53944.1	SIGRS_11	((((.....((.(((((.(((((((.(((.....((((((.&.))))))..))))))).)))...))))).))...)))).	-22.9
gene641_dnaE_DNA_polymerase_III_alpha_subunit__id_AAZ53945.2SIGRS_11	gene641_dnaE_DNA_polymerase_III_alpha_subunit__id_AAZ53945.2	SIGRS_11	.((((..((..(((((((.(((((..((((((((.&))))))))..)))))....)))))))..))..)))).	-15.9
gene642_rbfA_ribosome-binding_factor_A__id_AAZ53946.1SIGRS_11	gene642_rbfA_ribosome-binding_factor_A__id_AAZ53946.1	SIGRS_11	.((((.(...(((((......((((((((........((.&.))........)))))))).)).))).).)))).	-13.29
gene643_infB_translation_initiation_factor_IF-2__id_AAZ53947.1SIGRS_11	gene643_infB_translation_initiation_factor_IF-2__id_AAZ53947.1	SIGRS_11	.((..(((..((......(((..((((...(((.((((((.&.))))))..)))...))))..))).....))..)))..)).	-21.8
gene644__conserved_hypothetical_id_AAZ53948.1SIGRS_11	gene644__conserved_hypothetical_id_AAZ53948.1	SIGRS_11	.((.((..(((((((((((...........((((((.&.)))))).)))))).)))))..))....)).	-14.6
gene645_nusA_N-utilization_substance_protein_A__id_AAZ53949.2SIGRS_11	gene645_nusA_N-utilization_substance_protein_A__id_AAZ53949.2	SIGRS_11	.((((.((.(((((.((((..(((..((((((((((.&))))))).....)))..)))..)))).))))).)).))))	-16.8
gene646__conserved_hypothetical_id_ABP01137.1SIGRS_11	gene646__conserved_hypothetical_id_ABP01137.1	SIGRS_11	.(((((..(((((((.(((((((.((..(((.&.)))..))..))))))).))))))).......))))).	-20
gene647_pulA_pullulanase__id_AAZ53950.2SIGRS_11	gene647_pulA_pullulanase__id_AAZ53950.2	SIGRS_11	.(((((....(((((((.....((((..(((.((.&.)).))))))).....))))))).))))).	-16.8
gene648_glpD_glycerol-3-phosphate_dehydrogenase__id_AAZ53951.2SIGRS_11	gene648_glpD_glycerol-3-phosphate_dehydrogenase__id_AAZ53951.2	SIGRS_11	.((.(((((.(((...((.(((....((((.((..(((((.&.)))))..)).)))).))).)).)))))))).)).	-26.7
gene649_hypothetical_id_ABP01138.1SIGRS_11	gene649_hypothetical_id_ABP01138.1	SIGRS_11	.(((((...(((...(((......(((.((((.(((((.&.))))).))))))).......)))...)))...))))).	-14.52
gene650_thrS_threonyl-tRNA_synthetase__id_AAZ53952.1SIGRS_11	gene650_thrS_threonyl-tRNA_synthetase__id_AAZ53952.1	SIGRS_11	.((..((((...((((((((...((((.(((((((.&))))))).)))).......)))))))).)))))).	-16.6
gene651_trpS_tryptophanyl-tRNA_synthetase__id_AAZ53953.2SIGRS_11	gene651_trpS_tryptophanyl-tRNA_synthetase__id_AAZ53953.2	SIGRS_11	.(..((((((((((((((..(((.....(((.&.))).....)))..)))))))...)))))))..).	-14.2
gene652__PTS_system_glucose-specific_enzyme_IIB_component__id_AAZ53954.2SIGRS_11	gene652__PTS_system_glucose-specific_enzyme_IIB_component__id_AAZ53954.2	SIGRS_11	.((((((((..((............((((.((((((.&)))))).))))............))..)))))))).	-15.25
gene653__putative_ATP_binding_id_AAZ53955.2SIGRS_11	gene653__putative_ATP_binding_id_AAZ53955.2	SIGRS_11	.(((.....((..((.((((((.(((((((..((..((((.&))))..))..))))))))))))).))...))))).	-16.6
gene655__conserved_hypothetical_id_AAZ53957.2SIGRS_11	gene655__conserved_hypothetical_id_AAZ53957.2	SIGRS_11	.((((((((.(((.(((..(((.(((((((..(((.&.)))..))))).))..)))))).))).)))))))).	-29.1
gene657_hypothetical_id_AAZ53959.1SIGRS_11	gene657_hypothetical_id_AAZ53959.1	SIGRS_11	.((.((..(((((((((((....((((((((.((.&)).))))))))........))))))))))).)).)).	-16.4
gene658_hypothetical_id_AAZ53960.2SIGRS_11	gene658_hypothetical_id_AAZ53960.2	SIGRS_11	.((((.(((..(((.((((((((((((((.&.))))))).)))....)).)).)))..))))))).	-23.1
gene659_hypothetical_id_AAZ53961.2SIGRS_11	gene659_hypothetical_id_AAZ53961.2	SIGRS_11	.((((((..((....((((......((...((((((((.&.)).))))))....))......))))..))....)))))).	-15.8
gene661_hypothetical_id_AAZ53963.2SIGRS_11	gene661_hypothetical_id_AAZ53963.2	SIGRS_11	.((((((............((.((((((((((((.&.))))))))...))))...)).............)))))).	-20.41
gene663__conserved_hypothetical_id_AAZ53964.2SIGRS_11	gene663__conserved_hypothetical_id_AAZ53964.2	SIGRS_11	.(((.(((..(...(((((((((((((((.&.)))))).....)))))))))....)...))).))).	-23.5
gene664__conserved_hypothetical_id_AAZ53965.2SIGRS_11	gene664__conserved_hypothetical_id_AAZ53965.2	SIGRS_11	.((....(((((.(.((((((..(((((((((.&.))))))))).)))))).).)))))...)).	-16.9
gene665_ppa_inorganic_pyrophosphatase__id_AAZ53966.1SIGRS_11	gene665_ppa_inorganic_pyrophosphatase__id_AAZ53966.1	SIGRS_11	.(((.(((((..(((..((..((((((.(((((.&))))).....)))).))...))..))).)))))))).	-18.2
gene666_xylF_ABC_transporter_xylose-binding_lipoid_AAZ53967.2SIGRS_11	gene666_xylF_ABC_transporter_xylose-binding_lipoid_AAZ53967.2	SIGRS_11	.((((.((.(((((((((..((.((.(.&).)).))..))).......))))))....)).)))).	-18.91
gene667__sugar_ABC_transporter_ATP-binding_id_AAZ53968.2SIGRS_11	gene667__sugar_ABC_transporter_ATP-binding_id_AAZ53968.2	SIGRS_11	.(((.(........((((((.((((((.(((.&.)))......))))))))))))..).))).	-15.7
gene668__ABC_transporter_id_AAZ53969.1SIGRS_11	gene668__ABC_transporter_id_AAZ53969.1	SIGRS_11	.(((.(((((((.......((((.((...(((..(((.&.)))..)))...)).)))).)))))))))).	-22.6
gene670_tdk_thymidine_kinase__id_AAZ53971.1SIGRS_11	gene670_tdk_thymidine_kinase__id_AAZ53971.1	SIGRS_11	.((((....((((.((.((.(..((((..((((((.&.))))))))))..).)))).))))....)))).	-17.1
gene672_ptsH_phosphocarrier_protein_HPr__id_AAZ53972.1SIGRS_11	gene672_ptsH_phosphocarrier_protein_HPr__id_AAZ53972.1	SIGRS_11	.(((((......((..(((((.(((((.(((((((((.&.))).)))))).)))..)).))..))).))......)))))	-22.8
gene673__conserved_hypothetical_id_AAZ53973.2SIGRS_11	gene673__conserved_hypothetical_id_AAZ53973.2	SIGRS_11	.(((((....((((...(((((((..(((...(((((.((.&.)))))))...)))..))).))))))))))))).	-22.2
gene674__conserved_hypothetical_id_AAZ53974.2SIGRS_11	gene674__conserved_hypothetical_id_AAZ53974.2	SIGRS_11	.(((.((.(((((((......((((((((((((.&))))))))))))......)))))))....)).))).	-18.9
gene675_hypothetical_id_AAZ53975.2SIGRS_11	gene675_hypothetical_id_AAZ53975.2	SIGRS_11	.((.((...((((..(((...((((((((((..(.&.)..))))))))))..)))..))))....)).)).	-21.3
gene676_hypothetical_id_AAZ53976.2SIGRS_11	gene676_hypothetical_id_AAZ53976.2	SIGRS_11	.(((((.(((.....((((.((((.(((.....((((((.&.))))))...))).)))).))))......))).))))).	-15.3
gene677_ddem_cytosine_specific_DNA_methyltransferase__id_AAZ53977.2SIGRS_11	gene677_ddem_cytosine_specific_DNA_methyltransferase__id_AAZ53977.2	SIGRS_11	.(((((.(((((((........((((((.&)))))).......)))))))..))))).	-14.66
gene678__conserved_hypothetical_id_AAZ53978.1SIGRS_11	gene678__conserved_hypothetical_id_AAZ53978.1	SIGRS_11	((......(((((...(((..(((((.((..((((.((((.&.)))).))))..)).))))).))))))))..)).	-13.1
gene679_rpoC_DNA-directed_RNA_polymerase_subunit_beta__id_AAZ53979.1SIGRS_11	gene679_rpoC_DNA-directed_RNA_polymerase_subunit_beta__id_AAZ53979.1	SIGRS_11	.(((.(((((...((.(((.((.....((((....((((.&)))).....))))....)).))).))))))).).)).	-19.2
gene680_rpoB_DNA-directed_RNA_polymerase_beta_subunit__id_AAZ53980.1SIGRS_11	gene680_rpoB_DNA-directed_RNA_polymerase_beta_subunit__id_AAZ53980.1	SIGRS_11	.((((((..(((.(((..(((...(.((((&.)))))...)))..))).)))..).))))).	-18.4
gene681_rplL_50S_ribosomal_protein_L7%2FL12__id_AAZ53981.1SIGRS_11	gene681_rplL_50S_ribosomal_protein_L7%2FL12__id_AAZ53981.1	SIGRS_11	.((((..((((..........(((((((((((((.&.)))))).))).....))))..)))).......)))).	-13.7
gene682_rplJ_50S_ribosomal_protein_L10__id_AAZ53982.1SIGRS_11	gene682_rplJ_50S_ribosomal_protein_L10__id_AAZ53982.1	SIGRS_11	(((.(((....(((((......((((((((...(((((((.&))))))).)))))))).....)).)))..)))..))).	-25.3
gene683__conserved_hypothetical_id_AAZ53983.2SIGRS_11	gene683__conserved_hypothetical_id_AAZ53983.2	SIGRS_11	.((((.(((((...(((((.....(((.(((.(((.&))).)))..))).)))))........))))).)))).	-22.4
gene685_dam_DNA_adenine_methylase__id_AAZ53985.1SIGRS_11	gene685_dam_DNA_adenine_methylase__id_AAZ53985.1	SIGRS_11	.((((((((.......(((((.((((((((((.&.)))))).....)))).)))))...)))))))).	-23.4
gene686__ABC_transporter_ATP-binding_-_Pr1__id_AAZ53986.2SIGRS_11	gene686__ABC_transporter_ATP-binding_-_Pr1__id_AAZ53986.2	SIGRS_11	.(((((((.(((((..((((((((((((.&.))))))))))))..))))).....))))).)).	-23
gene687__ABC_transporter_ATP-binding_protein_-_Pr2__id_AAZ53987.2SIGRS_11	gene687__ABC_transporter_ATP-binding_protein_-_Pr2__id_AAZ53987.2	SIGRS_11	.((..(((((((....((((((((..(......(((((((.&.))))))))..)))))))))))))))...)).	-15.6
gene689__conserved_hypothetical_id_AAZ53988.1SIGRS_11	gene689__conserved_hypothetical_id_AAZ53988.1	SIGRS_11	.((.(((((.((...((((.(.(((((((((((.&))))))))))))....))))...))..)))))..)).	-15.8
gene691__putative_ABC_transporter_ATP-binding_-_Pr2-like_id_AAZ53990.1SIGRS_11	gene691__putative_ABC_transporter_ATP-binding_-_Pr2-like_id_AAZ53990.1	SIGRS_11	.(..(((((((((((((.((...((((.(((((((.&.))))))).)))))).))))))..)).)))))..).	-15.1
gene692__conserved_hypothetical_id_AAZ53991.1SIGRS_11	gene692__conserved_hypothetical_id_AAZ53991.1	SIGRS_11	.(((.......(((((.((..(((...(((((((((((.&.)))))))))))...)))..))..)))))..))).	-25.2
gene693__5%27-nucleotidase_precursor__id_AAZ53992.2SIGRS_11	gene693__5%27-nucleotidase_precursor__id_AAZ53992.2	SIGRS_11	.((((.....((....(...((((((.(...((((.&.))))..).))))))...).))...)))).	-16.8
gene694_plsC_1-acyl-sn-glycerol-3-phosphate_acyltransferase__id_AAZ53993.1SIGRS_11	gene694_plsC_1-acyl-sn-glycerol-3-phosphate_acyltransferase__id_AAZ53993.1	SIGRS_11	.((((.((..((((((...((((.&.)))))))).............))..))..)))).	-13.01
gene695__conserved_hypothetical_id_AAZ53994.2SIGRS_11	gene695__conserved_hypothetical_id_AAZ53994.2	SIGRS_11	.((........(((((.(((((((.(((...(((.(((((.&.))))))))..))).)))))))..))))).........)).	-19.63
gene696__conserved_hypothetical_id_AAZ53995.2SIGRS_11	gene696__conserved_hypothetical_id_AAZ53995.2	SIGRS_11	.(((......(((........((((((((((..(((((((.&.)))))))..))))))))))..)))....))).	-16.6
gene698_gcp_O-sialoglycoprotein_endopeptidase__id_AAZ53997.1SIGRS_11	gene698_gcp_O-sialoglycoprotein_endopeptidase__id_AAZ53997.1	SIGRS_11	.(((.((....((((((((.(((......((((..(((((.&.))))).))))......)))....)))))))).)).))).	-20.4
gene700__ISMHp1_transposase__id_AAZ53998.1SIGRS_11	gene700__ISMHp1_transposase__id_AAZ53998.1	SIGRS_11	.((((.....(((((.((((((.(((...(((((((.&.)))))))...)))....)))).))))))).))).).	-22.7
gene701_nusG_transcription_antitermination_id_AAZ53999.1SIGRS_11	gene701_nusG_transcription_antitermination_id_AAZ53999.1	SIGRS_11	.(((((......((.(((.((((.((((......((((.&.)))).......)))).)))).))).))..))))).	-21.12
gene702_rpmG-1_50S_ribosomal_protein_L33__id_AAZ54000.1SIGRS_11	gene702_rpmG-1_50S_ribosomal_protein_L33__id_AAZ54000.1	SIGRS_11	.((.((((.((...((((.(((((..(((((..(((.&.))).....))))))))))))))..)))))).)).	-22.5
gene704__tRNA%2FrRNA_methyltransferase__id_AAZ54002.1SIGRS_11	gene704__tRNA%2FrRNA_methyltransferase__id_AAZ54002.1	SIGRS_11	.(((((.(((((......(((((..((((((.&)))))).............)))))..))))).))))).	-21.16
gene705_cysS_cysteinyl-tRNA_synthetase__id_AAZ54003.2SIGRS_11	gene705_cysS_cysteinyl-tRNA_synthetase__id_AAZ54003.2	SIGRS_11	.((.(((..((((((((((....(((((((......((.&.))....)))).)))))))))))))))).)).	-14.4
gene707__hemolysin_C__id_AAZ54005.1SIGRS_11	gene707__hemolysin_C__id_AAZ54005.1	SIGRS_11	.((((((((.....((((((.......((((((.&.))))))...)))))).)))))..))).	-19.2
gene708_dnaB_replicative_DNA_helicase__id_AAZ54006.1SIGRS_11	gene708_dnaB_replicative_DNA_helicase__id_AAZ54006.1	SIGRS_11	((((....((((.........((((((....(((((((((.&.)))))))))...)))))))))).)))).	-17.8
gene709_rplI_50S_ribosomal_protein_L9__id_AAZ54007.1SIGRS_11	gene709_rplI_50S_ribosomal_protein_L9__id_AAZ54007.1	SIGRS_11	.(((..((......(((((((......(((((...(((.&.)))......)))))....)))))))......))..))).	-20.1
gene710__conserved_hypothetical_id_AAZ54008.1SIGRS_11	gene710__conserved_hypothetical_id_AAZ54008.1	SIGRS_11	.((.(((((...(((...((((.((.((((.(((.&.))).))))))))))...)))..)).))).)).	-17.3
gene711_leuS_leucyl-tRNA_synthetase__id_AAZ54009.1SIGRS_11	gene711_leuS_leucyl-tRNA_synthetase__id_AAZ54009.1	SIGRS_11	(((..(((..((.(((((((...(.(((((((.(((((((.&)))))))))))))).)...)))))))))..)))..))).	-22.3
gene712_uvrB_excinuclease_ABC_subunit_B__id_AAZ54010.2SIGRS_11	gene712_uvrB_excinuclease_ABC_subunit_B__id_AAZ54010.2	SIGRS_11	.(((..((....(.(((..((.((.((.((((((.&.))))))....)).)).))..))).)....))...))).	-14.4
gene713__conserved_hypothetical_id_AAZ54011.1SIGRS_11	gene713__conserved_hypothetical_id_AAZ54011.1	SIGRS_11	.((((((............((...(((.((((((..(((.&.)))..)))))))))..)).)))))).	-14.42
gene715_rpsI_30S_ribosomal_protein_S9__id_AAZ54012.1SIGRS_11	gene715_rpsI_30S_ribosomal_protein_S9__id_AAZ54012.1	SIGRS_11	(.((((((((.....((.(((((((((...((.((.&.)).))..))).)))))).))...))))))))).	-24.6
gene716_rplM_50S_ribosomal_protein_L13__id_AAZ54013.1SIGRS_11	gene716_rplM_50S_ribosomal_protein_L13__id_AAZ54013.1	SIGRS_11	.(((((((..(.(((((((.((((...(((.&.)))..)))))))..)))).)..)))).))).	-15.3
gene717_ksgA_dimethyladenosine_transferase__id_AAZ54014.2SIGRS_11	gene717_ksgA_dimethyladenosine_transferase__id_AAZ54014.2	SIGRS_11	((..((((((.(((...(((((((((((.....(((((((.&.))))))))))))))))))))).))))))...)).	-23.9
gene718__conserved_hypothetical_id_AAZ54015.2SIGRS_11	gene718__conserved_hypothetical_id_AAZ54015.2	SIGRS_11	.(((((...(((((((((((((......((((((((.(.&).))).)))))......))))))).)))))).))))).	-20.2
gene719_prsA_ribose-phosphate_pyrophosphokinase__id_AAZ54016.2SIGRS_11	gene719_prsA_ribose-phosphate_pyrophosphokinase__id_AAZ54016.2	SIGRS_11	.(((((...((((.((((((((((...((....((((.&))))....))...))))))......)))).))))))))).	-21.1
gene720_gidB_glucose_inhibited_division_protein_B__id_AAZ54017.1SIGRS_11	gene720_gidB_glucose_inhibited_division_protein_B__id_AAZ54017.1	SIGRS_11	(((((.(((((((.....((((....((((((..((((((.&.)))))).)))))))))))))))))..))))).	-20.2
gene721__prolipoprotein_p65__id_AAZ54018.1SIGRS_11	gene721__prolipoprotein_p65__id_AAZ54018.1	SIGRS_11	.(((...(((.((((......((((..((((((.((.&)).))))))))))......)))).....)))...))).	-16.6
gene722__putative_ABC_transporter_ATP-binding_protein_P115-like_id_AAZ54019.1SIGRS_11	gene722__putative_ABC_transporter_ATP-binding_protein_P115-like_id_AAZ54019.1	SIGRS_11	.(((.....(.(((((((...((((....((((....((.&.))....)))).)))).)))).))).)...))).	-19.4
gene723_rpmG_50S_ribosomal_protein_L33__id_AAZ54020.1SIGRS_11	gene723_rpmG_50S_ribosomal_protein_L33__id_AAZ54020.1	SIGRS_11	.(((((((((.((.((((.(((((.&))))).)))).))..)))).....))))).	-15.2
gene726__conserved_hypothetical_id_AAZ54023.2SIGRS_11	gene726__conserved_hypothetical_id_AAZ54023.2	SIGRS_11	.(((((.......(((((((((...........(((((((.&)))))))...........))).).)))))))))).	-18.06
gene727_hypothetical_id_AAZ54024.2SIGRS_11	gene727_hypothetical_id_AAZ54024.2	SIGRS_11	.((.(((......((((((((((..(((.((((((.&.)))))).)))..)).))))))))......))).)).	-13
gene728__adhesin_like-protein_P146__id_AAZ54025.1SIGRS_11	gene728__adhesin_like-protein_P146__id_AAZ54025.1	SIGRS_11	(((((.....(((((.((((((..........(((((((.&.)))))))......))))).)...)))))))))).	-20.69
gene729__ABC_transporter_ATP-binding_-_Pr1__id_AAZ54026.1SIGRS_11	gene729__ABC_transporter_ATP-binding_-_Pr1__id_AAZ54026.1	SIGRS_11	.((((((...((.((((((((((..((((....(((.&.))).....))))...))))))).))).)))))).)).	-18
gene730__putative_ABC_transporter_ATP-binding_-_Pr2-like_id_AAZ54027.1SIGRS_11	gene730__putative_ABC_transporter_ATP-binding_-_Pr2-like_id_AAZ54027.1	SIGRS_11	.((....(((((..(((((((((((((.&.))))))...)))))))..))))).)).	-18.1
gene733_hypothetical_id_AAZ54028.2SIGRS_11	gene733_hypothetical_id_AAZ54028.2	SIGRS_11	.((((.((..(((((((((((...(((.&.)))..)))).....))).)))).)).)))).	-19.4
gene734_hypothetical_id_AAZ54029.1SIGRS_11	gene734_hypothetical_id_AAZ54029.1	SIGRS_11	.((.((.((........((((((.....(((((((((((.&.)))))))))))....))))))...)).)).)).	-22.4
gene737__conserved_hypothetical_id_AAZ54032.1SIGRS_11	gene737__conserved_hypothetical_id_AAZ54032.1	SIGRS_11	.(((.((...((.(((((((((.((((((.&.)))))).))))........))))))).)).))).	-23.7
gene739_valS_valyl-tRNA_synthetase__id_AAZ54034.1SIGRS_11	gene739_valS_valyl-tRNA_synthetase__id_AAZ54034.1	SIGRS_11	.(((.(((((.((.(((.......(((&.))).......))).))))))).))).	-18.04
gene740__ISMHp1_transposase__id_AAZ54035.1SIGRS_11	gene740__ISMHp1_transposase__id_AAZ54035.1	SIGRS_11	.((((.....(((((.((((((.(((...(((((((.&.)))))))...)))....)))).))))))).))).).	-22.7
gene742_hypothetical_id_AAZ54037.2SIGRS_11	gene742_hypothetical_id_AAZ54037.2	SIGRS_11	.(((((...((((((.((((..((((..(((.&.)))..))))..)))).))))))...........))))).	-16.54
gene744_rnpA_ribonuclease_P_protein_component__id_AAZ54039.1SIGRS_11	gene744_rnpA_ribonuclease_P_protein_component__id_AAZ54039.1	SIGRS_11	.((((........((((((........(((((((...(((.&)))...)))))))......)))))).......)))).	-13.8
gene745_rpmH_50S_ribosomal_protein_L34__id_AAZ54040.1SIGRS_11	gene745_rpmH_50S_ribosomal_protein_L34__id_AAZ54040.1	SIGRS_11	.((((.(((.......(((((((..(((.(((((((((.&.).)))))))).)))))))))).....))).)))).	-14.9
gene1_dnaN_DNA_polymerase_III_beta_subunit__id_AAZ53379.1SIGRS_118	gene1_dnaN_DNA_polymerase_III_beta_subunit__id_AAZ53379.1	SIGRS_118	.(((.(.(((((..(((((........(((((((((.&.)))))))))......)))))))))).).))).	-16.14
gene3__conserved_hypothetical_id_AAZ53381.2SIGRS_118	gene3__conserved_hypothetical_id_AAZ53381.2	SIGRS_118	.(..((((..((((((..((((((.......((((.&.))))........))))))..))))))..))))..).	-17.66
gene4__putative_MgpA-like_id_AAZ53382.1SIGRS_118	gene4__putative_MgpA-like_id_AAZ53382.1	SIGRS_118	(((((((((((....((.((((......((((((..((((.&.)))).)).))))....)))))).))))))......)))))	-19.5
gene5__DHH_family_phosphoesterase__id_AAZ53383.2SIGRS_118	gene5__DHH_family_phosphoesterase__id_AAZ53383.2	SIGRS_118	.((((((((....(((..(((...((((.(((...(((((.&.)))))))).)))))))..))).......)))))))).	-17.5
gene6_hypothetical_id_AAZ53384.2SIGRS_118	gene6_hypothetical_id_AAZ53384.2	SIGRS_118	.(((.(((...(((.((....((..(((((((..(((((.&.)))))..))).))))...))...)).)))...))).))).	-15.9
gene7_ftsY_cell_division_protein_ftsY__id_AAZ53385.1SIGRS_118	gene7_ftsY_cell_division_protein_ftsY__id_AAZ53385.1	SIGRS_118	.((((((((..(((((....(((((((((((.((((((((.&.))))))))))))))...)))))..))))))))))))).	-23.1
gene14_rluC_ribosomal_large_subunit_pseudouridine_synthase_C__id_AAZ53392.1SIGRS_118	gene14_rluC_ribosomal_large_subunit_pseudouridine_synthase_C__id_AAZ53392.1	SIGRS_118	((((((..(((((.........((((..(((....(((((.&.))))))))..))))......)))))..))).....))).	-13.16
gene16_hypothetical_id_AAZ53394.1SIGRS_118	gene16_hypothetical_id_AAZ53394.1	SIGRS_118	.(((((..(((.(((.((((((.....(((((.&.))))).)))))).))))))..))))).	-16.9
gene18__ABC_transporter_ATP-binding_id_AAZ53396.1SIGRS_118	gene18__ABC_transporter_ATP-binding_id_AAZ53396.1	SIGRS_118	.((........((((((((..(((((((((((((.&.)))).)))))..))))......)))))))).......)).	-17.06
gene19__ABC_transporter_ATP-binding_id_AAZ53397.1SIGRS_118	gene19__ABC_transporter_ATP-binding_id_AAZ53397.1	SIGRS_118	.((((((..((.((((..((((.......(((((((.&.)))))))))))..)))).....))..)))))).	-18.41
gene24_hypothetical_id_AAZ53402.2SIGRS_118	gene24_hypothetical_id_AAZ53402.2	SIGRS_118	(((.....((((.......((((((....(((((.(((((&.))).)).))))).))))))......))))......))).	-15.12
gene26_gatC_Asp-tRNAAsn%2FGlu-tRNAGln_amidotransferase_C_subunit__id_AAZ53404.2SIGRS_118	gene26_gatC_Asp-tRNAAsn%2FGlu-tRNAGln_amidotransferase_C_subunit__id_AAZ53404.2	SIGRS_118	.(((((((.((......(((((.(((.((((((.&.)).))))))).)))))......)).))))))).	-15.9
gene29_hypothetical_id_AAZ53407.2SIGRS_118	gene29_hypothetical_id_AAZ53407.2	SIGRS_118	.((.((((((((.((..............(((((((.(((.&.))).))))))).))..))))))).).)).	-15.36
gene31_ileS_isoleucyl-tRNA_synthetase__id_AAZ53409.2SIGRS_118	gene31_ileS_isoleucyl-tRNA_synthetase__id_AAZ53409.2	SIGRS_118	.((((((....((((((..((((((.......(((((.&.))))).......))))))..)))))))))))).	-22.44
gene33_parE_topoisomerase_IV_subunit_B__id_AAZ53411.1SIGRS_118	gene33_parE_topoisomerase_IV_subunit_B__id_AAZ53411.1	SIGRS_118	.((((.((....(((.............((((((.(((((.&.)))))....))))))))).....)).)))).	-14.61
gene34_gap_glyceraldehyde_3-phosphate_dehydrogenase__id_AAZ53412.1SIGRS_118	gene34_gap_glyceraldehyde_3-phosphate_dehydrogenase__id_AAZ53412.1	SIGRS_118	.(((((((((((........(((((((..((((.&.)))).))))))).....))))))))))).	-22.42
gene37_vacB_VACB-like_ribonuclease_II__id_AAZ53414.2SIGRS_118	gene37_vacB_VACB-like_ribonuclease_II__id_AAZ53414.2	SIGRS_118	.((.(((((....(((.((.(((...(.(((((((((((.&.))))))..))))).)..))).)).))).....))))))).	-15.1
gene41_licA_PTS_system%2C_lichenan-specific_IIA_component__id_AAZ53417.2SIGRS_118	gene41_licA_PTS_system%2C_lichenan-specific_IIA_component__id_AAZ53417.2	SIGRS_118	.((((..(..(((.((((((.(((....(((((((((.&.)))))))))......)))..)).)))).))))..)).)).	-15.5
gene42_obg_GTP-binding_protein_Obg__id_AAZ53418.1SIGRS_118	gene42_obg_GTP-binding_protein_Obg__id_AAZ53418.1	SIGRS_118	.((((((......((((((((.((((((((.&.)))).)))).)))))..))).....)))))).	-19
gene44_hypothetical_id_AAZ53420.1SIGRS_118	gene44_hypothetical_id_AAZ53420.1	SIGRS_118	.((((........((((..(((((.(....(((((((.((.&.)).)))))))).)))))))))........)))).	-15.49
gene49_atpE_ATP_synthase_C_chain__id_AAZ53425.1SIGRS_118	gene49_atpE_ATP_synthase_C_chain__id_AAZ53425.1	SIGRS_118	.((..(..(.(((((.((((((...(.(((((((.((.((.&.)).))))))))).))))))))))))..)..)..)).	-24.5
gene50_atpF_ATP_synthase_subunit_B__id_AAZ53426.2SIGRS_118	gene50_atpF_ATP_synthase_subunit_B__id_AAZ53426.2	SIGRS_118	.((((((.((((((.(((((...((((..((.&.))..)))).)))))..))))))...)))))).	-16.5
gene51_atpH_ATP_synthase_delta_chain__id_AAZ53427.2SIGRS_118	gene51_atpH_ATP_synthase_delta_chain__id_AAZ53427.2	SIGRS_118	.(((.((((..((.((((((....((.&.))....))))))))..))))))).	-14.3
gene52_atpA-1_ATP_synthase_alpha_chain__id_AAZ53428.2SIGRS_118	gene52_atpA-1_ATP_synthase_alpha_chain__id_AAZ53428.2	SIGRS_118	.(((((..((((..(((.......(((((.&.)))))....)))..))))))))).	-14.5
gene53_atpG_ATP_synthase_gamma_chain__id_AAZ53429.1SIGRS_118	gene53_atpG_ATP_synthase_gamma_chain__id_AAZ53429.1	SIGRS_118	.((((((...(((((((((......((.....(((((((.&.)))))))......))......)))))))))...)))))).	-18.8
gene55__conserved_hypothetical_id_AAZ53431.1SIGRS_118	gene55__conserved_hypothetical_id_AAZ53431.1	SIGRS_118	.((((((((((((.((.(((((...((((((.&.))))))....))))).))))).........))))))))).	-19.6
gene59_glyS_glycyl-tRNA_synthetase__id_AAZ53435.2SIGRS_118	gene59_glyS_glycyl-tRNA_synthetase__id_AAZ53435.2	SIGRS_118	.(((((((.(((((.((.&.)).))))).)))...)))).	-14.2
gene61_rpoD_DNA-directed_RNA_polymerase_sigma_factor__id_AAZ53437.2SIGRS_118	gene61_rpoD_DNA-directed_RNA_polymerase_sigma_factor__id_AAZ53437.2	SIGRS_118	.(((..(((((.(((...((((((((.&.))))).)))....))))))))..))).	-15
gene62__conserved_hypothetical_id_AAZ53438.1SIGRS_118	gene62__conserved_hypothetical_id_AAZ53438.1	SIGRS_118	.((((..(((.((.((((.(((((..((((.&.))))..)))))...)))).)).)))..)))).	-22.2
gene64_tyrS_tyrosyl_tRNA_synthetase__id_AAZ53440.1SIGRS_118	gene64_tyrS_tyrosyl_tRNA_synthetase__id_AAZ53440.1	SIGRS_118	.((((((((((...........(.(((((...(((.((.&.)).)))))))).)..)))))))))).	-15.12
gene66__conserved_hypothetical_id_AAZ53442.1SIGRS_118	gene66__conserved_hypothetical_id_AAZ53442.1	SIGRS_118	.(((((......((((((((((((((.&.)))))))))).......)))).......))))).	-17.53
gene72_engA_GTP-binding_protein_EngA__id_AAZ53447.2SIGRS_118	gene72_engA_GTP-binding_protein_EngA__id_AAZ53447.2	SIGRS_118	.(((((....((((((.&.))))))....))))).	-15.4
gene75_lepA_GTP-binding_protein_LepA__id_AAZ53450.1SIGRS_118	gene75_lepA_GTP-binding_protein_LepA__id_AAZ53450.1	SIGRS_118	.((((((((((.(((((((((.&.)))).))))).))..................)))))))).	-13.06
gene76_hypothetical_id_AAZ53451.2SIGRS_118	gene76_hypothetical_id_AAZ53451.2	SIGRS_118	((((((((....(((.((.((..(((((........((((.&.)))).......)))))..)).)).))))))))))).	-16.16
gene78_rpsG_30S_ribosomal_protein_S7__id_AAZ53453.1SIGRS_118	gene78_rpsG_30S_ribosomal_protein_S7__id_AAZ53453.1	SIGRS_118	.(((((((((..(((((......((((.((.....(((.&.)))...)).))))....))))).))))))))).	-13.5
gene80_hypothetical_id_AAZ53455.1SIGRS_118	gene80_hypothetical_id_AAZ53455.1	SIGRS_118	.(((((((((....(((((((((....(((......((.&.)).....)))....)))))))))....)))...)))))).	-21.4
gene83__amino_acid_permease__id_AAZ53458.1SIGRS_118	gene83__amino_acid_permease__id_AAZ53458.1	SIGRS_118	.(((...(((((.(((..(((((..((((((.&.))))))..)).)))..)))..)))))....))).	-14.7
gene84_nox_NADH_oxidase__id_AAZ53459.1SIGRS_118	gene84_nox_NADH_oxidase__id_AAZ53459.1	SIGRS_118	.((((((........(((.((...((((...(((((&.))))).))))..)).))))))))).	-16.5
gene85_deoA_thymidine_phosphorylase__id_AAZ53460.1SIGRS_118	gene85_deoA_thymidine_phosphorylase__id_AAZ53460.1	SIGRS_118	.(((((.(((((..((((......((((.&.))))...))))..))))).))).)).	-15.5
gene86_deoD_purine-nucleoside_phosphorylase__id_AAZ53461.1SIGRS_118	gene86_deoD_purine-nucleoside_phosphorylase__id_AAZ53461.1	SIGRS_118	.((((((((.((((((.((.(((((((.&.))))))))).)))))).)))).............)))).	-15.01
gene91_hypothetical_id_ABP01100.1SIGRS_118	gene91_hypothetical_id_ABP01100.1	SIGRS_118	.((((.((......((((..((.((((...(((.(((((.&.)))))))))))).))..)))).....)).)))).	-19.3
gene104_uvrA_excinuclease_ABC_subunit_A__id_AAZ53468.2SIGRS_118	gene104_uvrA_excinuclease_ABC_subunit_A__id_AAZ53468.2	SIGRS_118	.(((((.((.((.(((((.(((..((((.&.))))))).)))))))..))...............))))).	-14.09
gene105__conserved_hypothetical_id_AAZ53469.2SIGRS_118	gene105__conserved_hypothetical_id_AAZ53469.2	SIGRS_118	.(((((..((..(((..((((((((..(((((.&.))))).)))))))).)))..))..))))).	-18.7
gene112_trxB_thioredoxin_reductase__id_AAZ53475.1SIGRS_118	gene112_trxB_thioredoxin_reductase__id_AAZ53475.1	SIGRS_118	.((((((..((((...((((....((((.(.&.).))))....))))....))))..)))))).	-17
gene113__outer_membrane_protein_-_P95__id_AAZ53476.1SIGRS_118	gene113__outer_membrane_protein_-_P95__id_AAZ53476.1	SIGRS_118	((((((((((((.((((.(((((...(((..((..(((((.&.)))))..))...)))..))))).)))).))))))))))))	-23.4
gene114_hypothetical_id_AAZ53477.2SIGRS_118	gene114_hypothetical_id_AAZ53477.2	SIGRS_118	((((.((.(((((((((((.((.(((((....(((.((((.&.)))).)))))))).)).)))))))).)))..)).)))).	-22.9
gene116_tpiA_triosephosphate_isomerase__id_AAZ53479.1SIGRS_118	gene116_tpiA_triosephosphate_isomerase__id_AAZ53479.1	SIGRS_118	.(((((..(...........((((((((.((..((((.((.&.)).))))..)).))))).)))...........)..)))))	-13.65
gene117_rpsO_30S_ribosomal_protein_S15__id_AAZ53480.1SIGRS_118	gene117_rpsO_30S_ribosomal_protein_S15__id_AAZ53480.1	SIGRS_118	.((((.(((..((((((.(((((.((((((..((((.((.&.))))))..))))))..)))))))).))).)))..)))).	-17.7
gene121__protein_P102_-_copy_2__id_AAZ53482.1SIGRS_118	gene121__protein_P102_-_copy_2__id_AAZ53482.1	SIGRS_118	.(((((..((((.......((....((((.....((((.&.))))......))))....))........))))...)))))	-14.06
gene123_gyrB_DNA_gyrase_subunit_B__id_AAZ53484.1SIGRS_118	gene123_gyrB_DNA_gyrase_subunit_B__id_AAZ53484.1	SIGRS_118	.(.((((((.(..((((((((..((((.......(((((.&.))))))))).))))))))..).))))))).	-14.61
gene129__amino_acid_permease__id_AAZ53488.1SIGRS_118	gene129__amino_acid_permease__id_AAZ53488.1	SIGRS_118	.(((.(.((((.(((((...(((((.&.)))))....)))))))))).))).	-14.9
gene132_pdhB_pyruvate_dehydrogenase__id_AAZ53491.1SIGRS_118	gene132_pdhB_pyruvate_dehydrogenase__id_AAZ53491.1	SIGRS_118	.(.((((((..((((..(((((((((...((((((..(.&.)..)))))).....)))))))))..))))))))))).	-26.2
gene135_hypothetical_id_AAZ53493.1SIGRS_118	gene135_hypothetical_id_AAZ53493.1	SIGRS_118	.((((..((.((..((((((((((.((((..((((.&.))))..))))..)))..)))))))..)).)))))).	-13.5
gene140_rplT_50S_ribosomal_protein_L20__id_AAZ53498.1SIGRS_118	gene140_rplT_50S_ribosomal_protein_L20__id_AAZ53498.1	SIGRS_118	.((((((..(((((((.((((((....(((((((.&.)))).))).......))))))))))).))..)))))).	-16
gene143_pyk_pyruvate_kinase__id_AAZ53501.1SIGRS_118	gene143_pyk_pyruvate_kinase__id_AAZ53501.1	SIGRS_118	.(..((((((((((....(((.(((....(((((((((((.&.)))))))))))...)))))).))))..))))))..).	-19.7
gene145_hypothetical_id_AAZ53503.1SIGRS_118	gene145_hypothetical_id_AAZ53503.1	SIGRS_118	.((((......(((..((((......(((((((.&.))))))).......))))..)))......)))).	-15.02
gene146__aminopeptidase__id_AAZ53504.1SIGRS_118	gene146__aminopeptidase__id_AAZ53504.1	SIGRS_118	.((((((((.........(((..(((..((.((((.&.)))).))..)))..)))........)))))))).	-13.53
gene147_ung_uracil-dna_glycosylase__id_AAZ53505.1SIGRS_118	gene147_ung_uracil-dna_glycosylase__id_AAZ53505.1	SIGRS_118	.(((((((((((..(((.((..((((.(.(.(((((.((.&.)).)).)))).).)))))).)))....))))))))).)).	-14
gene148_rplU_50S_ribosomal_protein_L21__id_AAZ53506.1SIGRS_118	gene148_rplU_50S_ribosomal_protein_L21__id_AAZ53506.1	SIGRS_118	.((((((((((((.........(((((..((((.&.))))..)))))......))))))....)))))).	-17.16
gene153__hexosephosphate_transport_id_AAZ53510.2SIGRS_118	gene153__hexosephosphate_transport_id_AAZ53510.2	SIGRS_118	.(((((((((.....(((((((..(((.&.)))..)))..))))......))))).)))).	-15.5
gene157_prfA_peptide_chain_release_factor_RF-1__id_AAZ53513.1SIGRS_118	gene157_prfA_peptide_chain_release_factor_RF-1__id_AAZ53513.1	SIGRS_118	.((((.((..(((((.(((.(((((......(((((.&.)))))...))))))))..........)))))..)).))))	-13.8
gene159_gltX_glutamyl-tRNA_synthetase__id_AAZ53515.2SIGRS_118	gene159_gltX_glutamyl-tRNA_synthetase__id_AAZ53515.2	SIGRS_118	.((((((.............(((.((((.(((.&.))).)))).)))................))))).).	-16.25
gene161__tRNA%2FrRNA_methyltransferase__id_AAZ53517.2SIGRS_118	gene161__tRNA%2FrRNA_methyltransferase__id_AAZ53517.2	SIGRS_118	((((((....(((((..((((..(((.....((.(((.((.&.)).))).))..)))..))))...)))))...)))))).	-17
gene162__putative_tRNA%2FrRNA_methyltransferase__id_AAZ53518.2SIGRS_118	gene162__putative_tRNA%2FrRNA_methyltransferase__id_AAZ53518.2	SIGRS_118	((((.....(((.((.(((((.((..((((((((((.(((.&.))).)))))).....))))..)).))))).))))))))).	-16.9
gene164__chromate_transport_id_AAZ53519.2SIGRS_118	gene164__chromate_transport_id_AAZ53519.2	SIGRS_118	.(((..((((((((.(((((((((.&.)))))....)))).))))).)))))).	-16.5
gene165__chromate_transport_id_AAZ53520.1SIGRS_118	gene165__chromate_transport_id_AAZ53520.1	SIGRS_118	.((((...........(((..(((.(((.(((.(((((((.&.)))))..)).))).)))))))))............)))).	-14.3
gene167__conserved_hypothetical_id_AAZ53522.1SIGRS_118	gene167__conserved_hypothetical_id_AAZ53522.1	SIGRS_118	.(((((.((..(((.(((.((.((((((.(.&.).)))))).)).))).))).)).))))).	-13.1
gene168_tig_trigger_factor__id_AAZ53523.2SIGRS_118	gene168_tig_trigger_factor__id_AAZ53523.2	SIGRS_118	.((((((...((((....((.(.(((((.&.))))).))).................))))...)))))).	-16.7
gene170_rpe_ribulose-phosphate_3-epimerase__id_AAZ53525.2SIGRS_118	gene170_rpe_ribulose-phosphate_3-epimerase__id_AAZ53525.2	SIGRS_118	.(((((((((((....(((..(((.((.&)).)))..)))....))))...))))))).	-13.4
gene171__Probable_GTPase_engC__id_AAZ53526.1SIGRS_118	gene171__Probable_GTPase_engC__id_AAZ53526.1	SIGRS_118	.(((((((((.....((((((.....((((((.&.))))))........))))))...))))))))).	-19.02
gene172_gmk_guanylate_kinase__id_AAZ53527.1SIGRS_118	gene172_gmk_guanylate_kinase__id_AAZ53527.1	SIGRS_118	.(((((((((..........(.(((.((((((((.&.))))).))).)))))))))).))).	-14.4
gene173__DNA_methylase__id_AAZ53528.1SIGRS_118	gene173__DNA_methylase__id_AAZ53528.1	SIGRS_118	.((((((((.......(((..((((((....((((((((.&.))))))))...)))))).))))))))))).	-22.21
gene175_era_GTP-binding_id_AAZ53530.1SIGRS_118	gene175_era_GTP-binding_id_AAZ53530.1	SIGRS_118	.(((.......(((....(((((((...((.(((((((.&.))))))))).)))))))....)))......))).	-15.12
gene178_hypothetical_id_AAZ53533.2SIGRS_118	gene178_hypothetical_id_AAZ53533.2	SIGRS_118	((((((((((......((((((....((((((..((((((.&.)))))))))).))...))))))......)))))))))).	-19.2
gene183_tlyA_haemolysin__id_AAZ53537.1SIGRS_118	gene183_tlyA_haemolysin__id_AAZ53537.1	SIGRS_118	.(((((((((..(((((((......((.(((...((((.&.))))...)))..)).......)))))))...)))))))))	-14.62
gene185__conserved_hypothetical_id_AAZ53539.2SIGRS_118	gene185__conserved_hypothetical_id_AAZ53539.2	SIGRS_118	.(((...((...(((.....(((((.((..(((((.&.))))).)).)))))...)))..))...))).	-13.2
gene187_rplQ_50S_ribosomal_protein_L17__id_AAZ53541.1SIGRS_118	gene187_rplQ_50S_ribosomal_protein_L17__id_AAZ53541.1	SIGRS_118	(((..((((((........((......((((((.((..((.&.))..)).))))))))........))))))..))).	-13.99
gene188_rpoA_DNA-directed_RNA_polymerase_alpha_subunit__id_AAZ53542.1SIGRS_118	gene188_rpoA_DNA-directed_RNA_polymerase_alpha_subunit__id_AAZ53542.1	SIGRS_118	.(((..((((.........(.(((((((((.(((.&.))).)).))))))).).........))))..))).	-16.07
gene189_rpsK_30S_ribosomal_protein_S11__id_AAZ53543.1SIGRS_118	gene189_rpsK_30S_ribosomal_protein_S11__id_AAZ53543.1	SIGRS_118	((((((....((((((((.((.(...((...((..(((((.&.)))))..))..))....).))...)))))))).)))))).	-14.7
gene191_rpmJ_50S_ribosomal_protein_L36__id_AAZ53545.1SIGRS_118	gene191_rpmJ_50S_ribosomal_protein_L36__id_AAZ53545.1	SIGRS_118	.(((..(((((..((.(((.&.))).))..)))))....))).	-13.8
gene192_infA_translation_initiation_factor_IF-1__id_AAZ53546.2SIGRS_118	gene192_infA_translation_initiation_factor_IF-1__id_AAZ53546.2	SIGRS_118	.(((((((.(((((...((((((((..((((((.&.))))))))))))))..)))))............)))))))	-15.72
gene194_adk_adenylate_kinase__id_AAZ53548.1SIGRS_118	gene194_adk_adenylate_kinase__id_AAZ53548.1	SIGRS_118	.(((((((((.(((......((.....((((((..(((.&.)))..))).)))..))......))).))))))))).	-18.7
gene196_rplO_50S_ribosomal_protein_L15__id_AAZ53550.2SIGRS_118	gene196_rplO_50S_ribosomal_protein_L15__id_AAZ53550.2	SIGRS_118	.((((((....((.(((...(((.((((...(((.&.)))...))))))).....))).)).....)))))).	-14.7
gene198_rplR_50S_ribosomal_protein_L18__id_AAZ53552.2SIGRS_118	gene198_rplR_50S_ribosomal_protein_L18__id_AAZ53552.2	SIGRS_118	.(.(.((((((............(((((((..((((.&.)))).)))))))..........)))))).).).	-15.85
gene202_rplE_50S_ribosomal_protein_L5__id_AAZ53556.2SIGRS_118	gene202_rplE_50S_ribosomal_protein_L5__id_AAZ53556.2	SIGRS_118	.((((((...((.(((((((.......((......(((((.&.)))))...)).......)))).))).))....)))))).	-13.34
gene204_rplN_50S_ribosomal_protein_L14__id_AAZ53558.1SIGRS_118	gene204_rplN_50S_ribosomal_protein_L14__id_AAZ53558.1	SIGRS_118	((((.((((..(((........(..((.(((((((...((.&.))....))))))).))..))))..)))).)))).	-18
gene206_rpmC_50S_ribosomal_protein_L29__id_AAZ53560.2SIGRS_118	gene206_rpmC_50S_ribosomal_protein_L29__id_AAZ53560.2	SIGRS_118	.(((((((((((.((((.(((.((...((((...((((.&.))))...))))...)).))).)))).)).))))))..)))	-14.2
gene210_rpsS_30S_ribosomal_protein_S19__id_AAZ53564.1SIGRS_118	gene210_rpsS_30S_ribosomal_protein_S19__id_AAZ53564.1	SIGRS_118	((((((..((((((((.(((..........((((((((((.&.))))).)))))))).)))))))).....)))))).	-19.8
gene212_rplW_50S_ribosomal_protein_L23__id_AAZ53566.1SIGRS_118	gene212_rplW_50S_ribosomal_protein_L23__id_AAZ53566.1	SIGRS_118	.(((((...(((((((.......(((..((((.(((.&.))).))))..)))......)))))))..))))).	-22.52
[truncated: 20,561 more rows]

## Sheet: antisense<=-13Plex
targetsmall RNA	target	small RNA	structure	Energy kcal/mol
gene2_gidA_glucose_inhibited_division_protein_A__id_AAZ53380.2SIGRS_1	gene2_gidA_glucose_inhibited_division_protein_A__id_AAZ53380.2	SIGRS_1	.(((((((((.(.(((.((....((((((((((.&)))....)))))))....)).))).).))))))))).	-28.3
gene3__conserved_hypothetical_id_AAZ53381.2SIGRS_1	gene3__conserved_hypothetical_id_AAZ53381.2	SIGRS_1	(((((((..(((((.........((..(((((((((((((.&.)))))).))...)))))..)).))))).)))....)))).	-15.4
gene4__putative_MgpA-like_id_AAZ53382.1SIGRS_1	gene4__putative_MgpA-like_id_AAZ53382.1	SIGRS_1	(((..((((((((..(((..(((((((((.&)).)))))........))...)))..).)))))))..))).	-21.3
gene5__DHH_family_phosphoesterase__id_AAZ53383.2SIGRS_1	gene5__DHH_family_phosphoesterase__id_AAZ53383.2	SIGRS_1	.(((.(((((.((.((...(((...(((.&)))..)))....))....)).))))).))).	-13.9
gene6_hypothetical_id_AAZ53384.2SIGRS_1	gene6_hypothetical_id_AAZ53384.2	SIGRS_1	.(((.(((...((..(((.((((.((((.(((.&))).)))))))).....)))..))))).))).	-16.7
gene7_ftsY_cell_division_protein_ftsY__id_AAZ53385.1SIGRS_1	gene7_ftsY_cell_division_protein_ftsY__id_AAZ53385.1	SIGRS_1	.(((((..(((.(((((..((((((..((((.&.))))..))))))...)))))...))).....))))).	-19.3
gene8__conserved_hypothetical_id_AAZ53386.2SIGRS_1	gene8__conserved_hypothetical_id_AAZ53386.2	SIGRS_1	.((((...(((((((.........(((((((((.&.))))))))))))))))..)))).	-17.5
gene9_hrcA_heat-inducible_transcription_repressor__id_AAZ53387.1SIGRS_1	gene9_hrcA_heat-inducible_transcription_repressor__id_AAZ53387.1	SIGRS_1	.((((.((.((...(((((...(((((((...(((.&)))....)))))))..))))))).)).)))).	-21
gene10_grpE_heat_shock_id_AAZ53388.2SIGRS_1	gene10_grpE_heat_shock_id_AAZ53388.2	SIGRS_1	.(((.(((((...(((((.....((((......(((((.&.)))))......)))).....))))).))))).))).	-19.8
gene11_argS_arginyl-tRNA_synthetase__id_AAZ53389.1SIGRS_1	gene11_argS_arginyl-tRNA_synthetase__id_AAZ53389.1	SIGRS_1	.(((......(((..((((((.....((((((.(((((((.&.)))))))..))))))..)))).))))).....))).	-21.2
gene12_hypothetical_id_AAZ53390.1SIGRS_1	gene12_hypothetical_id_AAZ53390.1	SIGRS_1	.(((((.(((.(.(((((......(((.......((.(((.&.))).))........)))...)))))....).)))))))).	-16.46
gene13_fba_fructose-bisphosphate_aldolase__id_AAZ53391.1SIGRS_1	gene13_fba_fructose-bisphosphate_aldolase__id_AAZ53391.1	SIGRS_1	(((((.......((((.....(((((((.(((.(((..((.&))))).)))))))))))))).......))))).	-17.54
gene14_rluC_ribosomal_large_subunit_pseudouridine_synthase_C__id_AAZ53392.1SIGRS_1	gene14_rluC_ribosomal_large_subunit_pseudouridine_synthase_C__id_AAZ53392.1	SIGRS_1	.((((((.......((((..((.......(((((.&)))))))..))))......)))))).	-14.23
gene17__conserved_hypothetical_id_AAZ53395.2SIGRS_1	gene17__conserved_hypothetical_id_AAZ53395.2	SIGRS_1	((((.(((.((((((.........(((.((((.....(((.&))))))).)))))))))....)))......)))).	-13.3
gene19__ABC_transporter_ATP-binding_id_AAZ53397.1SIGRS_1	gene19__ABC_transporter_ATP-binding_id_AAZ53397.1	SIGRS_1	.(((.(((((((.....((..((((((.(((((((((.&))))..)))))..))))))..))...))))))).))).	-23.1
gene21_hypothetical_id_AAZ53399.2SIGRS_1	gene21_hypothetical_id_AAZ53399.2	SIGRS_1	.((((((((((.....(((((((.&.))))))).....)))))..))))).	-16.2
gene22__ABC_transporter_ATP-binding_id_AAZ53400.1SIGRS_1	gene22__ABC_transporter_ATP-binding_id_AAZ53400.1	SIGRS_1	(((...((((((.((..((((((((.........((((((.&.)))))).....)))).))))..)).)))))).))).	-15.44
gene23__ABC_transporter_ATP-binding_id_AAZ53401.1SIGRS_1	gene23__ABC_transporter_ATP-binding_id_AAZ53401.1	SIGRS_1	.(((.((..(((.((((....((((((...((((.(((.&.))).))))....))))))....))).).)))..))..)))	-17.1
gene25_sipS_signal_peptidase_I__id_AAZ53403.2SIGRS_1	gene25_sipS_signal_peptidase_I__id_AAZ53403.2	SIGRS_1	(((((....(((((.(((.....(((((.......(((((.&.))))).....)))))...)))..)))))...))))).	-15.5
gene27_gatA_glutamyl-tRNA_amidotransferase_subunit_A__id_AAZ53405.2SIGRS_1	gene27_gatA_glutamyl-tRNA_amidotransferase_subunit_A__id_AAZ53405.2	SIGRS_1	.(((((((....(((((...(((..(((....((((((.&.))))))........))).))))))))..)))))....)).	-13.4
gene28_gatB_glutamyl-tRNA_amidotransferase_subunit_B__id_AAZ53406.1SIGRS_1	gene28_gatB_glutamyl-tRNA_amidotransferase_subunit_B__id_AAZ53406.1	SIGRS_1	.(((..(.(((.........((((.(((..(((((((((.&.)))))))))))).)))).........))).)..))).	-17.67
gene29_hypothetical_id_AAZ53407.2SIGRS_1	gene29_hypothetical_id_AAZ53407.2	SIGRS_1	.(((...(((.((((.((((((((...(((((((.&.)))))))..........)))))))).))))..))).))).	-16.52
gene31_ileS_isoleucyl-tRNA_synthetase__id_AAZ53409.2SIGRS_1	gene31_ileS_isoleucyl-tRNA_synthetase__id_AAZ53409.2	SIGRS_1	.((.(((((.(.((((...((((((...(((..((((((.&.))))))......)))...)))))))))).)))))).)).	-24.3
gene33_parE_topoisomerase_IV_subunit_B__id_AAZ53411.1SIGRS_1	gene33_parE_topoisomerase_IV_subunit_B__id_AAZ53411.1	SIGRS_1	.(((((((((....(((........((((((..(((.&)))..))..))))........)))....)))))).))).	-17.79
gene34_gap_glyceraldehyde_3-phosphate_dehydrogenase__id_AAZ53412.1SIGRS_1	gene34_gap_glyceraldehyde_3-phosphate_dehydrogenase__id_AAZ53412.1	SIGRS_1	.(((((((.(((((..((...(((((..((((((((.&.))))))))..))))).))..))))).))))..))).	-28
gene35_hypothetical_id_ABP01097.1SIGRS_1	gene35_hypothetical_id_ABP01097.1	SIGRS_1	.((((((...(((.((((....(((..(((..(((.&.)))..))).)))...))))))).........)))))).	-13.6
gene36_hypothetical_id_AAZ53413.2SIGRS_1	gene36_hypothetical_id_AAZ53413.2	SIGRS_1	.(((...((((((.((...(((((((.((......(((((.&.)))))......)).))).))))....)).)))))).))).	-23
gene37_vacB_VACB-like_ribonuclease_II__id_AAZ53414.2SIGRS_1	gene37_vacB_VACB-like_ribonuclease_II__id_AAZ53414.2	SIGRS_1	.((((.(...((((((..((((.......(((((.&))))).......))))...))))))...).)))).	-14.24
gene38_hypothetical_id_ABP01098.1SIGRS_1	gene38_hypothetical_id_ABP01098.1	SIGRS_1	.(((.(((.....(((((((((((((..(((.&.)))..)))))))))))))....)))))).	-17
gene41_licA_PTS_system%2C_lichenan-specific_IIA_component__id_AAZ53417.2SIGRS_1	gene41_licA_PTS_system%2C_lichenan-specific_IIA_component__id_AAZ53417.2	SIGRS_1	(((.(((((...........((((((..(((((((((.&.))))))..)))..)))))).........))))).))).	-18.35
gene42_obg_GTP-binding_protein_Obg__id_AAZ53418.1SIGRS_1	gene42_obg_GTP-binding_protein_Obg__id_AAZ53418.1	SIGRS_1	.(((((....(((...(.((((((..(((((((.(((((.&)))).).)).)))))...)))))).)..)))...))))).	-23.2
gene43_hypothetical_id_AAZ53419.2SIGRS_1	gene43_hypothetical_id_AAZ53419.2	SIGRS_1	.(((.((..((.(..((((((........((((((((.&)))))))).....))))))..))))).))).	-16.62
gene44_hypothetical_id_AAZ53420.1SIGRS_1	gene44_hypothetical_id_AAZ53420.1	SIGRS_1	.((((...(((.((..(..(((((....(((((.&)))))....)))))..)...)).))).)))).	-14.8
gene45_hypothetical_id_AAZ53421.2SIGRS_1	gene45_hypothetical_id_AAZ53421.2	SIGRS_1	(((((((((.((((((.((((........(.((.((((((.&)))))).)).))))).)))))).))))))))).	-26.2
gene46_dinP_DNA_polymerase_IV__id_AAZ53422.2SIGRS_1	gene46_dinP_DNA_polymerase_IV__id_AAZ53422.2	SIGRS_1	.((.(((((((((..(((.((((.&)))).))).))))).....)))).)).	-14.1
gene47_hypothetical_id_AAZ53423.1SIGRS_1	gene47_hypothetical_id_AAZ53423.1	SIGRS_1	.((((..((.(((..((.((.(((((((((.&)))))))))))......))..)))))....)))).	-18.7
gene48_atpB_ATP_synthase_A_chain__id_AAZ53424.2SIGRS_1	gene48_atpB_ATP_synthase_A_chain__id_AAZ53424.2	SIGRS_1	.((((((((((((..((.(((((...(((.&.)))....)))))..))..)))))))).........)))).	-19.9
gene49_atpE_ATP_synthase_C_chain__id_AAZ53425.1SIGRS_1	gene49_atpE_ATP_synthase_C_chain__id_AAZ53425.1	SIGRS_1	((((..(.((((((((((..(((((....((((.((((((.&)))))).)))))))))..))))))..)))).)..)))).	-26.3
gene54_atpD_ATP_synthase_beta_chain__id_AAZ53430.1SIGRS_1	gene54_atpD_ATP_synthase_beta_chain__id_AAZ53430.1	SIGRS_1	.((((.((.((((.(((.........((((((((.(((.&)))..)).))))))......)))))))..)).)))).	-17.76
gene55__conserved_hypothetical_id_AAZ53431.1SIGRS_1	gene55__conserved_hypothetical_id_AAZ53431.1	SIGRS_1	.(((((((((((...((((.(((((...((..(((((.&)))))..))...)))))....)))).)))))))).))).	-24.9
gene56_rpsB_30S_ribosomal_protein_S2__id_AAZ53432.2SIGRS_1	gene56_rpsB_30S_ribosomal_protein_S2__id_AAZ53432.2	SIGRS_1	.((((.(((((((((.......(((((((&.))).))))........)))))))))..........)))).	-22.46
gene57_tsf_elongation_factor_EF-Ts__id_AAZ53433.1SIGRS_1	gene57_tsf_elongation_factor_EF-Ts__id_AAZ53433.1	SIGRS_1	.(((((.......(((((.....(((((((((((.&))))).)))))).....)))))......))))).	-14.32
gene58_ffh_signal_recognition_particle_id_AAZ53434.1SIGRS_1	gene58_ffh_signal_recognition_particle_id_AAZ53434.1	SIGRS_1	.(((((.........((((((.((....(((((((.&.)))))))..)).)))))).........))))).	-23.27
gene59_glyS_glycyl-tRNA_synthetase__id_AAZ53435.2SIGRS_1	gene59_glyS_glycyl-tRNA_synthetase__id_AAZ53435.2	SIGRS_1	(((((.(((((.....(((((...(((..(((..((..((.&.))..))..)))..)))..))))).....))))).))))).	-17.9
gene60_dnaG_DNA_primase__id_AAZ53436.1SIGRS_1	gene60_dnaG_DNA_primase__id_AAZ53436.1	SIGRS_1	.((.((((.(((.....((((((...((((.&))))...))))))......)))..)))).)).	-13.1
gene62__conserved_hypothetical_id_AAZ53438.1SIGRS_1	gene62__conserved_hypothetical_id_AAZ53438.1	SIGRS_1	.((.(.((..(....((((..(((((.....(((((((((.&.))))))))))))))..))))...)..)).)..)).	-23.8
gene63_nfo_endonuclease_IV__id_AAZ53439.1SIGRS_1	gene63_nfo_endonuclease_IV__id_AAZ53439.1	SIGRS_1	.(((((((.....(((.&.)))......))))))).	-13
gene64_tyrS_tyrosyl_tRNA_synthetase__id_AAZ53440.1SIGRS_1	gene64_tyrS_tyrosyl_tRNA_synthetase__id_AAZ53440.1	SIGRS_1	.(((((..(((.....(((............(((((.(((.&))).)))))..))).....)))..))))).	-13.54
gene65__conserved_hypothetical_id_AAZ53441.2SIGRS_1	gene65__conserved_hypothetical_id_AAZ53441.2	SIGRS_1	.(((....((((.((..((((((.((((.&.)))).))))))..)).))))......))).	-17.3
gene66__conserved_hypothetical_id_AAZ53442.1SIGRS_1	gene66__conserved_hypothetical_id_AAZ53442.1	SIGRS_1	.(((((..(((((((.(((....(((.&)))..))).)))))))........))))).	-16.3
gene68_hypothetical_id_ABP01099.1SIGRS_1	gene68_hypothetical_id_ABP01099.1	SIGRS_1	.(((((((..(.((((.((...((((.......((((((.&)).))))))))...)).)))).)..))))))).	-13.61
gene69_dnaK_chaperone_protein_dnaK_-_heat_shock_protein_70__id_AAZ53444.1SIGRS_1	gene69_dnaK_chaperone_protein_dnaK_-_heat_shock_protein_70__id_AAZ53444.1	SIGRS_1	.(((((.((........(((((((..(((((((((((.&.))))).....))))))..))))))).....)).))))).	-23.72
gene70_dnaJ_heat_shock_protein_DnaJ__id_AAZ53445.1SIGRS_1	gene70_dnaJ_heat_shock_protein_DnaJ__id_AAZ53445.1	SIGRS_1	.((...............(((((((((.&.)))))))))...............)).	-20.71
gene71_cmk_cytidylate_kinase__id_AAZ53446.1SIGRS_1	gene71_cmk_cytidylate_kinase__id_AAZ53446.1	SIGRS_1	.(((((.((((.....((((..(((.....(((...((((.&.)))))))....)))..)))).))))....))))).	-13.7
[truncated: 24,529 more rows]

## Sheet: sense<=-13IntaRNA
	target name anotation protein ID	smallRNA name	positions(target)	positions seed(target)	positions with dangle(target)	positions(ncRNA)	positions seed(ncRNA)	positions with dangle(ncRNA)	ED target need kcal/mol	ED ncRNA need kcal/mol	hybrid energy kcal/mol	Energy kcal/mol	PLEX
[truncated: 440 more rows]

[truncated: 1 more sheets: antisense<=-13IntaRNA]
