# Supplementary material for: Mycoplasma non-coding RNA: identification of small RNAs and targets
Source: BMC Genomics. 2016 Oct 25;17(Suppl 8):743. doi: 10.1186/s12864-016-3061-z (PMC5088518; doi:10.1186/s12864-016-3061-z)
Supplement: Additional file 9: Table S9. — Target prediction for the sRNAs from M. flocculare. (XLS 1863 kb) [file 12864_2016_3061_MOESM9_ESM.xls]

## Sheet: antisense_inta_cutoff13
Table S9 - Target prediction for the sRNAs from M. flocculare
	target name anotation protein ID	smallRNA name	Energy kcal/mol
atpE__atpE__MF01464__F0F1_ATP_synthase_subunit_CSIG10	atpE__atpE__MF01464__F0F1_ATP_synthase_subunit_C	SIG10	-18.8219	SIG10
MF01453__MF01453__hypothetical_proteinSIG10	MF01453__MF01453__hypothetical_protein	SIG10	-13.4445	SIG10
MF00863__MF00863__hypothetical_proteinSIG10	MF00863__MF00863__hypothetical_protein	SIG10	-16.0879	SIG10
atpE__atpE__MF01464__F0F1_ATP_synthase_subunit_CSIG13	atpE__atpE__MF01464__F0F1_ATP_synthase_subunit_C	SIG13	-15.1158	SIG13
rpl1__rpl1__MF01469__50S_ribosomal_protein_L15SIG13	rpl1__rpl1__MF01469__50S_ribosomal_protein_L15	SIG13	-14.3284	SIG13
MF00848__MF00848__Putative_P216_surface_proteinSIG13	MF00848__MF00848__Putative_P216_surface_protein	SIG13	-15.78	SIG13
rnhB__rnhB__MF00398__ribonuclease_HIISIG13	rnhB__rnhB__MF00398__ribonuclease_HII	SIG13	-15.8103	SIG13
rpmH__rpmH__MF01475__50S_ribosomal_protein_L34SIG15	rpmH__rpmH__MF01475__50S_ribosomal_protein_L34	SIG15	-13	SIG15
MF01044__MF01044__ABC_transporter_ATP-binding_-_Pr1SIG15	MF01044__MF01044__ABC_transporter_ATP-binding_-_Pr1	SIG15	-14.9114	SIG15
rnhB__rnhB__MF00398__ribonuclease_HIISIG15	rnhB__rnhB__MF00398__ribonuclease_HII	SIG15	-15.636	SIG15
tdk__tdk__MF00381__thymidine_kinaseSIG18	tdk__tdk__MF00381__thymidine_kinase	SIG18	-18.6676	SIG18
MF00752__MF00752__ABC_transport_ATP-binding_proteinSIG2	MF00752__MF00752__ABC_transport_ATP-binding_protein	SIG2	-13.3325	SIG2
rplA__rplA__MF00835__50S_ribosomal_protein_L1SIG2	rplA__rplA__MF00835__50S_ribosomal_protein_L1	SIG2	-13.0311	SIG2
MF00975__MF00975__DHH_family_phosphoesteraseSIG21	MF00975__MF00975__DHH_family_phosphoesterase	SIG21	-13.3499	SIG21
pdhB__pdhB__MF00582__pyruvate_dehydrogenaseSIG21	pdhB__pdhB__MF00582__pyruvate_dehydrogenase	SIG21	-14.9102	SIG21
MF00704__MF00704__hypothetical_proteinSIG21	MF00704__MF00704__hypothetical_protein	SIG21	-13.7308	SIG21
MF01426__MF01426__hypothetical_proteinSIG21	MF01426__MF01426__hypothetical_protein	SIG21	-15.9086	SIG21
MF01275__MF01275__hypothetical_proteinSIG21	MF01275__MF01275__hypothetical_protein	SIG21	-13.5593	SIG21
rnhB__rnhB__MF00398__ribonuclease_HIISIG21	rnhB__rnhB__MF00398__ribonuclease_HII	SIG21	-14.4815	SIG21
rpsH__rpsH__MF01471__30s_ribosomal_protein_S8SIG22	rpsH__rpsH__MF01471__30s_ribosomal_protein_S8	SIG22	-13.1026	SIG22
MF00620__MF00620__P97-like_proteinSIG22	MF00620__MF00620__P97-like_protein	SIG22	-15.4122	SIG22
deoD__deoD__MF01198__purine-nucleoside_phosphorylaseSIG23	deoD__deoD__MF01198__purine-nucleoside_phosphorylase	SIG23	-13.2756	SIG23
MF00123__MF00123__aminopeptidaseSIG23	MF00123__MF00123__aminopeptidase	SIG23	-13.8506	SIG23
MF01425__MF01425__hypothetical_proteinSIG23	MF01425__MF01425__hypothetical_protein	SIG23	-64.1378	SIG23
MF00624__MF00624__nuclease%2C_lipoproteinSIG26	MF00624__MF00624__nuclease%2C_lipoprotein	SIG26	-16.4904	SIG26
MF01227__MF01227__conserved_hypothetical_proteinSIG26	MF01227__MF01227__conserved_hypothetical_protein	SIG26	-13.4553	SIG26
MF01232__MF01232__hypothetical_proteinSIG26	MF01232__MF01232__hypothetical_protein	SIG26	-13.9702	SIG26
MF00856__MF00856__conserved_hypothetical_proteinSIG26	MF00856__MF00856__conserved_hypothetical_protein	SIG26	-13.1293	SIG26
ackA__ackA__MF00041__acetate_kinaseSIG4	ackA__ackA__MF00041__acetate_kinase	SIG4	-15.3172	SIG4
MF00132__MF00132__hypothetical_proteinSIG8	MF00132__MF00132__hypothetical_protein	SIG8	-104.098	SIG8
MF01365__MF01365__hypothetical_proteinSIG10	MF01365__MF01365__hypothetical_protein	SIG10	-14.7698	#N/A
MF00905__MF00905__conserved_hypothetical_proteinSIG10	MF00905__MF00905__conserved_hypothetical_protein	SIG10	-13.142	#N/A
MF00577__MF00577__conserved_hypothetical_proteinSIG11	MF00577__MF00577__conserved_hypothetical_protein	SIG11	-14.0129	#N/A
MF01284__MF01284__hypothetical_proteinSIG11	MF01284__MF01284__hypothetical_protein	SIG11	-13.2123	#N/A
rpmI__rpmI__MF01333__50S_ribosomal_protein_L35SIG21	rpmI__rpmI__MF01333__50S_ribosomal_protein_L35	SIG21	-13.5725	#N/A
MF00185__MF00185__DNA_methylaseSIG21	MF00185__MF00185__DNA_methylase	SIG21	-13.473	#N/A
rplQ__rplQ__MF01388__50S_ribosomal_protein_L17SIG22	rplQ__rplQ__MF01388__50S_ribosomal_protein_L17	SIG22	-13.9983	#N/A

## Sheet: sense_inta_cutoff13
	target name anotation protein ID	smallRNA name	Energy kcal/mol
MF01354__MF01354__conserved_hypothetical_proteinSIG10	MF01354__MF01354__conserved_hypothetical_protein	SIG10	-13.9552	SIG10
MF00561__MF00561__hypothetical_proteinSIG10	MF00561__MF00561__hypothetical_protein	SIG10	-13.9749	SIG10
MF00018__MF00018__conserved_hypothetical_proteinSIG10	MF00018__MF00018__conserved_hypothetical_protein	SIG10	-13.6125	SIG10
MF00727__MF00727__ABC_transporter_permease_proteinSIG10	MF00727__MF00727__ABC_transporter_permease_protein	SIG10	-13.3101	SIG10
fpg__fpg__MF00424__foramidopyrimidine_DNA_gycosylaseSIG10	fpg__fpg__MF00424__foramidopyrimidine_DNA_gycosylase	SIG10	-14.3999	SIG10
MF00978__MF00978__putative_MgpA-like_proteinSIG13	MF00978__MF00978__putative_MgpA-like_protein	SIG13	-14.124	SIG13
MF01432__MF01432__hypothetical_proteinSIG13	MF01432__MF01432__hypothetical_protein	SIG13	-74.8945	SIG13
MF01284__MF01284__hypothetical_proteinSIG13	MF01284__MF01284__hypothetical_protein	SIG13	-17.4359	SIG13
MF00938__MF00938__conserved_hypothetical_proteinSIG13	MF00938__MF00938__conserved_hypothetical_protein	SIG13	-13.8837	SIG13
MF01074__MF01074__conserved_hypothetical_proteinSIG15	MF01074__MF01074__conserved_hypothetical_protein	SIG15	-13.3192	SIG15
rpsG__rpsG__MF01180__30S_ribosomal_protein_S7SIG15	rpsG__rpsG__MF01180__30S_ribosomal_protein_S7	SIG15	-16.8629	SIG15
MF01354__MF01354__conserved_hypothetical_proteinSIG15	MF01354__MF01354__conserved_hypothetical_protein	SIG15	-15.76	SIG15
MF01353__MF01353__conserved_hypothetical_proteinSIG15	MF01353__MF01353__conserved_hypothetical_protein	SIG15	-16.8451	SIG15
MF00170__MF00170__conserved_hypothetical_proteinSIG15	MF00170__MF00170__conserved_hypothetical_protein	SIG15	-14.245	SIG15
MF00194__MF00194__conserved_hypothetical_proteinSIG15	MF00194__MF00194__conserved_hypothetical_protein	SIG15	-15.0333	SIG15
pth__pth__MF00252__peptidyl-tRNA_hydrolaseSIG15	pth__pth__MF00252__peptidyl-tRNA_hydrolase	SIG15	-13.9375	SIG15
pta__pta__MF00039__phosphate_acetyltransferaseSIG15	pta__pta__MF00039__phosphate_acetyltransferase	SIG15	-18.1424	SIG15
MF01432__MF01432__hypothetical_proteinSIG15	MF01432__MF01432__hypothetical_protein	SIG15	-14.8122	SIG15
oppF__oppF__MF00063__oligopeptide_ABC_transporter_ATP-binding_proteinSIG15	oppF__oppF__MF00063__oligopeptide_ABC_transporter_ATP-binding_protein	SIG15	-13.2453	SIG15
eno__eno__MF00673__phosphopyruvate_hydrataseSIG15	eno__eno__MF00673__phosphopyruvate_hydratase	SIG15	-16.0227	SIG15
MF00465__MF00465__putative_ABC_transporter_ATP-binding_protein_P115_-like_proteinSIG15	MF00465__MF00465__putative_ABC_transporter_ATP-binding_protein_P115_-like_protein	SIG15	-16.4983	SIG15
RpsF__RpsF__MF01351__30S_ribosomal_protein_S6SIG15	RpsF__RpsF__MF01351__30S_ribosomal_protein_S6	SIG15	-15.5431	SIG15
ssb__ssb__MF00313__single-strand_binding_proteinSIG15	ssb__ssb__MF00313__single-strand_binding_protein	SIG15	-14.546	SIG15
MF01093__MF01093__hypothetical_proteinSIG15	MF01093__MF01093__hypothetical_protein	SIG15	-13.1621	SIG15
MF01450__MF01450__glyceraldehyde-3-phosphate_dehydrogenaseSIG15	MF01450__MF01450__glyceraldehyde-3-phosphate_dehydrogenase	SIG15	-19.3172	SIG15
nagB__nagB__MF00427__glucosamine-6-phosphate_isomeraseSIG15	nagB__nagB__MF00427__glucosamine-6-phosphate_isomerase	SIG15	-13.9063	SIG15
MF01429__MF01429__hypothetical_proteinSIG16	MF01429__MF01429__hypothetical_protein	SIG16	-17.36	SIG16
MF01077__MF01077__conserved_hypothetical_proteinSIG2	MF01077__MF01077__conserved_hypothetical_protein	SIG2	-76.189	SIG2
pth__pth__MF00252__peptidyl-tRNA_hydrolaseSIG21	pth__pth__MF00252__peptidyl-tRNA_hydrolase	SIG21	-14.282	SIG21
MF00767__MF00767__ABC_transporter_ATP-binding_proteinSIG21	MF00767__MF00767__ABC_transporter_ATP-binding_protein	SIG21	-14.7089	SIG21
serS__serS__MF00669__seryl-tRNA_synthetaseSIG22	serS__serS__MF00669__seryl-tRNA_synthetase	SIG22	-14.4042	SIG22
MF01284__MF01284__hypothetical_proteinSIG22	MF01284__MF01284__hypothetical_protein	SIG22	-16.5029	SIG22
MF00736__MF00736__ABC_transport_permease_proteinSIG23	MF00736__MF00736__ABC_transport_permease_protein	SIG23	-15.1987	SIG23
MF01068__MF01068__hypothetical_proteinSIG24	MF01068__MF01068__hypothetical_protein	SIG24	-13.2833	SIG24
potB__potB__MF00556__spermidine/putrescine_ABC_transporter_permease_pr_oteinSIG24	potB__potB__MF00556__spermidine/putrescine_ABC_transporter_permease_pr_otein	SIG24	-13.109	SIG24
rplW__rplW__MF01340__50S_ribosomal_protein_L23SIG24	rplW__rplW__MF01340__50S_ribosomal_protein_L23	SIG24	-16.1571	SIG24
rpmE__rpmE__MF01467__50S_ribosomal_protein_L31SIG26	rpmE__rpmE__MF01467__50S_ribosomal_protein_L31	SIG26	-14.2791	SIG26
rpmC__rpmC__MF01394__50S_ribosomal_protein_L29SIG4	rpmC__rpmC__MF01394__50S_ribosomal_protein_L29	SIG4	-13.8031	SIG4
rplV__rplV__MF00233__50S_ribosomal_protein_L22SIG4	rplV__rplV__MF00233__50S_ribosomal_protein_L22	SIG4	-17.4321	SIG4
MF00865__MF00865__conserved_hypothetical_proteinSIG4	MF00865__MF00865__conserved_hypothetical_protein	SIG4	-13.0222	SIG4
rplS__rplS__MF01442__50S_ribosomal_protein_L19SIG11	rplS__rplS__MF01442__50S_ribosomal_protein_L19	SIG11	-13.4757	#N/A
fruA__fruA__MF00267__PTS_system%2C_fructose-specific_IIABC_component_(EI_IABC-Fru)SIG13	fruA__fruA__MF00267__PTS_system%2C_fructose-specific_IIABC_component_(EI_IABC-Fru)	SIG13	-15.0058	#N/A
MF00464__MF00464__conserved_hypothetical_proteinSIG13	MF00464__MF00464__conserved_hypothetical_protein	SIG13	-13.2694	#N/A
MF00270__MF00270__hypothetical_proteinSIG15	MF00270__MF00270__hypothetical_protein	SIG15	-13.1942	#N/A
MF00133__MF00133__hexosephosphate_transport_proteinSIG16	MF00133__MF00133__hexosephosphate_transport_protein	SIG16	-14.57	#N/A
MF00069__MF00069__hypothetical_proteinSIG2	MF00069__MF00069__hypothetical_protein	SIG2	-15.2081	#N/A
MF00708__MF00708__conserved_hypothetical_proteinSIG21	MF00708__MF00708__conserved_hypothetical_protein	SIG21	-13.0821	#N/A
gyrA__gyrA__MF00530__DNA_gyrase_subunit_ASIG22	gyrA__gyrA__MF00530__DNA_gyrase_subunit_A	SIG22	-15.2691	#N/A
MF00909__MF00909__conserved_hypothetical_proteinSIG24	MF00909__MF00909__conserved_hypothetical_protein	SIG24	-14.7595	#N/A

## Sheet: antisense_RNAplex_cutoff13
	target	small RNA	Energy kcal/mol
grpE__grpE__MF00967__heat_shock_proteinSIG10	grpE__grpE__MF00967__heat_shock_protein	SIG10	-17.72
hrcA__hrcA__MF00969__heat-inducible_transcription_repressorSIG10	hrcA__hrcA__MF00969__heat-inducible_transcription_repressor	SIG10	-17
MF00970__MF00970__conserved_hypothetical_proteinSIG10	MF00970__MF00970__conserved_hypothetical_protein	SIG10	-20.02
ftsY__ftsY__MF00971__cell_division_protein_ftsYSIG10	ftsY__ftsY__MF00971__cell_division_protein_ftsY	SIG10	-14.4
MF00972__MF00972__hypothetical_proteinSIG10	MF00972__MF00972__hypothetical_protein	SIG10	-15.7
MF00975__MF00975__DHH_family_phosphoesteraseSIG10	MF00975__MF00975__DHH_family_phosphoesterase	SIG10	-16.7
MF00977__MF00977__putative_MgpA_like-protein_[fragment]SIG10	MF00977__MF00977__putative_MgpA_like-protein_[fragment]	SIG10	-13.1
MF01331__MF01331__conserved_hypothetical_proteinSIG10	MF01331__MF01331__conserved_hypothetical_protein	SIG10	-19.1
gidA__gidA__MF00980__glucose_inhibited_division_protein_ASIG10	gidA__gidA__MF00980__glucose_inhibited_division_protein_A	SIG10	-19.32
dnaN__dnaN__MF00986__DNA_polymerase_III_beta_subunitSIG10	dnaN__dnaN__MF00986__DNA_polymerase_III_beta_subunit	SIG10	-13.55
rpmH__rpmH__MF01475__50S_ribosomal_protein_L34SIG10	rpmH__rpmH__MF01475__50S_ribosomal_protein_L34	SIG10	-13.6
MF00993__MF00993__conserved_hypothetical_proteinSIG10	MF00993__MF00993__conserved_hypothetical_protein	SIG10	-15.8
MF00995__MF00995__conserved_hypothetical_proteinSIG10	MF00995__MF00995__conserved_hypothetical_protein	SIG10	-23
MF00996__MF00996__hypothetical_proteinSIG10	MF00996__MF00996__hypothetical_protein	SIG10	-13.4
valS__valS__MF01003__valyl-tRNA_synthetaseSIG10	valS__valS__MF01003__valyl-tRNA_synthetase	SIG10	-14.36
MF01004__MF01004__hypothetical_proteinSIG10	MF01004__MF01004__hypothetical_protein	SIG10	-22.1
MF01005__MF01005__conserved_hypothetical_proteinSIG10	MF01005__MF01005__conserved_hypothetical_protein	SIG10	-17.8
greA__greA__MF01011__transcription_elongation_factorSIG10	greA__greA__MF01011__transcription_elongation_factor	SIG10	-16.8
MF01015.r01__Parent=MF01015__23S_ribosomal_RNASIG10	MF01015.r01__Parent=MF01015__23S_ribosomal_RNA	SIG10	-17.6
MF01015.r02__Parent=MF01015__23S_ribosomal_RNASIG10	MF01015.r02__Parent=MF01015__23S_ribosomal_RNA	SIG10	-14.15
MF01042__MF01042__putative_ABC_transporter_ATP-binding_-_Pr2-like_p_roteinSIG10	MF01042__MF01042__putative_ABC_transporter_ATP-binding_-_Pr2-like_p_rotein	SIG10	-14.3
MF01044__MF01044__ABC_transporter_ATP-binding_-_Pr1SIG10	MF01044__MF01044__ABC_transporter_ATP-binding_-_Pr1	SIG10	-13.1
MF01047__MF01047__hypothetical_proteinSIG10	MF01047__MF01047__hypothetical_protein	SIG10	-15.4
MF01055__MF01055__conserved_hypothetical_proteinSIG10	MF01055__MF01055__conserved_hypothetical_protein	SIG10	-15
MF01064__MF01064__conserved_hypothetical_proteinSIG10	MF01064__MF01064__conserved_hypothetical_protein	SIG10	-14.64
pepP__pepP__MF01067__XAA-PRO_aminopeptidaseSIG10	pepP__pepP__MF01067__XAA-PRO_aminopeptidase	SIG10	-16.6
rpmG1__rpmG1__MF01470__50S_ribosomal_protein_L33SIG10	rpmG1__rpmG1__MF01470__50S_ribosomal_protein_L33	SIG10	-14.5
MF01410__MF01410__hypothetical_proteinSIG10	MF01410__MF01410__hypothetical_protein	SIG10	-15.7
MF01068__MF01068__hypothetical_proteinSIG10	MF01068__MF01068__hypothetical_protein	SIG10	-18.4
MF01070__MF01070__ABC_transporter_ATP-binding_proteinSIG10	MF01070__MF01070__ABC_transporter_ATP-binding_protein	SIG10	-17.01
MF01072__MF01072__ABC_transporter_ATP-binding_proteinSIG10	MF01072__MF01072__ABC_transporter_ATP-binding_protein	SIG10	-18.5
MF01073__MF01073__putative_type_III_restriction-modification_system_:_methylaseSIG10	MF01073__MF01073__putative_type_III_restriction-modification_system_:_methylase	SIG10	-13.4
MF01077__MF01077__conserved_hypothetical_proteinSIG10	MF01077__MF01077__conserved_hypothetical_protein	SIG10	-15.9
MF01338__MF01338__conserved_hypothetical_proteinSIG10	MF01338__MF01338__conserved_hypothetical_protein	SIG10	-16.8
gatC__gatC__MF01363__Asp-tRNAAsn/Glu-tRNAGln_amidotransferase_C_subuni_tSIG10	gatC__gatC__MF01363__Asp-tRNAAsn/Glu-tRNAGln_amidotransferase_C_subuni_t	SIG10	-17.6
gatB__gatB__MF00809__glutamyl-tRNA_amidotransferase_subunit_BSIG10	gatB__gatB__MF00809__glutamyl-tRNA_amidotransferase_subunit_B	SIG10	-20.5
MF00813__MF00813__conserved_hypothetical_proteinSIG10	MF00813__MF00813__conserved_hypothetical_protein	SIG10	-14.3
MF00815__MF00815__conserved_hypothetical_proteinSIG10	MF00815__MF00815__conserved_hypothetical_protein	SIG10	-14
MF01444__MF01444__conserved_hypothetical_proteinSIG10	MF01444__MF01444__conserved_hypothetical_protein	SIG10	-14.5
lsp__lsp__MF00818__lipoprotein_signal_peptidaseSIG10	lsp__lsp__MF00818__lipoprotein_signal_peptidase	SIG10	-16.6
ileS__ileS__MF00820__isoleucyl-tRNA_synthetaseSIG10	ileS__ileS__MF00820__isoleucyl-tRNA_synthetase	SIG10	-14.3
parE__parE__MF00826__topoisomerase_IV_subunit_BSIG10	parE__parE__MF00826__topoisomerase_IV_subunit_B	SIG10	-20.8
gap__gap__MF00829__glyceraldehyde_3-phosphate_dehydrogenaseSIG10	gap__gap__MF00829__glyceraldehyde_3-phosphate_dehydrogenase	SIG10	-14.7
MF00832__MF00832__hypothetical_proteinSIG10	MF00832__MF00832__hypothetical_protein	SIG10	-14.4
vacB__vacB__MF00833__VACB-like_ribonuclease_IISIG10	vacB__vacB__MF00833__VACB-like_ribonuclease_II	SIG10	-15.5
cls__cls__MF01110__cardiolipin_synthetaseSIG10	cls__cls__MF01110__cardiolipin_synthetase	SIG10	-17.1
licA__licA__MF01115__PTS_system%2C_lichenan-specific_IIA_componentSIG10	licA__licA__MF01115__PTS_system%2C_lichenan-specific_IIA_component	SIG10	-14.8
obg__obg__MF01119__GTP-binding_protein_ObgSIG10	obg__obg__MF01119__GTP-binding_protein_Obg	SIG10	-23
MF01120__MF01120__hypothetical_proteinSIG10	MF01120__MF01120__hypothetical_protein	SIG10	-16.8
MF01408__MF01408__hypothetical_proteinSIG10	MF01408__MF01408__hypothetical_protein	SIG10	-17.04
dinP__dinP__MF01121__DNA_polymerase_IVSIG10	dinP__dinP__MF01121__DNA_polymerase_IV	SIG10	-14.97
atpE__atpE__MF01464__F0F1_ATP_synthase_subunit_CSIG10	atpE__atpE__MF01464__F0F1_ATP_synthase_subunit_C	SIG10	-20.2
atpF__atpF__MF01126__ATP_synthase_subunit_BSIG10	atpF__atpF__MF01126__ATP_synthase_subunit_B	SIG10	-18.6
atpA-1__atpA-1__MF01130__ATP_synthase_alpha_chainSIG10	atpA-1__atpA-1__MF01130__ATP_synthase_alpha_chain	SIG10	-18.3
atpD2__atpD2__MF01135__ATP_synthase_beta_chainSIG10	atpD2__atpD2__MF01135__ATP_synthase_beta_chain	SIG10	-18.7
recU__recU__MF01345__Holliday_junction-specific_endonucleaseSIG10	recU__recU__MF01345__Holliday_junction-specific_endonuclease	SIG10	-15.6
rpsB__rpsB__MF01138__30S_ribosomal_protein_S2SIG10	rpsB__rpsB__MF01138__30S_ribosomal_protein_S2	SIG10	-18.3
tsf__tsf__MF01140__elongation_factor_TsSIG10	tsf__tsf__MF01140__elongation_factor_Ts	SIG10	-18.1
dnaG__dnaG__MF01144__DNA_primaseSIG10	dnaG__dnaG__MF01144__DNA_primase	SIG10	-24.5
rpoD__rpoD__MF01147__DNA-directed_RNA_polymerase_sigma_factorSIG10	rpoD__rpoD__MF01147__DNA-directed_RNA_polymerase_sigma_factor	SIG10	-16.82
MF01148__MF01148__conserved_hypothetical_proteinSIG10	MF01148__MF01148__conserved_hypothetical_protein	SIG10	-14.9
nfo__nfo__MF01150__endonuclease_IVSIG10	nfo__nfo__MF01150__endonuclease_IV	SIG10	-14
MF01163__MF01163__conserved_hypothetical_proteinSIG10	MF01163__MF01163__conserved_hypothetical_protein	SIG10	-14.5
uvrC__uvrC__MF01164__excinuclease_ABC_subunit_CSIG10	uvrC__uvrC__MF01164__excinuclease_ABC_subunit_C	SIG10	-14.6
MF01379__MF01379__hypothetical_proteinSIG10	MF01379__MF01379__hypothetical_protein	SIG10	-16.2
dnaK__dnaK__MF01167__chaperone_protein_dnaK_-_heat_shock_protein_70SIG10	dnaK__dnaK__MF01167__chaperone_protein_dnaK_-_heat_shock_protein_70	SIG10	-15.62
cmk__cmk__MF01174__cytidylate_kinaseSIG10	cmk__cmk__MF01174__cytidylate_kinase	SIG10	-19.03
himA__himA__MF01381__bacterial_nucleoid_DNA-binding_proteinSIG10	himA__himA__MF01381__bacterial_nucleoid_DNA-binding_protein	SIG10	-18.8
lepA__lepA__MF01176__GTP-binding_protein_LepASIG10	lepA__lepA__MF01176__GTP-binding_protein_LepA	SIG10	-24.52
MF01177__MF01177__hypothetical_proteinSIG10	MF01177__MF01177__hypothetical_protein	SIG10	-13.12
fusA__fusA__MF01178__elongation_factor_EF-GSIG10	fusA__fusA__MF01178__elongation_factor_EF-G	SIG10	-15.64
rpsG__rpsG__MF01180__30S_ribosomal_protein_S7SIG10	rpsG__rpsG__MF01180__30S_ribosomal_protein_S7	SIG10	-13.4
rpsL__rpsL__MF01183__30S_ribosomal_protein_S12SIG10	rpsL__rpsL__MF01183__30S_ribosomal_protein_S12	SIG10	-17.51
MF01186__MF01186__conserved_hypothetical_proteinSIG10	MF01186__MF01186__conserved_hypothetical_protein	SIG10	-15.46
nox__nox__MF01194__NADH_oxidaseSIG10	nox__nox__MF01194__NADH_oxidase	SIG10	-14.2
deoA__deoA__MF01196__thymidine_phosphorylaseSIG10	deoA__deoA__MF01196__thymidine_phosphorylase	SIG10	-14.9
deoD__deoD__MF01198__purine-nucleoside_phosphorylaseSIG10	deoD__deoD__MF01198__purine-nucleoside_phosphorylase	SIG10	-14.3
secA__secA__MF01201__preprotein_translocase_SecA_subunitSIG10	secA__secA__MF01201__preprotein_translocase_SecA_subunit	SIG10	-16.9
MF01465__MF01465__hypothetical_proteinSIG10	MF01465__MF01465__hypothetical_protein	SIG10	-18.9
MF01264__MF01264__conserved_hypothetical_proteinSIG10	MF01264__MF01264__conserved_hypothetical_protein	SIG10	-17.2
MF01266__MF01266__GTP-binding_proteinSIG10	MF01266__MF01266__GTP-binding_protein	SIG10	-13.7
pfkA__pfkA__MF00466__6-phosphofructokinaseSIG10	pfkA__pfkA__MF00466__6-phosphofructokinase	SIG10	-18.1
gyrB__gyrB__MF00468__DNA_gyrase_subunit_BSIG10	gyrB__gyrB__MF00468__DNA_gyrase_subunit_B	SIG10	-19.9
MF00472__MF00472__putative_protein_P97_(p97_paralog)SIG10	MF00472__MF00472__putative_protein_P97_(p97_paralog)	SIG10	-19.4
MF00475__MF00475__protein_P102SIG10	MF00475__MF00475__protein_P102	SIG10	-15.2
tpiA__tpiA__MF00476__triosephosphate_isomeraseSIG10	tpiA__tpiA__MF00476__triosephosphate_isomerase	SIG10	-17.19
clpB__clpB__MF00479__ATP-dependent_protease_binding_proteinSIG10	clpB__clpB__MF00479__ATP-dependent_protease_binding_protein	SIG10	-16
lgt__lgt__MF00497__prolipoprotein_diacylglyceryl_transferaseSIG10	lgt__lgt__MF00497__prolipoprotein_diacylglyceryl_transferase	SIG10	-13.29
tpx__tpx__MF01362__thiol_peroxidaseSIG10	tpx__tpx__MF01362__thiol_peroxidase	SIG10	-17.75
MF01350__MF01350__conserved_hypothetical_proteinSIG10	MF01350__MF01350__conserved_hypothetical_protein	SIG10	-15.26
MF01383__MF01383__hypothetical_proteinSIG10	MF01383__MF01383__hypothetical_protein	SIG10	-13.6
tufA__tufA__MF00524__elongation_factor_EF-TuSIG10	tufA__tufA__MF00524__elongation_factor_EF-Tu	SIG10	-14.6
lon__lon__MF00525__heat_shock_ATP-dependent_proteaseSIG10	lon__lon__MF00525__heat_shock_ATP-dependent_protease	SIG10	-15.2
MF00526__MF00526__conserved_hypothetical_proteinSIG10	MF00526__MF00526__conserved_hypothetical_protein	SIG10	-13.59
upp__upp__MF00527__uracil_phosphoribosyltransferaseSIG10	upp__upp__MF00527__uracil_phosphoribosyltransferase	SIG10	-17.3
deoC__deoC__MF00529__deoxyribose-phosphate_aldolaseSIG10	deoC__deoC__MF00529__deoxyribose-phosphate_aldolase	SIG10	-13.74
gyrA__gyrA__MF00530__DNA_gyrase_subunit_ASIG10	gyrA__gyrA__MF00530__DNA_gyrase_subunit_A	SIG10	-13.4
pmsR__pmsR__MF01355__methionine_sulfoxide_reductase_BSIG10	pmsR__pmsR__MF01355__methionine_sulfoxide_reductase_B	SIG10	-20.36
pgiB__pgiB__MF00531__glucose-6-phosphate_isomeraseSIG10	pgiB__pgiB__MF00531__glucose-6-phosphate_isomerase	SIG10	-16.3
polC__polC__MF00533__DNA_polymerase_III_alpha_subunitSIG10	polC__polC__MF00533__DNA_polymerase_III_alpha_subunit	SIG10	-15
frr__frr__MF00541__ribosome_recycling_factorSIG10	frr__frr__MF00541__ribosome_recycling_factor	SIG10	-16.48
pyrH__pyrH__MF00542__uridylate_kinaseSIG10	pyrH__pyrH__MF00542__uridylate_kinase	SIG10	-17.4
MF00544__MF00544__hypothetical_proteinSIG10	MF00544__MF00544__hypothetical_protein	SIG10	-15.11
MF01354__MF01354__conserved_hypothetical_proteinSIG10	MF01354__MF01354__conserved_hypothetical_protein	SIG10	-15.7
MF00552__MF00552__conserved_hypothetical_proteinSIG10	MF00552__MF00552__conserved_hypothetical_protein	SIG10	-15.79
potB__potB__MF00556__spermidine/putrescine_ABC_transporter_permease_pr_oteinSIG10	potB__potB__MF00556__spermidine/putrescine_ABC_transporter_permease_pr_otein	SIG10	-13.3
MF00568__MF00568__conserved_hypothetical_proteinSIG10	MF00568__MF00568__conserved_hypothetical_protein	SIG10	-13
MF01448__MF01448__hypothetical_proteinSIG10	MF01448__MF01448__hypothetical_protein	SIG10	-14.2
MF00577__MF00577__conserved_hypothetical_proteinSIG10	MF00577__MF00577__conserved_hypothetical_protein	SIG10	-14.24
MF00579__MF00579__conserved_hypothetical_proteinSIG10	MF00579__MF00579__conserved_hypothetical_protein	SIG10	-19
pdhB__pdhB__MF00582__pyruvate_dehydrogenaseSIG10	pdhB__pdhB__MF00582__pyruvate_dehydrogenase	SIG10	-14.2
pdhA__pdhA__MF00585__pyruvate_dehydrogenase_E1-alpha_subunitSIG10	pdhA__pdhA__MF00585__pyruvate_dehydrogenase_E1-alpha_subunit	SIG10	-15.44
MF00592__MF00592__amino_acid_permeasesSIG10	MF00592__MF00592__amino_acid_permeases	SIG10	-14.7
MF00595__MF00595__hypothetical_proteinSIG10	MF00595__MF00595__hypothetical_protein	SIG10	-16.6
MF00069__MF00069__hypothetical_proteinSIG10	MF00069__MF00069__hypothetical_protein	SIG10	-14.3
pgsA__pgsA__MF00073__CDP-diacylglycerol--glycerol-3-phosphate_3-phosph_atidyltransferaseSIG10	pgsA__pgsA__MF00073__CDP-diacylglycerol--glycerol-3-phosphate_3-phosph_atidyltransferase	SIG10	-18.6
topA__topA__MF00079__DNA_topoisomerase_ISIG10	topA__topA__MF00079__DNA_topoisomerase_I	SIG10	-20.6
trmD__trmD__MF00080__tRNA_(guanine-N1)-methyltransferaseSIG10	trmD__trmD__MF00080__tRNA_(guanine-N1)-methyltransferase	SIG10	-16.2
rpsP__rpsP__MF01456__30S_ribosomal_protein_S16SIG10	rpsP__rpsP__MF01456__30S_ribosomal_protein_S16	SIG10	-20.53
MF00082__MF00082__conserved_hypothetical_proteinSIG10	MF00082__MF00082__conserved_hypothetical_protein	SIG10	-13.8
ruvB__ruvB__MF00085__holliday_junction_DNA_helicase_RuvBSIG10	ruvB__ruvB__MF00085__holliday_junction_DNA_helicase_RuvB	SIG10	-21.4
MF00095__MF00095__hypothetical_proteinSIG10	MF00095__MF00095__hypothetical_protein	SIG10	-19
asnS__asnS__MF00110__asparaginyl-tRNA_synthetaseSIG10	asnS__asnS__MF00110__asparaginyl-tRNA_synthetase	SIG10	-14
glyA__glyA__MF00113__glycine_hydroxymethyltransferaseSIG10	glyA__glyA__MF00113__glycine_hydroxymethyltransferase	SIG10	-13.3
MF01443__MF01443__hypothetical_proteinSIG10	MF01443__MF01443__hypothetical_protein	SIG10	-14.3
nrdF__nrdF__MF00115__ribonucleoside-diphosphate_reductase_beta_chainSIG10	nrdF__nrdF__MF00115__ribonucleoside-diphosphate_reductase_beta_chain	SIG10	-13.6
nrdI__nrdI__MF01367__ribonucleotide_reductase_stimulatory_proteinSIG10	nrdI__nrdI__MF01367__ribonucleotide_reductase_stimulatory_protein	SIG10	-18.9
rplT__rplT__MF00117__50S_ribosomal_protein_L20SIG10	rplT__rplT__MF00117__50S_ribosomal_protein_L20	SIG10	-17.6
infC__infC__MF00118__translation_initiation_factor_IF-3_[fragment]SIG10	infC__infC__MF00118__translation_initiation_factor_IF-3_[fragment]	SIG10	-20.5
infC__infC__MF01334__translation_initiation_factor_IF-3_[fragment]SIG10	infC__infC__MF01334__translation_initiation_factor_IF-3_[fragment]	SIG10	-16.9
pyk__pyk__MF00119__pyruvate_kinaseSIG10	pyk__pyk__MF00119__pyruvate_kinase	SIG10	-13.6
MF00122__MF00122__hypothetical_proteinSIG10	MF00122__MF00122__hypothetical_protein	SIG10	-21.2
MF00123__MF00123__aminopeptidaseSIG10	MF00123__MF00123__aminopeptidase	SIG10	-16.6
ung__ung__MF00126__uracil-dna_glycosylaseSIG10	ung__ung__MF00126__uracil-dna_glycosylase	SIG10	-13.2
rplU__rplU__MF00129__50S_ribosomal_protein_L21SIG10	rplU__rplU__MF00129__50S_ribosomal_protein_L21	SIG10	-24.04
rpmA__rpmA__MF00130__50S_ribosomal_protein_L27SIG10	rpmA__rpmA__MF00130__50S_ribosomal_protein_L27	SIG10	-21.21
lip2__lip2__MF00131__lipase-esteraseSIG10	lip2__lip2__MF00131__lipase-esterase	SIG10	-17.3
MF00133__MF00133__hexosephosphate_transport_proteinSIG10	MF00133__MF00133__hexosephosphate_transport_protein	SIG10	-14.4
ldh__ldh__MF00136__L-lactate_dehydrogenaseSIG10	ldh__ldh__MF00136__L-lactate_dehydrogenase	SIG10	-14.21
prfA__prfA__MF00143__peptide_chain_release_factor_RF-1SIG10	prfA__prfA__MF00143__peptide_chain_release_factor_RF-1	SIG10	-18.3
hemK__hemK__MF00147__protoporphirogen_oxidaseSIG10	hemK__hemK__MF00147__protoporphirogen_oxidase	SIG10	-13.9
gltX__gltX__MF00152__glutamyl-tRNA_synthetaseSIG10	gltX__gltX__MF00152__glutamyl-tRNA_synthetase	SIG10	-18.3
MF01369__MF01369__hypothetical_proteinSIG10	MF01369__MF01369__hypothetical_protein	SIG10	-21
MF00155__MF00155__putative_tRNA/rRNA_methyltransferaseSIG10	MF00155__MF00155__putative_tRNA/rRNA_methyltransferase	SIG10	-18.4
MF00164__MF00164__chromate_transport_proteinSIG10	MF00164__MF00164__chromate_transport_protein	SIG10	-20.1
MF00169__MF00169__conserved_hypothetical_proteinSIG10	MF00169__MF00169__conserved_hypothetical_protein	SIG10	-29.7
rpe__rpe__MF00175__ribulose-phosphate_3-epimeraseSIG10	rpe__rpe__MF00175__ribulose-phosphate_3-epimerase	SIG10	-16.1
MF00177__MF00177__GTPase_engCSIG10	MF00177__MF00177__GTPase_engC	SIG10	-15.7
gmk__gmk__MF00178__guanylate_kinaseSIG10	gmk__gmk__MF00178__guanylate_kinase	SIG10	-17.8
MF00185__MF00185__DNA_methylaseSIG10	MF00185__MF00185__DNA_methylase	SIG10	-16.6
MF00187__MF00187__conserved_hypothetical_proteinSIG10	MF00187__MF00187__conserved_hypothetical_protein	SIG10	-22.3
era__era__MF00188__GTP-binding_proteinSIG10	era__era__MF00188__GTP-binding_protein	SIG10	-17
cdd__cdd__MF01374__cytidine_deaminaseSIG10	cdd__cdd__MF01374__cytidine_deaminase	SIG10	-16.99
MF01375__MF01375__conserved_hypothetical_proteinSIG10	MF01375__MF01375__conserved_hypothetical_protein	SIG10	-16.6
MF01373__MF01373__hypothetical_proteinSIG10	MF01373__MF01373__hypothetical_protein	SIG10	-19
MF00194__MF00194__conserved_hypothetical_proteinSIG10	MF00194__MF00194__conserved_hypothetical_protein	SIG10	-13.6
MF01441__MF01441__hypothetical_proteinSIG10	MF01441__MF01441__hypothetical_protein	SIG10	-13.7
tlyA__tlyA__MF00195__hemolysinSIG10	tlyA__tlyA__MF00195__hemolysin	SIG10	-24.4
rluB__rluB__MF00203__ribosomal_large_subunit_pseudouridine_synthase_BSIG10	rluB__rluB__MF00203__ribosomal_large_subunit_pseudouridine_synthase_B	SIG10	-14.5
rplQ__rplQ__MF01388__50S_ribosomal_protein_L17SIG10	rplQ__rplQ__MF01388__50S_ribosomal_protein_L17	SIG10	-15.42
rpsK__rpsK__MF00209__30S_ribosomal_protein_S11SIG10	rpsK__rpsK__MF00209__30S_ribosomal_protein_S11	SIG10	-16
rpsM__rpsM__MF01344__30S_ribosomal_protein_S13SIG10	rpsM__rpsM__MF01344__30S_ribosomal_protein_S13	SIG10	-17.2
rpmJ__rpmJ__MF01474__50S_ribosomal_protein_L36SIG10	rpmJ__rpmJ__MF01474__50S_ribosomal_protein_L36	SIG10	-13.69
infA__infA__MF01389__translation_initiation_factor_IF-1SIG10	infA__infA__MF01389__translation_initiation_factor_IF-1	SIG10	-17.9
map__map__MF00210__methionine_aminopeptidaseSIG10	map__map__MF00210__methionine_aminopeptidase	SIG10	-13.5
adk__adk__MF00213__adenylate_kinaseSIG10	adk__adk__MF00213__adenylate_kinase	SIG10	-14.64
secY__secY__MF00215__preprotein_translocase_SecY_subunitSIG10	secY__secY__MF00215__preprotein_translocase_SecY_subunit	SIG10	-18.5
rpl1__rpl1__MF01469__50S_ribosomal_protein_L15SIG10	rpl1__rpl1__MF01469__50S_ribosomal_protein_L15	SIG10	-15
rpsE__rpsE__MF00218__30S_ribosomal_protein_S5SIG10	rpsE__rpsE__MF00218__30S_ribosomal_protein_S5	SIG10	-17
rplR__rplR__MF00219__50S_ribosomal_protein_L18SIG10	rplR__rplR__MF00219__50S_ribosomal_protein_L18	SIG10	-17.1
rplF__rplF__MF00220__50S_ribosomal_protein_L6SIG10	rplF__rplF__MF00220__50S_ribosomal_protein_L6	SIG10	-17.1
rpsH__rpsH__MF01471__30s_ribosomal_protein_S8SIG10	rpsH__rpsH__MF01471__30s_ribosomal_protein_S8	SIG10	-15.7
rpsN__rpsN__MF01472__30S_ribosomal_protein_S14SIG10	rpsN__rpsN__MF01472__30S_ribosomal_protein_S14	SIG10	-17.9
rplE__rplE__MF00221__50S_ribosomal_protein_L5SIG10	rplE__rplE__MF00221__50S_ribosomal_protein_L5	SIG10	-15.2
rplN__rplN__MF01342__50S_ribosomal_protein_L14SIG10	rplN__rplN__MF01342__50S_ribosomal_protein_L14	SIG10	-14.7
rpsQ__rpsQ__MF01393__30S_ribosomal_protein_S17SIG10	rpsQ__rpsQ__MF01393__30S_ribosomal_protein_S17	SIG10	-20.6
rpmC__rpmC__MF01394__50S_ribosomal_protein_L29SIG10	rpmC__rpmC__MF01394__50S_ribosomal_protein_L29	SIG10	-16.3
rplP__rplP__MF00223__50S_ribosomal_protein_L16SIG10	rplP__rplP__MF00223__50S_ribosomal_protein_L16	SIG10	-13.84
rpsC__rpsC__MF00225__30S_ribosomal_protein_S3SIG10	rpsC__rpsC__MF00225__30S_ribosomal_protein_S3	SIG10	-23.6
rplW__rplW__MF01340__50S_ribosomal_protein_L23SIG10	rplW__rplW__MF01340__50S_ribosomal_protein_L23	SIG10	-18.1
rplD__rplD__MF00237__50S_ribosomal_protein_L4SIG10	rplD__rplD__MF00237__50S_ribosomal_protein_L4	SIG10	-15.3
rplC__rplC__MF00245__50S_ribosomal_protein_L3SIG10	rplC__rplC__MF00245__50S_ribosomal_protein_L3	SIG10	-13.4
rpsJ__rpsJ__MF01400__30S_ribosomal_protein_S10SIG10	rpsJ__rpsJ__MF01400__30S_ribosomal_protein_S10	SIG10	-15.1
MF00247__MF00247__hypothetical_proteinSIG10	MF00247__MF00247__hypothetical_protein	SIG10	-16.8
MF00249__MF00249__26.3_kDa_protein_in_cilium_adhesin_operonSIG10	MF00249__MF00249__26.3_kDa_protein_in_cilium_adhesin_operon	SIG10	-16.16
MF01401__MF01401__putative_holliday_junction_resolvaseSIG10	MF01401__MF01401__putative_holliday_junction_resolvase	SIG10	-13.6
pth__pth__MF00252__peptidyl-tRNA_hydrolaseSIG10	pth__pth__MF00252__peptidyl-tRNA_hydrolase	SIG10	-17.3
MF00253__MF00253__conserved_hypothetical_proteinSIG10	MF00253__MF00253__conserved_hypothetical_protein	SIG10	-13
ftsH__ftsH__MF00257__cell_division_proteinSIG10	ftsH__ftsH__MF00257__cell_division_protein	SIG10	-14.3
lysS__lysS__MF00258__lysyl-tRNA_synthetaseSIG10	lysS__lysS__MF00258__lysyl-tRNA_synthetase	SIG10	-13.3
MF00259__MF00259__hydrolase_of_the_HAD_familySIG10	MF00259__MF00259__hydrolase_of_the_HAD_family	SIG10	-14.6
trmE__trmE__MF00262__tRNA_modification_GTPase_ThdF/TrmESIG10	trmE__trmE__MF00262__tRNA_modification_GTPase_ThdF/TrmE	SIG10	-13.51
MF00264__MF00264__ABC_transporter_ATP-binding_proteinSIG10	MF00264__MF00264__ABC_transporter_ATP-binding_protein	SIG10	-18.62
MF01403__MF01403__hypothetical_proteinSIG10	MF01403__MF01403__hypothetical_protein	SIG10	-14
MF00270__MF00270__hypothetical_proteinSIG10	MF00270__MF00270__hypothetical_protein	SIG10	-18
MF00272__MF00272__conserved_hypothetical_proteinSIG10	MF00272__MF00272__conserved_hypothetical_protein	SIG10	-15.59
oppB-1__oppB-1__MF00274__oligopeptide_ABC_transporter_system_permeaseSIG10	oppB-1__oppB-1__MF00274__oligopeptide_ABC_transporter_system_permease	SIG10	-13
oppC-1__oppC-1__MF00275__oligopeptide_transport_system_permease_proteinSIG10	oppC-1__oppC-1__MF00275__oligopeptide_transport_system_permease_protein	SIG10	-14.9
oppD__oppD__MF00279__oligopeptide_transport_system_permease_protein_[f_ragment]SIG10	oppD__oppD__MF00279__oligopeptide_transport_system_permease_protein_[f_ragment]	SIG10	-13.3
oppD__oppD__MF00281__oligopeptide_transport_system_permease_protein_[f_ragment]SIG10	oppD__oppD__MF00281__oligopeptide_transport_system_permease_protein_[f_ragment]	SIG10	-19.3
oppF-1__oppF-1__MF00285__oligopeptide_ABC_transporter_ATP-binding_proteinSIG10	oppF-1__oppF-1__MF00285__oligopeptide_ABC_transporter_ATP-binding_protein	SIG10	-13.23
MF00289__MF00289__conserved_hypothetical_proteinSIG10	MF00289__MF00289__conserved_hypothetical_protein	SIG10	-13
MF00291__MF00291__lipoproteinSIG10	MF00291__MF00291__lipoprotein	SIG10	-15.1
mtlF__mtlF__MF01455__PTS_system_mannitol-specific_component_IIASIG10	mtlF__mtlF__MF01455__PTS_system_mannitol-specific_component_IIA	SIG10	-18.5
mtlA__mtlA__MF00293__PTS_system%2C_mannitol-specific_IIBC_componentSIG10	mtlA__mtlA__MF00293__PTS_system%2C_mannitol-specific_IIBC_component	SIG10	-16.64
MF00297__MF00297__conserved_hypothetical_proteinSIG10	MF00297__MF00297__conserved_hypothetical_protein	SIG10	-14.3
MF00300__MF00300__PTS_system_enzyme_IIC_componentSIG10	MF00300__MF00300__PTS_system_enzyme_IIC_component	SIG10	-13.8
MF01397__MF01397__putative_PTS_system_galactitol-specific_enzyme_II_B_componentSIG10	MF01397__MF01397__putative_PTS_system_galactitol-specific_enzyme_II_B_component	SIG10	-15.6
cmtB__cmtB__MF01399__PTS_family_enzyme_IIASIG10	cmtB__cmtB__MF01399__PTS_family_enzyme_IIA	SIG10	-24.3
MF01398__MF01398__hypothetical_proteinSIG10	MF01398__MF01398__hypothetical_protein	SIG10	-18.4
MF00303__MF00303__hypothetical_proteinSIG10	MF00303__MF00303__hypothetical_protein	SIG10	-13.2
MF00306__MF00306__conserved_hypothetical_proteinSIG10	MF00306__MF00306__conserved_hypothetical_protein	SIG10	-16.16
MF00310__MF00310__d-ribulose-5-phosphate_3_epimeraseSIG10	MF00310__MF00310__d-ribulose-5-phosphate_3_epimerase	SIG10	-23.5
MF00018__MF00018__conserved_hypothetical_proteinSIG10	MF00018__MF00018__conserved_hypothetical_protein	SIG10	-17.3
MF00019__MF00019__conserved_hypothetical_proteinSIG10	MF00019__MF00019__conserved_hypothetical_protein	SIG10	-15.2
pepF__pepF__MF00021__oligoendopeptidase_FSIG10	pepF__pepF__MF00021__oligoendopeptidase_F	SIG10	-17.9
MF01454__MF01454__hypothetical_proteinSIG10	MF01454__MF01454__hypothetical_protein	SIG10	-18
glck__glck__MF00028__glucokinaseSIG10	glck__glck__MF00028__glucokinase	SIG10	-16.5
MF00029__MF00029__hypothetical_proteinSIG10	MF00029__MF00029__hypothetical_protein	SIG10	-16.4
xylH__xylH__MF00033__xylose_ABC_transporter_permease_proteinSIG10	xylH__xylH__MF00033__xylose_ABC_transporter_permease_protein	SIG10	-25.4
xylG__xylG__MF00035__xylose_ABC_transporter_ATP-binding_proteinSIG10	xylG__xylG__MF00035__xylose_ABC_transporter_ATP-binding_protein	SIG10	-17.9
MF00037__MF00037__46K_surface_antigen_precursorSIG10	MF00037__MF00037__46K_surface_antigen_precursor	SIG10	-14.1
pta__pta__MF00039__phosphate_acetyltransferaseSIG10	pta__pta__MF00039__phosphate_acetyltransferase	SIG10	-20.3
ackA__ackA__MF00041__acetate_kinaseSIG10	ackA__ackA__MF00041__acetate_kinase	SIG10	-19.5
pdhC__pdhC__MF00043__dihydrolipoamide_acetyltransferaseSIG10	pdhC__pdhC__MF00043__dihydrolipoamide_acetyltransferase	SIG10	-18.2
MF00044__MF00044__conserved_hypothetical_proteinSIG10	MF00044__MF00044__conserved_hypothetical_protein	SIG10	-15.3
MF01430__MF01430__hypothetical_proteinSIG10	MF01430__MF01430__hypothetical_protein	SIG10	-14.4
MF00046__MF00046__lipoproteinSIG10	MF00046__MF00046__lipoprotein	SIG10	-15.89
oppB__oppB__MF00047__oligopeptide_ABC_transporter_permease_proteinSIG10	oppB__oppB__MF00047__oligopeptide_ABC_transporter_permease_protein	SIG10	-16.7
oppD-1__oppD-1__MF00061__oligopeptide_ABC_transporter_ATP_binding_proteinSIG10	oppD-1__oppD-1__MF00061__oligopeptide_ABC_transporter_ATP_binding_protein	SIG10	-15.4
oppF__oppF__MF00063__oligopeptide_ABC_transporter_ATP-binding_proteinSIG10	oppF__oppF__MF00063__oligopeptide_ABC_transporter_ATP-binding_protein	SIG10	-25.7
MF00065__MF00065__hypothetical_proteinSIG10	MF00065__MF00065__hypothetical_protein	SIG10	-13.1
MF00598__MF00598__transcriptional_regulatorSIG10	MF00598__MF00598__transcriptional_regulator	SIG10	-15.2
MF00609__MF00609__conserved_hypothetical_proteinSIG10	MF00609__MF00609__conserved_hypothetical_protein	SIG10	-17.7
truB__truB__MF00610__tRNA_pseudouridine_synthase_BSIG10	truB__truB__MF00610__tRNA_pseudouridine_synthase_B	SIG10	-20.2
rpmF__rpmF__MF01376__50S_ribosomal_protein_L32SIG10	rpmF__rpmF__MF01376__50S_ribosomal_protein_L32	SIG10	-18.51
pheS__pheS__MF00619__phenylalanyl-tRNA_synthetase_alpha_chainSIG10	pheS__pheS__MF00619__phenylalanyl-tRNA_synthetase_alpha_chain	SIG10	-22.2
MF00620__MF00620__P97-like_proteinSIG10	MF00620__MF00620__P97-like_protein	SIG10	-17
lig__lig__MF00639__DNA_ligaseSIG10	lig__lig__MF00639__DNA_ligase	SIG10	-13.11
MF00640__MF00640__ABC_transporter_permease_proteinSIG10	MF00640__MF00640__ABC_transporter_permease_protein	SIG10	-13.77
MF00644__MF00644__ABC_transporter_ATP-binding_proteinSIG10	MF00644__MF00644__ABC_transporter_ATP-binding_protein	SIG10	-14.5
MF00645__MF00645__ABC_transporter_ATP-binding_proteinSIG10	MF00645__MF00645__ABC_transporter_ATP-binding_protein	SIG10	-18.9
hpt__hpt__MF00653__hypoxanthine_phosphoribosyltransferaseSIG10	hpt__hpt__MF00653__hypoxanthine_phosphoribosyltransferase	SIG10	-14.57
MF00655__MF00655__conserved_hypothetical_proteinSIG10	MF00655__MF00655__conserved_hypothetical_protein	SIG10	-15.7
tmk__tmk__MF00659__thymidylate_kinaseSIG10	tmk__tmk__MF00659__thymidylate_kinase	SIG10	-13.3
recR__recR__MF00660__recombination_protein_recRSIG10	recR__recR__MF00660__recombination_protein_recR	SIG10	-16.1
dnaX__dnaX__MF00663__DNA_polymerase_III_gamma_and_tau_subunitSIG10	dnaX__dnaX__MF00663__DNA_polymerase_III_gamma_and_tau_subunit	SIG10	-20.5
MF01421__MF01421__hypothetical_proteinSIG10	MF01421__MF01421__hypothetical_protein	SIG10	-16
lplA__lplA__MF00666__lipoate-protein_ligase_ASIG10	lplA__lplA__MF00666__lipoate-protein_ligase_A	SIG10	-15.17
lip__lip__MF00668__triacylglycerol_lipaseSIG10	lip__lip__MF00668__triacylglycerol_lipase	SIG10	-18.5
MF01361__MF01361__conserved_hypothetical_proteinSIG10	MF01361__MF01361__conserved_hypothetical_protein	SIG10	-21.8
serS__serS__MF00669__seryl-tRNA_synthetaseSIG10	serS__serS__MF00669__seryl-tRNA_synthetase	SIG10	-14.8
MF00676__MF00676__hypothetical_proteinSIG10	MF00676__MF00676__hypothetical_protein	SIG10	-14.6
efp__efp__MF00691__elongation_factor_EF-PSIG10	efp__efp__MF00691__elongation_factor_EF-P	SIG10	-20.7
tkt__tkt__MF00692__transketolaseSIG10	tkt__tkt__MF00692__transketolase	SIG10	-14.15
MF00704__MF00704__hypothetical_proteinSIG10	MF00704__MF00704__hypothetical_protein	SIG10	-14.4
MF00707__MF00707__conserved_hypothetical_proteinSIG10	MF00707__MF00707__conserved_hypothetical_protein	SIG10	-13.7
MF00708__MF00708__conserved_hypothetical_proteinSIG10	MF00708__MF00708__conserved_hypothetical_protein	SIG10	-13.1
MF00711__MF00711__conserved_hypothetical_proteinSIG10	MF00711__MF00711__conserved_hypothetical_protein	SIG10	-14
MF00714__MF00714__conserved_hypothetical_proteinSIG10	MF00714__MF00714__conserved_hypothetical_protein	SIG10	-14.4
sgaU__sgaU__MF00716__hexulose-6-phosphate_isomeraseSIG10	sgaU__sgaU__MF00716__hexulose-6-phosphate_isomerase	SIG10	-13.9
sgaH__sgaH__MF00718__3-hexulose-6-phosphate_synthaseSIG10	sgaH__sgaH__MF00718__3-hexulose-6-phosphate_synthase	SIG10	-18.3
MF01462__MF01462__hypothetical_proteinSIG10	MF01462__MF01462__hypothetical_protein	SIG10	-14.6
MF00720__MF00720__hypothetical_proteinSIG10	MF00720__MF00720__hypothetical_protein	SIG10	-13.72
MF01360__MF01360__conserved_hypothetical_proteinSIG10	MF01360__MF01360__conserved_hypothetical_protein	SIG10	-19.2
MF00461__MF00461__putative_type_II_DNA_modification_enzyme:_methylt_ransferaseSIG10	MF00461__MF00461__putative_type_II_DNA_modification_enzyme:_methylt_ransferase	SIG10	-16.5
MF00465__MF00465__putative_ABC_transporter_ATP-binding_protein_P115_-like_proteinSIG10	MF00465__MF00465__putative_ABC_transporter_ATP-binding_protein_P115_-like_protein	SIG10	-14.5
RpsF__RpsF__MF01351__30S_ribosomal_protein_S6SIG10	RpsF__RpsF__MF01351__30S_ribosomal_protein_S6	SIG10	-14.9
rpsR__rpsR__MF01387__30S_ribosomal_protein_S18SIG10	rpsR__rpsR__MF01387__30S_ribosomal_protein_S18	SIG10	-16.8
ychF__ychF__MF00315__GTP-binding_protein_YchFSIG10	ychF__ychF__MF00315__GTP-binding_protein_YchF	SIG10	-14.7
MF00318__MF00318__conserved_hypothetical_proteinSIG10	MF00318__MF00318__conserved_hypothetical_protein	SIG10	-19.9
metK__metK__MF00320__S-adenosylmethionine_synthetaseSIG10	metK__metK__MF00320__S-adenosylmethionine_synthetase	SIG10	-15.1
MF00322__MF00322__ABC_transporter_ATP-binding_proteinSIG10	MF00322__MF00322__ABC_transporter_ATP-binding_protein	SIG10	-18.1
MF00324__MF00324__ABC_transporter_permease_proteinSIG10	MF00324__MF00324__ABC_transporter_permease_protein	SIG10	-13.1
acpD__acpD__MF00328__acyl_carrier_protein_phosphodiesteraseSIG10	acpD__acpD__MF00328__acyl_carrier_protein_phosphodiesterase	SIG10	-16
acpD-1__acpD-1__MF00330__acyl_carrier_protein_phosphodiesteraseSIG10	acpD-1__acpD-1__MF00330__acyl_carrier_protein_phosphodiesterase	SIG10	-22.34
MF01385__MF01385__hypothetical_proteinSIG10	MF01385__MF01385__hypothetical_protein	SIG10	-19.7
MF01251__MF01251__conserved_hypothetical_proteinSIG10	MF01251__MF01251__conserved_hypothetical_protein	SIG10	-15.3
MF01255__MF01255__conserved_hypothetical_proteinSIG10	MF01255__MF01255__conserved_hypothetical_protein	SIG10	-14.73
MF01404__MF01404__hypothetical_proteinSIG10	MF01404__MF01404__hypothetical_protein	SIG10	-13.8
MF01259__MF01259__transposaseSIG10	MF01259__MF01259__transposase	SIG10	-14.82
MF01405__MF01405__putative_transposaseSIG10	MF01405__MF01405__putative_transposase	SIG10	-17.1
MF01406__MF01406__hypothetical_proteinSIG10	MF01406__MF01406__hypothetical_protein	SIG10	-17.5
MF01260__MF01260__conserved_hypothetical_proteinSIG10	MF01260__MF01260__conserved_hypothetical_protein	SIG10	-17.4
MF00789__MF00789__hypothetical_proteinSIG10	MF00789__MF00789__hypothetical_protein	SIG10	-27
MF01203__MF01203__type_III_restriction-modification_system:_methyla_seSIG10	MF01203__MF01203__type_III_restriction-modification_system:_methyla_se	SIG10	-22.4
MF01466__MF01466__hypothetical_proteinSIG10	MF01466__MF01466__hypothetical_protein	SIG10	-18.3
MF01205__MF01205__hypothetical_proteinSIG10	MF01205__MF01205__hypothetical_protein	SIG10	-19.7
MF01206__MF01206__conserved_hypothetical_proteinSIG10	MF01206__MF01206__conserved_hypothetical_protein	SIG10	-18.89
MF01216__MF01216__ABC_transporter_ATP-binding_proteinSIG10	MF01216__MF01216__ABC_transporter_ATP-binding_protein	SIG10	-13.3
glpK__glpK__MF01221__glycerol_kinaseSIG10	glpK__glpK__MF01221__glycerol_kinase	SIG10	-14.82
glpF__glpF__MF01224__glycerol_uptake_facilitator_proteinSIG10	glpF__glpF__MF01224__glycerol_uptake_facilitator_protein	SIG10	-13.3
MF01226__MF01226__amino_acid_permeaseSIG10	MF01226__MF01226__amino_acid_permease	SIG10	-13.9
MF01227__MF01227__conserved_hypothetical_proteinSIG10	MF01227__MF01227__conserved_hypothetical_protein	SIG10	-15.1
MF01230__MF01230__hypothetical_proteinSIG10	MF01230__MF01230__hypothetical_protein	SIG10	-14.7
MF01232__MF01232__hypothetical_proteinSIG10	MF01232__MF01232__hypothetical_protein	SIG10	-15.1
MF01236__MF01236__P60-like_lipoproteinSIG10	MF01236__MF01236__P60-like_lipoprotein	SIG10	-14.85
MF01239__MF01239__hypothetical_proteinSIG10	MF01239__MF01239__hypothetical_protein	SIG10	-15.69
MF01241__MF01241__conserved_hypothetical_proteinSIG10	MF01241__MF01241__conserved_hypothetical_protein	SIG10	-21.3
MF01243__MF01243__conserved_hypothetical_proteinSIG10	MF01243__MF01243__conserved_hypothetical_protein	SIG10	-13.1
MF00001__MF00001__hypothetical_proteinSIG10	MF00001__MF00001__hypothetical_protein	SIG10	-18.9
MF00724__MF00724__lipoproteinSIG10	MF00724__MF00724__lipoprotein	SIG10	-16.7
MF00726__MF00726__Putative_lipoproteinSIG10	MF00726__MF00726__Putative_lipoprotein	SIG10	-14.74
MF00736__MF00736__ABC_transport_permease_proteinSIG10	MF00736__MF00736__ABC_transport_permease_protein	SIG10	-14.26
MF00737__MF00737__ABC_transporter_permease_proteinSIG10	MF00737__MF00737__ABC_transporter_permease_protein	SIG10	-20.4
MF00741__MF00741__conserved_hypothetical_proteinSIG10	MF00741__MF00741__conserved_hypothetical_protein	SIG10	-18.5
sgaA__sgaA__MF01349__PTS_system%2C_IIA_componentSIG10	sgaA__sgaA__MF01349__PTS_system%2C_IIA_component	SIG10	-13.5
sgaT__sgaT__MF00747__transport_protein_sgaTSIG10	sgaT__sgaT__MF00747__transport_protein_sgaT	SIG10	-17.1
MF00751__MF00751__lipoproteinSIG10	MF00751__MF00751__lipoprotein	SIG10	-15.5
MF00753__MF00753__ABC_transporter_permease_proteinSIG10	MF00753__MF00753__ABC_transporter_permease_protein	SIG10	-17.1
MF00766__MF00766__proline_dipeptidaseSIG10	MF00766__MF00766__proline_dipeptidase	SIG10	-14.6
MF00776__MF00776__hypothetical_proteinSIG10	MF00776__MF00776__hypothetical_protein	SIG10	-15.4
trxA__trxA__MF01348__thioredoxinSIG10	trxA__trxA__MF01348__thioredoxin	SIG10	-20.1
proS__proS__MF00785__prolyl-tRNA_synthetaseSIG10	proS__proS__MF00785__prolyl-tRNA_synthetase	SIG10	-17.1
mraZ__mraZ__MF01423__protein_mraZSIG10	mraZ__mraZ__MF01423__protein_mraZ	SIG10	-17.3
MF01105__MF01105__hypothetical_proteinSIG10	MF01105__MF01105__hypothetical_protein	SIG10	-14.44
MF01109__MF01109__site-specific_DNA-methyltransferase_(adenine-spec_ific)SIG10	MF01109__MF01109__site-specific_DNA-methyltransferase_(adenine-spec_ific)	SIG10	-24.2
metS__metS__MF00011__methionyl-tRNA_synthetaseSIG10	metS__metS__MF00011__methionyl-tRNA_synthetase	SIG10	-19.5
MF00014__MF00014__DNA_methylaseSIG10	MF00014__MF00014__DNA_methylase	SIG10	-13.12
MF01429__MF01429__hypothetical_proteinSIG10	MF01429__MF01429__hypothetical_protein	SIG10	-15.34
MF01428__MF01428__hypothetical_proteinSIG10	MF01428__MF01428__hypothetical_protein	SIG10	-17.5
MF01427__MF01427__hypothetical_proteinSIG10	MF01427__MF01427__hypothetical_protein	SIG10	-18.6
MF01453__MF01453__hypothetical_proteinSIG10	MF01453__MF01453__hypothetical_protein	SIG10	-21.6
MF01275__MF01275__hypothetical_proteinSIG10	MF01275__MF01275__hypothetical_protein	SIG10	-14.93
MF01277__MF01277__conserved_hypothetical_proteinSIG10	MF01277__MF01277__conserved_hypothetical_protein	SIG10	-15.59
MF01357__MF01357__GTPase_EngBSIG10	MF01357__MF01357__GTPase_EngB	SIG10	-18.5
MF01278__MF01278__hypothetical_proteinSIG10	MF01278__MF01278__hypothetical_protein	SIG10	-17
MF01288__MF01288__conserved_hypothetical_proteinSIG10	MF01288__MF01288__conserved_hypothetical_protein	SIG10	-14.2
MF01290__MF01290__conserved_hypothetical_proteinSIG10	MF01290__MF01290__conserved_hypothetical_protein	SIG10	-18.92
pepA__pepA__MF01294__leucyl_aminopeptidaseSIG10	pepA__pepA__MF01294__leucyl_aminopeptidase	SIG10	-13.43
MF01303__MF01303__hypothetical_proteinSIG10	MF01303__MF01303__hypothetical_protein	SIG10	-13.5
MF01315__MF01315__conserved_hypothetical_proteinSIG10	MF01315__MF01315__conserved_hypothetical_protein	SIG10	-23.8
MF01320__MF01320__conserved_hypothetical_proteinSIG10	MF01320__MF01320__conserved_hypothetical_protein	SIG10	-15.8
MF01322__MF01322__putative_ABC_transporter_atp-binding_proteinSIG10	MF01322__MF01322__putative_ABC_transporter_atp-binding_protein	SIG10	-15.2
MF01324__MF01324__conserved_hypothetical_proteinSIG10	MF01324__MF01324__conserved_hypothetical_protein	SIG10	-18.2
rplK__rplK__MF00837__50S_ribosomal_protein_L11SIG10	rplK__rplK__MF00837__50S_ribosomal_protein_L11	SIG10	-15.2
nadE__nadE__MF00434__NH(3)-dependent_NAD+_synthetaseSIG10	nadE__nadE__MF00434__NH(3)-dependent_NAD+_synthetase	SIG10	-13.1
MF00438__MF00438__conserved_hypothetical_proteinSIG10	MF00438__MF00438__conserved_hypothetical_protein	SIG10	-14.91
MF00440__MF00440__conserved_hypothetical_proteinSIG10	MF00440__MF00440__conserved_hypothetical_protein	SIG10	-20.4
MF01447__MF01447__hypothetical_proteinSIG10	MF01447__MF01447__hypothetical_protein	SIG10	-13.2
atpD1__atpD1__MF00449__ATP_synthase_beta_chainSIG10	atpD1__atpD1__MF00449__ATP_synthase_beta_chain	SIG10	-22.6
atpA__atpA__MF00451__ATP_synthase_alpha_chainSIG10	atpA__atpA__MF00451__ATP_synthase_alpha_chain	SIG10	-22.9
MF00452__MF00452__conserved_hypothetical_proteinSIG10	MF00452__MF00452__conserved_hypothetical_protein	SIG10	-23.9
MF00848__MF00848__Putative_P216_surface_proteinSIG10	MF00848__MF00848__Putative_P216_surface_protein	SIG10	-13.8
MF00849__MF00849__mannose-6-phosphate_isomeraseSIG10	MF00849__MF00849__mannose-6-phosphate_isomerase	SIG10	-14.8
pgk__pgk__MF00853__phosphoglycerate_kinaseSIG10	pgk__pgk__MF00853__phosphoglycerate_kinase	SIG10	-15.5
MF00856__MF00856__conserved_hypothetical_proteinSIG10	MF00856__MF00856__conserved_hypothetical_protein	SIG10	-14.5
MF00857__MF00857__conserved_hypothetical_proteinSIG10	MF00857__MF00857__conserved_hypothetical_protein	SIG10	-15.1
MF00863__MF00863__hypothetical_proteinSIG10	MF00863__MF00863__hypothetical_protein	SIG10	-19.5
MF00866__MF00866__hypothetical_proteinSIG10	MF00866__MF00866__hypothetical_protein	SIG10	-14.9
MF01450__MF01450__glyceraldehyde-3-phosphate_dehydrogenaseSIG10	MF01450__MF01450__glyceraldehyde-3-phosphate_dehydrogenase	SIG10	-19.4
MF01086__MF01086__conserved_hypothetical_proteinSIG10	MF01086__MF01086__conserved_hypothetical_protein	SIG10	-21.6
MF00345__MF00345__putative_lipoproteinSIG10	MF00345__MF00345__putative_lipoprotein	SIG10	-14.16
MF01407__MF01407__conserved_hypothetical_proteinSIG10	MF01407__MF01407__conserved_hypothetical_protein	SIG10	-15.7
rpoB__rpoB__MF00353__DNA-directed_RNA_polymerase_beta_subunitSIG10	rpoB__rpoB__MF00353__DNA-directed_RNA_polymerase_beta_subunit	SIG10	-15.4
rplL__rplL__MF00354__50S_ribosomal_protein_L7/L12SIG10	rplL__rplL__MF00354__50S_ribosomal_protein_L7/L12	SIG10	-15.2
MF00357__MF00357__hypothetical_proteinSIG10	MF00357__MF00357__hypothetical_protein	SIG10	-13.7
MF00358__MF00358__conserved_hypothetical_proteinSIG10	MF00358__MF00358__conserved_hypothetical_protein	SIG10	-17.26
ptsH__ptsH__MF00378__phosphocarrier_protein_HPrSIG10	ptsH__ptsH__MF00378__phosphocarrier_protein_HPr	SIG10	-15.59
tdk__tdk__MF00381__thymidine_kinaseSIG10	tdk__tdk__MF00381__thymidine_kinase	SIG10	-14.16
MF00383__MF00383__sugar_ABC_transporter_permease_proteinSIG10	MF00383__MF00383__sugar_ABC_transporter_permease_protein	SIG10	-18.4
MF00385__MF00385__ABC_transporter_proteinSIG10	MF00385__MF00385__ABC_transporter_protein	SIG10	-17.3
MF00386__MF00386__sugar_ABC_transporter_ATP-binding_proteinSIG10	MF00386__MF00386__sugar_ABC_transporter_ATP-binding_protein	SIG10	-16.6
xylF__xylF__MF00388__ABC_transporter_xylose-binding_lipoproteinSIG10	xylF__xylF__MF00388__ABC_transporter_xylose-binding_lipoprotein	SIG10	-16.1
ppa__ppa__MF01346__inorganic_pyrophosphataseSIG10	ppa__ppa__MF01346__inorganic_pyrophosphatase	SIG10	-13.5
MF00396__MF00396__conserved_hypothetical_proteinSIG10	MF00396__MF00396__conserved_hypothetical_protein	SIG10	-14.6
rnhB__rnhB__MF00398__ribonuclease_HIISIG10	rnhB__rnhB__MF00398__ribonuclease_HII	SIG10	-21.9
MF00401__MF00401__putative_ATP_binding_proteinSIG10	MF00401__MF00401__putative_ATP_binding_protein	SIG10	-17.3
MF01364__MF01364__hypothetical_proteinSIG10	MF01364__MF01364__hypothetical_protein	SIG10	-15
nusA__nusA__MF00410__N-utilization_substance_protein_ASIG10	nusA__nusA__MF00410__N-utilization_substance_protein_A	SIG10	-15.2
dnaE__dnaE__MF00415__DNA_polymerase_III_alpha_subunitSIG10	dnaE__dnaE__MF00415__DNA_polymerase_III_alpha_subunit	SIG10	-13.72
MF00423__MF00423__conserved_hypothetical_proteinSIG10	MF00423__MF00423__conserved_hypothetical_protein	SIG10	-17.7
rpiB__rpiB__MF01341__ribose-5-phosphate_isomerase_BSIG10	rpiB__rpiB__MF01341__ribose-5-phosphate_isomerase_B	SIG10	-17.3
rpsD__rpsD__MF00426__30S_ribosomal_protein_S4SIG10	rpsD__rpsD__MF00426__30S_ribosomal_protein_S4	SIG10	-14.2
MF00429__MF00429__PTS_system%2C_N-acetylglucosamine-specific_II_ABC_c_omponentSIG10	MF00429__MF00429__PTS_system%2C_N-acetylglucosamine-specific_II_ABC_c_omponent	SIG10	-19.23
fba-1__fba-1__MF00430__fructose-bisphosphate_aldolaseSIG10	fba-1__fba-1__MF00430__fructose-bisphosphate_aldolase	SIG10	-16
MF01329__MF01329__conserved_hypothetical_proteinSIG10	MF01329__MF01329__conserved_hypothetical_protein	SIG10	-21.65
pdhD2__pdhD2__MF00432__dihydrolipoamide_dehydrogenaseSIG10	pdhD2__pdhD2__MF00432__dihydrolipoamide_dehydrogenase	SIG10	-17.5
MF00433__MF00433__conserved_hypothetical_proteinSIG10	MF00433__MF00433__conserved_hypothetical_protein	SIG10	-21.3
MF01458__MF01458__hypothetical_proteinSIG10	MF01458__MF01458__hypothetical_protein	SIG10	-15.11
MF00871__MF00871__prolipoprotein_P65SIG10	MF00871__MF00871__prolipoprotein_P65	SIG10	-17.72
gidB__gidB__MF00878__glucose_inhibited_division_protein_BSIG10	gidB__gidB__MF00878__glucose_inhibited_division_protein_B	SIG10	-14.9
MF00884__MF00884__conserved_hypothetical_proteinSIG10	MF00884__MF00884__conserved_hypothetical_protein	SIG10	-15.7
ksgA__ksgA__MF00886__dimethyladenosine_transferaseSIG10	ksgA__ksgA__MF00886__dimethyladenosine_transferase	SIG10	-17.7
rplM__rplM__MF00888__50S_ribosomal_protein_L13SIG10	rplM__rplM__MF00888__50S_ribosomal_protein_L13	SIG10	-17.06
MF00895__MF00895__conserved_hypothetical_proteinSIG10	MF00895__MF00895__conserved_hypothetical_protein	SIG10	-19.14
uvrB__uvrB__MF00899__excinuclease_ABC_subunit_BSIG10	uvrB__uvrB__MF00899__excinuclease_ABC_subunit_B	SIG10	-14.6
leuS__leuS__MF00903__leucyl-tRNA_synthetaseSIG10	leuS__leuS__MF00903__leucyl-tRNA_synthetase	SIG10	-15.9
rplI__rplI__MF01347__50S_ribosomal_protein_L9SIG10	rplI__rplI__MF01347__50S_ribosomal_protein_L9	SIG10	-19.16
dnaB__dnaB__MF00914__replicative_DNA_helicaseSIG10	dnaB__dnaB__MF00914__replicative_DNA_helicase	SIG10	-18.1
MF00917__MF00917__hemolysin_CSIG10	MF00917__MF00917__hemolysin_C	SIG10	-14.4
cysS__cysS__MF00922__cysteinyl-tRNA_synthetaseSIG10	cysS__cysS__MF00922__cysteinyl-tRNA_synthetase	SIG10	-15.3
MF00924__MF00924__tRNA/rRNA_methyltransferaseSIG10	MF00924__MF00924__tRNA/rRNA_methyltransferase	SIG10	-17.7
MF00925__MF00925__hypothetical_proteinSIG10	MF00925__MF00925__hypothetical_protein	SIG10	-15.6
nusG__nusG__MF00929__transcription_antitermination_proteinSIG10	nusG__nusG__MF00929__transcription_antitermination_protein	SIG10	-16.2
gcp__gcp__MF00934__O-sialoglycoprotein_endopeptidaseSIG10	gcp__gcp__MF00934__O-sialoglycoprotein_endopeptidase	SIG10	-18.29
MF00943__MF00943__conserved_hypothetical_proteinSIG10	MF00943__MF00943__conserved_hypothetical_protein	SIG10	-16.7
MF00947__MF00947__5'-nucleotidase_precursorSIG10	MF00947__MF00947__5'-nucleotidase_precursor	SIG10	-18.5
MF00949__MF00949__conserved_hypothetical_proteinSIG10	MF00949__MF00949__conserved_hypothetical_protein	SIG10	-14
MF01377__MF01377__conserved_hypothetical_proteinSIG11	MF01377__MF01377__conserved_hypothetical_protein	SIG11	-15.12
grpE__grpE__MF00967__heat_shock_proteinSIG11	grpE__grpE__MF00967__heat_shock_protein	SIG11	-20.2
hrcA__hrcA__MF00969__heat-inducible_transcription_repressorSIG11	hrcA__hrcA__MF00969__heat-inducible_transcription_repressor	SIG11	-15.1
MF00972__MF00972__hypothetical_proteinSIG11	MF00972__MF00972__hypothetical_protein	SIG11	-14.59
MF00975__MF00975__DHH_family_phosphoesteraseSIG11	MF00975__MF00975__DHH_family_phosphoesterase	SIG11	-22
MF00977__MF00977__putative_MgpA_like-protein_[fragment]SIG11	MF00977__MF00977__putative_MgpA_like-protein_[fragment]	SIG11	-18.7
MF00978__MF00978__putative_MgpA-like_proteinSIG11	MF00978__MF00978__putative_MgpA-like_protein	SIG11	-18.2
MF01331__MF01331__conserved_hypothetical_proteinSIG11	MF01331__MF01331__conserved_hypothetical_protein	SIG11	-16.6
gidA__gidA__MF00980__glucose_inhibited_division_protein_ASIG11	gidA__gidA__MF00980__glucose_inhibited_division_protein_A	SIG11	-16.6
dnaN__dnaN__MF00986__DNA_polymerase_III_beta_subunitSIG11	dnaN__dnaN__MF00986__DNA_polymerase_III_beta_subunit	SIG11	-20.6
rpmH__rpmH__MF01475__50S_ribosomal_protein_L34SIG11	rpmH__rpmH__MF01475__50S_ribosomal_protein_L34	SIG11	-14.1
MF00995__MF00995__conserved_hypothetical_proteinSIG11	MF00995__MF00995__conserved_hypothetical_protein	SIG11	-14.5
valS__valS__MF01003__valyl-tRNA_synthetaseSIG11	valS__valS__MF01003__valyl-tRNA_synthetase	SIG11	-14.43
greA__greA__MF01011__transcription_elongation_factorSIG11	greA__greA__MF01011__transcription_elongation_factor	SIG11	-16.7
MF01015__MF01015__hypothetical_proteinSIG11	MF01015__MF01015__hypothetical_protein	SIG11	-16.8
MF01015.r01__Parent=MF01015__23S_ribosomal_RNASIG11	MF01015.r01__Parent=MF01015__23S_ribosomal_RNA	SIG11	-18.4
MF01042__MF01042__putative_ABC_transporter_ATP-binding_-_Pr2-like_p_roteinSIG11	MF01042__MF01042__putative_ABC_transporter_ATP-binding_-_Pr2-like_p_rotein	SIG11	-16.26
MF01044__MF01044__ABC_transporter_ATP-binding_-_Pr1SIG11	MF01044__MF01044__ABC_transporter_ATP-binding_-_Pr1	SIG11	-18.3
MF01064__MF01064__conserved_hypothetical_proteinSIG11	MF01064__MF01064__conserved_hypothetical_protein	SIG11	-16.3
pepP__pepP__MF01067__XAA-PRO_aminopeptidaseSIG11	pepP__pepP__MF01067__XAA-PRO_aminopeptidase	SIG11	-17.4
MF01410__MF01410__hypothetical_proteinSIG11	MF01410__MF01410__hypothetical_protein	SIG11	-13.2
MF01068__MF01068__hypothetical_proteinSIG11	MF01068__MF01068__hypothetical_protein	SIG11	-15.77
MF01070__MF01070__ABC_transporter_ATP-binding_proteinSIG11	MF01070__MF01070__ABC_transporter_ATP-binding_protein	SIG11	-15.2
MF01073__MF01073__putative_type_III_restriction-modification_system_:_methylaseSIG11	MF01073__MF01073__putative_type_III_restriction-modification_system_:_methylase	SIG11	-15.92
MF01076__MF01076__conserved_hypothetical_proteinSIG11	MF01076__MF01076__conserved_hypothetical_protein	SIG11	-16.91
MF01077__MF01077__conserved_hypothetical_proteinSIG11	MF01077__MF01077__conserved_hypothetical_protein	SIG11	-13.5
MF01338__MF01338__conserved_hypothetical_proteinSIG11	MF01338__MF01338__conserved_hypothetical_protein	SIG11	-20.37
gatB__gatB__MF00809__glutamyl-tRNA_amidotransferase_subunit_BSIG11	gatB__gatB__MF00809__glutamyl-tRNA_amidotransferase_subunit_B	SIG11	-14.3
MF01445__MF01445__hypothetical_proteinSIG11	MF01445__MF01445__hypothetical_protein	SIG11	-18.6
MF00815__MF00815__conserved_hypothetical_proteinSIG11	MF00815__MF00815__conserved_hypothetical_protein	SIG11	-13.2
MF01444__MF01444__conserved_hypothetical_proteinSIG11	MF01444__MF01444__conserved_hypothetical_protein	SIG11	-15.9
lsp__lsp__MF00818__lipoprotein_signal_peptidaseSIG11	lsp__lsp__MF00818__lipoprotein_signal_peptidase	SIG11	-13.39
ileS__ileS__MF00820__isoleucyl-tRNA_synthetaseSIG11	ileS__ileS__MF00820__isoleucyl-tRNA_synthetase	SIG11	-14.5
parE__parE__MF00826__topoisomerase_IV_subunit_BSIG11	parE__parE__MF00826__topoisomerase_IV_subunit_B	SIG11	-13.9
gap__gap__MF00829__glyceraldehyde_3-phosphate_dehydrogenaseSIG11	gap__gap__MF00829__glyceraldehyde_3-phosphate_dehydrogenase	SIG11	-19.7
MF00832__MF00832__hypothetical_proteinSIG11	MF00832__MF00832__hypothetical_protein	SIG11	-26.9
vacB__vacB__MF00833__VACB-like_ribonuclease_IISIG11	vacB__vacB__MF00833__VACB-like_ribonuclease_II	SIG11	-15.74
recA__recA__MF01113__recombination_proteinSIG11	recA__recA__MF01113__recombination_protein	SIG11	-19.8
obg__obg__MF01119__GTP-binding_protein_ObgSIG11	obg__obg__MF01119__GTP-binding_protein_Obg	SIG11	-21.3
MF01408__MF01408__hypothetical_proteinSIG11	MF01408__MF01408__hypothetical_protein	SIG11	-16.9
dinP__dinP__MF01121__DNA_polymerase_IVSIG11	dinP__dinP__MF01121__DNA_polymerase_IV	SIG11	-14.2
MF01378__MF01378__hypothetical_proteinSIG11	MF01378__MF01378__hypothetical_protein	SIG11	-16.89
atpB__atpB__MF01122__ATP_synthase_A_chainSIG11	atpB__atpB__MF01122__ATP_synthase_A_chain	SIG11	-14.7
atpE__atpE__MF01464__F0F1_ATP_synthase_subunit_CSIG11	atpE__atpE__MF01464__F0F1_ATP_synthase_subunit_C	SIG11	-35.8
atpF__atpF__MF01126__ATP_synthase_subunit_BSIG11	atpF__atpF__MF01126__ATP_synthase_subunit_B	SIG11	-15.52
atpH__atpH__MF01129__ATP_synthase_delta_chainSIG11	atpH__atpH__MF01129__ATP_synthase_delta_chain	SIG11	-16.1
atpA-1__atpA-1__MF01130__ATP_synthase_alpha_chainSIG11	atpA-1__atpA-1__MF01130__ATP_synthase_alpha_chain	SIG11	-19.7
recU__recU__MF01345__Holliday_junction-specific_endonucleaseSIG11	recU__recU__MF01345__Holliday_junction-specific_endonuclease	SIG11	-17.14
rpsB__rpsB__MF01138__30S_ribosomal_protein_S2SIG11	rpsB__rpsB__MF01138__30S_ribosomal_protein_S2	SIG11	-14.42
tsf__tsf__MF01140__elongation_factor_TsSIG11	tsf__tsf__MF01140__elongation_factor_Ts	SIG11	-14.33
ffh__ffh__MF01141__signal_recognition_particle_proteinSIG11	ffh__ffh__MF01141__signal_recognition_particle_protein	SIG11	-13.9
glyS__glyS__MF01142__glycyl-tRNA_synthetaseSIG11	glyS__glyS__MF01142__glycyl-tRNA_synthetase	SIG11	-19.6
dnaG__dnaG__MF01144__DNA_primaseSIG11	dnaG__dnaG__MF01144__DNA_primase	SIG11	-21.1
rpoD__rpoD__MF01147__DNA-directed_RNA_polymerase_sigma_factorSIG11	rpoD__rpoD__MF01147__DNA-directed_RNA_polymerase_sigma_factor	SIG11	-19.1
nfo__nfo__MF01150__endonuclease_IVSIG11	nfo__nfo__MF01150__endonuclease_IV	SIG11	-15.8
tyrS__tyrS__MF01153__tyrosyl_tRNA_synthetaseSIG11	tyrS__tyrS__MF01153__tyrosyl_tRNA_synthetase	SIG11	-19.05
MF01154__MF01154__conserved_hypothetical_proteinSIG11	MF01154__MF01154__conserved_hypothetical_protein	SIG11	-18.4
MF01158__MF01158__conserved_hypothetical_proteinSIG11	MF01158__MF01158__conserved_hypothetical_protein	SIG11	-19.9
MF01379__MF01379__hypothetical_proteinSIG11	MF01379__MF01379__hypothetical_protein	SIG11	-18.4
dnaK__dnaK__MF01167__chaperone_protein_dnaK_-_heat_shock_protein_70SIG11	dnaK__dnaK__MF01167__chaperone_protein_dnaK_-_heat_shock_protein_70	SIG11	-17.6
cmk__cmk__MF01174__cytidylate_kinaseSIG11	cmk__cmk__MF01174__cytidylate_kinase	SIG11	-20
engA__engA__MF01175__GTP-binding_protein_EngASIG11	engA__engA__MF01175__GTP-binding_protein_EngA	SIG11	-15.6
himA__himA__MF01381__bacterial_nucleoid_DNA-binding_proteinSIG11	himA__himA__MF01381__bacterial_nucleoid_DNA-binding_protein	SIG11	-16.5
MF01380__MF01380__hypothetical_proteinSIG11	MF01380__MF01380__hypothetical_protein	SIG11	-14
lepA__lepA__MF01176__GTP-binding_protein_LepASIG11	lepA__lepA__MF01176__GTP-binding_protein_LepA	SIG11	-16.12
fusA__fusA__MF01178__elongation_factor_EF-GSIG11	fusA__fusA__MF01178__elongation_factor_EF-G	SIG11	-19.04
rpsG__rpsG__MF01180__30S_ribosomal_protein_S7SIG11	rpsG__rpsG__MF01180__30S_ribosomal_protein_S7	SIG11	-19.8
rpsL__rpsL__MF01183__30S_ribosomal_protein_S12SIG11	rpsL__rpsL__MF01183__30S_ribosomal_protein_S12	SIG11	-14.3
MF01359__MF01359__conserved_hypothetical_proteinSIG11	MF01359__MF01359__conserved_hypothetical_protein	SIG11	-14.2
MF01193__MF01193__amino_acid_permeaseSIG11	MF01193__MF01193__amino_acid_permease	SIG11	-17.5
deoA__deoA__MF01196__thymidine_phosphorylaseSIG11	deoA__deoA__MF01196__thymidine_phosphorylase	SIG11	-13.2
deoD__deoD__MF01198__purine-nucleoside_phosphorylaseSIG11	deoD__deoD__MF01198__purine-nucleoside_phosphorylase	SIG11	-17.6
MF01465__MF01465__hypothetical_proteinSIG11	MF01465__MF01465__hypothetical_protein	SIG11	-20.3
MF01264__MF01264__conserved_hypothetical_proteinSIG11	MF01264__MF01264__conserved_hypothetical_protein	SIG11	-14
MF01266__MF01266__GTP-binding_proteinSIG11	MF01266__MF01266__GTP-binding_protein	SIG11	-19.87
pfkA__pfkA__MF00466__6-phosphofructokinaseSIG11	pfkA__pfkA__MF00466__6-phosphofructokinase	SIG11	-18.6
gyrB__gyrB__MF00468__DNA_gyrase_subunit_BSIG11	gyrB__gyrB__MF00468__DNA_gyrase_subunit_B	SIG11	-17.01
MF00472__MF00472__putative_protein_P97_(p97_paralog)SIG11	MF00472__MF00472__putative_protein_P97_(p97_paralog)	SIG11	-17.3
MF00475__MF00475__protein_P102SIG11	MF00475__MF00475__protein_P102	SIG11	-18
MF01418__MF01418__hypothetical_proteinSIG11	MF01418__MF01418__hypothetical_protein	SIG11	-15.3
tpiA__tpiA__MF00476__triosephosphate_isomeraseSIG11	tpiA__tpiA__MF00476__triosephosphate_isomerase	SIG11	-29
MF00483__MF00483__hypothetical_proteinSIG11	MF00483__MF00483__hypothetical_protein	SIG11	-15.2
clpB__clpB__MF00479__ATP-dependent_protease_binding_proteinSIG11	clpB__clpB__MF00479__ATP-dependent_protease_binding_protein	SIG11	-23.74
MF00492__MF00492__outer_membrane_protein_-_P95SIG11	MF00492__MF00492__outer_membrane_protein_-_P95	SIG11	-18
trxB__trxB__MF00495__thioredoxin_reductaseSIG11	trxB__trxB__MF00495__thioredoxin_reductase	SIG11	-15.05
tpx__tpx__MF01362__thiol_peroxidaseSIG11	tpx__tpx__MF01362__thiol_peroxidase	SIG11	-27.5
MF01350__MF01350__conserved_hypothetical_proteinSIG11	MF01350__MF01350__conserved_hypothetical_protein	SIG11	-14.04
MF00502__MF00502__conserved_hypothetical_proteinSIG11	MF00502__MF00502__conserved_hypothetical_protein	SIG11	-15.9
uvrA__uvrA__MF00504__excinuclease_ABC_subunit_ASIG11	uvrA__uvrA__MF00504__excinuclease_ABC_subunit_A	SIG11	-20.49
tufA__tufA__MF00524__elongation_factor_EF-TuSIG11	tufA__tufA__MF00524__elongation_factor_EF-Tu	SIG11	-15.77
upp__upp__MF00527__uracil_phosphoribosyltransferaseSIG11	upp__upp__MF00527__uracil_phosphoribosyltransferase	SIG11	-24.2
pgiB__pgiB__MF00531__glucose-6-phosphate_isomeraseSIG11	pgiB__pgiB__MF00531__glucose-6-phosphate_isomerase	SIG11	-24.2
polC__polC__MF00536__DNA_polymerase_III%2C_alpha_chainSIG11	polC__polC__MF00536__DNA_polymerase_III%2C_alpha_chain	SIG11	-15.2
MF00538__MF00538__phosphatidate_cytidylyltransferase_synthaseSIG11	MF00538__MF00538__phosphatidate_cytidylyltransferase_synthase	SIG11	-24
frr__frr__MF00541__ribosome_recycling_factorSIG11	frr__frr__MF00541__ribosome_recycling_factor	SIG11	-14
MF00544__MF00544__hypothetical_proteinSIG11	MF00544__MF00544__hypothetical_protein	SIG11	-23.5
MF00551__MF00551__conserved_hypothetical_proteinSIG11	MF00551__MF00551__conserved_hypothetical_protein	SIG11	-14.87
MF00552__MF00552__conserved_hypothetical_proteinSIG11	MF00552__MF00552__conserved_hypothetical_protein	SIG11	-16.4
potC__potC__MF00553__spermidine/putrescine_ABC_transporter_permease_pr_oteinSIG11	potC__potC__MF00553__spermidine/putrescine_ABC_transporter_permease_pr_otein	SIG11	-13.8
MF01353__MF01353__conserved_hypothetical_proteinSIG11	MF01353__MF01353__conserved_hypothetical_protein	SIG11	-15.83
ktrA__ktrA__MF00564__potassium_uptake_proteinSIG11	ktrA__ktrA__MF00564__potassium_uptake_protein	SIG11	-20.96
ktrB__ktrB__MF00566__potassium_uptake_proteinSIG11	ktrB__ktrB__MF00566__potassium_uptake_protein	SIG11	-16.6
MF01448__MF01448__hypothetical_proteinSIG11	MF01448__MF01448__hypothetical_protein	SIG11	-21.1
MF00579__MF00579__conserved_hypothetical_proteinSIG11	MF00579__MF00579__conserved_hypothetical_protein	SIG11	-16
pdhA__pdhA__MF00585__pyruvate_dehydrogenase_E1-alpha_subunitSIG11	pdhA__pdhA__MF00585__pyruvate_dehydrogenase_E1-alpha_subunit	SIG11	-19.6
apt__apt__MF00591__adenine_phosphoribosyltransferaseSIG11	apt__apt__MF00591__adenine_phosphoribosyltransferase	SIG11	-15.5
MF00592__MF00592__amino_acid_permeasesSIG11	MF00592__MF00592__amino_acid_permeases	SIG11	-13.66
MF00595__MF00595__hypothetical_proteinSIG11	MF00595__MF00595__hypothetical_protein	SIG11	-24.5
MF00071__MF00071__hypothetical_proteinSIG11	MF00071__MF00071__hypothetical_protein	SIG11	-13.63
MF01327__MF01327__hypothetical_proteinSIG11	MF01327__MF01327__hypothetical_protein	SIG11	-13.02
pyrG__pyrG__MF00072__CTP_synthaseSIG11	pyrG__pyrG__MF00072__CTP_synthase	SIG11	-16.4
pgsA__pgsA__MF00073__CDP-diacylglycerol--glycerol-3-phosphate_3-phosph_atidyltransferaseSIG11	pgsA__pgsA__MF00073__CDP-diacylglycerol--glycerol-3-phosphate_3-phosph_atidyltransferase	SIG11	-14
topA__topA__MF00079__DNA_topoisomerase_ISIG11	topA__topA__MF00079__DNA_topoisomerase_I	SIG11	-17.41
rplS__rplS__MF01442__50S_ribosomal_protein_L19SIG11	rplS__rplS__MF01442__50S_ribosomal_protein_L19	SIG11	-21.2
trmD__trmD__MF00080__tRNA_(guanine-N1)-methyltransferaseSIG11	trmD__trmD__MF00080__tRNA_(guanine-N1)-methyltransferase	SIG11	-17.55
ruvB__ruvB__MF00085__holliday_junction_DNA_helicase_RuvBSIG11	ruvB__ruvB__MF00085__holliday_junction_DNA_helicase_RuvB	SIG11	-13.2
ruvA__ruvA__MF00090__holliday_junction_DNA_helicase_RuvASIG11	ruvA__ruvA__MF00090__holliday_junction_DNA_helicase_RuvA	SIG11	-16.8
MF00092__MF00092__hypothetical_proteinSIG11	MF00092__MF00092__hypothetical_protein	SIG11	-14.1
pcrA__pcrA__MF00093__ATP-dependent_helicase_PcrASIG11	pcrA__pcrA__MF00093__ATP-dependent_helicase_PcrA	SIG11	-22.9
MF00095__MF00095__hypothetical_proteinSIG11	MF00095__MF00095__hypothetical_protein	SIG11	-20.3
asnS__asnS__MF00110__asparaginyl-tRNA_synthetaseSIG11	asnS__asnS__MF00110__asparaginyl-tRNA_synthetase	SIG11	-17.1
glyA__glyA__MF00113__glycine_hydroxymethyltransferaseSIG11	glyA__glyA__MF00113__glycine_hydroxymethyltransferase	SIG11	-14.2
MF01443__MF01443__hypothetical_proteinSIG11	MF01443__MF01443__hypothetical_protein	SIG11	-15.5
nrdI__nrdI__MF01367__ribonucleotide_reductase_stimulatory_proteinSIG11	nrdI__nrdI__MF01367__ribonucleotide_reductase_stimulatory_protein	SIG11	-20.2
rplT__rplT__MF00117__50S_ribosomal_protein_L20SIG11	rplT__rplT__MF00117__50S_ribosomal_protein_L20	SIG11	-14.05
rpmI__rpmI__MF01333__50S_ribosomal_protein_L35SIG11	rpmI__rpmI__MF01333__50S_ribosomal_protein_L35	SIG11	-19.14
infC__infC__MF00118__translation_initiation_factor_IF-3_[fragment]SIG11	infC__infC__MF00118__translation_initiation_factor_IF-3_[fragment]	SIG11	-15
infC__infC__MF01334__translation_initiation_factor_IF-3_[fragment]SIG11	infC__infC__MF01334__translation_initiation_factor_IF-3_[fragment]	SIG11	-14.64
pyk__pyk__MF00119__pyruvate_kinaseSIG11	pyk__pyk__MF00119__pyruvate_kinase	SIG11	-17.9
MF00121__MF00121__conserved_hypothetical_proteinSIG11	MF00121__MF00121__conserved_hypothetical_protein	SIG11	-16.46
MF00123__MF00123__aminopeptidaseSIG11	MF00123__MF00123__aminopeptidase	SIG11	-13.15
ung__ung__MF00126__uracil-dna_glycosylaseSIG11	ung__ung__MF00126__uracil-dna_glycosylase	SIG11	-15.06
rplU__rplU__MF00129__50S_ribosomal_protein_L21SIG11	rplU__rplU__MF00129__50S_ribosomal_protein_L21	SIG11	-16.19
rpmA__rpmA__MF00130__50S_ribosomal_protein_L27SIG11	rpmA__rpmA__MF00130__50S_ribosomal_protein_L27	SIG11	-20.8
lip2__lip2__MF00131__lipase-esteraseSIG11	lip2__lip2__MF00131__lipase-esterase	SIG11	-14.3
MF00133__MF00133__hexosephosphate_transport_proteinSIG11	MF00133__MF00133__hexosephosphate_transport_protein	SIG11	-14.66
ldh__ldh__MF00136__L-lactate_dehydrogenaseSIG11	ldh__ldh__MF00136__L-lactate_dehydrogenase	SIG11	-17.7
prfA__prfA__MF00143__peptide_chain_release_factor_RF-1SIG11	prfA__prfA__MF00143__peptide_chain_release_factor_RF-1	SIG11	-15.3
hemK__hemK__MF00147__protoporphirogen_oxidaseSIG11	hemK__hemK__MF00147__protoporphirogen_oxidase	SIG11	-19
MF01369__MF01369__hypothetical_proteinSIG11	MF01369__MF01369__hypothetical_protein	SIG11	-13.4
MF00155__MF00155__putative_tRNA/rRNA_methyltransferaseSIG11	MF00155__MF00155__putative_tRNA/rRNA_methyltransferase	SIG11	-19.34
MF00162__MF00162__chromate_transport_proteinSIG11	MF00162__MF00162__chromate_transport_protein	SIG11	-19.1
MF00164__MF00164__chromate_transport_proteinSIG11	MF00164__MF00164__chromate_transport_protein	SIG11	-15.72
MF00169__MF00169__conserved_hypothetical_proteinSIG11	MF00169__MF00169__conserved_hypothetical_protein	SIG11	-17.7
rpe__rpe__MF00175__ribulose-phosphate_3-epimeraseSIG11	rpe__rpe__MF00175__ribulose-phosphate_3-epimerase	SIG11	-18.6
MF00177__MF00177__GTPase_engCSIG11	MF00177__MF00177__GTPase_engC	SIG11	-16.37
gmk__gmk__MF00178__guanylate_kinaseSIG11	gmk__gmk__MF00178__guanylate_kinase	SIG11	-13.82
MF00185__MF00185__DNA_methylaseSIG11	MF00185__MF00185__DNA_methylase	SIG11	-16.12
era__era__MF00188__GTP-binding_proteinSIG11	era__era__MF00188__GTP-binding_protein	SIG11	-25.3
cdd__cdd__MF01374__cytidine_deaminaseSIG11	cdd__cdd__MF01374__cytidine_deaminase	SIG11	-16.9
MF01375__MF01375__conserved_hypothetical_proteinSIG11	MF01375__MF01375__conserved_hypothetical_protein	SIG11	-17.89
deoB__deoB__MF00193__phosphopentomutaseSIG11	deoB__deoB__MF00193__phosphopentomutase	SIG11	-14.57
MF00194__MF00194__conserved_hypothetical_proteinSIG11	MF00194__MF00194__conserved_hypothetical_protein	SIG11	-17.94
rluB__rluB__MF00203__ribosomal_large_subunit_pseudouridine_synthase_BSIG11	rluB__rluB__MF00203__ribosomal_large_subunit_pseudouridine_synthase_B	SIG11	-24
rpoA__rpoA__MF00207__DNA-directed_RNA_polymerase_alpha_subunitSIG11	rpoA__rpoA__MF00207__DNA-directed_RNA_polymerase_alpha_subunit	SIG11	-24.5
rpsK__rpsK__MF00209__30S_ribosomal_protein_S11SIG11	rpsK__rpsK__MF00209__30S_ribosomal_protein_S11	SIG11	-21.12
rpsM__rpsM__MF01344__30S_ribosomal_protein_S13SIG11	rpsM__rpsM__MF01344__30S_ribosomal_protein_S13	SIG11	-21.5
rpmJ__rpmJ__MF01474__50S_ribosomal_protein_L36SIG11	rpmJ__rpmJ__MF01474__50S_ribosomal_protein_L36	SIG11	-14.76
infA__infA__MF01389__translation_initiation_factor_IF-1SIG11	infA__infA__MF01389__translation_initiation_factor_IF-1	SIG11	-13.3
adk__adk__MF00213__adenylate_kinaseSIG11	adk__adk__MF00213__adenylate_kinase	SIG11	-13.5
rpl1__rpl1__MF01469__50S_ribosomal_protein_L15SIG11	rpl1__rpl1__MF01469__50S_ribosomal_protein_L15	SIG11	-21.2
rpsH__rpsH__MF01471__30s_ribosomal_protein_S8SIG11	rpsH__rpsH__MF01471__30s_ribosomal_protein_S8	SIG11	-15.2
rpsN__rpsN__MF01472__30S_ribosomal_protein_S14SIG11	rpsN__rpsN__MF01472__30S_ribosomal_protein_S14	SIG11	-24.34
rplX__rplX__MF01343__50S_ribosomal_protein_L24SIG11	rplX__rplX__MF01343__50S_ribosomal_protein_L24	SIG11	-18.1
rplN__rplN__MF01342__50S_ribosomal_protein_L14SIG11	rplN__rplN__MF01342__50S_ribosomal_protein_L14	SIG11	-22.7
rpsQ__rpsQ__MF01393__30S_ribosomal_protein_S17SIG11	rpsQ__rpsQ__MF01393__30S_ribosomal_protein_S17	SIG11	-17.76
rpmC__rpmC__MF01394__50S_ribosomal_protein_L29SIG11	rpmC__rpmC__MF01394__50S_ribosomal_protein_L29	SIG11	-13.8
rpsC__rpsC__MF00225__30S_ribosomal_protein_S3SIG11	rpsC__rpsC__MF00225__30S_ribosomal_protein_S3	SIG11	-17.7
rplV__rplV__MF00233__50S_ribosomal_protein_L22SIG11	rplV__rplV__MF00233__50S_ribosomal_protein_L22	SIG11	-18.72
rpsS__rpsS__MF01396__30S_ribosomal_protein_S19SIG11	rpsS__rpsS__MF01396__30S_ribosomal_protein_S19	SIG11	-14.9
rplB__rplB__MF00235__50S_ribosomal_protein_L2SIG11	rplB__rplB__MF00235__50S_ribosomal_protein_L2	SIG11	-17.75
rplD__rplD__MF00237__50S_ribosomal_protein_L4SIG11	rplD__rplD__MF00237__50S_ribosomal_protein_L4	SIG11	-17.5
rplC__rplC__MF00245__50S_ribosomal_protein_L3SIG11	rplC__rplC__MF00245__50S_ribosomal_protein_L3	SIG11	-17.5
rpsJ__rpsJ__MF01400__30S_ribosomal_protein_S10SIG11	rpsJ__rpsJ__MF01400__30S_ribosomal_protein_S10	SIG11	-15.71
MF00247__MF00247__hypothetical_proteinSIG11	MF00247__MF00247__hypothetical_protein	SIG11	-21.5
MF00249__MF00249__26.3_kDa_protein_in_cilium_adhesin_operonSIG11	MF00249__MF00249__26.3_kDa_protein_in_cilium_adhesin_operon	SIG11	-23.5
MF01401__MF01401__putative_holliday_junction_resolvaseSIG11	MF01401__MF01401__putative_holliday_junction_resolvase	SIG11	-29.7
pth__pth__MF00252__peptidyl-tRNA_hydrolaseSIG11	pth__pth__MF00252__peptidyl-tRNA_hydrolase	SIG11	-13.7
MF00253__MF00253__conserved_hypothetical_proteinSIG11	MF00253__MF00253__conserved_hypothetical_protein	SIG11	-22.2
ftsH__ftsH__MF00257__cell_division_proteinSIG11	ftsH__ftsH__MF00257__cell_division_protein	SIG11	-15.5
lysS__lysS__MF00258__lysyl-tRNA_synthetaseSIG11	lysS__lysS__MF00258__lysyl-tRNA_synthetase	SIG11	-14.3
MF00259__MF00259__hydrolase_of_the_HAD_familySIG11	MF00259__MF00259__hydrolase_of_the_HAD_family	SIG11	-17.52
trmE__trmE__MF00262__tRNA_modification_GTPase_ThdF/TrmESIG11	trmE__trmE__MF00262__tRNA_modification_GTPase_ThdF/TrmE	SIG11	-16.3
MF01403__MF01403__hypothetical_proteinSIG11	MF01403__MF01403__hypothetical_protein	SIG11	-16.4
MF00272__MF00272__conserved_hypothetical_proteinSIG11	MF00272__MF00272__conserved_hypothetical_protein	SIG11	-16.2
oppC-1__oppC-1__MF00275__oligopeptide_transport_system_permease_proteinSIG11	oppC-1__oppC-1__MF00275__oligopeptide_transport_system_permease_protein	SIG11	-16.3
oppD__oppD__MF00281__oligopeptide_transport_system_permease_protein_[f_ragment]SIG11	oppD__oppD__MF00281__oligopeptide_transport_system_permease_protein_[f_ragment]	SIG11	-14.62
oppF-1__oppF-1__MF00285__oligopeptide_ABC_transporter_ATP-binding_proteinSIG11	oppF-1__oppF-1__MF00285__oligopeptide_ABC_transporter_ATP-binding_protein	SIG11	-15.9
MF00289__MF00289__conserved_hypothetical_proteinSIG11	MF00289__MF00289__conserved_hypothetical_protein	SIG11	-21.9
MF00291__MF00291__lipoproteinSIG11	MF00291__MF00291__lipoprotein	SIG11	-13.8
mtlA__mtlA__MF00293__PTS_system%2C_mannitol-specific_IIBC_componentSIG11	mtlA__mtlA__MF00293__PTS_system%2C_mannitol-specific_IIBC_component	SIG11	-16.4
MF00297__MF00297__conserved_hypothetical_proteinSIG11	MF00297__MF00297__conserved_hypothetical_protein	SIG11	-20.4
MF00300__MF00300__PTS_system_enzyme_IIC_componentSIG11	MF00300__MF00300__PTS_system_enzyme_IIC_component	SIG11	-15.2
MF01397__MF01397__putative_PTS_system_galactitol-specific_enzyme_II_B_componentSIG11	MF01397__MF01397__putative_PTS_system_galactitol-specific_enzyme_II_B_component	SIG11	-25.07
cmtB__cmtB__MF01399__PTS_family_enzyme_IIASIG11	cmtB__cmtB__MF01399__PTS_family_enzyme_IIA	SIG11	-22.9
MF01398__MF01398__hypothetical_proteinSIG11	MF01398__MF01398__hypothetical_protein	SIG11	-13.8
MF00306__MF00306__conserved_hypothetical_proteinSIG11	MF00306__MF00306__conserved_hypothetical_protein	SIG11	-13.4
MF00310__MF00310__d-ribulose-5-phosphate_3_epimeraseSIG11	MF00310__MF00310__d-ribulose-5-phosphate_3_epimerase	SIG11	-14.9
MF00018__MF00018__conserved_hypothetical_proteinSIG11	MF00018__MF00018__conserved_hypothetical_protein	SIG11	-14.65
pepF__pepF__MF00021__oligoendopeptidase_FSIG11	pepF__pepF__MF00021__oligoendopeptidase_F	SIG11	-18.6
glck__glck__MF00028__glucokinaseSIG11	glck__glck__MF00028__glucokinase	SIG11	-16.59
MF00029__MF00029__hypothetical_proteinSIG11	MF00029__MF00029__hypothetical_protein	SIG11	-15.04
xylH__xylH__MF00033__xylose_ABC_transporter_permease_proteinSIG11	xylH__xylH__MF00033__xylose_ABC_transporter_permease_protein	SIG11	-26.5
xylG__xylG__MF00035__xylose_ABC_transporter_ATP-binding_proteinSIG11	xylG__xylG__MF00035__xylose_ABC_transporter_ATP-binding_protein	SIG11	-19.42
pta__pta__MF00039__phosphate_acetyltransferaseSIG11	pta__pta__MF00039__phosphate_acetyltransferase	SIG11	-20.04
ackA__ackA__MF00041__acetate_kinaseSIG11	ackA__ackA__MF00041__acetate_kinase	SIG11	-26.3
pdhC__pdhC__MF00043__dihydrolipoamide_acetyltransferaseSIG11	pdhC__pdhC__MF00043__dihydrolipoamide_acetyltransferase	SIG11	-14.5
MF00044__MF00044__conserved_hypothetical_proteinSIG11	MF00044__MF00044__conserved_hypothetical_protein	SIG11	-13.52
MF01430__MF01430__hypothetical_proteinSIG11	MF01430__MF01430__hypothetical_protein	SIG11	-27.6
MF01432__MF01432__hypothetical_proteinSIG11	MF01432__MF01432__hypothetical_protein	SIG11	-17.3
MF00046__MF00046__lipoproteinSIG11	MF00046__MF00046__lipoprotein	SIG11	-22
oppB__oppB__MF00047__oligopeptide_ABC_transporter_permease_proteinSIG11	oppB__oppB__MF00047__oligopeptide_ABC_transporter_permease_protein	SIG11	-14.4
oppD-1__oppD-1__MF00061__oligopeptide_ABC_transporter_ATP_binding_proteinSIG11	oppD-1__oppD-1__MF00061__oligopeptide_ABC_transporter_ATP_binding_protein	SIG11	-28.5
oppF__oppF__MF00063__oligopeptide_ABC_transporter_ATP-binding_proteinSIG11	oppF__oppF__MF00063__oligopeptide_ABC_transporter_ATP-binding_protein	SIG11	-19.6
MF00065__MF00065__hypothetical_proteinSIG11	MF00065__MF00065__hypothetical_protein	SIG11	-17.6
MF00609__MF00609__conserved_hypothetical_proteinSIG11	MF00609__MF00609__conserved_hypothetical_protein	SIG11	-25.1
truB__truB__MF00610__tRNA_pseudouridine_synthase_BSIG11	truB__truB__MF00610__tRNA_pseudouridine_synthase_B	SIG11	-14.5
rpmF__rpmF__MF01376__50S_ribosomal_protein_L32SIG11	rpmF__rpmF__MF01376__50S_ribosomal_protein_L32	SIG11	-23.6
pheS__pheS__MF00619__phenylalanyl-tRNA_synthetase_alpha_chainSIG11	pheS__pheS__MF00619__phenylalanyl-tRNA_synthetase_alpha_chain	SIG11	-20.3
MF00620__MF00620__P97-like_proteinSIG11	MF00620__MF00620__P97-like_protein	SIG11	-22.5
MF00623__MF00623__P102-like_proteinSIG11	MF00623__MF00623__P102-like_protein	SIG11	-20.85
MF00624__MF00624__nuclease%2C_lipoproteinSIG11	MF00624__MF00624__nuclease%2C_lipoprotein	SIG11	-13.64
smpB__smpB__MF01420__ssrA-binding_proteinSIG11	smpB__smpB__MF01420__ssrA-binding_protein	SIG11	-16.95
mgtA__mgtA__MF00636__cation-transporting_P-type_ATPaseSIG11	mgtA__mgtA__MF00636__cation-transporting_P-type_ATPase	SIG11	-17.1
MF00638__MF00638__conserved_hypothetical_proteinSIG11	MF00638__MF00638__conserved_hypothetical_protein	SIG11	-14.54
lig__lig__MF00639__DNA_ligaseSIG11	lig__lig__MF00639__DNA_ligase	SIG11	-15.66
MF00640__MF00640__ABC_transporter_permease_proteinSIG11	MF00640__MF00640__ABC_transporter_permease_protein	SIG11	-14.6
MF00644__MF00644__ABC_transporter_ATP-binding_proteinSIG11	MF00644__MF00644__ABC_transporter_ATP-binding_protein	SIG11	-15.2
MF00645__MF00645__ABC_transporter_ATP-binding_proteinSIG11	MF00645__MF00645__ABC_transporter_ATP-binding_protein	SIG11	-22.2
hpt__hpt__MF00653__hypoxanthine_phosphoribosyltransferaseSIG11	hpt__hpt__MF00653__hypoxanthine_phosphoribosyltransferase	SIG11	-16.8
MF00655__MF00655__conserved_hypothetical_proteinSIG11	MF00655__MF00655__conserved_hypothetical_protein	SIG11	-15.8
MF00657__MF00657__DNA_polymerase_III_delta_subunitSIG11	MF00657__MF00657__DNA_polymerase_III_delta_subunit	SIG11	-15.3
recR__recR__MF00660__recombination_protein_recRSIG11	recR__recR__MF00660__recombination_protein_recR	SIG11	-18.4
MF01361__MF01361__conserved_hypothetical_proteinSIG11	MF01361__MF01361__conserved_hypothetical_protein	SIG11	-15.9
serS__serS__MF00669__seryl-tRNA_synthetaseSIG11	serS__serS__MF00669__seryl-tRNA_synthetase	SIG11	-19
smf__smf__MF00674__DNA_processing_protein_SMFSIG11	smf__smf__MF00674__DNA_processing_protein_SMF	SIG11	-14.6
MF00676__MF00676__hypothetical_proteinSIG11	MF00676__MF00676__hypothetical_protein	SIG11	-26.16
MF00683__MF00683__conserved_hypothetical_proteinSIG11	MF00683__MF00683__conserved_hypothetical_protein	SIG11	-21.3
rpsT__rpsT__MF01422__30S_ribosomal_protein_S20SIG11	rpsT__rpsT__MF01422__30S_ribosomal_protein_S20	SIG11	-16.36
aspS__aspS__MF00685__aspartyl-tRNA_synthetaseSIG11	aspS__aspS__MF00685__aspartyl-tRNA_synthetase	SIG11	-17.24
secD__secD__MF00687__protein-export_membrane_proteinSIG11	secD__secD__MF00687__protein-export_membrane_protein	SIG11	-21.5
efp__efp__MF00691__elongation_factor_EF-PSIG11	efp__efp__MF00691__elongation_factor_EF-P	SIG11	-17.4
tkt__tkt__MF00692__transketolaseSIG11	tkt__tkt__MF00692__transketolase	SIG11	-17.47
trmU__trmU__MF00705__tRNA-(5-methylaminomethyl-2-thiouridylate)_methyl_transferaseSIG11	trmU__trmU__MF00705__tRNA-(5-methylaminomethyl-2-thiouridylate)_methyl_transferase	SIG11	-20
MF00707__MF00707__conserved_hypothetical_proteinSIG11	MF00707__MF00707__conserved_hypothetical_protein	SIG11	-14.2
MF00708__MF00708__conserved_hypothetical_proteinSIG11	MF00708__MF00708__conserved_hypothetical_protein	SIG11	-16.43
MF00711__MF00711__conserved_hypothetical_proteinSIG11	MF00711__MF00711__conserved_hypothetical_protein	SIG11	-13.7
sgaE__sgaE__MF00715__sugar_isomerase_SgaESIG11	sgaE__sgaE__MF00715__sugar_isomerase_SgaE	SIG11	-16.5
sgaU__sgaU__MF00716__hexulose-6-phosphate_isomeraseSIG11	sgaU__sgaU__MF00716__hexulose-6-phosphate_isomerase	SIG11	-15
sgaH__sgaH__MF00718__3-hexulose-6-phosphate_synthaseSIG11	sgaH__sgaH__MF00718__3-hexulose-6-phosphate_synthase	SIG11	-13.1
MF01360__MF01360__conserved_hypothetical_proteinSIG11	MF01360__MF01360__conserved_hypothetical_protein	SIG11	-13.6
MF00461__MF00461__putative_type_II_DNA_modification_enzyme:_methylt_ransferaseSIG11	MF00461__MF00461__putative_type_II_DNA_modification_enzyme:_methylt_ransferase	SIG11	-17.3
MF00465__MF00465__putative_ABC_transporter_ATP-binding_protein_P115_-like_proteinSIG11	MF00465__MF00465__putative_ABC_transporter_ATP-binding_protein_P115_-like_protein	SIG11	-16.4
RpsF__RpsF__MF01351__30S_ribosomal_protein_S6SIG11	RpsF__RpsF__MF01351__30S_ribosomal_protein_S6	SIG11	-13.97
ssb__ssb__MF00313__single-strand_binding_proteinSIG11	ssb__ssb__MF00313__single-strand_binding_protein	SIG11	-16.1
rpsR__rpsR__MF01387__30S_ribosomal_protein_S18SIG11	rpsR__rpsR__MF01387__30S_ribosomal_protein_S18	SIG11	-14.37
ychF__ychF__MF00315__GTP-binding_protein_YchFSIG11	ychF__ychF__MF00315__GTP-binding_protein_YchF	SIG11	-18.33
metK__metK__MF00320__S-adenosylmethionine_synthetaseSIG11	metK__metK__MF00320__S-adenosylmethionine_synthetase	SIG11	-21.6
MF00322__MF00322__ABC_transporter_ATP-binding_proteinSIG11	MF00322__MF00322__ABC_transporter_ATP-binding_protein	SIG11	-18.64
MF00324__MF00324__ABC_transporter_permease_proteinSIG11	MF00324__MF00324__ABC_transporter_permease_protein	SIG11	-19.1
acpD__acpD__MF00328__acyl_carrier_protein_phosphodiesteraseSIG11	acpD__acpD__MF00328__acyl_carrier_protein_phosphodiesterase	SIG11	-13.2
acpD-1__acpD-1__MF00330__acyl_carrier_protein_phosphodiesteraseSIG11	acpD-1__acpD-1__MF00330__acyl_carrier_protein_phosphodiesterase	SIG11	-16.83
rpmE__rpmE__MF01467__50S_ribosomal_protein_L31SIG11	rpmE__rpmE__MF01467__50S_ribosomal_protein_L31	SIG11	-14.5
MF01385__MF01385__hypothetical_proteinSIG11	MF01385__MF01385__hypothetical_protein	SIG11	-14.65
MF01252__MF01252__conserved_hypothetical_proteinSIG11	MF01252__MF01252__conserved_hypothetical_protein	SIG11	-14.3
MF01255__MF01255__conserved_hypothetical_proteinSIG11	MF01255__MF01255__conserved_hypothetical_protein	SIG11	-18.7
MF01404__MF01404__hypothetical_proteinSIG11	MF01404__MF01404__hypothetical_protein	SIG11	-20.04
MF01259__MF01259__transposaseSIG11	MF01259__MF01259__transposase	SIG11	-17.11
MF01406__MF01406__hypothetical_proteinSIG11	MF01406__MF01406__hypothetical_protein	SIG11	-13.2
MF00789__MF00789__hypothetical_proteinSIG11	MF00789__MF00789__hypothetical_protein	SIG11	-17
MF01208__MF01208__putative_ABC_transport_system_permease_protein_p6_9-like_proteinSIG11	MF01208__MF01208__putative_ABC_transport_system_permease_protein_p6_9-like_protein	SIG11	-15.7
MF01218__MF01218__P37-like_ABC_transporter_substrate-binding_lipopr_oteinSIG11	MF01218__MF01218__P37-like_ABC_transporter_substrate-binding_lipopr_otein	SIG11	-17.8
glpK__glpK__MF01221__glycerol_kinaseSIG11	glpK__glpK__MF01221__glycerol_kinase	SIG11	-16.5
glpF__glpF__MF01224__glycerol_uptake_facilitator_proteinSIG11	glpF__glpF__MF01224__glycerol_uptake_facilitator_protein	SIG11	-18.8
MF01227__MF01227__conserved_hypothetical_proteinSIG11	MF01227__MF01227__conserved_hypothetical_protein	SIG11	-15.7
MF01232__MF01232__hypothetical_proteinSIG11	MF01232__MF01232__hypothetical_protein	SIG11	-15.7
MF01236__MF01236__P60-like_lipoproteinSIG11	MF01236__MF01236__P60-like_lipoprotein	SIG11	-19.3
MF01239__MF01239__hypothetical_proteinSIG11	MF01239__MF01239__hypothetical_protein	SIG11	-13.3
MF01241__MF01241__conserved_hypothetical_proteinSIG11	MF01241__MF01241__conserved_hypothetical_protein	SIG11	-16.2
MF01248__MF01248__hypothetical_proteinSIG11	MF01248__MF01248__hypothetical_protein	SIG11	-14.6
MF00001__MF00001__hypothetical_proteinSIG11	MF00001__MF00001__hypothetical_protein	SIG11	-15.9
MF00724__MF00724__lipoproteinSIG11	MF00724__MF00724__lipoprotein	SIG11	-19.99
MF00736__MF00736__ABC_transport_permease_proteinSIG11	MF00736__MF00736__ABC_transport_permease_protein	SIG11	-13.75
MF00737__MF00737__ABC_transporter_permease_proteinSIG11	MF00737__MF00737__ABC_transporter_permease_protein	SIG11	-24.9
MF00739__MF00739__Putative_LppT_proteinSIG11	MF00739__MF00739__Putative_LppT_protein	SIG11	-19.2
MF00741__MF00741__conserved_hypothetical_proteinSIG11	MF00741__MF00741__conserved_hypothetical_protein	SIG11	-15.3
sgaB__sgaB__MF01384__pentitol_phosphotransferase_enzyme_IISIG11	sgaB__sgaB__MF01384__pentitol_phosphotransferase_enzyme_II	SIG11	-15.64
MF00750__MF00750__conserved_hypothetical_proteinSIG11	MF00750__MF00750__conserved_hypothetical_protein	SIG11	-13.55
MF00751__MF00751__lipoproteinSIG11	MF00751__MF00751__lipoprotein	SIG11	-13.21
MF00752__MF00752__ABC_transport_ATP-binding_proteinSIG11	MF00752__MF00752__ABC_transport_ATP-binding_protein	SIG11	-14.2
MF00753__MF00753__ABC_transporter_permease_proteinSIG11	MF00753__MF00753__ABC_transporter_permease_protein	SIG11	-15.87
MF00766__MF00766__proline_dipeptidaseSIG11	MF00766__MF00766__proline_dipeptidase	SIG11	-18.9
MF00776__MF00776__hypothetical_proteinSIG11	MF00776__MF00776__hypothetical_protein	SIG11	-13.6
proS__proS__MF00785__prolyl-tRNA_synthetaseSIG11	proS__proS__MF00785__prolyl-tRNA_synthetase	SIG11	-14
ftsZ__ftsZ__MF01095__cell_division_protein_ftsZSIG11	ftsZ__ftsZ__MF01095__cell_division_protein_ftsZ	SIG11	-20.1
MF01093__MF01093__hypothetical_proteinSIG11	MF01093__MF01093__hypothetical_protein	SIG11	-16.5
MF01101__MF01101__S-adenosyl-methyltransferaseSIG11	MF01101__MF01101__S-adenosyl-methyltransferase	SIG11	-16.26
mraZ__mraZ__MF01423__protein_mraZSIG11	mraZ__mraZ__MF01423__protein_mraZ	SIG11	-17.2
MF01107__MF01107__hypothetical_proteinSIG11	MF01107__MF01107__hypothetical_protein	SIG11	-15.7
rnc__rnc__MF00007__ribonuclease_IIISIG11	rnc__rnc__MF00007__ribonuclease_III	SIG11	-16
metS__metS__MF00011__methionyl-tRNA_synthetaseSIG11	metS__metS__MF00011__methionyl-tRNA_synthetase	SIG11	-15.8
MF00014__MF00014__DNA_methylaseSIG11	MF00014__MF00014__DNA_methylase	SIG11	-14.44
MF00016__MF00016__conserved_hypothetical_proteinSIG11	MF00016__MF00016__conserved_hypothetical_protein	SIG11	-20.64
MF01429__MF01429__hypothetical_proteinSIG11	MF01429__MF01429__hypothetical_protein	SIG11	-18.46
MF01426__MF01426__hypothetical_proteinSIG11	MF01426__MF01426__hypothetical_protein	SIG11	-27
MF01428__MF01428__hypothetical_proteinSIG11	MF01428__MF01428__hypothetical_protein	SIG11	-19.52
MF01452__MF01452__hypothetical_proteinSIG11	MF01452__MF01452__hypothetical_protein	SIG11	-13.6
MF01427__MF01427__hypothetical_proteinSIG11	MF01427__MF01427__hypothetical_protein	SIG11	-30.1
MF01453__MF01453__hypothetical_proteinSIG11	MF01453__MF01453__hypothetical_protein	SIG11	-16.7
MF01275__MF01275__hypothetical_proteinSIG11	MF01275__MF01275__hypothetical_protein	SIG11	-15.5
MF01357__MF01357__GTPase_EngBSIG11	MF01357__MF01357__GTPase_EngB	SIG11	-14.23
MF01278__MF01278__hypothetical_proteinSIG11	MF01278__MF01278__hypothetical_protein	SIG11	-13.9
MF01290__MF01290__conserved_hypothetical_proteinSIG11	MF01290__MF01290__conserved_hypothetical_protein	SIG11	-16.9
pepA__pepA__MF01294__leucyl_aminopeptidaseSIG11	pepA__pepA__MF01294__leucyl_aminopeptidase	SIG11	-17.4
MF01299__MF01299__S-adenosylmethionine-dependent_methyltransferaseSIG11	MF01299__MF01299__S-adenosylmethionine-dependent_methyltransferase	SIG11	-15
MF01315__MF01315__conserved_hypothetical_proteinSIG11	MF01315__MF01315__conserved_hypothetical_protein	SIG11	-14.91
MF01320__MF01320__conserved_hypothetical_proteinSIG11	MF01320__MF01320__conserved_hypothetical_protein	SIG11	-15.52
MF01322__MF01322__putative_ABC_transporter_atp-binding_proteinSIG11	MF01322__MF01322__putative_ABC_transporter_atp-binding_protein	SIG11	-16.1
MF01324__MF01324__conserved_hypothetical_proteinSIG11	MF01324__MF01324__conserved_hypothetical_protein	SIG11	-13.95
MF00834__MF00834__hypothetical_proteinSIG11	MF00834__MF00834__hypothetical_protein	SIG11	-13
rplA__rplA__MF00835__50S_ribosomal_protein_L1SIG11	rplA__rplA__MF00835__50S_ribosomal_protein_L1	SIG11	-14.5
rplK__rplK__MF00837__50S_ribosomal_protein_L11SIG11	rplK__rplK__MF00837__50S_ribosomal_protein_L11	SIG11	-13.5
ptsI__ptsI__MF01092__phosphoenolpyruvate-protein_phosphotransferaseSIG11	ptsI__ptsI__MF01092__phosphoenolpyruvate-protein_phosphotransferase	SIG11	-15.86
nadE__nadE__MF00434__NH(3)-dependent_NAD+_synthetaseSIG11	nadE__nadE__MF00434__NH(3)-dependent_NAD+_synthetase	SIG11	-20.8
MF00435__MF00435__conserved_hypothetical_proteinSIG11	MF00435__MF00435__conserved_hypothetical_protein	SIG11	-19.9
pfs__pfs__MF00437__5'-methylthioadenosine_nucleosidase_/_S-adenosylh_omocysteine_nucleosidaseSIG11	pfs__pfs__MF00437__5'-methylthioadenosine_nucleosidase_/_S-adenosylh_omocysteine_nucleosidase	SIG11	-17.6
MF00438__MF00438__conserved_hypothetical_proteinSIG11	MF00438__MF00438__conserved_hypothetical_protein	SIG11	-13.9
MF00440__MF00440__conserved_hypothetical_proteinSIG11	MF00440__MF00440__conserved_hypothetical_protein	SIG11	-16.1
MF01447__MF01447__hypothetical_proteinSIG11	MF01447__MF01447__hypothetical_protein	SIG11	-13.4
atpD1__atpD1__MF00449__ATP_synthase_beta_chainSIG11	atpD1__atpD1__MF00449__ATP_synthase_beta_chain	SIG11	-16.5
MF00848__MF00848__Putative_P216_surface_proteinSIG11	MF00848__MF00848__Putative_P216_surface_protein	SIG11	-19.5
MF01335__MF01335__hypothetical_proteinSIG11	MF01335__MF01335__hypothetical_protein	SIG11	-19.1
pgk__pgk__MF00853__phosphoglycerate_kinaseSIG11	pgk__pgk__MF00853__phosphoglycerate_kinase	SIG11	-23.1
MF00856__MF00856__conserved_hypothetical_proteinSIG11	MF00856__MF00856__conserved_hypothetical_protein	SIG11	-19.8
mgtE__mgtE__MF00861__putative_MG2+_transport_proteinSIG11	mgtE__mgtE__MF00861__putative_MG2+_transport_protein	SIG11	-15.6
MF00863__MF00863__hypothetical_proteinSIG11	MF00863__MF00863__hypothetical_protein	SIG11	-17.7
MF00865__MF00865__conserved_hypothetical_proteinSIG11	MF00865__MF00865__conserved_hypothetical_protein	SIG11	-15.7
MF00866__MF00866__hypothetical_proteinSIG11	MF00866__MF00866__hypothetical_protein	SIG11	-21.4
MF01086__MF01086__conserved_hypothetical_proteinSIG11	MF01086__MF01086__conserved_hypothetical_protein	SIG11	-13.29
MF00345__MF00345__putative_lipoproteinSIG11	MF00345__MF00345__putative_lipoprotein	SIG11	-14.3
MF01407__MF01407__conserved_hypothetical_proteinSIG11	MF01407__MF01407__conserved_hypothetical_protein	SIG11	-15.7
rpoC__rpoC__MF00351__DNA-directed_RNA_polymerase_subunit_betaSIG11	rpoC__rpoC__MF00351__DNA-directed_RNA_polymerase_subunit_beta	SIG11	-16.1
rplJ__rplJ__MF01339__50S_ribosomal_protein_L10SIG11	rplJ__rplJ__MF01339__50S_ribosomal_protein_L10	SIG11	-14.4
MF00357__MF00357__hypothetical_proteinSIG11	MF00357__MF00357__hypothetical_protein	SIG11	-16.1
MF00358__MF00358__conserved_hypothetical_proteinSIG11	MF00358__MF00358__conserved_hypothetical_protein	SIG11	-19.07
ptsG__ptsG__MF00374__PTS_system%2C_glucose-specific_IIABC_componentSIG11	ptsG__ptsG__MF00374__PTS_system%2C_glucose-specific_IIABC_component	SIG11	-18.3
tdk__tdk__MF00381__thymidine_kinaseSIG11	tdk__tdk__MF00381__thymidine_kinase	SIG11	-15.6
MF00383__MF00383__sugar_ABC_transporter_permease_proteinSIG11	MF00383__MF00383__sugar_ABC_transporter_permease_protein	SIG11	-18.94
MF00385__MF00385__ABC_transporter_proteinSIG11	MF00385__MF00385__ABC_transporter_protein	SIG11	-13.3
MF00386__MF00386__sugar_ABC_transporter_ATP-binding_proteinSIG11	MF00386__MF00386__sugar_ABC_transporter_ATP-binding_protein	SIG11	-19.1
MF00390__MF00390__conserved_hypothetical_proteinSIG11	MF00390__MF00390__conserved_hypothetical_protein	SIG11	-14.16
MF00396__MF00396__conserved_hypothetical_proteinSIG11	MF00396__MF00396__conserved_hypothetical_protein	SIG11	-13.9
rnhB__rnhB__MF00398__ribonuclease_HIISIG11	rnhB__rnhB__MF00398__ribonuclease_HII	SIG11	-26.9
MF00401__MF00401__putative_ATP_binding_proteinSIG11	MF00401__MF00401__putative_ATP_binding_protein	SIG11	-17
MF00402__MF00402__ATP_binding_protein_[fragment]SIG11	MF00402__MF00402__ATP_binding_protein_[fragment]	SIG11	-19
MF01330__MF01330__PTS_system_glucose-specific_enzyme_IIB_componentSIG11	MF01330__MF01330__PTS_system_glucose-specific_enzyme_IIB_component	SIG11	-16.45
thrS__thrS__MF00408__threonyl-tRNA_synthetaseSIG11	thrS__thrS__MF00408__threonyl-tRNA_synthetase	SIG11	-15.03
pulA__pulA__MF00409__pullulanaseSIG11	pulA__pulA__MF00409__pullulanase	SIG11	-13.5
MF01364__MF01364__hypothetical_proteinSIG11	MF01364__MF01364__hypothetical_protein	SIG11	-15.7
nusA__nusA__MF00410__N-utilization_substance_protein_ASIG11	nusA__nusA__MF00410__N-utilization_substance_protein_A	SIG11	-14.7
dnaE__dnaE__MF00415__DNA_polymerase_III_alpha_subunitSIG11	dnaE__dnaE__MF00415__DNA_polymerase_III_alpha_subunit	SIG11	-16
MF00417__MF00417__5'-3'_exonucleaseSIG11	MF00417__MF00417__5'-3'_exonuclease	SIG11	-16.1
mnuA__mnuA__MF00420__membrane_nuclease%2C_lipoproteinSIG11	mnuA__mnuA__MF00420__membrane_nuclease%2C_lipoprotein	SIG11	-19.2
MF00423__MF00423__conserved_hypothetical_proteinSIG11	MF00423__MF00423__conserved_hypothetical_protein	SIG11	-15.04
fpg__fpg__MF00424__foramidopyrimidine_DNA_gycosylaseSIG11	fpg__fpg__MF00424__foramidopyrimidine_DNA_gycosylase	SIG11	-18.06
rpiB__rpiB__MF01341__ribose-5-phosphate_isomerase_BSIG11	rpiB__rpiB__MF01341__ribose-5-phosphate_isomerase_B	SIG11	-15.74
MF00429__MF00429__PTS_system%2C_N-acetylglucosamine-specific_II_ABC_c_omponentSIG11	MF00429__MF00429__PTS_system%2C_N-acetylglucosamine-specific_II_ABC_c_omponent	SIG11	-16.4
MF01329__MF01329__conserved_hypothetical_proteinSIG11	MF01329__MF01329__conserved_hypothetical_protein	SIG11	-14.2
pdhD2__pdhD2__MF00432__dihydrolipoamide_dehydrogenaseSIG11	pdhD2__pdhD2__MF00432__dihydrolipoamide_dehydrogenase	SIG11	-15.74
MF00433__MF00433__conserved_hypothetical_proteinSIG11	MF00433__MF00433__conserved_hypothetical_protein	SIG11	-19.9
MF01458__MF01458__hypothetical_proteinSIG11	MF01458__MF01458__hypothetical_protein	SIG11	-17.67
MF00871__MF00871__prolipoprotein_P65SIG11	MF00871__MF00871__prolipoprotein_P65	SIG11	-16.8
gidB__gidB__MF00878__glucose_inhibited_division_protein_BSIG11	gidB__gidB__MF00878__glucose_inhibited_division_protein_B	SIG11	-14.8
ksgA__ksgA__MF00886__dimethyladenosine_transferaseSIG11	ksgA__ksgA__MF00886__dimethyladenosine_transferase	SIG11	-18.1
rplM__rplM__MF00888__50S_ribosomal_protein_L13SIG11	rplM__rplM__MF00888__50S_ribosomal_protein_L13	SIG11	-16.51
rpsI__rpsI__MF01328__30S_ribosomal_protein_S9SIG11	rpsI__rpsI__MF01328__30S_ribosomal_protein_S9	SIG11	-14.02
uvrB__uvrB__MF00899__excinuclease_ABC_subunit_BSIG11	uvrB__uvrB__MF00899__excinuclease_ABC_subunit_B	SIG11	-16.41
MF00909__MF00909__conserved_hypothetical_proteinSIG11	MF00909__MF00909__conserved_hypothetical_protein	SIG11	-16.51
rplI__rplI__MF01347__50S_ribosomal_protein_L9SIG11	rplI__rplI__MF01347__50S_ribosomal_protein_L9	SIG11	-23.3
dnaB__dnaB__MF00914__replicative_DNA_helicaseSIG11	dnaB__dnaB__MF00914__replicative_DNA_helicase	SIG11	-14
MF00917__MF00917__hemolysin_CSIG11	MF00917__MF00917__hemolysin_C	SIG11	-16.1
MF00920__MF00920__conserved_hypothetical_proteinSIG11	MF00920__MF00920__conserved_hypothetical_protein	SIG11	-18.9
cysS__cysS__MF00922__cysteinyl-tRNA_synthetaseSIG11	cysS__cysS__MF00922__cysteinyl-tRNA_synthetase	SIG11	-13.25
MF00924__MF00924__tRNA/rRNA_methyltransferaseSIG11	MF00924__MF00924__tRNA/rRNA_methyltransferase	SIG11	-15.41
MF00925__MF00925__hypothetical_proteinSIG11	MF00925__MF00925__hypothetical_protein	SIG11	-13.9
nusG__nusG__MF00929__transcription_antitermination_proteinSIG11	nusG__nusG__MF00929__transcription_antitermination_protein	SIG11	-18
gcp__gcp__MF00934__O-sialoglycoprotein_endopeptidaseSIG11	gcp__gcp__MF00934__O-sialoglycoprotein_endopeptidase	SIG11	-14.84
MF00943__MF00943__conserved_hypothetical_proteinSIG11	MF00943__MF00943__conserved_hypothetical_protein	SIG11	-21.1
plsC__plsC__MF00945__1-acyl-sn-glycerol-3-phosphate_acyltransferaseSIG11	plsC__plsC__MF00945__1-acyl-sn-glycerol-3-phosphate_acyltransferase	SIG11	-22.6
MF00949__MF00949__conserved_hypothetical_proteinSIG11	MF00949__MF00949__conserved_hypothetical_protein	SIG11	-16.1
MF00951__MF00951__putative_ABC_transporter_ATP-binding_-_Pr2-like_p_roteinSIG11	MF00951__MF00951__putative_ABC_transporter_ATP-binding_-_Pr2-like_p_rotein	SIG11	-17.7
MF00952__MF00952__ABC_transporter_ATP-binding_-_Pr1-like_proteinSIG11	MF00952__MF00952__ABC_transporter_ATP-binding_-_Pr1-like_protein	SIG11	-14.7
fba__fba__MF00958__fructose-bisphosphate_aldolaseSIG13	fba__fba__MF00958__fructose-bisphosphate_aldolase	SIG13	-18.8
argS__argS__MF00961__arginyl-tRNA_synthetaseSIG13	argS__argS__MF00961__arginyl-tRNA_synthetase	SIG13	-25.74
grpE__grpE__MF00967__heat_shock_proteinSIG13	grpE__grpE__MF00967__heat_shock_protein	SIG13	-16.8
hrcA__hrcA__MF00969__heat-inducible_transcription_repressorSIG13	hrcA__hrcA__MF00969__heat-inducible_transcription_repressor	SIG13	-19
ftsY__ftsY__MF00971__cell_division_protein_ftsYSIG13	ftsY__ftsY__MF00971__cell_division_protein_ftsY	SIG13	-14.9
MF00972__MF00972__hypothetical_proteinSIG13	MF00972__MF00972__hypothetical_protein	SIG13	-15.42
MF00975__MF00975__DHH_family_phosphoesteraseSIG13	MF00975__MF00975__DHH_family_phosphoesterase	SIG13	-22.2
MF00977__MF00977__putative_MgpA_like-protein_[fragment]SIG13	MF00977__MF00977__putative_MgpA_like-protein_[fragment]	SIG13	-17.6
MF00978__MF00978__putative_MgpA-like_proteinSIG13	MF00978__MF00978__putative_MgpA-like_protein	SIG13	-25
MF01331__MF01331__conserved_hypothetical_proteinSIG13	MF01331__MF01331__conserved_hypothetical_protein	SIG13	-27.8
gidA__gidA__MF00980__glucose_inhibited_division_protein_ASIG13	gidA__gidA__MF00980__glucose_inhibited_division_protein_A	SIG13	-17.7
dnaN__dnaN__MF00986__DNA_polymerase_III_beta_subunitSIG13	dnaN__dnaN__MF00986__DNA_polymerase_III_beta_subunit	SIG13	-18
rpmH__rpmH__MF01475__50S_ribosomal_protein_L34SIG13	rpmH__rpmH__MF01475__50S_ribosomal_protein_L34	SIG13	-13
MF00993__MF00993__conserved_hypothetical_proteinSIG13	MF00993__MF00993__conserved_hypothetical_protein	SIG13	-17.93
valS__valS__MF01003__valyl-tRNA_synthetaseSIG13	valS__valS__MF01003__valyl-tRNA_synthetase	SIG13	-13.35
MF01005__MF01005__conserved_hypothetical_proteinSIG13	MF01005__MF01005__conserved_hypothetical_protein	SIG13	-14.8
MF01010__MF01010__conserved_hypothetical_proteinSIG13	MF01010__MF01010__conserved_hypothetical_protein	SIG13	-13.81
greA__greA__MF01011__transcription_elongation_factorSIG13	greA__greA__MF01011__transcription_elongation_factor	SIG13	-21.57
MF01015__MF01015__hypothetical_proteinSIG13	MF01015__MF01015__hypothetical_protein	SIG13	-16.5
MF01015.r02__Parent=MF01015__23S_ribosomal_RNASIG13	MF01015.r02__Parent=MF01015__23S_ribosomal_RNA	SIG13	-21.12
MF01044__MF01044__ABC_transporter_ATP-binding_-_Pr1SIG13	MF01044__MF01044__ABC_transporter_ATP-binding_-_Pr1	SIG13	-13.77
MF01047__MF01047__hypothetical_proteinSIG13	MF01047__MF01047__hypothetical_protein	SIG13	-14.85
MF01050__MF01050__putative_adhesin_like-protein_P146SIG13	MF01050__MF01050__putative_adhesin_like-protein_P146	SIG13	-25.6
MF01055__MF01055__conserved_hypothetical_proteinSIG13	MF01055__MF01055__conserved_hypothetical_protein	SIG13	-18.1
MF01064__MF01064__conserved_hypothetical_proteinSIG13	MF01064__MF01064__conserved_hypothetical_protein	SIG13	-17.2
pepP__pepP__MF01067__XAA-PRO_aminopeptidaseSIG13	pepP__pepP__MF01067__XAA-PRO_aminopeptidase	SIG13	-18.6
rpmG1__rpmG1__MF01470__50S_ribosomal_protein_L33SIG13	rpmG1__rpmG1__MF01470__50S_ribosomal_protein_L33	SIG13	-16.4
MF01410__MF01410__hypothetical_proteinSIG13	MF01410__MF01410__hypothetical_protein	SIG13	-13.67
MF01068__MF01068__hypothetical_proteinSIG13	MF01068__MF01068__hypothetical_protein	SIG13	-14.4
MF01070__MF01070__ABC_transporter_ATP-binding_proteinSIG13	MF01070__MF01070__ABC_transporter_ATP-binding_protein	SIG13	-15.61
MF01072__MF01072__ABC_transporter_ATP-binding_proteinSIG13	MF01072__MF01072__ABC_transporter_ATP-binding_protein	SIG13	-19.56
MF01073__MF01073__putative_type_III_restriction-modification_system_:_methylaseSIG13	MF01073__MF01073__putative_type_III_restriction-modification_system_:_methylase	SIG13	-20.5
MF01076__MF01076__conserved_hypothetical_proteinSIG13	MF01076__MF01076__conserved_hypothetical_protein	SIG13	-18.6
MF01077__MF01077__conserved_hypothetical_proteinSIG13	MF01077__MF01077__conserved_hypothetical_protein	SIG13	-13.41
MF01338__MF01338__conserved_hypothetical_proteinSIG13	MF01338__MF01338__conserved_hypothetical_protein	SIG13	-16.3
gatB__gatB__MF00809__glutamyl-tRNA_amidotransferase_subunit_BSIG13	gatB__gatB__MF00809__glutamyl-tRNA_amidotransferase_subunit_B	SIG13	-15.1
MF00815__MF00815__conserved_hypothetical_proteinSIG13	MF00815__MF00815__conserved_hypothetical_protein	SIG13	-13
MF01444__MF01444__conserved_hypothetical_proteinSIG13	MF01444__MF01444__conserved_hypothetical_protein	SIG13	-15
lsp__lsp__MF00818__lipoprotein_signal_peptidaseSIG13	lsp__lsp__MF00818__lipoprotein_signal_peptidase	SIG13	-19.55
ileS__ileS__MF00820__isoleucyl-tRNA_synthetaseSIG13	ileS__ileS__MF00820__isoleucyl-tRNA_synthetase	SIG13	-14.6
parE__parE__MF00826__topoisomerase_IV_subunit_BSIG13	parE__parE__MF00826__topoisomerase_IV_subunit_B	SIG13	-18.5
gap__gap__MF00829__glyceraldehyde_3-phosphate_dehydrogenaseSIG13	gap__gap__MF00829__glyceraldehyde_3-phosphate_dehydrogenase	SIG13	-23.8
vacB__vacB__MF00833__VACB-like_ribonuclease_IISIG13	vacB__vacB__MF00833__VACB-like_ribonuclease_II	SIG13	-19.7
cls__cls__MF01110__cardiolipin_synthetaseSIG13	cls__cls__MF01110__cardiolipin_synthetase	SIG13	-15.15
recA__recA__MF01113__recombination_proteinSIG13	recA__recA__MF01113__recombination_protein	SIG13	-15.1
licA__licA__MF01115__PTS_system%2C_lichenan-specific_IIA_componentSIG13	licA__licA__MF01115__PTS_system%2C_lichenan-specific_IIA_component	SIG13	-14.47
obg__obg__MF01119__GTP-binding_protein_ObgSIG13	obg__obg__MF01119__GTP-binding_protein_Obg	SIG13	-32
MF01382__MF01382__hypothetical_proteinSIG13	MF01382__MF01382__hypothetical_protein	SIG13	-18.5
MF01120__MF01120__hypothetical_proteinSIG13	MF01120__MF01120__hypothetical_protein	SIG13	-17.82
MF01408__MF01408__hypothetical_proteinSIG13	MF01408__MF01408__hypothetical_protein	SIG13	-23.5
dinP__dinP__MF01121__DNA_polymerase_IVSIG13	dinP__dinP__MF01121__DNA_polymerase_IV	SIG13	-13.6
MF01378__MF01378__hypothetical_proteinSIG13	MF01378__MF01378__hypothetical_protein	SIG13	-33.6
atpB__atpB__MF01122__ATP_synthase_A_chainSIG13	atpB__atpB__MF01122__ATP_synthase_A_chain	SIG13	-14.64
atpE__atpE__MF01464__F0F1_ATP_synthase_subunit_CSIG13	atpE__atpE__MF01464__F0F1_ATP_synthase_subunit_C	SIG13	-28.4
atpF__atpF__MF01126__ATP_synthase_subunit_BSIG13	atpF__atpF__MF01126__ATP_synthase_subunit_B	SIG13	-17.2
atpH__atpH__MF01129__ATP_synthase_delta_chainSIG13	atpH__atpH__MF01129__ATP_synthase_delta_chain	SIG13	-22.37
atpA-1__atpA-1__MF01130__ATP_synthase_alpha_chainSIG13	atpA-1__atpA-1__MF01130__ATP_synthase_alpha_chain	SIG13	-19
atpG__atpG__MF01131__ATP_synthase_gamma_chainSIG13	atpG__atpG__MF01131__ATP_synthase_gamma_chain	SIG13	-15.47
atpD2__atpD2__MF01135__ATP_synthase_beta_chainSIG13	atpD2__atpD2__MF01135__ATP_synthase_beta_chain	SIG13	-13.1
rpsB__rpsB__MF01138__30S_ribosomal_protein_S2SIG13	rpsB__rpsB__MF01138__30S_ribosomal_protein_S2	SIG13	-18.45
tsf__tsf__MF01140__elongation_factor_TsSIG13	tsf__tsf__MF01140__elongation_factor_Ts	SIG13	-20.9
glyS__glyS__MF01142__glycyl-tRNA_synthetaseSIG13	glyS__glyS__MF01142__glycyl-tRNA_synthetase	SIG13	-20.2
dnaG__dnaG__MF01144__DNA_primaseSIG13	dnaG__dnaG__MF01144__DNA_primase	SIG13	-14.99
rpoD__rpoD__MF01147__DNA-directed_RNA_polymerase_sigma_factorSIG13	rpoD__rpoD__MF01147__DNA-directed_RNA_polymerase_sigma_factor	SIG13	-22.09
MF01148__MF01148__conserved_hypothetical_proteinSIG13	MF01148__MF01148__conserved_hypothetical_protein	SIG13	-21.3
nfo__nfo__MF01150__endonuclease_IVSIG13	nfo__nfo__MF01150__endonuclease_IV	SIG13	-13.4
tyrS__tyrS__MF01153__tyrosyl_tRNA_synthetaseSIG13	tyrS__tyrS__MF01153__tyrosyl_tRNA_synthetase	SIG13	-14.4
MF01154__MF01154__conserved_hypothetical_proteinSIG13	MF01154__MF01154__conserved_hypothetical_protein	SIG13	-19.1
MF01158__MF01158__conserved_hypothetical_proteinSIG13	MF01158__MF01158__conserved_hypothetical_protein	SIG13	-22.5
MF01379__MF01379__hypothetical_proteinSIG13	MF01379__MF01379__hypothetical_protein	SIG13	-17.7
dnaK__dnaK__MF01167__chaperone_protein_dnaK_-_heat_shock_protein_70SIG13	dnaK__dnaK__MF01167__chaperone_protein_dnaK_-_heat_shock_protein_70	SIG13	-15.4
dnaJ__dnaJ__MF01169__heat_shock_protein_DnaJSIG13	dnaJ__dnaJ__MF01169__heat_shock_protein_DnaJ	SIG13	-13.4
cmk__cmk__MF01174__cytidylate_kinaseSIG13	cmk__cmk__MF01174__cytidylate_kinase	SIG13	-26.7
engA__engA__MF01175__GTP-binding_protein_EngASIG13	engA__engA__MF01175__GTP-binding_protein_EngA	SIG13	-22.8
MF01380__MF01380__hypothetical_proteinSIG13	MF01380__MF01380__hypothetical_protein	SIG13	-20.4
lepA__lepA__MF01176__GTP-binding_protein_LepASIG13	lepA__lepA__MF01176__GTP-binding_protein_LepA	SIG13	-17.9
MF01177__MF01177__hypothetical_proteinSIG13	MF01177__MF01177__hypothetical_protein	SIG13	-23.8
fusA__fusA__MF01178__elongation_factor_EF-GSIG13	fusA__fusA__MF01178__elongation_factor_EF-G	SIG13	-16.13
rpsG__rpsG__MF01180__30S_ribosomal_protein_S7SIG13	rpsG__rpsG__MF01180__30S_ribosomal_protein_S7	SIG13	-16.35
rpsL__rpsL__MF01183__30S_ribosomal_protein_S12SIG13	rpsL__rpsL__MF01183__30S_ribosomal_protein_S12	SIG13	-28.5
MF01193__MF01193__amino_acid_permeaseSIG13	MF01193__MF01193__amino_acid_permease	SIG13	-21.17
nox__nox__MF01194__NADH_oxidaseSIG13	nox__nox__MF01194__NADH_oxidase	SIG13	-16.93
deoA__deoA__MF01196__thymidine_phosphorylaseSIG13	deoA__deoA__MF01196__thymidine_phosphorylase	SIG13	-16.4
deoD__deoD__MF01198__purine-nucleoside_phosphorylaseSIG13	deoD__deoD__MF01198__purine-nucleoside_phosphorylase	SIG13	-18.32
secA__secA__MF01201__preprotein_translocase_SecA_subunitSIG13	secA__secA__MF01201__preprotein_translocase_SecA_subunit	SIG13	-13.11
MF01264__MF01264__conserved_hypothetical_proteinSIG13	MF01264__MF01264__conserved_hypothetical_protein	SIG13	-15.3
MF01266__MF01266__GTP-binding_proteinSIG13	MF01266__MF01266__GTP-binding_protein	SIG13	-16.8
pfkA__pfkA__MF00466__6-phosphofructokinaseSIG13	pfkA__pfkA__MF00466__6-phosphofructokinase	SIG13	-15.9
gyrB__gyrB__MF00468__DNA_gyrase_subunit_BSIG13	gyrB__gyrB__MF00468__DNA_gyrase_subunit_B	SIG13	-20.11
MF00472__MF00472__putative_protein_P97_(p97_paralog)SIG13	MF00472__MF00472__putative_protein_P97_(p97_paralog)	SIG13	-23.16
MF00475__MF00475__protein_P102SIG13	MF00475__MF00475__protein_P102	SIG13	-17.4
MF01418__MF01418__hypothetical_proteinSIG13	MF01418__MF01418__hypothetical_protein	SIG13	-14.06
clpB__clpB__MF00479__ATP-dependent_protease_binding_proteinSIG13	clpB__clpB__MF00479__ATP-dependent_protease_binding_protein	SIG13	-27.92
MF00488__MF00488__hypothetical_proteinSIG13	MF00488__MF00488__hypothetical_protein	SIG13	-20.8
MF00492__MF00492__outer_membrane_protein_-_P95SIG13	MF00492__MF00492__outer_membrane_protein_-_P95	SIG13	-24.1
trxB__trxB__MF00495__thioredoxin_reductaseSIG13	trxB__trxB__MF00495__thioredoxin_reductase	SIG13	-19.66
lgt__lgt__MF00497__prolipoprotein_diacylglyceryl_transferaseSIG13	lgt__lgt__MF00497__prolipoprotein_diacylglyceryl_transferase	SIG13	-15.51
tpx__tpx__MF01362__thiol_peroxidaseSIG13	tpx__tpx__MF01362__thiol_peroxidase	SIG13	-16.5
MF01350__MF01350__conserved_hypothetical_proteinSIG13	MF01350__MF01350__conserved_hypothetical_protein	SIG13	-19.1
MF00500__MF00500__conserved_hypothetical_proteinSIG13	MF00500__MF00500__conserved_hypothetical_protein	SIG13	-17.8
MF01383__MF01383__hypothetical_proteinSIG13	MF01383__MF01383__hypothetical_protein	SIG13	-15.93
MF00502__MF00502__conserved_hypothetical_proteinSIG13	MF00502__MF00502__conserved_hypothetical_protein	SIG13	-16.5
uvrA__uvrA__MF00504__excinuclease_ABC_subunit_ASIG13	uvrA__uvrA__MF00504__excinuclease_ABC_subunit_A	SIG13	-16.61
tufA__tufA__MF00524__elongation_factor_EF-TuSIG13	tufA__tufA__MF00524__elongation_factor_EF-Tu	SIG13	-26.64
lon__lon__MF00525__heat_shock_ATP-dependent_proteaseSIG13	lon__lon__MF00525__heat_shock_ATP-dependent_protease	SIG13	-13.9
upp__upp__MF00527__uracil_phosphoribosyltransferaseSIG13	upp__upp__MF00527__uracil_phosphoribosyltransferase	SIG13	-14.1
deoC__deoC__MF00529__deoxyribose-phosphate_aldolaseSIG13	deoC__deoC__MF00529__deoxyribose-phosphate_aldolase	SIG13	-19.85
gyrA__gyrA__MF00530__DNA_gyrase_subunit_ASIG13	gyrA__gyrA__MF00530__DNA_gyrase_subunit_A	SIG13	-16.1
pmsR__pmsR__MF01355__methionine_sulfoxide_reductase_BSIG13	pmsR__pmsR__MF01355__methionine_sulfoxide_reductase_B	SIG13	-17.7
pgiB__pgiB__MF00531__glucose-6-phosphate_isomeraseSIG13	pgiB__pgiB__MF00531__glucose-6-phosphate_isomerase	SIG13	-17.6
polC__polC__MF00533__DNA_polymerase_III_alpha_subunitSIG13	polC__polC__MF00533__DNA_polymerase_III_alpha_subunit	SIG13	-15.9
polC__polC__MF00536__DNA_polymerase_III%2C_alpha_chainSIG13	polC__polC__MF00536__DNA_polymerase_III%2C_alpha_chain	SIG13	-18.2
frr__frr__MF00541__ribosome_recycling_factorSIG13	frr__frr__MF00541__ribosome_recycling_factor	SIG13	-17.5
pyrH__pyrH__MF00542__uridylate_kinaseSIG13	pyrH__pyrH__MF00542__uridylate_kinase	SIG13	-14.49
MF00544__MF00544__hypothetical_proteinSIG13	MF00544__MF00544__hypothetical_protein	SIG13	-14.99
MF01354__MF01354__conserved_hypothetical_proteinSIG13	MF01354__MF01354__conserved_hypothetical_protein	SIG13	-14.57
MF00551__MF00551__conserved_hypothetical_proteinSIG13	MF00551__MF00551__conserved_hypothetical_protein	SIG13	-13.9
MF00552__MF00552__conserved_hypothetical_proteinSIG13	MF00552__MF00552__conserved_hypothetical_protein	SIG13	-17.12
potC__potC__MF00553__spermidine/putrescine_ABC_transporter_permease_pr_oteinSIG13	potC__potC__MF00553__spermidine/putrescine_ABC_transporter_permease_pr_otein	SIG13	-16.54
MF01353__MF01353__conserved_hypothetical_proteinSIG13	MF01353__MF01353__conserved_hypothetical_protein	SIG13	-15.8
ktrB__ktrB__MF00566__potassium_uptake_proteinSIG13	ktrB__ktrB__MF00566__potassium_uptake_protein	SIG13	-18.9
MF00568__MF00568__conserved_hypothetical_proteinSIG13	MF00568__MF00568__conserved_hypothetical_protein	SIG13	-13.9
MF01448__MF01448__hypothetical_proteinSIG13	MF01448__MF01448__hypothetical_protein	SIG13	-17.15
MF00579__MF00579__conserved_hypothetical_proteinSIG13	MF00579__MF00579__conserved_hypothetical_protein	SIG13	-20.59
pdhB__pdhB__MF00582__pyruvate_dehydrogenaseSIG13	pdhB__pdhB__MF00582__pyruvate_dehydrogenase	SIG13	-28.2
pdhA__pdhA__MF00585__pyruvate_dehydrogenase_E1-alpha_subunitSIG13	pdhA__pdhA__MF00585__pyruvate_dehydrogenase_E1-alpha_subunit	SIG13	-23.1
apt__apt__MF00591__adenine_phosphoribosyltransferaseSIG13	apt__apt__MF00591__adenine_phosphoribosyltransferase	SIG13	-22.1
MF00592__MF00592__amino_acid_permeasesSIG13	MF00592__MF00592__amino_acid_permeases	SIG13	-19.2
MF00595__MF00595__hypothetical_proteinSIG13	MF00595__MF00595__hypothetical_protein	SIG13	-19.1
MF00069__MF00069__hypothetical_proteinSIG13	MF00069__MF00069__hypothetical_protein	SIG13	-17.4
MF00071__MF00071__hypothetical_proteinSIG13	MF00071__MF00071__hypothetical_protein	SIG13	-14.34
MF01327__MF01327__hypothetical_proteinSIG13	MF01327__MF01327__hypothetical_protein	SIG13	-18.2
pyrG__pyrG__MF00072__CTP_synthaseSIG13	pyrG__pyrG__MF00072__CTP_synthase	SIG13	-29.7
pgsA__pgsA__MF00073__CDP-diacylglycerol--glycerol-3-phosphate_3-phosph_atidyltransferaseSIG13	pgsA__pgsA__MF00073__CDP-diacylglycerol--glycerol-3-phosphate_3-phosph_atidyltransferase	SIG13	-20.6
MF00075__MF00075__hypothetical_proteinSIG13	MF00075__MF00075__hypothetical_protein	SIG13	-13.13
topA__topA__MF00079__DNA_topoisomerase_ISIG13	topA__topA__MF00079__DNA_topoisomerase_I	SIG13	-14.5
trmD__trmD__MF00080__tRNA_(guanine-N1)-methyltransferaseSIG13	trmD__trmD__MF00080__tRNA_(guanine-N1)-methyltransferase	SIG13	-21.1
rpsP__rpsP__MF01456__30S_ribosomal_protein_S16SIG13	rpsP__rpsP__MF01456__30S_ribosomal_protein_S16	SIG13	-15.55
ruvB__ruvB__MF00085__holliday_junction_DNA_helicase_RuvBSIG13	ruvB__ruvB__MF00085__holliday_junction_DNA_helicase_RuvB	SIG13	-13.8
ruvA__ruvA__MF00090__holliday_junction_DNA_helicase_RuvASIG13	ruvA__ruvA__MF00090__holliday_junction_DNA_helicase_RuvA	SIG13	-25
MF00092__MF00092__hypothetical_proteinSIG13	MF00092__MF00092__hypothetical_protein	SIG13	-13.41
pcrA__pcrA__MF00093__ATP-dependent_helicase_PcrASIG13	pcrA__pcrA__MF00093__ATP-dependent_helicase_PcrA	SIG13	-24.7
MF00095__MF00095__hypothetical_proteinSIG13	MF00095__MF00095__hypothetical_protein	SIG13	-26.9
asnS__asnS__MF00110__asparaginyl-tRNA_synthetaseSIG13	asnS__asnS__MF00110__asparaginyl-tRNA_synthetase	SIG13	-19.3
MF01443__MF01443__hypothetical_proteinSIG13	MF01443__MF01443__hypothetical_protein	SIG13	-19.42
nrdI__nrdI__MF01367__ribonucleotide_reductase_stimulatory_proteinSIG13	nrdI__nrdI__MF01367__ribonucleotide_reductase_stimulatory_protein	SIG13	-19.9
nrdE__nrdE__MF00116__ribonucleoside-diphosphate_reductase_alpha_chainSIG13	nrdE__nrdE__MF00116__ribonucleoside-diphosphate_reductase_alpha_chain	SIG13	-19.39
rpmB__rpmB__MF01332__50S_ribosomal_protein_L28SIG13	rpmB__rpmB__MF01332__50S_ribosomal_protein_L28	SIG13	-14.9
rpmI__rpmI__MF01333__50S_ribosomal_protein_L35SIG13	rpmI__rpmI__MF01333__50S_ribosomal_protein_L35	SIG13	-22.4
infC__infC__MF00118__translation_initiation_factor_IF-3_[fragment]SIG13	infC__infC__MF00118__translation_initiation_factor_IF-3_[fragment]	SIG13	-21.6
infC__infC__MF01334__translation_initiation_factor_IF-3_[fragment]SIG13	infC__infC__MF01334__translation_initiation_factor_IF-3_[fragment]	SIG13	-15.3
pyk__pyk__MF00119__pyruvate_kinaseSIG13	pyk__pyk__MF00119__pyruvate_kinase	SIG13	-25.4
MF00121__MF00121__conserved_hypothetical_proteinSIG13	MF00121__MF00121__conserved_hypothetical_protein	SIG13	-18.6
MF00122__MF00122__hypothetical_proteinSIG13	MF00122__MF00122__hypothetical_protein	SIG13	-30
MF00123__MF00123__aminopeptidaseSIG13	MF00123__MF00123__aminopeptidase	SIG13	-21
rplU__rplU__MF00129__50S_ribosomal_protein_L21SIG13	rplU__rplU__MF00129__50S_ribosomal_protein_L21	SIG13	-20.54
rpmA__rpmA__MF00130__50S_ribosomal_protein_L27SIG13	rpmA__rpmA__MF00130__50S_ribosomal_protein_L27	SIG13	-29.51
lip2__lip2__MF00131__lipase-esteraseSIG13	lip2__lip2__MF00131__lipase-esterase	SIG13	-17.47
MF00132__MF00132__hypothetical_proteinSIG13	MF00132__MF00132__hypothetical_protein	SIG13	-14.9
MF00133__MF00133__hexosephosphate_transport_proteinSIG13	MF00133__MF00133__hexosephosphate_transport_protein	SIG13	-19.24
ldh__ldh__MF00136__L-lactate_dehydrogenaseSIG13	ldh__ldh__MF00136__L-lactate_dehydrogenase	SIG13	-21.8
gltX__gltX__MF00152__glutamyl-tRNA_synthetaseSIG13	gltX__gltX__MF00152__glutamyl-tRNA_synthetase	SIG13	-18.5
MF01370__MF01370__hypothetical_proteinSIG13	MF01370__MF01370__hypothetical_protein	SIG13	-21.8
MF01369__MF01369__hypothetical_proteinSIG13	MF01369__MF01369__hypothetical_protein	SIG13	-17.57
MF00155__MF00155__putative_tRNA/rRNA_methyltransferaseSIG13	MF00155__MF00155__putative_tRNA/rRNA_methyltransferase	SIG13	-19
MF00162__MF00162__chromate_transport_proteinSIG13	MF00162__MF00162__chromate_transport_protein	SIG13	-17.04
MF00164__MF00164__chromate_transport_proteinSIG13	MF00164__MF00164__chromate_transport_protein	SIG13	-18.52
MF00169__MF00169__conserved_hypothetical_proteinSIG13	MF00169__MF00169__conserved_hypothetical_protein	SIG13	-16.14
tig__tig__MF00172__trigger_factorSIG13	tig__tig__MF00172__trigger_factor	SIG13	-13.69
MF01372__MF01372__hypothetical_proteinSIG13	MF01372__MF01372__hypothetical_protein	SIG13	-14.4
rpe__rpe__MF00175__ribulose-phosphate_3-epimeraseSIG13	rpe__rpe__MF00175__ribulose-phosphate_3-epimerase	SIG13	-28.2
MF00177__MF00177__GTPase_engCSIG13	MF00177__MF00177__GTPase_engC	SIG13	-15.7
MF00185__MF00185__DNA_methylaseSIG13	MF00185__MF00185__DNA_methylase	SIG13	-27.9
MF00187__MF00187__conserved_hypothetical_proteinSIG13	MF00187__MF00187__conserved_hypothetical_protein	SIG13	-19.4
era__era__MF00188__GTP-binding_proteinSIG13	era__era__MF00188__GTP-binding_protein	SIG13	-20.6
cdd__cdd__MF01374__cytidine_deaminaseSIG13	cdd__cdd__MF01374__cytidine_deaminase	SIG13	-15.52
MF01375__MF01375__conserved_hypothetical_proteinSIG13	MF01375__MF01375__conserved_hypothetical_protein	SIG13	-18.1
deoB__deoB__MF00193__phosphopentomutaseSIG13	deoB__deoB__MF00193__phosphopentomutase	SIG13	-26.2
tlyA__tlyA__MF00195__hemolysinSIG13	tlyA__tlyA__MF00195__hemolysin	SIG13	-19.8
nifS__nifS__MF00198__nitrogen_fixation_proteinSIG13	nifS__nifS__MF00198__nitrogen_fixation_protein	SIG13	-14.1
rplQ__rplQ__MF01388__50S_ribosomal_protein_L17SIG13	rplQ__rplQ__MF01388__50S_ribosomal_protein_L17	SIG13	-17
rpoA__rpoA__MF00207__DNA-directed_RNA_polymerase_alpha_subunitSIG13	rpoA__rpoA__MF00207__DNA-directed_RNA_polymerase_alpha_subunit	SIG13	-23.9
rpsK__rpsK__MF00209__30S_ribosomal_protein_S11SIG13	rpsK__rpsK__MF00209__30S_ribosomal_protein_S11	SIG13	-22.7
rpsM__rpsM__MF01344__30S_ribosomal_protein_S13SIG13	rpsM__rpsM__MF01344__30S_ribosomal_protein_S13	SIG13	-19.5
rpmJ__rpmJ__MF01474__50S_ribosomal_protein_L36SIG13	rpmJ__rpmJ__MF01474__50S_ribosomal_protein_L36	SIG13	-21.17
infA__infA__MF01389__translation_initiation_factor_IF-1SIG13	infA__infA__MF01389__translation_initiation_factor_IF-1	SIG13	-21.17
map__map__MF00210__methionine_aminopeptidaseSIG13	map__map__MF00210__methionine_aminopeptidase	SIG13	-13.3
adk__adk__MF00213__adenylate_kinaseSIG13	adk__adk__MF00213__adenylate_kinase	SIG13	-19.4
secY__secY__MF00215__preprotein_translocase_SecY_subunitSIG13	secY__secY__MF00215__preprotein_translocase_SecY_subunit	SIG13	-25.6
rpl1__rpl1__MF01469__50S_ribosomal_protein_L15SIG13	rpl1__rpl1__MF01469__50S_ribosomal_protein_L15	SIG13	-16.21
rplF__rplF__MF00220__50S_ribosomal_protein_L6SIG13	rplF__rplF__MF00220__50S_ribosomal_protein_L6	SIG13	-19.53
rpsH__rpsH__MF01471__30s_ribosomal_protein_S8SIG13	rpsH__rpsH__MF01471__30s_ribosomal_protein_S8	SIG13	-22.46
rpsN__rpsN__MF01472__30S_ribosomal_protein_S14SIG13	rpsN__rpsN__MF01472__30S_ribosomal_protein_S14	SIG13	-21.4
rplE__rplE__MF00221__50S_ribosomal_protein_L5SIG13	rplE__rplE__MF00221__50S_ribosomal_protein_L5	SIG13	-14.13
rplX__rplX__MF01343__50S_ribosomal_protein_L24SIG13	rplX__rplX__MF01343__50S_ribosomal_protein_L24	SIG13	-19.54
rplN__rplN__MF01342__50S_ribosomal_protein_L14SIG13	rplN__rplN__MF01342__50S_ribosomal_protein_L14	SIG13	-20.65
rpsQ__rpsQ__MF01393__30S_ribosomal_protein_S17SIG13	rpsQ__rpsQ__MF01393__30S_ribosomal_protein_S17	SIG13	-28.26
rpmC__rpmC__MF01394__50S_ribosomal_protein_L29SIG13	rpmC__rpmC__MF01394__50S_ribosomal_protein_L29	SIG13	-16.36
rplP__rplP__MF00223__50S_ribosomal_protein_L16SIG13	rplP__rplP__MF00223__50S_ribosomal_protein_L16	SIG13	-20.1
rpsC__rpsC__MF00225__30S_ribosomal_protein_S3SIG13	rpsC__rpsC__MF00225__30S_ribosomal_protein_S3	SIG13	-28.8
rplV__rplV__MF00233__50S_ribosomal_protein_L22SIG13	rplV__rplV__MF00233__50S_ribosomal_protein_L22	SIG13	-18.6
rplB__rplB__MF00235__50S_ribosomal_protein_L2SIG13	rplB__rplB__MF00235__50S_ribosomal_protein_L2	SIG13	-23.86
rplW__rplW__MF01340__50S_ribosomal_protein_L23SIG13	rplW__rplW__MF01340__50S_ribosomal_protein_L23	SIG13	-18.3
rplC__rplC__MF00245__50S_ribosomal_protein_L3SIG13	rplC__rplC__MF00245__50S_ribosomal_protein_L3	SIG13	-13.2
rpsJ__rpsJ__MF01400__30S_ribosomal_protein_S10SIG13	rpsJ__rpsJ__MF01400__30S_ribosomal_protein_S10	SIG13	-15.71
MF00249__MF00249__26.3_kDa_protein_in_cilium_adhesin_operonSIG13	MF00249__MF00249__26.3_kDa_protein_in_cilium_adhesin_operon	SIG13	-23.7
alaS__alaS__MF00251__alanyl-tRNA_synthetaseSIG13	alaS__alaS__MF00251__alanyl-tRNA_synthetase	SIG13	-14.2
MF01401__MF01401__putative_holliday_junction_resolvaseSIG13	MF01401__MF01401__putative_holliday_junction_resolvase	SIG13	-14.21
pth__pth__MF00252__peptidyl-tRNA_hydrolaseSIG13	pth__pth__MF00252__peptidyl-tRNA_hydrolase	SIG13	-18.9
MF00253__MF00253__conserved_hypothetical_proteinSIG13	MF00253__MF00253__conserved_hypothetical_protein	SIG13	-17.99
ftsH__ftsH__MF00257__cell_division_proteinSIG13	ftsH__ftsH__MF00257__cell_division_protein	SIG13	-18.8
lysS__lysS__MF00258__lysyl-tRNA_synthetaseSIG13	lysS__lysS__MF00258__lysyl-tRNA_synthetase	SIG13	-14.47
MF00259__MF00259__hydrolase_of_the_HAD_familySIG13	MF00259__MF00259__hydrolase_of_the_HAD_family	SIG13	-27.5
trmE__trmE__MF00262__tRNA_modification_GTPase_ThdF/TrmESIG13	trmE__trmE__MF00262__tRNA_modification_GTPase_ThdF/TrmE	SIG13	-18.7
MF00264__MF00264__ABC_transporter_ATP-binding_proteinSIG13	MF00264__MF00264__ABC_transporter_ATP-binding_protein	SIG13	-18.8
fruA__fruA__MF00267__PTS_system%2C_fructose-specific_IIABC_component_(EI_IABC-Fru)SIG13	fruA__fruA__MF00267__PTS_system%2C_fructose-specific_IIABC_component_(EI_IABC-Fru)	SIG13	-13.34
MF01403__MF01403__hypothetical_proteinSIG13	MF01403__MF01403__hypothetical_protein	SIG13	-17.29
MF00270__MF00270__hypothetical_proteinSIG13	MF00270__MF00270__hypothetical_protein	SIG13	-14.54
MF00272__MF00272__conserved_hypothetical_proteinSIG13	MF00272__MF00272__conserved_hypothetical_protein	SIG13	-16.6
oppB-1__oppB-1__MF00274__oligopeptide_ABC_transporter_system_permeaseSIG13	oppB-1__oppB-1__MF00274__oligopeptide_ABC_transporter_system_permease	SIG13	-16.7
oppC-1__oppC-1__MF00275__oligopeptide_transport_system_permease_proteinSIG13	oppC-1__oppC-1__MF00275__oligopeptide_transport_system_permease_protein	SIG13	-16.79
oppD__oppD__MF00279__oligopeptide_transport_system_permease_protein_[f_ragment]SIG13	oppD__oppD__MF00279__oligopeptide_transport_system_permease_protein_[f_ragment]	SIG13	-13.87
oppD__oppD__MF00281__oligopeptide_transport_system_permease_protein_[f_ragment]SIG13	oppD__oppD__MF00281__oligopeptide_transport_system_permease_protein_[f_ragment]	SIG13	-16.21
oppF-1__oppF-1__MF00285__oligopeptide_ABC_transporter_ATP-binding_proteinSIG13	oppF-1__oppF-1__MF00285__oligopeptide_ABC_transporter_ATP-binding_protein	SIG13	-21.1
MF00289__MF00289__conserved_hypothetical_proteinSIG13	MF00289__MF00289__conserved_hypothetical_protein	SIG13	-26.8
MF00291__MF00291__lipoproteinSIG13	MF00291__MF00291__lipoprotein	SIG13	-13.8
mtlD__mtlD__MF00292__mannitol-1-phosphate_5-dehyrogenaseSIG13	mtlD__mtlD__MF00292__mannitol-1-phosphate_5-dehyrogenase	SIG13	-15.84
mtlA__mtlA__MF00293__PTS_system%2C_mannitol-specific_IIBC_componentSIG13	mtlA__mtlA__MF00293__PTS_system%2C_mannitol-specific_IIBC_component	SIG13	-17.66
MF00297__MF00297__conserved_hypothetical_proteinSIG13	MF00297__MF00297__conserved_hypothetical_protein	SIG13	-14.26
MF00300__MF00300__PTS_system_enzyme_IIC_componentSIG13	MF00300__MF00300__PTS_system_enzyme_IIC_component	SIG13	-22.4
MF01397__MF01397__putative_PTS_system_galactitol-specific_enzyme_II_B_componentSIG13	MF01397__MF01397__putative_PTS_system_galactitol-specific_enzyme_II_B_component	SIG13	-25.4
cmtB__cmtB__MF01399__PTS_family_enzyme_IIASIG13	cmtB__cmtB__MF01399__PTS_family_enzyme_IIA	SIG13	-17.6
MF01398__MF01398__hypothetical_proteinSIG13	MF01398__MF01398__hypothetical_protein	SIG13	-24.31
MF00303__MF00303__hypothetical_proteinSIG13	MF00303__MF00303__hypothetical_protein	SIG13	-13.5
MF00310__MF00310__d-ribulose-5-phosphate_3_epimeraseSIG13	MF00310__MF00310__d-ribulose-5-phosphate_3_epimerase	SIG13	-16.59
MF00019__MF00019__conserved_hypothetical_proteinSIG13	MF00019__MF00019__conserved_hypothetical_protein	SIG13	-24.5
pepF__pepF__MF00021__oligoendopeptidase_FSIG13	pepF__pepF__MF00021__oligoendopeptidase_F	SIG13	-23.49
MF00023__MF00023__conserved_hypothetical_proteinSIG13	MF00023__MF00023__conserved_hypothetical_protein	SIG13	-14.7
MF00025__MF00025__conserved_hypothetical_proteinSIG13	MF00025__MF00025__conserved_hypothetical_protein	SIG13	-21.17
MF01454__MF01454__hypothetical_proteinSIG13	MF01454__MF01454__hypothetical_protein	SIG13	-14.5
glck__glck__MF00028__glucokinaseSIG13	glck__glck__MF00028__glucokinase	SIG13	-17.4
MF00029__MF00029__hypothetical_proteinSIG13	MF00029__MF00029__hypothetical_protein	SIG13	-19.1
xylH__xylH__MF00033__xylose_ABC_transporter_permease_proteinSIG13	xylH__xylH__MF00033__xylose_ABC_transporter_permease_protein	SIG13	-20.9
xylG__xylG__MF00035__xylose_ABC_transporter_ATP-binding_proteinSIG13	xylG__xylG__MF00035__xylose_ABC_transporter_ATP-binding_protein	SIG13	-19.41
MF00037__MF00037__46K_surface_antigen_precursorSIG13	MF00037__MF00037__46K_surface_antigen_precursor	SIG13	-14.3
pta__pta__MF00039__phosphate_acetyltransferaseSIG13	pta__pta__MF00039__phosphate_acetyltransferase	SIG13	-19.22
ackA__ackA__MF00041__acetate_kinaseSIG13	ackA__ackA__MF00041__acetate_kinase	SIG13	-29.4
pdhD1__pdhD1__MF00042__dihydrolipoamide_dehydrogenaseSIG13	pdhD1__pdhD1__MF00042__dihydrolipoamide_dehydrogenase	SIG13	-13.91
pdhC__pdhC__MF00043__dihydrolipoamide_acetyltransferaseSIG13	pdhC__pdhC__MF00043__dihydrolipoamide_acetyltransferase	SIG13	-21.74
MF00044__MF00044__conserved_hypothetical_proteinSIG13	MF00044__MF00044__conserved_hypothetical_protein	SIG13	-15.7
MF01430__MF01430__hypothetical_proteinSIG13	MF01430__MF01430__hypothetical_protein	SIG13	-13.2
MF01432__MF01432__hypothetical_proteinSIG13	MF01432__MF01432__hypothetical_protein	SIG13	-14.9
MF00046__MF00046__lipoproteinSIG13	MF00046__MF00046__lipoprotein	SIG13	-19.5
oppB__oppB__MF00047__oligopeptide_ABC_transporter_permease_proteinSIG13	oppB__oppB__MF00047__oligopeptide_ABC_transporter_permease_protein	SIG13	-17.2
oppC__oppC__MF00051__oligopeptide_transport_system_permease_proteinSIG13	oppC__oppC__MF00051__oligopeptide_transport_system_permease_protein	SIG13	-14.2
oppD-1__oppD-1__MF00061__oligopeptide_ABC_transporter_ATP_binding_proteinSIG13	oppD-1__oppD-1__MF00061__oligopeptide_ABC_transporter_ATP_binding_protein	SIG13	-18.7
oppF__oppF__MF00063__oligopeptide_ABC_transporter_ATP-binding_proteinSIG13	oppF__oppF__MF00063__oligopeptide_ABC_transporter_ATP-binding_protein	SIG13	-24.8
MF00065__MF00065__hypothetical_proteinSIG13	MF00065__MF00065__hypothetical_protein	SIG13	-15.3
MF00598__MF00598__transcriptional_regulatorSIG13	MF00598__MF00598__transcriptional_regulator	SIG13	-13.87
MF00609__MF00609__conserved_hypothetical_proteinSIG13	MF00609__MF00609__conserved_hypothetical_protein	SIG13	-22.1
truB__truB__MF00610__tRNA_pseudouridine_synthase_BSIG13	truB__truB__MF00610__tRNA_pseudouridine_synthase_B	SIG13	-18.62
rpmF__rpmF__MF01376__50S_ribosomal_protein_L32SIG13	rpmF__rpmF__MF01376__50S_ribosomal_protein_L32	SIG13	-19.7
pheT__pheT__MF00616__phenylalanyl-tRNA_synthetase_beta_chainSIG13	pheT__pheT__MF00616__phenylalanyl-tRNA_synthetase_beta_chain	SIG13	-20.1
pheS__pheS__MF00619__phenylalanyl-tRNA_synthetase_alpha_chainSIG13	pheS__pheS__MF00619__phenylalanyl-tRNA_synthetase_alpha_chain	SIG13	-25.11
MF00620__MF00620__P97-like_proteinSIG13	MF00620__MF00620__P97-like_protein	SIG13	-22.84
MF00623__MF00623__P102-like_proteinSIG13	MF00623__MF00623__P102-like_protein	SIG13	-17.1
MF00624__MF00624__nuclease%2C_lipoproteinSIG13	MF00624__MF00624__nuclease%2C_lipoprotein	SIG13	-18.68
lig__lig__MF00639__DNA_ligaseSIG13	lig__lig__MF00639__DNA_ligase	SIG13	-13.34
MF00644__MF00644__ABC_transporter_ATP-binding_proteinSIG13	MF00644__MF00644__ABC_transporter_ATP-binding_protein	SIG13	-13.5
MF00645__MF00645__ABC_transporter_ATP-binding_proteinSIG13	MF00645__MF00645__ABC_transporter_ATP-binding_protein	SIG13	-24
hpt__hpt__MF00653__hypoxanthine_phosphoribosyltransferaseSIG13	hpt__hpt__MF00653__hypoxanthine_phosphoribosyltransferase	SIG13	-18.1
MF00655__MF00655__conserved_hypothetical_proteinSIG13	MF00655__MF00655__conserved_hypothetical_protein	SIG13	-13.92
MF00657__MF00657__DNA_polymerase_III_delta_subunitSIG13	MF00657__MF00657__DNA_polymerase_III_delta_subunit	SIG13	-14.8
tmk__tmk__MF00659__thymidylate_kinaseSIG13	tmk__tmk__MF00659__thymidylate_kinase	SIG13	-15.8
recR__recR__MF00660__recombination_protein_recRSIG13	recR__recR__MF00660__recombination_protein_recR	SIG13	-27
lplA__lplA__MF00666__lipoate-protein_ligase_ASIG13	lplA__lplA__MF00666__lipoate-protein_ligase_A	SIG13	-15.4
lip__lip__MF00668__triacylglycerol_lipaseSIG13	lip__lip__MF00668__triacylglycerol_lipase	SIG13	-16.14
MF01361__MF01361__conserved_hypothetical_proteinSIG13	MF01361__MF01361__conserved_hypothetical_protein	SIG13	-19.16
eno__eno__MF00673__phosphopyruvate_hydrataseSIG13	eno__eno__MF00673__phosphopyruvate_hydratase	SIG13	-20.6
MF00676__MF00676__hypothetical_proteinSIG13	MF00676__MF00676__hypothetical_protein	SIG13	-24.7
MF00678__MF00678__TRSE-like_proteinSIG13	MF00678__MF00678__TRSE-like_protein	SIG13	-13.91
rpsT__rpsT__MF01422__30S_ribosomal_protein_S20SIG13	rpsT__rpsT__MF01422__30S_ribosomal_protein_S20	SIG13	-14.96
hisS__hisS__MF00686__histidyl-tRNA_synthetaseSIG13	hisS__hisS__MF00686__histidyl-tRNA_synthetase	SIG13	-14.3
secD__secD__MF00687__protein-export_membrane_proteinSIG13	secD__secD__MF00687__protein-export_membrane_protein	SIG13	-14.1
tkt__tkt__MF00692__transketolaseSIG13	tkt__tkt__MF00692__transketolase	SIG13	-21.05
trmU__trmU__MF00705__tRNA-(5-methylaminomethyl-2-thiouridylate)_methyl_transferaseSIG13	trmU__trmU__MF00705__tRNA-(5-methylaminomethyl-2-thiouridylate)_methyl_transferase	SIG13	-18.91
MF00707__MF00707__conserved_hypothetical_proteinSIG13	MF00707__MF00707__conserved_hypothetical_protein	SIG13	-26.3
MF00708__MF00708__conserved_hypothetical_proteinSIG13	MF00708__MF00708__conserved_hypothetical_protein	SIG13	-13.09
MF00711__MF00711__conserved_hypothetical_proteinSIG13	MF00711__MF00711__conserved_hypothetical_protein	SIG13	-14.1
MF00714__MF00714__conserved_hypothetical_proteinSIG13	MF00714__MF00714__conserved_hypothetical_protein	SIG13	-18.5
sgaU__sgaU__MF00716__hexulose-6-phosphate_isomeraseSIG13	sgaU__sgaU__MF00716__hexulose-6-phosphate_isomerase	SIG13	-16
sgaH__sgaH__MF00718__3-hexulose-6-phosphate_synthaseSIG13	sgaH__sgaH__MF00718__3-hexulose-6-phosphate_synthase	SIG13	-17.14
MF00720__MF00720__hypothetical_proteinSIG13	MF00720__MF00720__hypothetical_protein	SIG13	-20.16
MF01360__MF01360__conserved_hypothetical_proteinSIG13	MF01360__MF01360__conserved_hypothetical_protein	SIG13	-17.3
MF00461__MF00461__putative_type_II_DNA_modification_enzyme:_methylt_ransferaseSIG13	MF00461__MF00461__putative_type_II_DNA_modification_enzyme:_methylt_ransferase	SIG13	-15.34
MF00465__MF00465__putative_ABC_transporter_ATP-binding_protein_P115_-like_proteinSIG13	MF00465__MF00465__putative_ABC_transporter_ATP-binding_protein_P115_-like_protein	SIG13	-14.2
ssb__ssb__MF00313__single-strand_binding_proteinSIG13	ssb__ssb__MF00313__single-strand_binding_protein	SIG13	-13.12
rpsR__rpsR__MF01387__30S_ribosomal_protein_S18SIG13	rpsR__rpsR__MF01387__30S_ribosomal_protein_S18	SIG13	-16.7
ychF__ychF__MF00315__GTP-binding_protein_YchFSIG13	ychF__ychF__MF00315__GTP-binding_protein_YchF	SIG13	-16.19
MF00322__MF00322__ABC_transporter_ATP-binding_proteinSIG13	MF00322__MF00322__ABC_transporter_ATP-binding_protein	SIG13	-19.4
MF00324__MF00324__ABC_transporter_permease_proteinSIG13	MF00324__MF00324__ABC_transporter_permease_protein	SIG13	-21.5
acpD-1__acpD-1__MF00330__acyl_carrier_protein_phosphodiesteraseSIG13	acpD-1__acpD-1__MF00330__acyl_carrier_protein_phosphodiesterase	SIG13	-13.2
rpmE__rpmE__MF01467__50S_ribosomal_protein_L31SIG13	rpmE__rpmE__MF01467__50S_ribosomal_protein_L31	SIG13	-19.71
MF01385__MF01385__hypothetical_proteinSIG13	MF01385__MF01385__hypothetical_protein	SIG13	-21.72
MF01252__MF01252__conserved_hypothetical_proteinSIG13	MF01252__MF01252__conserved_hypothetical_protein	SIG13	-15.51
MF01254__MF01254__conserved_hypothetical_proteinSIG13	MF01254__MF01254__conserved_hypothetical_protein	SIG13	-13.57
MF01255__MF01255__conserved_hypothetical_proteinSIG13	MF01255__MF01255__conserved_hypothetical_protein	SIG13	-17.43
MF01404__MF01404__hypothetical_proteinSIG13	MF01404__MF01404__hypothetical_protein	SIG13	-17.2
MF01259__MF01259__transposaseSIG13	MF01259__MF01259__transposase	SIG13	-15.3
MF01405__MF01405__putative_transposaseSIG13	MF01405__MF01405__putative_transposase	SIG13	-17.32
MF01406__MF01406__hypothetical_proteinSIG13	MF01406__MF01406__hypothetical_protein	SIG13	-18.8
MF01261__MF01261__putative_type_III_restriction-modification_system_:_methylaseSIG13	MF01261__MF01261__putative_type_III_restriction-modification_system_:_methylase	SIG13	-15.77
MF00789__MF00789__hypothetical_proteinSIG13	MF00789__MF00789__hypothetical_protein	SIG13	-14.4
MF01203__MF01203__type_III_restriction-modification_system:_methyla_seSIG13	MF01203__MF01203__type_III_restriction-modification_system:_methyla_se	SIG13	-23.9
MF01466__MF01466__hypothetical_proteinSIG13	MF01466__MF01466__hypothetical_protein	SIG13	-14.95
MF01205__MF01205__hypothetical_proteinSIG13	MF01205__MF01205__hypothetical_protein	SIG13	-15
MF01208__MF01208__putative_ABC_transport_system_permease_protein_p6_9-like_proteinSIG13	MF01208__MF01208__putative_ABC_transport_system_permease_protein_p6_9-like_protein	SIG13	-16.94
MF01218__MF01218__P37-like_ABC_transporter_substrate-binding_lipopr_oteinSIG13	MF01218__MF01218__P37-like_ABC_transporter_substrate-binding_lipopr_otein	SIG13	-22.2
glpK__glpK__MF01221__glycerol_kinaseSIG13	glpK__glpK__MF01221__glycerol_kinase	SIG13	-22.1
glpF__glpF__MF01224__glycerol_uptake_facilitator_proteinSIG13	glpF__glpF__MF01224__glycerol_uptake_facilitator_protein	SIG13	-16.39
MF01230__MF01230__hypothetical_proteinSIG13	MF01230__MF01230__hypothetical_protein	SIG13	-21.9
MF01236__MF01236__P60-like_lipoproteinSIG13	MF01236__MF01236__P60-like_lipoprotein	SIG13	-22
MF01241__MF01241__conserved_hypothetical_proteinSIG13	MF01241__MF01241__conserved_hypothetical_protein	SIG13	-18.26
MF01248__MF01248__hypothetical_proteinSIG13	MF01248__MF01248__hypothetical_protein	SIG13	-18.51
MF00724__MF00724__lipoproteinSIG13	MF00724__MF00724__lipoprotein	SIG13	-14.4
MF00726__MF00726__Putative_lipoproteinSIG13	MF00726__MF00726__Putative_lipoprotein	SIG13	-15.64
MF00727__MF00727__ABC_transporter_permease_proteinSIG13	MF00727__MF00727__ABC_transporter_permease_protein	SIG13	-19.4
MF00736__MF00736__ABC_transport_permease_proteinSIG13	MF00736__MF00736__ABC_transport_permease_protein	SIG13	-23
MF00737__MF00737__ABC_transporter_permease_proteinSIG13	MF00737__MF00737__ABC_transporter_permease_protein	SIG13	-15.5
MF00739__MF00739__Putative_LppT_proteinSIG13	MF00739__MF00739__Putative_LppT_protein	SIG13	-21
MF00741__MF00741__conserved_hypothetical_proteinSIG13	MF00741__MF00741__conserved_hypothetical_protein	SIG13	-17.1
sgaA__sgaA__MF01349__PTS_system%2C_IIA_componentSIG13	sgaA__sgaA__MF01349__PTS_system%2C_IIA_component	SIG13	-16.3
sgaT__sgaT__MF00747__transport_protein_sgaTSIG13	sgaT__sgaT__MF00747__transport_protein_sgaT	SIG13	-17.69
MF00750__MF00750__conserved_hypothetical_proteinSIG13	MF00750__MF00750__conserved_hypothetical_protein	SIG13	-15.1
MF00751__MF00751__lipoproteinSIG13	MF00751__MF00751__lipoprotein	SIG13	-22.06
MF00752__MF00752__ABC_transport_ATP-binding_proteinSIG13	MF00752__MF00752__ABC_transport_ATP-binding_protein	SIG13	-23.6
MF00753__MF00753__ABC_transporter_permease_proteinSIG13	MF00753__MF00753__ABC_transporter_permease_protein	SIG13	-19.9
MF00762__MF00762__ABC_transporter_permease_proteinSIG13	MF00762__MF00762__ABC_transporter_permease_protein	SIG13	-22.6
MF00766__MF00766__proline_dipeptidaseSIG13	MF00766__MF00766__proline_dipeptidase	SIG13	-14.26
MF00776__MF00776__hypothetical_proteinSIG13	MF00776__MF00776__hypothetical_protein	SIG13	-15.3
MF00767__MF00767__ABC_transporter_ATP-binding_proteinSIG13	MF00767__MF00767__ABC_transporter_ATP-binding_protein	SIG13	-13.81
trxA__trxA__MF01348__thioredoxinSIG13	trxA__trxA__MF01348__thioredoxin	SIG13	-18.2
MF01093__MF01093__hypothetical_proteinSIG13	MF01093__MF01093__hypothetical_protein	SIG13	-15.46
MF01101__MF01101__S-adenosyl-methyltransferaseSIG13	MF01101__MF01101__S-adenosyl-methyltransferase	SIG13	-17.97
mraZ__mraZ__MF01423__protein_mraZSIG13	mraZ__mraZ__MF01423__protein_mraZ	SIG13	-14
MF01107__MF01107__hypothetical_proteinSIG13	MF01107__MF01107__hypothetical_protein	SIG13	-18.1
MF01108__MF01108__conserved_hypothetical_proteinSIG13	MF01108__MF01108__conserved_hypothetical_protein	SIG13	-15.87
MF01109__MF01109__site-specific_DNA-methyltransferase_(adenine-spec_ific)SIG13	MF01109__MF01109__site-specific_DNA-methyltransferase_(adenine-spec_ific)	SIG13	-18.8
rnc__rnc__MF00007__ribonuclease_IIISIG13	rnc__rnc__MF00007__ribonuclease_III	SIG13	-16.82
MF00009__MF00009__conserved_hypothetical_proteinSIG13	MF00009__MF00009__conserved_hypothetical_protein	SIG13	-18.1
metS__metS__MF00011__methionyl-tRNA_synthetaseSIG13	metS__metS__MF00011__methionyl-tRNA_synthetase	SIG13	-18.42
MF00014__MF00014__DNA_methylaseSIG13	MF00014__MF00014__DNA_methylase	SIG13	-24.27
MF00016__MF00016__conserved_hypothetical_proteinSIG13	MF00016__MF00016__conserved_hypothetical_protein	SIG13	-19.6
MF01429__MF01429__hypothetical_proteinSIG13	MF01429__MF01429__hypothetical_protein	SIG13	-23.51
MF01426__MF01426__hypothetical_proteinSIG13	MF01426__MF01426__hypothetical_protein	SIG13	-16.25
MF01428__MF01428__hypothetical_proteinSIG13	MF01428__MF01428__hypothetical_protein	SIG13	-15.45
MF01452__MF01452__hypothetical_proteinSIG13	MF01452__MF01452__hypothetical_protein	SIG13	-15.32
MF01425__MF01425__hypothetical_proteinSIG13	MF01425__MF01425__hypothetical_protein	SIG13	-16.06
MF01427__MF01427__hypothetical_proteinSIG13	MF01427__MF01427__hypothetical_protein	SIG13	-20.52
MF01453__MF01453__hypothetical_proteinSIG13	MF01453__MF01453__hypothetical_protein	SIG13	-14.74
MF01275__MF01275__hypothetical_proteinSIG13	MF01275__MF01275__hypothetical_protein	SIG13	-22.1
MF01277__MF01277__conserved_hypothetical_proteinSIG13	MF01277__MF01277__conserved_hypothetical_protein	SIG13	-23.05
MF01358__MF01358__hypothetical_proteinSIG13	MF01358__MF01358__hypothetical_protein	SIG13	-21.9
MF01357__MF01357__GTPase_EngBSIG13	MF01357__MF01357__GTPase_EngB	SIG13	-13.17
MF01278__MF01278__hypothetical_proteinSIG13	MF01278__MF01278__hypothetical_protein	SIG13	-17.35
MF01284__MF01284__hypothetical_proteinSIG13	MF01284__MF01284__hypothetical_protein	SIG13	-17.5
MF01288__MF01288__conserved_hypothetical_proteinSIG13	MF01288__MF01288__conserved_hypothetical_protein	SIG13	-21.5
MF01290__MF01290__conserved_hypothetical_proteinSIG13	MF01290__MF01290__conserved_hypothetical_protein	SIG13	-17.7
pepA__pepA__MF01294__leucyl_aminopeptidaseSIG13	pepA__pepA__MF01294__leucyl_aminopeptidase	SIG13	-13.81
MF01299__MF01299__S-adenosylmethionine-dependent_methyltransferaseSIG13	MF01299__MF01299__S-adenosylmethionine-dependent_methyltransferase	SIG13	-13.84
MF01303__MF01303__hypothetical_proteinSIG13	MF01303__MF01303__hypothetical_protein	SIG13	-20.3
MF01315__MF01315__conserved_hypothetical_proteinSIG13	MF01315__MF01315__conserved_hypothetical_protein	SIG13	-22
MF01320__MF01320__conserved_hypothetical_proteinSIG13	MF01320__MF01320__conserved_hypothetical_protein	SIG13	-16.44
MF01322__MF01322__putative_ABC_transporter_atp-binding_proteinSIG13	MF01322__MF01322__putative_ABC_transporter_atp-binding_protein	SIG13	-13.7
MF01324__MF01324__conserved_hypothetical_proteinSIG13	MF01324__MF01324__conserved_hypothetical_protein	SIG13	-24.6
MF00834__MF00834__hypothetical_proteinSIG13	MF00834__MF00834__hypothetical_protein	SIG13	-15.4
rplA__rplA__MF00835__50S_ribosomal_protein_L1SIG13	rplA__rplA__MF00835__50S_ribosomal_protein_L1	SIG13	-14.11
rplK__rplK__MF00837__50S_ribosomal_protein_L11SIG13	rplK__rplK__MF00837__50S_ribosomal_protein_L11	SIG13	-17
ptsI__ptsI__MF01092__phosphoenolpyruvate-protein_phosphotransferaseSIG13	ptsI__ptsI__MF01092__phosphoenolpyruvate-protein_phosphotransferase	SIG13	-15.79
nadE__nadE__MF00434__NH(3)-dependent_NAD+_synthetaseSIG13	nadE__nadE__MF00434__NH(3)-dependent_NAD+_synthetase	SIG13	-21.9
MF00435__MF00435__conserved_hypothetical_proteinSIG13	MF00435__MF00435__conserved_hypothetical_protein	SIG13	-13.6
MF00440__MF00440__conserved_hypothetical_proteinSIG13	MF00440__MF00440__conserved_hypothetical_protein	SIG13	-24.1
MF01447__MF01447__hypothetical_proteinSIG13	MF01447__MF01447__hypothetical_protein	SIG13	-14.34
atpD1__atpD1__MF00449__ATP_synthase_beta_chainSIG13	atpD1__atpD1__MF00449__ATP_synthase_beta_chain	SIG13	-16.2
atpA__atpA__MF00451__ATP_synthase_alpha_chainSIG13	atpA__atpA__MF00451__ATP_synthase_alpha_chain	SIG13	-13
MF00452__MF00452__conserved_hypothetical_proteinSIG13	MF00452__MF00452__conserved_hypothetical_protein	SIG13	-18.2
MF00454__MF00454__conserved_hypothetical_proteinSIG13	MF00454__MF00454__conserved_hypothetical_protein	SIG13	-14.1
MF00844__MF00844__putative_p76_membrane_protein_precursorSIG13	MF00844__MF00844__putative_p76_membrane_protein_precursor	SIG13	-15.5
MF00848__MF00848__Putative_P216_surface_proteinSIG13	MF00848__MF00848__Putative_P216_surface_protein	SIG13	-16.8
MF00849__MF00849__mannose-6-phosphate_isomeraseSIG13	MF00849__MF00849__mannose-6-phosphate_isomerase	SIG13	-16.8
MF01335__MF01335__hypothetical_proteinSIG13	MF01335__MF01335__hypothetical_protein	SIG13	-14.45
pgk__pgk__MF00853__phosphoglycerate_kinaseSIG13	pgk__pgk__MF00853__phosphoglycerate_kinase	SIG13	-24.97
MF00857__MF00857__conserved_hypothetical_proteinSIG13	MF00857__MF00857__conserved_hypothetical_protein	SIG13	-25.14
MF00863__MF00863__hypothetical_proteinSIG13	MF00863__MF00863__hypothetical_protein	SIG13	-23.84
MF00866__MF00866__hypothetical_proteinSIG13	MF00866__MF00866__hypothetical_protein	SIG13	-23
MF00350__MF00350__conserved_hypothetical_proteinSIG13	MF00350__MF00350__conserved_hypothetical_protein	SIG13	-18.1
MF01407__MF01407__conserved_hypothetical_proteinSIG13	MF01407__MF01407__conserved_hypothetical_protein	SIG13	-20.4
rpoC__rpoC__MF00351__DNA-directed_RNA_polymerase_subunit_betaSIG13	rpoC__rpoC__MF00351__DNA-directed_RNA_polymerase_subunit_beta	SIG13	-23.7
rpoB__rpoB__MF00353__DNA-directed_RNA_polymerase_beta_subunitSIG13	rpoB__rpoB__MF00353__DNA-directed_RNA_polymerase_beta_subunit	SIG13	-15.9
rplL__rplL__MF00354__50S_ribosomal_protein_L7/L12SIG13	rplL__rplL__MF00354__50S_ribosomal_protein_L7/L12	SIG13	-22.2
rplJ__rplJ__MF01339__50S_ribosomal_protein_L10SIG13	rplJ__rplJ__MF01339__50S_ribosomal_protein_L10	SIG13	-20.4
MF00357__MF00357__hypothetical_proteinSIG13	MF00357__MF00357__hypothetical_protein	SIG13	-17.7
MF00358__MF00358__conserved_hypothetical_proteinSIG13	MF00358__MF00358__conserved_hypothetical_protein	SIG13	-20.34
ptsG__ptsG__MF00374__PTS_system%2C_glucose-specific_IIABC_componentSIG13	ptsG__ptsG__MF00374__PTS_system%2C_glucose-specific_IIABC_component	SIG13	-16.82
ptsH__ptsH__MF00378__phosphocarrier_protein_HPrSIG13	ptsH__ptsH__MF00378__phosphocarrier_protein_HPr	SIG13	-20.3
tdk__tdk__MF00381__thymidine_kinaseSIG13	tdk__tdk__MF00381__thymidine_kinase	SIG13	-16.5
MF00383__MF00383__sugar_ABC_transporter_permease_proteinSIG13	MF00383__MF00383__sugar_ABC_transporter_permease_protein	SIG13	-16.59
MF00385__MF00385__ABC_transporter_proteinSIG13	MF00385__MF00385__ABC_transporter_protein	SIG13	-19.7
MF00386__MF00386__sugar_ABC_transporter_ATP-binding_proteinSIG13	MF00386__MF00386__sugar_ABC_transporter_ATP-binding_protein	SIG13	-16.3
xylF__xylF__MF00388__ABC_transporter_xylose-binding_lipoproteinSIG13	xylF__xylF__MF00388__ABC_transporter_xylose-binding_lipoprotein	SIG13	-13
MF00390__MF00390__conserved_hypothetical_proteinSIG13	MF00390__MF00390__conserved_hypothetical_protein	SIG13	-14.3
MF00392__MF00392__conserved_hypothetical_proteinSIG13	MF00392__MF00392__conserved_hypothetical_protein	SIG13	-15.1
MF01459__MF01459__hypothetical_proteinSIG13	MF01459__MF01459__hypothetical_protein	SIG13	-20
pgm__pgm__MF00394__phosphoglycerate_mutaseSIG13	pgm__pgm__MF00394__phosphoglycerate_mutase	SIG13	-23.52
MF00396__MF00396__conserved_hypothetical_proteinSIG13	MF00396__MF00396__conserved_hypothetical_protein	SIG13	-22.5
rnhB__rnhB__MF00398__ribonuclease_HIISIG13	rnhB__rnhB__MF00398__ribonuclease_HII	SIG13	-31.3
MF00401__MF00401__putative_ATP_binding_proteinSIG13	MF00401__MF00401__putative_ATP_binding_protein	SIG13	-28.6
MF00402__MF00402__ATP_binding_protein_[fragment]SIG13	MF00402__MF00402__ATP_binding_protein_[fragment]	SIG13	-15.3
trpS__trpS__MF00404__tryptophanyl-tRNA_synthetaseSIG13	trpS__trpS__MF00404__tryptophanyl-tRNA_synthetase	SIG13	-28.1
thrS__thrS__MF00408__threonyl-tRNA_synthetaseSIG13	thrS__thrS__MF00408__threonyl-tRNA_synthetase	SIG13	-21.3
nusA__nusA__MF00410__N-utilization_substance_protein_ASIG13	nusA__nusA__MF00410__N-utilization_substance_protein_A	SIG13	-14.61
infB__infB__MF00413__translation_initiation_factor_IF-2SIG13	infB__infB__MF00413__translation_initiation_factor_IF-2	SIG13	-17.04
dnaE__dnaE__MF00415__DNA_polymerase_III_alpha_subunitSIG13	dnaE__dnaE__MF00415__DNA_polymerase_III_alpha_subunit	SIG13	-25.9
MF00417__MF00417__5'-3'_exonucleaseSIG13	MF00417__MF00417__5'-3'_exonuclease	SIG13	-18.8
mnuA__mnuA__MF00420__membrane_nuclease%2C_lipoproteinSIG13	mnuA__mnuA__MF00420__membrane_nuclease%2C_lipoprotein	SIG13	-22.4
MF00423__MF00423__conserved_hypothetical_proteinSIG13	MF00423__MF00423__conserved_hypothetical_protein	SIG13	-13.03
fpg__fpg__MF00424__foramidopyrimidine_DNA_gycosylaseSIG13	fpg__fpg__MF00424__foramidopyrimidine_DNA_gycosylase	SIG13	-17.9
rpiB__rpiB__MF01341__ribose-5-phosphate_isomerase_BSIG13	rpiB__rpiB__MF01341__ribose-5-phosphate_isomerase_B	SIG13	-20
nagB__nagB__MF00427__glucosamine-6-phosphate_isomeraseSIG13	nagB__nagB__MF00427__glucosamine-6-phosphate_isomerase	SIG13	-19.22
MF00429__MF00429__PTS_system%2C_N-acetylglucosamine-specific_II_ABC_c_omponentSIG13	MF00429__MF00429__PTS_system%2C_N-acetylglucosamine-specific_II_ABC_c_omponent	SIG13	-14.2
fba-1__fba-1__MF00430__fructose-bisphosphate_aldolaseSIG13	fba-1__fba-1__MF00430__fructose-bisphosphate_aldolase	SIG13	-16.25
nagA__nagA__MF00431__N-acetylglucosamine-6-phosphate_deacetylaseSIG13	nagA__nagA__MF00431__N-acetylglucosamine-6-phosphate_deacetylase	SIG13	-17.82
MF01329__MF01329__conserved_hypothetical_proteinSIG13	MF01329__MF01329__conserved_hypothetical_protein	SIG13	-22.38
pdhD2__pdhD2__MF00432__dihydrolipoamide_dehydrogenaseSIG13	pdhD2__pdhD2__MF00432__dihydrolipoamide_dehydrogenase	SIG13	-15.55
MF00433__MF00433__conserved_hypothetical_proteinSIG13	MF00433__MF00433__conserved_hypothetical_protein	SIG13	-23
MF01458__MF01458__hypothetical_proteinSIG13	MF01458__MF01458__hypothetical_protein	SIG13	-20.1
MF00871__MF00871__prolipoprotein_P65SIG13	MF00871__MF00871__prolipoprotein_P65	SIG13	-21.2
gidB__gidB__MF00878__glucose_inhibited_division_protein_BSIG13	gidB__gidB__MF00878__glucose_inhibited_division_protein_B	SIG13	-15.2
ksgA__ksgA__MF00886__dimethyladenosine_transferaseSIG13	ksgA__ksgA__MF00886__dimethyladenosine_transferase	SIG13	-19.7
rplM__rplM__MF00888__50S_ribosomal_protein_L13SIG13	rplM__rplM__MF00888__50S_ribosomal_protein_L13	SIG13	-16.74
rpsI__rpsI__MF01328__30S_ribosomal_protein_S9SIG13	rpsI__rpsI__MF01328__30S_ribosomal_protein_S9	SIG13	-16.6
MF00895__MF00895__conserved_hypothetical_proteinSIG13	MF00895__MF00895__conserved_hypothetical_protein	SIG13	-23.8
uvrB__uvrB__MF00899__excinuclease_ABC_subunit_BSIG13	uvrB__uvrB__MF00899__excinuclease_ABC_subunit_B	SIG13	-18.2
leuS__leuS__MF00903__leucyl-tRNA_synthetaseSIG13	leuS__leuS__MF00903__leucyl-tRNA_synthetase	SIG13	-14.15
MF00909__MF00909__conserved_hypothetical_proteinSIG13	MF00909__MF00909__conserved_hypothetical_protein	SIG13	-20.07
rplI__rplI__MF01347__50S_ribosomal_protein_L9SIG13	rplI__rplI__MF01347__50S_ribosomal_protein_L9	SIG13	-20.84
dnaB__dnaB__MF00914__replicative_DNA_helicaseSIG13	dnaB__dnaB__MF00914__replicative_DNA_helicase	SIG13	-18.6
cysS__cysS__MF00922__cysteinyl-tRNA_synthetaseSIG13	cysS__cysS__MF00922__cysteinyl-tRNA_synthetase	SIG13	-15.31
MF00925__MF00925__hypothetical_proteinSIG13	MF00925__MF00925__hypothetical_protein	SIG13	-17.2
rpmG2__rpmG2__MF01473__50S_ribosomal_protein_L33SIG13	rpmG2__rpmG2__MF01473__50S_ribosomal_protein_L33	SIG13	-15.8
nusG__nusG__MF00929__transcription_antitermination_proteinSIG13	nusG__nusG__MF00929__transcription_antitermination_protein	SIG13	-23.3
gcp__gcp__MF00934__O-sialoglycoprotein_endopeptidaseSIG13	gcp__gcp__MF00934__O-sialoglycoprotein_endopeptidase	SIG13	-13.2
MF00936__MF00936__conserved_hypothetical_proteinSIG13	MF00936__MF00936__conserved_hypothetical_protein	SIG13	-16.2
plsC__plsC__MF00945__1-acyl-sn-glycerol-3-phosphate_acyltransferaseSIG13	plsC__plsC__MF00945__1-acyl-sn-glycerol-3-phosphate_acyltransferase	SIG13	-18.42
MF00947__MF00947__5'-nucleotidase_precursorSIG13	MF00947__MF00947__5'-nucleotidase_precursor	SIG13	-16.2
MF00949__MF00949__conserved_hypothetical_proteinSIG13	MF00949__MF00949__conserved_hypothetical_protein	SIG13	-13.2
MF01377__MF01377__conserved_hypothetical_proteinSIG15	MF01377__MF01377__conserved_hypothetical_protein	SIG15	-20.51
grpE__grpE__MF00967__heat_shock_proteinSIG15	grpE__grpE__MF00967__heat_shock_protein	SIG15	-25
hrcA__hrcA__MF00969__heat-inducible_transcription_repressorSIG15	hrcA__hrcA__MF00969__heat-inducible_transcription_repressor	SIG15	-16.6
MF00970__MF00970__conserved_hypothetical_proteinSIG15	MF00970__MF00970__conserved_hypothetical_protein	SIG15	-16.3
MF00977__MF00977__putative_MgpA_like-protein_[fragment]SIG15	MF00977__MF00977__putative_MgpA_like-protein_[fragment]	SIG15	-16.7
gidA__gidA__MF00980__glucose_inhibited_division_protein_ASIG15	gidA__gidA__MF00980__glucose_inhibited_division_protein_A	SIG15	-18.9
dnaA__dnaA__MF00989__chromosomal_replication_initiator_proteinSIG15	dnaA__dnaA__MF00989__chromosomal_replication_initiator_protein	SIG15	-14.6
rpmH__rpmH__MF01475__50S_ribosomal_protein_L34SIG15	rpmH__rpmH__MF01475__50S_ribosomal_protein_L34	SIG15	-16.16
MF00993__MF00993__conserved_hypothetical_proteinSIG15	MF00993__MF00993__conserved_hypothetical_protein	SIG15	-23.4
MF00995__MF00995__conserved_hypothetical_proteinSIG15	MF00995__MF00995__conserved_hypothetical_protein	SIG15	-15.79
valS__valS__MF01003__valyl-tRNA_synthetaseSIG15	valS__valS__MF01003__valyl-tRNA_synthetase	SIG15	-16.84
greA__greA__MF01011__transcription_elongation_factorSIG15	greA__greA__MF01011__transcription_elongation_factor	SIG15	-16.71
MF01015.r01__Parent=MF01015__23S_ribosomal_RNASIG15	MF01015.r01__Parent=MF01015__23S_ribosomal_RNA	SIG15	-14.1
MF01042__MF01042__putative_ABC_transporter_ATP-binding_-_Pr2-like_p_roteinSIG15	MF01042__MF01042__putative_ABC_transporter_ATP-binding_-_Pr2-like_p_rotein	SIG15	-15.62
MF01044__MF01044__ABC_transporter_ATP-binding_-_Pr1SIG15	MF01044__MF01044__ABC_transporter_ATP-binding_-_Pr1	SIG15	-22.34
pepP__pepP__MF01067__XAA-PRO_aminopeptidaseSIG15	pepP__pepP__MF01067__XAA-PRO_aminopeptidase	SIG15	-15.4
rpmG1__rpmG1__MF01470__50S_ribosomal_protein_L33SIG15	rpmG1__rpmG1__MF01470__50S_ribosomal_protein_L33	SIG15	-14.25
MF01410__MF01410__hypothetical_proteinSIG15	MF01410__MF01410__hypothetical_protein	SIG15	-13.8
MF01073__MF01073__putative_type_III_restriction-modification_system_:_methylaseSIG15	MF01073__MF01073__putative_type_III_restriction-modification_system_:_methylase	SIG15	-15.09
MF01077__MF01077__conserved_hypothetical_proteinSIG15	MF01077__MF01077__conserved_hypothetical_protein	SIG15	-14.29
MF01338__MF01338__conserved_hypothetical_proteinSIG15	MF01338__MF01338__conserved_hypothetical_protein	SIG15	-17.3
gatC__gatC__MF01363__Asp-tRNAAsn/Glu-tRNAGln_amidotransferase_C_subuni_tSIG15	gatC__gatC__MF01363__Asp-tRNAAsn/Glu-tRNAGln_amidotransferase_C_subuni_t	SIG15	-16.5
MF01444__MF01444__conserved_hypothetical_proteinSIG15	MF01444__MF01444__conserved_hypothetical_protein	SIG15	-14.3
lsp__lsp__MF00818__lipoprotein_signal_peptidaseSIG15	lsp__lsp__MF00818__lipoprotein_signal_peptidase	SIG15	-14.62
parE__parE__MF00826__topoisomerase_IV_subunit_BSIG15	parE__parE__MF00826__topoisomerase_IV_subunit_B	SIG15	-22.5
gap__gap__MF00829__glyceraldehyde_3-phosphate_dehydrogenaseSIG15	gap__gap__MF00829__glyceraldehyde_3-phosphate_dehydrogenase	SIG15	-19.6
vacB__vacB__MF00833__VACB-like_ribonuclease_IISIG15	vacB__vacB__MF00833__VACB-like_ribonuclease_II	SIG15	-23.4
obg__obg__MF01119__GTP-binding_protein_ObgSIG15	obg__obg__MF01119__GTP-binding_protein_Obg	SIG15	-16.5
MF01382__MF01382__hypothetical_proteinSIG15	MF01382__MF01382__hypothetical_protein	SIG15	-14.9
MF01408__MF01408__hypothetical_proteinSIG15	MF01408__MF01408__hypothetical_protein	SIG15	-20.3
dinP__dinP__MF01121__DNA_polymerase_IVSIG15	dinP__dinP__MF01121__DNA_polymerase_IV	SIG15	-16.7
atpE__atpE__MF01464__F0F1_ATP_synthase_subunit_CSIG15	atpE__atpE__MF01464__F0F1_ATP_synthase_subunit_C	SIG15	-23.8
atpF__atpF__MF01126__ATP_synthase_subunit_BSIG15	atpF__atpF__MF01126__ATP_synthase_subunit_B	SIG15	-13.4
atpA-1__atpA-1__MF01130__ATP_synthase_alpha_chainSIG15	atpA-1__atpA-1__MF01130__ATP_synthase_alpha_chain	SIG15	-16.3
atpG__atpG__MF01131__ATP_synthase_gamma_chainSIG15	atpG__atpG__MF01131__ATP_synthase_gamma_chain	SIG15	-16.2
atpD2__atpD2__MF01135__ATP_synthase_beta_chainSIG15	atpD2__atpD2__MF01135__ATP_synthase_beta_chain	SIG15	-14.7
rpsB__rpsB__MF01138__30S_ribosomal_protein_S2SIG15	rpsB__rpsB__MF01138__30S_ribosomal_protein_S2	SIG15	-15.89
ffh__ffh__MF01141__signal_recognition_particle_proteinSIG15	ffh__ffh__MF01141__signal_recognition_particle_protein	SIG15	-16.8
glyS__glyS__MF01142__glycyl-tRNA_synthetaseSIG15	glyS__glyS__MF01142__glycyl-tRNA_synthetase	SIG15	-13.2
MF01148__MF01148__conserved_hypothetical_proteinSIG15	MF01148__MF01148__conserved_hypothetical_protein	SIG15	-18.3
nfo__nfo__MF01150__endonuclease_IVSIG15	nfo__nfo__MF01150__endonuclease_IV	SIG15	-19.4
tyrS__tyrS__MF01153__tyrosyl_tRNA_synthetaseSIG15	tyrS__tyrS__MF01153__tyrosyl_tRNA_synthetase	SIG15	-15.4
MF01158__MF01158__conserved_hypothetical_proteinSIG15	MF01158__MF01158__conserved_hypothetical_protein	SIG15	-16.6
MF01163__MF01163__conserved_hypothetical_proteinSIG15	MF01163__MF01163__conserved_hypothetical_protein	SIG15	-16.2
MF01379__MF01379__hypothetical_proteinSIG15	MF01379__MF01379__hypothetical_protein	SIG15	-13.1
dnaK__dnaK__MF01167__chaperone_protein_dnaK_-_heat_shock_protein_70SIG15	dnaK__dnaK__MF01167__chaperone_protein_dnaK_-_heat_shock_protein_70	SIG15	-16.5
cmk__cmk__MF01174__cytidylate_kinaseSIG15	cmk__cmk__MF01174__cytidylate_kinase	SIG15	-18.9
engA__engA__MF01175__GTP-binding_protein_EngASIG15	engA__engA__MF01175__GTP-binding_protein_EngA	SIG15	-15.4
himA__himA__MF01381__bacterial_nucleoid_DNA-binding_proteinSIG15	himA__himA__MF01381__bacterial_nucleoid_DNA-binding_protein	SIG15	-15.84
MF01177__MF01177__hypothetical_proteinSIG15	MF01177__MF01177__hypothetical_protein	SIG15	-23.2
fusA__fusA__MF01178__elongation_factor_EF-GSIG15	fusA__fusA__MF01178__elongation_factor_EF-G	SIG15	-18.1
MF01193__MF01193__amino_acid_permeaseSIG15	MF01193__MF01193__amino_acid_permease	SIG15	-15.39
nox__nox__MF01194__NADH_oxidaseSIG15	nox__nox__MF01194__NADH_oxidase	SIG15	-18.2
deoA__deoA__MF01196__thymidine_phosphorylaseSIG15	deoA__deoA__MF01196__thymidine_phosphorylase	SIG15	-14.2
deoD__deoD__MF01198__purine-nucleoside_phosphorylaseSIG15	deoD__deoD__MF01198__purine-nucleoside_phosphorylase	SIG15	-16.8
MF01465__MF01465__hypothetical_proteinSIG15	MF01465__MF01465__hypothetical_protein	SIG15	-19.8
MF01266__MF01266__GTP-binding_proteinSIG15	MF01266__MF01266__GTP-binding_protein	SIG15	-16.9
pfkA__pfkA__MF00466__6-phosphofructokinaseSIG15	pfkA__pfkA__MF00466__6-phosphofructokinase	SIG15	-15.6
gyrB__gyrB__MF00468__DNA_gyrase_subunit_BSIG15	gyrB__gyrB__MF00468__DNA_gyrase_subunit_B	SIG15	-17.8
MF00472__MF00472__putative_protein_P97_(p97_paralog)SIG15	MF00472__MF00472__putative_protein_P97_(p97_paralog)	SIG15	-15.2
MF00475__MF00475__protein_P102SIG15	MF00475__MF00475__protein_P102	SIG15	-19.4
tpiA__tpiA__MF00476__triosephosphate_isomeraseSIG15	tpiA__tpiA__MF00476__triosephosphate_isomerase	SIG15	-18.7
MF00483__MF00483__hypothetical_proteinSIG15	MF00483__MF00483__hypothetical_protein	SIG15	-14.24
MF00492__MF00492__outer_membrane_protein_-_P95SIG15	MF00492__MF00492__outer_membrane_protein_-_P95	SIG15	-17.7
trxB__trxB__MF00495__thioredoxin_reductaseSIG15	trxB__trxB__MF00495__thioredoxin_reductase	SIG15	-19.1
lgt__lgt__MF00497__prolipoprotein_diacylglyceryl_transferaseSIG15	lgt__lgt__MF00497__prolipoprotein_diacylglyceryl_transferase	SIG15	-13.16
MF01350__MF01350__conserved_hypothetical_proteinSIG15	MF01350__MF01350__conserved_hypothetical_protein	SIG15	-18.9
MF01383__MF01383__hypothetical_proteinSIG15	MF01383__MF01383__hypothetical_protein	SIG15	-19.9
MF00502__MF00502__conserved_hypothetical_proteinSIG15	MF00502__MF00502__conserved_hypothetical_protein	SIG15	-13.8
uvrA__uvrA__MF00504__excinuclease_ABC_subunit_ASIG15	uvrA__uvrA__MF00504__excinuclease_ABC_subunit_A	SIG15	-13
tufA__tufA__MF00524__elongation_factor_EF-TuSIG15	tufA__tufA__MF00524__elongation_factor_EF-Tu	SIG15	-17.49
pmsR__pmsR__MF01355__methionine_sulfoxide_reductase_BSIG15	pmsR__pmsR__MF01355__methionine_sulfoxide_reductase_B	SIG15	-16.36
pgiB__pgiB__MF00531__glucose-6-phosphate_isomeraseSIG15	pgiB__pgiB__MF00531__glucose-6-phosphate_isomerase	SIG15	-14.92
pyrH__pyrH__MF00542__uridylate_kinaseSIG15	pyrH__pyrH__MF00542__uridylate_kinase	SIG15	-13.9
MF00544__MF00544__hypothetical_proteinSIG15	MF00544__MF00544__hypothetical_protein	SIG15	-15.2
MF01354__MF01354__conserved_hypothetical_proteinSIG15	MF01354__MF01354__conserved_hypothetical_protein	SIG15	-16.07
MF00552__MF00552__conserved_hypothetical_proteinSIG15	MF00552__MF00552__conserved_hypothetical_protein	SIG15	-14.61
potC__potC__MF00553__spermidine/putrescine_ABC_transporter_permease_pr_oteinSIG15	potC__potC__MF00553__spermidine/putrescine_ABC_transporter_permease_pr_otein	SIG15	-14.9
potB__potB__MF00556__spermidine/putrescine_ABC_transporter_permease_pr_oteinSIG15	potB__potB__MF00556__spermidine/putrescine_ABC_transporter_permease_pr_otein	SIG15	-22.9
potA__potA__MF00559__spermidine_ABC_transporter_ATP-bindingSIG15	potA__potA__MF00559__spermidine_ABC_transporter_ATP-binding	SIG15	-17.5
ktrB__ktrB__MF00566__potassium_uptake_proteinSIG15	ktrB__ktrB__MF00566__potassium_uptake_protein	SIG15	-13.19
MF01448__MF01448__hypothetical_proteinSIG15	MF01448__MF01448__hypothetical_protein	SIG15	-14.6
MF00574__MF00574__conserved_hypothetical_proteinSIG15	MF00574__MF00574__conserved_hypothetical_protein	SIG15	-14.6
MF00579__MF00579__conserved_hypothetical_proteinSIG15	MF00579__MF00579__conserved_hypothetical_protein	SIG15	-21.5
pdhB__pdhB__MF00582__pyruvate_dehydrogenaseSIG15	pdhB__pdhB__MF00582__pyruvate_dehydrogenase	SIG15	-13.8
pdhA__pdhA__MF00585__pyruvate_dehydrogenase_E1-alpha_subunitSIG15	pdhA__pdhA__MF00585__pyruvate_dehydrogenase_E1-alpha_subunit	SIG15	-15.2
apt__apt__MF00591__adenine_phosphoribosyltransferaseSIG15	apt__apt__MF00591__adenine_phosphoribosyltransferase	SIG15	-15.03
MF00595__MF00595__hypothetical_proteinSIG15	MF00595__MF00595__hypothetical_protein	SIG15	-16.3
MF00069__MF00069__hypothetical_proteinSIG15	MF00069__MF00069__hypothetical_protein	SIG15	-13.31
MF00071__MF00071__hypothetical_proteinSIG15	MF00071__MF00071__hypothetical_protein	SIG15	-23.9
MF01327__MF01327__hypothetical_proteinSIG15	MF01327__MF01327__hypothetical_protein	SIG15	-14.8
pyrG__pyrG__MF00072__CTP_synthaseSIG15	pyrG__pyrG__MF00072__CTP_synthase	SIG15	-19.9
MF00075__MF00075__hypothetical_proteinSIG15	MF00075__MF00075__hypothetical_protein	SIG15	-18.7
rplS__rplS__MF01442__50S_ribosomal_protein_L19SIG15	rplS__rplS__MF01442__50S_ribosomal_protein_L19	SIG15	-16.5
trmD__trmD__MF00080__tRNA_(guanine-N1)-methyltransferaseSIG15	trmD__trmD__MF00080__tRNA_(guanine-N1)-methyltransferase	SIG15	-15.81
rpsP__rpsP__MF01456__30S_ribosomal_protein_S16SIG15	rpsP__rpsP__MF01456__30S_ribosomal_protein_S16	SIG15	-13.92
MF00082__MF00082__conserved_hypothetical_proteinSIG15	MF00082__MF00082__conserved_hypothetical_protein	SIG15	-19
MF00092__MF00092__hypothetical_proteinSIG15	MF00092__MF00092__hypothetical_protein	SIG15	-13.6
asnS__asnS__MF00110__asparaginyl-tRNA_synthetaseSIG15	asnS__asnS__MF00110__asparaginyl-tRNA_synthetase	SIG15	-13.04
MF01443__MF01443__hypothetical_proteinSIG15	MF01443__MF01443__hypothetical_protein	SIG15	-17.8
nrdF__nrdF__MF00115__ribonucleoside-diphosphate_reductase_beta_chainSIG15	nrdF__nrdF__MF00115__ribonucleoside-diphosphate_reductase_beta_chain	SIG15	-15.59
nrdI__nrdI__MF01367__ribonucleotide_reductase_stimulatory_proteinSIG15	nrdI__nrdI__MF01367__ribonucleotide_reductase_stimulatory_protein	SIG15	-21.8
nrdE__nrdE__MF00116__ribonucleoside-diphosphate_reductase_alpha_chainSIG15	nrdE__nrdE__MF00116__ribonucleoside-diphosphate_reductase_alpha_chain	SIG15	-16.44
rplT__rplT__MF00117__50S_ribosomal_protein_L20SIG15	rplT__rplT__MF00117__50S_ribosomal_protein_L20	SIG15	-14.6
rpmI__rpmI__MF01333__50S_ribosomal_protein_L35SIG15	rpmI__rpmI__MF01333__50S_ribosomal_protein_L35	SIG15	-19.8
infC__infC__MF01334__translation_initiation_factor_IF-3_[fragment]SIG15	infC__infC__MF01334__translation_initiation_factor_IF-3_[fragment]	SIG15	-18.26
pyk__pyk__MF00119__pyruvate_kinaseSIG15	pyk__pyk__MF00119__pyruvate_kinase	SIG15	-18.1
MF00121__MF00121__conserved_hypothetical_proteinSIG15	MF00121__MF00121__conserved_hypothetical_protein	SIG15	-18.2
MF00122__MF00122__hypothetical_proteinSIG15	MF00122__MF00122__hypothetical_protein	SIG15	-18
rplU__rplU__MF00129__50S_ribosomal_protein_L21SIG15	rplU__rplU__MF00129__50S_ribosomal_protein_L21	SIG15	-15
lip2__lip2__MF00131__lipase-esteraseSIG15	lip2__lip2__MF00131__lipase-esterase	SIG15	-19.1
MF00132__MF00132__hypothetical_proteinSIG15	MF00132__MF00132__hypothetical_protein	SIG15	-13.83
hemK__hemK__MF00147__protoporphirogen_oxidaseSIG15	hemK__hemK__MF00147__protoporphirogen_oxidase	SIG15	-15.1
MF01369__MF01369__hypothetical_proteinSIG15	MF01369__MF01369__hypothetical_protein	SIG15	-15.95
MF00155__MF00155__putative_tRNA/rRNA_methyltransferaseSIG15	MF00155__MF00155__putative_tRNA/rRNA_methyltransferase	SIG15	-13.1
MF00162__MF00162__chromate_transport_proteinSIG15	MF00162__MF00162__chromate_transport_protein	SIG15	-19.2
MF00164__MF00164__chromate_transport_proteinSIG15	MF00164__MF00164__chromate_transport_protein	SIG15	-14.6
MF00169__MF00169__conserved_hypothetical_proteinSIG15	MF00169__MF00169__conserved_hypothetical_protein	SIG15	-16.8
MF00170__MF00170__conserved_hypothetical_proteinSIG15	MF00170__MF00170__conserved_hypothetical_protein	SIG15	-17
tig__tig__MF00172__trigger_factorSIG15	tig__tig__MF00172__trigger_factor	SIG15	-17.21
rpe__rpe__MF00175__ribulose-phosphate_3-epimeraseSIG15	rpe__rpe__MF00175__ribulose-phosphate_3-epimerase	SIG15	-18.3
gmk__gmk__MF00178__guanylate_kinaseSIG15	gmk__gmk__MF00178__guanylate_kinase	SIG15	-15.9
MF00185__MF00185__DNA_methylaseSIG15	MF00185__MF00185__DNA_methylase	SIG15	-19
MF01375__MF01375__conserved_hypothetical_proteinSIG15	MF01375__MF01375__conserved_hypothetical_protein	SIG15	-19.9
MF00194__MF00194__conserved_hypothetical_proteinSIG15	MF00194__MF00194__conserved_hypothetical_protein	SIG15	-13.06
rluB__rluB__MF00203__ribosomal_large_subunit_pseudouridine_synthase_BSIG15	rluB__rluB__MF00203__ribosomal_large_subunit_pseudouridine_synthase_B	SIG15	-14.14
rpsK__rpsK__MF00209__30S_ribosomal_protein_S11SIG15	rpsK__rpsK__MF00209__30S_ribosomal_protein_S11	SIG15	-16.22
rpsM__rpsM__MF01344__30S_ribosomal_protein_S13SIG15	rpsM__rpsM__MF01344__30S_ribosomal_protein_S13	SIG15	-17.9
rpmJ__rpmJ__MF01474__50S_ribosomal_protein_L36SIG15	rpmJ__rpmJ__MF01474__50S_ribosomal_protein_L36	SIG15	-13.6
adk__adk__MF00213__adenylate_kinaseSIG15	adk__adk__MF00213__adenylate_kinase	SIG15	-16
secY__secY__MF00215__preprotein_translocase_SecY_subunitSIG15	secY__secY__MF00215__preprotein_translocase_SecY_subunit	SIG15	-20.71
rpl1__rpl1__MF01469__50S_ribosomal_protein_L15SIG15	rpl1__rpl1__MF01469__50S_ribosomal_protein_L15	SIG15	-20
rpsE__rpsE__MF00218__30S_ribosomal_protein_S5SIG15	rpsE__rpsE__MF00218__30S_ribosomal_protein_S5	SIG15	-15.1
rplF__rplF__MF00220__50S_ribosomal_protein_L6SIG15	rplF__rplF__MF00220__50S_ribosomal_protein_L6	SIG15	-14.7
rpsN__rpsN__MF01472__30S_ribosomal_protein_S14SIG15	rpsN__rpsN__MF01472__30S_ribosomal_protein_S14	SIG15	-15.66
rplE__rplE__MF00221__50S_ribosomal_protein_L5SIG15	rplE__rplE__MF00221__50S_ribosomal_protein_L5	SIG15	-17.84
rpmC__rpmC__MF01394__50S_ribosomal_protein_L29SIG15	rpmC__rpmC__MF01394__50S_ribosomal_protein_L29	SIG15	-15.43
rplP__rplP__MF00223__50S_ribosomal_protein_L16SIG15	rplP__rplP__MF00223__50S_ribosomal_protein_L16	SIG15	-15.4
rplB__rplB__MF00235__50S_ribosomal_protein_L2SIG15	rplB__rplB__MF00235__50S_ribosomal_protein_L2	SIG15	-17.43
rplW__rplW__MF01340__50S_ribosomal_protein_L23SIG15	rplW__rplW__MF01340__50S_ribosomal_protein_L23	SIG15	-18.8
rplD__rplD__MF00237__50S_ribosomal_protein_L4SIG15	rplD__rplD__MF00237__50S_ribosomal_protein_L4	SIG15	-13.9
MF01401__MF01401__putative_holliday_junction_resolvaseSIG15	MF01401__MF01401__putative_holliday_junction_resolvase	SIG15	-13.8
MF00253__MF00253__conserved_hypothetical_proteinSIG15	MF00253__MF00253__conserved_hypothetical_protein	SIG15	-18.32
ftsH__ftsH__MF00257__cell_division_proteinSIG15	ftsH__ftsH__MF00257__cell_division_protein	SIG15	-17.19
lysS__lysS__MF00258__lysyl-tRNA_synthetaseSIG15	lysS__lysS__MF00258__lysyl-tRNA_synthetase	SIG15	-15.7
MF00259__MF00259__hydrolase_of_the_HAD_familySIG15	MF00259__MF00259__hydrolase_of_the_HAD_family	SIG15	-15.67
trmE__trmE__MF00262__tRNA_modification_GTPase_ThdF/TrmESIG15	trmE__trmE__MF00262__tRNA_modification_GTPase_ThdF/TrmE	SIG15	-14.1
MF01403__MF01403__hypothetical_proteinSIG15	MF01403__MF01403__hypothetical_protein	SIG15	-15.1
MF00270__MF00270__hypothetical_proteinSIG15	MF00270__MF00270__hypothetical_protein	SIG15	-18.1
MF00272__MF00272__conserved_hypothetical_proteinSIG15	MF00272__MF00272__conserved_hypothetical_protein	SIG15	-15.8
oppB-1__oppB-1__MF00274__oligopeptide_ABC_transporter_system_permeaseSIG15	oppB-1__oppB-1__MF00274__oligopeptide_ABC_transporter_system_permease	SIG15	-14.3
oppD__oppD__MF00281__oligopeptide_transport_system_permease_protein_[f_ragment]SIG15	oppD__oppD__MF00281__oligopeptide_transport_system_permease_protein_[f_ragment]	SIG15	-14.89
oppF-1__oppF-1__MF00285__oligopeptide_ABC_transporter_ATP-binding_proteinSIG15	oppF-1__oppF-1__MF00285__oligopeptide_ABC_transporter_ATP-binding_protein	SIG15	-21
mtlF__mtlF__MF01455__PTS_system_mannitol-specific_component_IIASIG15	mtlF__mtlF__MF01455__PTS_system_mannitol-specific_component_IIA	SIG15	-13.6
mtlD__mtlD__MF00292__mannitol-1-phosphate_5-dehyrogenaseSIG15	mtlD__mtlD__MF00292__mannitol-1-phosphate_5-dehyrogenase	SIG15	-15.1
MF00297__MF00297__conserved_hypothetical_proteinSIG15	MF00297__MF00297__conserved_hypothetical_protein	SIG15	-14.44
MF01397__MF01397__putative_PTS_system_galactitol-specific_enzyme_II_B_componentSIG15	MF01397__MF01397__putative_PTS_system_galactitol-specific_enzyme_II_B_component	SIG15	-14.4
cmtB__cmtB__MF01399__PTS_family_enzyme_IIASIG15	cmtB__cmtB__MF01399__PTS_family_enzyme_IIA	SIG15	-16.8
MF01398__MF01398__hypothetical_proteinSIG15	MF01398__MF01398__hypothetical_protein	SIG15	-19
MF00303__MF00303__hypothetical_proteinSIG15	MF00303__MF00303__hypothetical_protein	SIG15	-17.62
MF00310__MF00310__d-ribulose-5-phosphate_3_epimeraseSIG15	MF00310__MF00310__d-ribulose-5-phosphate_3_epimerase	SIG15	-16.6
MF00018__MF00018__conserved_hypothetical_proteinSIG15	MF00018__MF00018__conserved_hypothetical_protein	SIG15	-21.2
MF00019__MF00019__conserved_hypothetical_proteinSIG15	MF00019__MF00019__conserved_hypothetical_protein	SIG15	-17.3
MF00023__MF00023__conserved_hypothetical_proteinSIG15	MF00023__MF00023__conserved_hypothetical_protein	SIG15	-13.89
MF01454__MF01454__hypothetical_proteinSIG15	MF01454__MF01454__hypothetical_protein	SIG15	-13.7
glck__glck__MF00028__glucokinaseSIG15	glck__glck__MF00028__glucokinase	SIG15	-13.14
MF00029__MF00029__hypothetical_proteinSIG15	MF00029__MF00029__hypothetical_protein	SIG15	-15.9
MF00037__MF00037__46K_surface_antigen_precursorSIG15	MF00037__MF00037__46K_surface_antigen_precursor	SIG15	-13.8
pta__pta__MF00039__phosphate_acetyltransferaseSIG15	pta__pta__MF00039__phosphate_acetyltransferase	SIG15	-15.3
ackA__ackA__MF00041__acetate_kinaseSIG15	ackA__ackA__MF00041__acetate_kinase	SIG15	-20.2
pdhC__pdhC__MF00043__dihydrolipoamide_acetyltransferaseSIG15	pdhC__pdhC__MF00043__dihydrolipoamide_acetyltransferase	SIG15	-19.6
MF00044__MF00044__conserved_hypothetical_proteinSIG15	MF00044__MF00044__conserved_hypothetical_protein	SIG15	-13.66
MF01432__MF01432__hypothetical_proteinSIG15	MF01432__MF01432__hypothetical_protein	SIG15	-22.5
MF00046__MF00046__lipoproteinSIG15	MF00046__MF00046__lipoprotein	SIG15	-16.47
oppB__oppB__MF00047__oligopeptide_ABC_transporter_permease_proteinSIG15	oppB__oppB__MF00047__oligopeptide_ABC_transporter_permease_protein	SIG15	-13.7
oppC__oppC__MF00051__oligopeptide_transport_system_permease_proteinSIG15	oppC__oppC__MF00051__oligopeptide_transport_system_permease_protein	SIG15	-15.8
oppD-1__oppD-1__MF00061__oligopeptide_ABC_transporter_ATP_binding_proteinSIG15	oppD-1__oppD-1__MF00061__oligopeptide_ABC_transporter_ATP_binding_protein	SIG15	-15.5
oppF__oppF__MF00063__oligopeptide_ABC_transporter_ATP-binding_proteinSIG15	oppF__oppF__MF00063__oligopeptide_ABC_transporter_ATP-binding_protein	SIG15	-16.1
rpmF__rpmF__MF01376__50S_ribosomal_protein_L32SIG15	rpmF__rpmF__MF01376__50S_ribosomal_protein_L32	SIG15	-13.25
MF00620__MF00620__P97-like_proteinSIG15	MF00620__MF00620__P97-like_protein	SIG15	-19.1
smpB__smpB__MF01420__ssrA-binding_proteinSIG15	smpB__smpB__MF01420__ssrA-binding_protein	SIG15	-19.1
MF00638__MF00638__conserved_hypothetical_proteinSIG15	MF00638__MF00638__conserved_hypothetical_protein	SIG15	-14.1
lig__lig__MF00639__DNA_ligaseSIG15	lig__lig__MF00639__DNA_ligase	SIG15	-25.5
MF00640__MF00640__ABC_transporter_permease_proteinSIG15	MF00640__MF00640__ABC_transporter_permease_protein	SIG15	-13.05
MF00644__MF00644__ABC_transporter_ATP-binding_proteinSIG15	MF00644__MF00644__ABC_transporter_ATP-binding_protein	SIG15	-13.2
hpt__hpt__MF00653__hypoxanthine_phosphoribosyltransferaseSIG15	hpt__hpt__MF00653__hypoxanthine_phosphoribosyltransferase	SIG15	-16.7
MF00655__MF00655__conserved_hypothetical_proteinSIG15	MF00655__MF00655__conserved_hypothetical_protein	SIG15	-19.5
MF00657__MF00657__DNA_polymerase_III_delta_subunitSIG15	MF00657__MF00657__DNA_polymerase_III_delta_subunit	SIG15	-18.5
tmk__tmk__MF00659__thymidylate_kinaseSIG15	tmk__tmk__MF00659__thymidylate_kinase	SIG15	-14
recR__recR__MF00660__recombination_protein_recRSIG15	recR__recR__MF00660__recombination_protein_recR	SIG15	-18.4
MF01421__MF01421__hypothetical_proteinSIG15	MF01421__MF01421__hypothetical_protein	SIG15	-14.25
MF01361__MF01361__conserved_hypothetical_proteinSIG15	MF01361__MF01361__conserved_hypothetical_protein	SIG15	-17.04
serS__serS__MF00669__seryl-tRNA_synthetaseSIG15	serS__serS__MF00669__seryl-tRNA_synthetase	SIG15	-15.49
eno__eno__MF00673__phosphopyruvate_hydrataseSIG15	eno__eno__MF00673__phosphopyruvate_hydratase	SIG15	-16.7
MF00676__MF00676__hypothetical_proteinSIG15	MF00676__MF00676__hypothetical_protein	SIG15	-18.8
MF00678__MF00678__TRSE-like_proteinSIG15	MF00678__MF00678__TRSE-like_protein	SIG15	-18.3
MF00683__MF00683__conserved_hypothetical_proteinSIG15	MF00683__MF00683__conserved_hypothetical_protein	SIG15	-13.6
aspS__aspS__MF00685__aspartyl-tRNA_synthetaseSIG15	aspS__aspS__MF00685__aspartyl-tRNA_synthetase	SIG15	-17.9
hisS__hisS__MF00686__histidyl-tRNA_synthetaseSIG15	hisS__hisS__MF00686__histidyl-tRNA_synthetase	SIG15	-17.1
efp__efp__MF00691__elongation_factor_EF-PSIG15	efp__efp__MF00691__elongation_factor_EF-P	SIG15	-14.2
tkt__tkt__MF00692__transketolaseSIG15	tkt__tkt__MF00692__transketolase	SIG15	-21.4
MF00704__MF00704__hypothetical_proteinSIG15	MF00704__MF00704__hypothetical_protein	SIG15	-16.62
trmU__trmU__MF00705__tRNA-(5-methylaminomethyl-2-thiouridylate)_methyl_transferaseSIG15	trmU__trmU__MF00705__tRNA-(5-methylaminomethyl-2-thiouridylate)_methyl_transferase	SIG15	-15.2
MF00707__MF00707__conserved_hypothetical_proteinSIG15	MF00707__MF00707__conserved_hypothetical_protein	SIG15	-16.1
sgaE__sgaE__MF00715__sugar_isomerase_SgaESIG15	sgaE__sgaE__MF00715__sugar_isomerase_SgaE	SIG15	-13.2
sgaU__sgaU__MF00716__hexulose-6-phosphate_isomeraseSIG15	sgaU__sgaU__MF00716__hexulose-6-phosphate_isomerase	SIG15	-14.8
MF01462__MF01462__hypothetical_proteinSIG15	MF01462__MF01462__hypothetical_protein	SIG15	-14.9
MF01360__MF01360__conserved_hypothetical_proteinSIG15	MF01360__MF01360__conserved_hypothetical_protein	SIG15	-16
MF00465__MF00465__putative_ABC_transporter_ATP-binding_protein_P115_-like_proteinSIG15	MF00465__MF00465__putative_ABC_transporter_ATP-binding_protein_P115_-like_protein	SIG15	-18.7
RpsF__RpsF__MF01351__30S_ribosomal_protein_S6SIG15	RpsF__RpsF__MF01351__30S_ribosomal_protein_S6	SIG15	-18.9
rpsR__rpsR__MF01387__30S_ribosomal_protein_S18SIG15	rpsR__rpsR__MF01387__30S_ribosomal_protein_S18	SIG15	-15
ychF__ychF__MF00315__GTP-binding_protein_YchFSIG15	ychF__ychF__MF00315__GTP-binding_protein_YchF	SIG15	-13.2
MF00318__MF00318__conserved_hypothetical_proteinSIG15	MF00318__MF00318__conserved_hypothetical_protein	SIG15	-14.75
metK__metK__MF00320__S-adenosylmethionine_synthetaseSIG15	metK__metK__MF00320__S-adenosylmethionine_synthetase	SIG15	-20.5
MF00322__MF00322__ABC_transporter_ATP-binding_proteinSIG15	MF00322__MF00322__ABC_transporter_ATP-binding_protein	SIG15	-18.3
MF00324__MF00324__ABC_transporter_permease_proteinSIG15	MF00324__MF00324__ABC_transporter_permease_protein	SIG15	-24.31
acpD__acpD__MF00328__acyl_carrier_protein_phosphodiesteraseSIG15	acpD__acpD__MF00328__acyl_carrier_protein_phosphodiesterase	SIG15	-17.7
rpmE__rpmE__MF01467__50S_ribosomal_protein_L31SIG15	rpmE__rpmE__MF01467__50S_ribosomal_protein_L31	SIG15	-18.39
MF01385__MF01385__hypothetical_proteinSIG15	MF01385__MF01385__hypothetical_protein	SIG15	-17.44
MF01252__MF01252__conserved_hypothetical_proteinSIG15	MF01252__MF01252__conserved_hypothetical_protein	SIG15	-13.5
MF01255__MF01255__conserved_hypothetical_proteinSIG15	MF01255__MF01255__conserved_hypothetical_protein	SIG15	-13.8
MF01261__MF01261__putative_type_III_restriction-modification_system_:_methylaseSIG15	MF01261__MF01261__putative_type_III_restriction-modification_system_:_methylase	SIG15	-17.7
MF00789__MF00789__hypothetical_proteinSIG15	MF00789__MF00789__hypothetical_protein	SIG15	-15.1
MF01203__MF01203__type_III_restriction-modification_system:_methyla_seSIG15	MF01203__MF01203__type_III_restriction-modification_system:_methyla_se	SIG15	-18.01
MF01466__MF01466__hypothetical_proteinSIG15	MF01466__MF01466__hypothetical_protein	SIG15	-16.01
MF01205__MF01205__hypothetical_proteinSIG15	MF01205__MF01205__hypothetical_protein	SIG15	-19
MF01208__MF01208__putative_ABC_transport_system_permease_protein_p6_9-like_proteinSIG15	MF01208__MF01208__putative_ABC_transport_system_permease_protein_p6_9-like_protein	SIG15	-22.6
MF01216__MF01216__ABC_transporter_ATP-binding_proteinSIG15	MF01216__MF01216__ABC_transporter_ATP-binding_protein	SIG15	-13.85
glpK__glpK__MF01221__glycerol_kinaseSIG15	glpK__glpK__MF01221__glycerol_kinase	SIG15	-18.49
MF01226__MF01226__amino_acid_permeaseSIG15	MF01226__MF01226__amino_acid_permease	SIG15	-13.4
MF01227__MF01227__conserved_hypothetical_proteinSIG15	MF01227__MF01227__conserved_hypothetical_protein	SIG15	-16.2
MF01232__MF01232__hypothetical_proteinSIG15	MF01232__MF01232__hypothetical_protein	SIG15	-16.2
MF01424__MF01424__hit_like_proteinSIG15	MF01424__MF01424__hit_like_protein	SIG15	-17.7
MF01239__MF01239__hypothetical_proteinSIG15	MF01239__MF01239__hypothetical_protein	SIG15	-14.4
MF01241__MF01241__conserved_hypothetical_proteinSIG15	MF01241__MF01241__conserved_hypothetical_protein	SIG15	-13.49
MF00724__MF00724__lipoproteinSIG15	MF00724__MF00724__lipoprotein	SIG15	-27.41
MF00736__MF00736__ABC_transport_permease_proteinSIG15	MF00736__MF00736__ABC_transport_permease_protein	SIG15	-18.5
MF00737__MF00737__ABC_transporter_permease_proteinSIG15	MF00737__MF00737__ABC_transporter_permease_protein	SIG15	-14.4
MF00739__MF00739__Putative_LppT_proteinSIG15	MF00739__MF00739__Putative_LppT_protein	SIG15	-15.5
MF00741__MF00741__conserved_hypothetical_proteinSIG15	MF00741__MF00741__conserved_hypothetical_protein	SIG15	-16
sgaB__sgaB__MF01384__pentitol_phosphotransferase_enzyme_IISIG15	sgaB__sgaB__MF01384__pentitol_phosphotransferase_enzyme_II	SIG15	-17.1
sgaT__sgaT__MF00747__transport_protein_sgaTSIG15	sgaT__sgaT__MF00747__transport_protein_sgaT	SIG15	-14.6
MF00750__MF00750__conserved_hypothetical_proteinSIG15	MF00750__MF00750__conserved_hypothetical_protein	SIG15	-16.7
MF00762__MF00762__ABC_transporter_permease_proteinSIG15	MF00762__MF00762__ABC_transporter_permease_protein	SIG15	-15.4
MF00776__MF00776__hypothetical_proteinSIG15	MF00776__MF00776__hypothetical_protein	SIG15	-15.8
MF00767__MF00767__ABC_transporter_ATP-binding_proteinSIG15	MF00767__MF00767__ABC_transporter_ATP-binding_protein	SIG15	-15.7
trxA__trxA__MF01348__thioredoxinSIG15	trxA__trxA__MF01348__thioredoxin	SIG15	-13.03
ftsZ__ftsZ__MF01095__cell_division_protein_ftsZSIG15	ftsZ__ftsZ__MF01095__cell_division_protein_ftsZ	SIG15	-19.3
MF01101__MF01101__S-adenosyl-methyltransferaseSIG15	MF01101__MF01101__S-adenosyl-methyltransferase	SIG15	-14.49
rnc__rnc__MF00007__ribonuclease_IIISIG15	rnc__rnc__MF00007__ribonuclease_III	SIG15	-19.73
MF00009__MF00009__conserved_hypothetical_proteinSIG15	MF00009__MF00009__conserved_hypothetical_protein	SIG15	-15.01
MF00014__MF00014__DNA_methylaseSIG15	MF00014__MF00014__DNA_methylase	SIG15	-20.4
MF01426__MF01426__hypothetical_proteinSIG15	MF01426__MF01426__hypothetical_protein	SIG15	-20.2
MF01428__MF01428__hypothetical_proteinSIG15	MF01428__MF01428__hypothetical_protein	SIG15	-20.4
MF01452__MF01452__hypothetical_proteinSIG15	MF01452__MF01452__hypothetical_protein	SIG15	-14.5
MF01358__MF01358__hypothetical_proteinSIG15	MF01358__MF01358__hypothetical_protein	SIG15	-13.3
MF01357__MF01357__GTPase_EngBSIG15	MF01357__MF01357__GTPase_EngB	SIG15	-14.82
MF01290__MF01290__conserved_hypothetical_proteinSIG15	MF01290__MF01290__conserved_hypothetical_protein	SIG15	-19.5
pepA__pepA__MF01294__leucyl_aminopeptidaseSIG15	pepA__pepA__MF01294__leucyl_aminopeptidase	SIG15	-13.2
MF01315__MF01315__conserved_hypothetical_proteinSIG15	MF01315__MF01315__conserved_hypothetical_protein	SIG15	-15.4
MF01324__MF01324__conserved_hypothetical_proteinSIG15	MF01324__MF01324__conserved_hypothetical_protein	SIG15	-14.16
rplA__rplA__MF00835__50S_ribosomal_protein_L1SIG15	rplA__rplA__MF00835__50S_ribosomal_protein_L1	SIG15	-17.09
rplK__rplK__MF00837__50S_ribosomal_protein_L11SIG15	rplK__rplK__MF00837__50S_ribosomal_protein_L11	SIG15	-16.6
ptsI__ptsI__MF01092__phosphoenolpyruvate-protein_phosphotransferaseSIG15	ptsI__ptsI__MF01092__phosphoenolpyruvate-protein_phosphotransferase	SIG15	-15
MF00435__MF00435__conserved_hypothetical_proteinSIG15	MF00435__MF00435__conserved_hypothetical_protein	SIG15	-17.53
MF00438__MF00438__conserved_hypothetical_proteinSIG15	MF00438__MF00438__conserved_hypothetical_protein	SIG15	-15.55
MF00440__MF00440__conserved_hypothetical_proteinSIG15	MF00440__MF00440__conserved_hypothetical_protein	SIG15	-15.2
atpD1__atpD1__MF00449__ATP_synthase_beta_chainSIG15	atpD1__atpD1__MF00449__ATP_synthase_beta_chain	SIG15	-15.66
atpA__atpA__MF00451__ATP_synthase_alpha_chainSIG15	atpA__atpA__MF00451__ATP_synthase_alpha_chain	SIG15	-14.8
MF00452__MF00452__conserved_hypothetical_proteinSIG15	MF00452__MF00452__conserved_hypothetical_protein	SIG15	-21.2
MF00454__MF00454__conserved_hypothetical_proteinSIG15	MF00454__MF00454__conserved_hypothetical_protein	SIG15	-17.7
MF00844__MF00844__putative_p76_membrane_protein_precursorSIG15	MF00844__MF00844__putative_p76_membrane_protein_precursor	SIG15	-15
MF00848__MF00848__Putative_P216_surface_proteinSIG15	MF00848__MF00848__Putative_P216_surface_protein	SIG15	-16.77
MF00849__MF00849__mannose-6-phosphate_isomeraseSIG15	MF00849__MF00849__mannose-6-phosphate_isomerase	SIG15	-18.7
MF01335__MF01335__hypothetical_proteinSIG15	MF01335__MF01335__hypothetical_protein	SIG15	-15.34
pgk__pgk__MF00853__phosphoglycerate_kinaseSIG15	pgk__pgk__MF00853__phosphoglycerate_kinase	SIG15	-15.42
MF00856__MF00856__conserved_hypothetical_proteinSIG15	MF00856__MF00856__conserved_hypothetical_protein	SIG15	-17.8
MF00857__MF00857__conserved_hypothetical_proteinSIG15	MF00857__MF00857__conserved_hypothetical_protein	SIG15	-13.2
MF00865__MF00865__conserved_hypothetical_proteinSIG15	MF00865__MF00865__conserved_hypothetical_protein	SIG15	-14.3
MF00866__MF00866__hypothetical_proteinSIG15	MF00866__MF00866__hypothetical_protein	SIG15	-19.8
MF01086__MF01086__conserved_hypothetical_proteinSIG15	MF01086__MF01086__conserved_hypothetical_protein	SIG15	-25.7
MF00350__MF00350__conserved_hypothetical_proteinSIG15	MF00350__MF00350__conserved_hypothetical_protein	SIG15	-19.6
rpoC__rpoC__MF00351__DNA-directed_RNA_polymerase_subunit_betaSIG15	rpoC__rpoC__MF00351__DNA-directed_RNA_polymerase_subunit_beta	SIG15	-17.85
rpoB__rpoB__MF00353__DNA-directed_RNA_polymerase_beta_subunitSIG15	rpoB__rpoB__MF00353__DNA-directed_RNA_polymerase_beta_subunit	SIG15	-14.07
rplL__rplL__MF00354__50S_ribosomal_protein_L7/L12SIG15	rplL__rplL__MF00354__50S_ribosomal_protein_L7/L12	SIG15	-15.4
rplJ__rplJ__MF01339__50S_ribosomal_protein_L10SIG15	rplJ__rplJ__MF01339__50S_ribosomal_protein_L10	SIG15	-21.8
MF00357__MF00357__hypothetical_proteinSIG15	MF00357__MF00357__hypothetical_protein	SIG15	-18.84
MF00358__MF00358__conserved_hypothetical_proteinSIG15	MF00358__MF00358__conserved_hypothetical_protein	SIG15	-13.3
ptsH__ptsH__MF00378__phosphocarrier_protein_HPrSIG15	ptsH__ptsH__MF00378__phosphocarrier_protein_HPr	SIG15	-13.9
tdk__tdk__MF00381__thymidine_kinaseSIG15	tdk__tdk__MF00381__thymidine_kinase	SIG15	-29.7
ppa__ppa__MF01346__inorganic_pyrophosphataseSIG15	ppa__ppa__MF01346__inorganic_pyrophosphatase	SIG15	-14
MF01459__MF01459__hypothetical_proteinSIG15	MF01459__MF01459__hypothetical_protein	SIG15	-13.7
MF00396__MF00396__conserved_hypothetical_proteinSIG15	MF00396__MF00396__conserved_hypothetical_protein	SIG15	-19.6
rnhB__rnhB__MF00398__ribonuclease_HIISIG15	rnhB__rnhB__MF00398__ribonuclease_HII	SIG15	-20.46
MF00401__MF00401__putative_ATP_binding_proteinSIG15	MF00401__MF00401__putative_ATP_binding_protein	SIG15	-15
MF00402__MF00402__ATP_binding_protein_[fragment]SIG15	MF00402__MF00402__ATP_binding_protein_[fragment]	SIG15	-13.1
thrS__thrS__MF00408__threonyl-tRNA_synthetaseSIG15	thrS__thrS__MF00408__threonyl-tRNA_synthetase	SIG15	-18.02
MF01365__MF01365__hypothetical_proteinSIG15	MF01365__MF01365__hypothetical_protein	SIG15	-19.6
MF01364__MF01364__hypothetical_proteinSIG15	MF01364__MF01364__hypothetical_protein	SIG15	-14.6
dnaE__dnaE__MF00415__DNA_polymerase_III_alpha_subunitSIG15	dnaE__dnaE__MF00415__DNA_polymerase_III_alpha_subunit	SIG15	-16.3
MF00417__MF00417__5'-3'_exonucleaseSIG15	MF00417__MF00417__5'-3'_exonuclease	SIG15	-14.2
mnuA__mnuA__MF00420__membrane_nuclease%2C_lipoproteinSIG15	mnuA__mnuA__MF00420__membrane_nuclease%2C_lipoprotein	SIG15	-18.1
rpiB__rpiB__MF01341__ribose-5-phosphate_isomerase_BSIG15	rpiB__rpiB__MF01341__ribose-5-phosphate_isomerase_B	SIG15	-16.62
rpsD__rpsD__MF00426__30S_ribosomal_protein_S4SIG15	rpsD__rpsD__MF00426__30S_ribosomal_protein_S4	SIG15	-14.16
MF00429__MF00429__PTS_system%2C_N-acetylglucosamine-specific_II_ABC_c_omponentSIG15	MF00429__MF00429__PTS_system%2C_N-acetylglucosamine-specific_II_ABC_c_omponent	SIG15	-15.83
fba-1__fba-1__MF00430__fructose-bisphosphate_aldolaseSIG15	fba-1__fba-1__MF00430__fructose-bisphosphate_aldolase	SIG15	-20.8
MF01458__MF01458__hypothetical_proteinSIG15	MF01458__MF01458__hypothetical_protein	SIG15	-17.4
MF00884__MF00884__conserved_hypothetical_proteinSIG15	MF00884__MF00884__conserved_hypothetical_protein	SIG15	-13.1
ksgA__ksgA__MF00886__dimethyladenosine_transferaseSIG15	ksgA__ksgA__MF00886__dimethyladenosine_transferase	SIG15	-15
rplM__rplM__MF00888__50S_ribosomal_protein_L13SIG15	rplM__rplM__MF00888__50S_ribosomal_protein_L13	SIG15	-20.7
rpsI__rpsI__MF01328__30S_ribosomal_protein_S9SIG15	rpsI__rpsI__MF01328__30S_ribosomal_protein_S9	SIG15	-16.75
MF00895__MF00895__conserved_hypothetical_proteinSIG15	MF00895__MF00895__conserved_hypothetical_protein	SIG15	-14.7
leuS__leuS__MF00903__leucyl-tRNA_synthetaseSIG15	leuS__leuS__MF00903__leucyl-tRNA_synthetase	SIG15	-16.1
MF00905__MF00905__conserved_hypothetical_proteinSIG15	MF00905__MF00905__conserved_hypothetical_protein	SIG15	-18.26
MF00909__MF00909__conserved_hypothetical_proteinSIG15	MF00909__MF00909__conserved_hypothetical_protein	SIG15	-20
rplI__rplI__MF01347__50S_ribosomal_protein_L9SIG15	rplI__rplI__MF01347__50S_ribosomal_protein_L9	SIG15	-21.2
MF00917__MF00917__hemolysin_CSIG15	MF00917__MF00917__hemolysin_C	SIG15	-16.2
MF00925__MF00925__hypothetical_proteinSIG15	MF00925__MF00925__hypothetical_protein	SIG15	-20.6
rpmG2__rpmG2__MF01473__50S_ribosomal_protein_L33SIG15	rpmG2__rpmG2__MF01473__50S_ribosomal_protein_L33	SIG15	-16.6
nusG__nusG__MF00929__transcription_antitermination_proteinSIG15	nusG__nusG__MF00929__transcription_antitermination_protein	SIG15	-21
gcp__gcp__MF00934__O-sialoglycoprotein_endopeptidaseSIG15	gcp__gcp__MF00934__O-sialoglycoprotein_endopeptidase	SIG15	-22.7
MF00936__MF00936__conserved_hypothetical_proteinSIG15	MF00936__MF00936__conserved_hypothetical_protein	SIG15	-15.55
MF00949__MF00949__conserved_hypothetical_proteinSIG15	MF00949__MF00949__conserved_hypothetical_protein	SIG15	-13.77
MF00951__MF00951__putative_ABC_transporter_ATP-binding_-_Pr2-like_p_roteinSIG15	MF00951__MF00951__putative_ABC_transporter_ATP-binding_-_Pr2-like_p_rotein	SIG15	-17.1
rluC__rluC__MF00957__ribosomal_large_subunit_pseudouridine_synthase_CSIG16	rluC__rluC__MF00957__ribosomal_large_subunit_pseudouridine_synthase_C	SIG16	-13.6
fba__fba__MF00958__fructose-bisphosphate_aldolaseSIG16	fba__fba__MF00958__fructose-bisphosphate_aldolase	SIG16	-17.2
MF01377__MF01377__conserved_hypothetical_proteinSIG16	MF01377__MF01377__conserved_hypothetical_protein	SIG16	-18.91
argS__argS__MF00961__arginyl-tRNA_synthetaseSIG16	argS__argS__MF00961__arginyl-tRNA_synthetase	SIG16	-17.41
hrcA__hrcA__MF00969__heat-inducible_transcription_repressorSIG16	hrcA__hrcA__MF00969__heat-inducible_transcription_repressor	SIG16	-17.2
ftsY__ftsY__MF00971__cell_division_protein_ftsYSIG16	ftsY__ftsY__MF00971__cell_division_protein_ftsY	SIG16	-17.2
MF00972__MF00972__hypothetical_proteinSIG16	MF00972__MF00972__hypothetical_protein	SIG16	-16
MF00977__MF00977__putative_MgpA_like-protein_[fragment]SIG16	MF00977__MF00977__putative_MgpA_like-protein_[fragment]	SIG16	-14.62
MF00978__MF00978__putative_MgpA-like_proteinSIG16	MF00978__MF00978__putative_MgpA-like_protein	SIG16	-15.8
MF01331__MF01331__conserved_hypothetical_proteinSIG16	MF01331__MF01331__conserved_hypothetical_protein	SIG16	-15.26
gidA__gidA__MF00980__glucose_inhibited_division_protein_ASIG16	gidA__gidA__MF00980__glucose_inhibited_division_protein_A	SIG16	-14
dnaN__dnaN__MF00986__DNA_polymerase_III_beta_subunitSIG16	dnaN__dnaN__MF00986__DNA_polymerase_III_beta_subunit	SIG16	-13.56
rpmH__rpmH__MF01475__50S_ribosomal_protein_L34SIG16	rpmH__rpmH__MF01475__50S_ribosomal_protein_L34	SIG16	-18.8
MF00993__MF00993__conserved_hypothetical_proteinSIG16	MF00993__MF00993__conserved_hypothetical_protein	SIG16	-14.52
MF00995__MF00995__conserved_hypothetical_proteinSIG16	MF00995__MF00995__conserved_hypothetical_protein	SIG16	-16.8
MF00996__MF00996__hypothetical_proteinSIG16	MF00996__MF00996__hypothetical_protein	SIG16	-14.37
MF01004__MF01004__hypothetical_proteinSIG16	MF01004__MF01004__hypothetical_protein	SIG16	-14.5
MF01005__MF01005__conserved_hypothetical_proteinSIG16	MF01005__MF01005__conserved_hypothetical_protein	SIG16	-26.4
MF01010__MF01010__conserved_hypothetical_proteinSIG16	MF01010__MF01010__conserved_hypothetical_protein	SIG16	-14.78
greA__greA__MF01011__transcription_elongation_factorSIG16	greA__greA__MF01011__transcription_elongation_factor	SIG16	-14.27
MF01015__MF01015__hypothetical_proteinSIG16	MF01015__MF01015__hypothetical_protein	SIG16	-17
MF01015.r01__Parent=MF01015__23S_ribosomal_RNASIG16	MF01015.r01__Parent=MF01015__23S_ribosomal_RNA	SIG16	-18.2
MF01015.r02__Parent=MF01015__23S_ribosomal_RNASIG16	MF01015.r02__Parent=MF01015__23S_ribosomal_RNA	SIG16	-17.5
MF01050__MF01050__putative_adhesin_like-protein_P146SIG16	MF01050__MF01050__putative_adhesin_like-protein_P146	SIG16	-15.86
MF01055__MF01055__conserved_hypothetical_proteinSIG16	MF01055__MF01055__conserved_hypothetical_protein	SIG16	-18.75
MF01064__MF01064__conserved_hypothetical_proteinSIG16	MF01064__MF01064__conserved_hypothetical_protein	SIG16	-15.4
pepP__pepP__MF01067__XAA-PRO_aminopeptidaseSIG16	pepP__pepP__MF01067__XAA-PRO_aminopeptidase	SIG16	-20
rpmG1__rpmG1__MF01470__50S_ribosomal_protein_L33SIG16	rpmG1__rpmG1__MF01470__50S_ribosomal_protein_L33	SIG16	-14.5
MF01074__MF01074__conserved_hypothetical_proteinSIG16	MF01074__MF01074__conserved_hypothetical_protein	SIG16	-14.91
MF01076__MF01076__conserved_hypothetical_proteinSIG16	MF01076__MF01076__conserved_hypothetical_protein	SIG16	-17.3
MF01077__MF01077__conserved_hypothetical_proteinSIG16	MF01077__MF01077__conserved_hypothetical_protein	SIG16	-18.8
MF01338__MF01338__conserved_hypothetical_proteinSIG16	MF01338__MF01338__conserved_hypothetical_protein	SIG16	-16.81
gatC__gatC__MF01363__Asp-tRNAAsn/Glu-tRNAGln_amidotransferase_C_subuni_tSIG16	gatC__gatC__MF01363__Asp-tRNAAsn/Glu-tRNAGln_amidotransferase_C_subuni_t	SIG16	-18.9
MF01445__MF01445__hypothetical_proteinSIG16	MF01445__MF01445__hypothetical_protein	SIG16	-22.4
MF00813__MF00813__conserved_hypothetical_proteinSIG16	MF00813__MF00813__conserved_hypothetical_protein	SIG16	-13
MF01444__MF01444__conserved_hypothetical_proteinSIG16	MF01444__MF01444__conserved_hypothetical_protein	SIG16	-21.3
parE__parE__MF00826__topoisomerase_IV_subunit_BSIG16	parE__parE__MF00826__topoisomerase_IV_subunit_B	SIG16	-20.6
gap__gap__MF00829__glyceraldehyde_3-phosphate_dehydrogenaseSIG16	gap__gap__MF00829__glyceraldehyde_3-phosphate_dehydrogenase	SIG16	-14.3
MF00832__MF00832__hypothetical_proteinSIG16	MF00832__MF00832__hypothetical_protein	SIG16	-16.27
vacB__vacB__MF00833__VACB-like_ribonuclease_IISIG16	vacB__vacB__MF00833__VACB-like_ribonuclease_II	SIG16	-15.15
obg__obg__MF01119__GTP-binding_protein_ObgSIG16	obg__obg__MF01119__GTP-binding_protein_Obg	SIG16	-18.5
MF01120__MF01120__hypothetical_proteinSIG16	MF01120__MF01120__hypothetical_protein	SIG16	-17.7
MF01408__MF01408__hypothetical_proteinSIG16	MF01408__MF01408__hypothetical_protein	SIG16	-17.5
dinP__dinP__MF01121__DNA_polymerase_IVSIG16	dinP__dinP__MF01121__DNA_polymerase_IV	SIG16	-17.51
MF01378__MF01378__hypothetical_proteinSIG16	MF01378__MF01378__hypothetical_protein	SIG16	-14.29
atpB__atpB__MF01122__ATP_synthase_A_chainSIG16	atpB__atpB__MF01122__ATP_synthase_A_chain	SIG16	-21.4
atpE__atpE__MF01464__F0F1_ATP_synthase_subunit_CSIG16	atpE__atpE__MF01464__F0F1_ATP_synthase_subunit_C	SIG16	-21
atpA-1__atpA-1__MF01130__ATP_synthase_alpha_chainSIG16	atpA-1__atpA-1__MF01130__ATP_synthase_alpha_chain	SIG16	-17.2
atpG__atpG__MF01131__ATP_synthase_gamma_chainSIG16	atpG__atpG__MF01131__ATP_synthase_gamma_chain	SIG16	-16.17
atpD2__atpD2__MF01135__ATP_synthase_beta_chainSIG16	atpD2__atpD2__MF01135__ATP_synthase_beta_chain	SIG16	-15.08
recU__recU__MF01345__Holliday_junction-specific_endonucleaseSIG16	recU__recU__MF01345__Holliday_junction-specific_endonuclease	SIG16	-14.52
rpsB__rpsB__MF01138__30S_ribosomal_protein_S2SIG16	rpsB__rpsB__MF01138__30S_ribosomal_protein_S2	SIG16	-16.8
tsf__tsf__MF01140__elongation_factor_TsSIG16	tsf__tsf__MF01140__elongation_factor_Ts	SIG16	-14.6
ffh__ffh__MF01141__signal_recognition_particle_proteinSIG16	ffh__ffh__MF01141__signal_recognition_particle_protein	SIG16	-23.7
glyS__glyS__MF01142__glycyl-tRNA_synthetaseSIG16	glyS__glyS__MF01142__glycyl-tRNA_synthetase	SIG16	-16.6
dnaG__dnaG__MF01144__DNA_primaseSIG16	dnaG__dnaG__MF01144__DNA_primase	SIG16	-13.8
MF01148__MF01148__conserved_hypothetical_proteinSIG16	MF01148__MF01148__conserved_hypothetical_protein	SIG16	-22.3
MF01158__MF01158__conserved_hypothetical_proteinSIG16	MF01158__MF01158__conserved_hypothetical_protein	SIG16	-18.4
MF01163__MF01163__conserved_hypothetical_proteinSIG16	MF01163__MF01163__conserved_hypothetical_protein	SIG16	-15.01
MF01379__MF01379__hypothetical_proteinSIG16	MF01379__MF01379__hypothetical_protein	SIG16	-20.5
dnaK__dnaK__MF01167__chaperone_protein_dnaK_-_heat_shock_protein_70SIG16	dnaK__dnaK__MF01167__chaperone_protein_dnaK_-_heat_shock_protein_70	SIG16	-13.21
cmk__cmk__MF01174__cytidylate_kinaseSIG16	cmk__cmk__MF01174__cytidylate_kinase	SIG16	-18.6
engA__engA__MF01175__GTP-binding_protein_EngASIG16	engA__engA__MF01175__GTP-binding_protein_EngA	SIG16	-15.6
himA__himA__MF01381__bacterial_nucleoid_DNA-binding_proteinSIG16	himA__himA__MF01381__bacterial_nucleoid_DNA-binding_protein	SIG16	-15.77
lepA__lepA__MF01176__GTP-binding_protein_LepASIG16	lepA__lepA__MF01176__GTP-binding_protein_LepA	SIG16	-15.25
MF01177__MF01177__hypothetical_proteinSIG16	MF01177__MF01177__hypothetical_protein	SIG16	-16.76
rpsL__rpsL__MF01183__30S_ribosomal_protein_S12SIG16	rpsL__rpsL__MF01183__30S_ribosomal_protein_S12	SIG16	-22.1
MF01359__MF01359__conserved_hypothetical_proteinSIG16	MF01359__MF01359__conserved_hypothetical_protein	SIG16	-15.9
MF01193__MF01193__amino_acid_permeaseSIG16	MF01193__MF01193__amino_acid_permease	SIG16	-18.74
deoA__deoA__MF01196__thymidine_phosphorylaseSIG16	deoA__deoA__MF01196__thymidine_phosphorylase	SIG16	-18.1
deoD__deoD__MF01198__purine-nucleoside_phosphorylaseSIG16	deoD__deoD__MF01198__purine-nucleoside_phosphorylase	SIG16	-15.8
secA__secA__MF01201__preprotein_translocase_SecA_subunitSIG16	secA__secA__MF01201__preprotein_translocase_SecA_subunit	SIG16	-15.43
MF01264__MF01264__conserved_hypothetical_proteinSIG16	MF01264__MF01264__conserved_hypothetical_protein	SIG16	-13.66
gyrB__gyrB__MF00468__DNA_gyrase_subunit_BSIG16	gyrB__gyrB__MF00468__DNA_gyrase_subunit_B	SIG16	-14.6
MF00472__MF00472__putative_protein_P97_(p97_paralog)SIG16	MF00472__MF00472__putative_protein_P97_(p97_paralog)	SIG16	-13.6
MF00475__MF00475__protein_P102SIG16	MF00475__MF00475__protein_P102	SIG16	-16.19
MF01418__MF01418__hypothetical_proteinSIG16	MF01418__MF01418__hypothetical_protein	SIG16	-15.59
rpsO__rpsO__MF01417__30S_ribosomal_protein_S15SIG16	rpsO__rpsO__MF01417__30S_ribosomal_protein_S15	SIG16	-13.4
tpiA__tpiA__MF00476__triosephosphate_isomeraseSIG16	tpiA__tpiA__MF00476__triosephosphate_isomerase	SIG16	-13.1
MF00483__MF00483__hypothetical_proteinSIG16	MF00483__MF00483__hypothetical_protein	SIG16	-17.7
clpB__clpB__MF00479__ATP-dependent_protease_binding_proteinSIG16	clpB__clpB__MF00479__ATP-dependent_protease_binding_protein	SIG16	-16.59
MF00488__MF00488__hypothetical_proteinSIG16	MF00488__MF00488__hypothetical_protein	SIG16	-17.8
MF00492__MF00492__outer_membrane_protein_-_P95SIG16	MF00492__MF00492__outer_membrane_protein_-_P95	SIG16	-18.17
trxB__trxB__MF00495__thioredoxin_reductaseSIG16	trxB__trxB__MF00495__thioredoxin_reductase	SIG16	-20.63
lgt__lgt__MF00497__prolipoprotein_diacylglyceryl_transferaseSIG16	lgt__lgt__MF00497__prolipoprotein_diacylglyceryl_transferase	SIG16	-18.25
tpx__tpx__MF01362__thiol_peroxidaseSIG16	tpx__tpx__MF01362__thiol_peroxidase	SIG16	-15.7
MF01350__MF01350__conserved_hypothetical_proteinSIG16	MF01350__MF01350__conserved_hypothetical_protein	SIG16	-18.3
MF00500__MF00500__conserved_hypothetical_proteinSIG16	MF00500__MF00500__conserved_hypothetical_protein	SIG16	-19.81
MF01383__MF01383__hypothetical_proteinSIG16	MF01383__MF01383__hypothetical_protein	SIG16	-17.3
tufA__tufA__MF00524__elongation_factor_EF-TuSIG16	tufA__tufA__MF00524__elongation_factor_EF-Tu	SIG16	-17.5
upp__upp__MF00527__uracil_phosphoribosyltransferaseSIG16	upp__upp__MF00527__uracil_phosphoribosyltransferase	SIG16	-14.1
deoC__deoC__MF00529__deoxyribose-phosphate_aldolaseSIG16	deoC__deoC__MF00529__deoxyribose-phosphate_aldolase	SIG16	-27.8
MF01356__MF01356__conserved_hypothetical_proteinSIG16	MF01356__MF01356__conserved_hypothetical_protein	SIG16	-15.15
pgiB__pgiB__MF00531__glucose-6-phosphate_isomeraseSIG16	pgiB__pgiB__MF00531__glucose-6-phosphate_isomerase	SIG16	-16.8
polC__polC__MF00533__DNA_polymerase_III_alpha_subunitSIG16	polC__polC__MF00533__DNA_polymerase_III_alpha_subunit	SIG16	-17.4
MF00538__MF00538__phosphatidate_cytidylyltransferase_synthaseSIG16	MF00538__MF00538__phosphatidate_cytidylyltransferase_synthase	SIG16	-16.8
pyrH__pyrH__MF00542__uridylate_kinaseSIG16	pyrH__pyrH__MF00542__uridylate_kinase	SIG16	-16.7
MF00544__MF00544__hypothetical_proteinSIG16	MF00544__MF00544__hypothetical_protein	SIG16	-15.61
MF00551__MF00551__conserved_hypothetical_proteinSIG16	MF00551__MF00551__conserved_hypothetical_protein	SIG16	-14.31
MF00552__MF00552__conserved_hypothetical_proteinSIG16	MF00552__MF00552__conserved_hypothetical_protein	SIG16	-15.29
potC__potC__MF00553__spermidine/putrescine_ABC_transporter_permease_pr_oteinSIG16	potC__potC__MF00553__spermidine/putrescine_ABC_transporter_permease_pr_otein	SIG16	-16.07
potB__potB__MF00556__spermidine/putrescine_ABC_transporter_permease_pr_oteinSIG16	potB__potB__MF00556__spermidine/putrescine_ABC_transporter_permease_pr_otein	SIG16	-16.1
potA__potA__MF00559__spermidine_ABC_transporter_ATP-bindingSIG16	potA__potA__MF00559__spermidine_ABC_transporter_ATP-binding	SIG16	-15.5
MF00561__MF00561__hypothetical_proteinSIG16	MF00561__MF00561__hypothetical_protein	SIG16	-13
ktrA__ktrA__MF00564__potassium_uptake_proteinSIG16	ktrA__ktrA__MF00564__potassium_uptake_protein	SIG16	-20.91
ktrB__ktrB__MF00566__potassium_uptake_proteinSIG16	ktrB__ktrB__MF00566__potassium_uptake_protein	SIG16	-13.6
MF01448__MF01448__hypothetical_proteinSIG16	MF01448__MF01448__hypothetical_protein	SIG16	-19.3
MF00574__MF00574__conserved_hypothetical_proteinSIG16	MF00574__MF00574__conserved_hypothetical_protein	SIG16	-23.3
MF00577__MF00577__conserved_hypothetical_proteinSIG16	MF00577__MF00577__conserved_hypothetical_protein	SIG16	-13.1
MF00579__MF00579__conserved_hypothetical_proteinSIG16	MF00579__MF00579__conserved_hypothetical_protein	SIG16	-18.4
pdhB__pdhB__MF00582__pyruvate_dehydrogenaseSIG16	pdhB__pdhB__MF00582__pyruvate_dehydrogenase	SIG16	-16.6
pdhA__pdhA__MF00585__pyruvate_dehydrogenase_E1-alpha_subunitSIG16	pdhA__pdhA__MF00585__pyruvate_dehydrogenase_E1-alpha_subunit	SIG16	-16.8
apt__apt__MF00591__adenine_phosphoribosyltransferaseSIG16	apt__apt__MF00591__adenine_phosphoribosyltransferase	SIG16	-16.3
MF00592__MF00592__amino_acid_permeasesSIG16	MF00592__MF00592__amino_acid_permeases	SIG16	-16.8
MF00069__MF00069__hypothetical_proteinSIG16	MF00069__MF00069__hypothetical_protein	SIG16	-13.6
MF00071__MF00071__hypothetical_proteinSIG16	MF00071__MF00071__hypothetical_protein	SIG16	-14.7
MF01327__MF01327__hypothetical_proteinSIG16	MF01327__MF01327__hypothetical_protein	SIG16	-17.4
pyrG__pyrG__MF00072__CTP_synthaseSIG16	pyrG__pyrG__MF00072__CTP_synthase	SIG16	-13.3
pgsA__pgsA__MF00073__CDP-diacylglycerol--glycerol-3-phosphate_3-phosph_atidyltransferaseSIG16	pgsA__pgsA__MF00073__CDP-diacylglycerol--glycerol-3-phosphate_3-phosph_atidyltransferase	SIG16	-18.29
MF00075__MF00075__hypothetical_proteinSIG16	MF00075__MF00075__hypothetical_protein	SIG16	-13.37
topA__topA__MF00079__DNA_topoisomerase_ISIG16	topA__topA__MF00079__DNA_topoisomerase_I	SIG16	-13.5
rplS__rplS__MF01442__50S_ribosomal_protein_L19SIG16	rplS__rplS__MF01442__50S_ribosomal_protein_L19	SIG16	-16.1
rpsP__rpsP__MF01456__30S_ribosomal_protein_S16SIG16	rpsP__rpsP__MF01456__30S_ribosomal_protein_S16	SIG16	-17.22
MF00082__MF00082__conserved_hypothetical_proteinSIG16	MF00082__MF00082__conserved_hypothetical_protein	SIG16	-13.62
ruvB__ruvB__MF00085__holliday_junction_DNA_helicase_RuvBSIG16	ruvB__ruvB__MF00085__holliday_junction_DNA_helicase_RuvB	SIG16	-16.25
ruvA__ruvA__MF00090__holliday_junction_DNA_helicase_RuvASIG16	ruvA__ruvA__MF00090__holliday_junction_DNA_helicase_RuvA	SIG16	-14.92
MF00092__MF00092__hypothetical_proteinSIG16	MF00092__MF00092__hypothetical_protein	SIG16	-17.9
pcrA__pcrA__MF00093__ATP-dependent_helicase_PcrASIG16	pcrA__pcrA__MF00093__ATP-dependent_helicase_PcrA	SIG16	-16.1
asnS__asnS__MF00110__asparaginyl-tRNA_synthetaseSIG16	asnS__asnS__MF00110__asparaginyl-tRNA_synthetase	SIG16	-15.6
MF01443__MF01443__hypothetical_proteinSIG16	MF01443__MF01443__hypothetical_protein	SIG16	-17.5
nrdF__nrdF__MF00115__ribonucleoside-diphosphate_reductase_beta_chainSIG16	nrdF__nrdF__MF00115__ribonucleoside-diphosphate_reductase_beta_chain	SIG16	-14.19
nrdI__nrdI__MF01367__ribonucleotide_reductase_stimulatory_proteinSIG16	nrdI__nrdI__MF01367__ribonucleotide_reductase_stimulatory_protein	SIG16	-19.5
nrdE__nrdE__MF00116__ribonucleoside-diphosphate_reductase_alpha_chainSIG16	nrdE__nrdE__MF00116__ribonucleoside-diphosphate_reductase_alpha_chain	SIG16	-13.9
rpmB__rpmB__MF01332__50S_ribosomal_protein_L28SIG16	rpmB__rpmB__MF01332__50S_ribosomal_protein_L28	SIG16	-15.09
rplT__rplT__MF00117__50S_ribosomal_protein_L20SIG16	rplT__rplT__MF00117__50S_ribosomal_protein_L20	SIG16	-13.31
rpmI__rpmI__MF01333__50S_ribosomal_protein_L35SIG16	rpmI__rpmI__MF01333__50S_ribosomal_protein_L35	SIG16	-15.1
infC__infC__MF00118__translation_initiation_factor_IF-3_[fragment]SIG16	infC__infC__MF00118__translation_initiation_factor_IF-3_[fragment]	SIG16	-13.72
MF00122__MF00122__hypothetical_proteinSIG16	MF00122__MF00122__hypothetical_protein	SIG16	-23.81
MF00123__MF00123__aminopeptidaseSIG16	MF00123__MF00123__aminopeptidase	SIG16	-17.9
ung__ung__MF00126__uracil-dna_glycosylaseSIG16	ung__ung__MF00126__uracil-dna_glycosylase	SIG16	-13.4
rplU__rplU__MF00129__50S_ribosomal_protein_L21SIG16	rplU__rplU__MF00129__50S_ribosomal_protein_L21	SIG16	-16.6
rpmA__rpmA__MF00130__50S_ribosomal_protein_L27SIG16	rpmA__rpmA__MF00130__50S_ribosomal_protein_L27	SIG16	-20.7
MF00132__MF00132__hypothetical_proteinSIG16	MF00132__MF00132__hypothetical_protein	SIG16	-15.24
MF00133__MF00133__hexosephosphate_transport_proteinSIG16	MF00133__MF00133__hexosephosphate_transport_protein	SIG16	-16.5
ldh__ldh__MF00136__L-lactate_dehydrogenaseSIG16	ldh__ldh__MF00136__L-lactate_dehydrogenase	SIG16	-17
hemK__hemK__MF00147__protoporphirogen_oxidaseSIG16	hemK__hemK__MF00147__protoporphirogen_oxidase	SIG16	-16.9
gltX__gltX__MF00152__glutamyl-tRNA_synthetaseSIG16	gltX__gltX__MF00152__glutamyl-tRNA_synthetase	SIG16	-18.2
MF01370__MF01370__hypothetical_proteinSIG16	MF01370__MF01370__hypothetical_protein	SIG16	-15.93
MF01369__MF01369__hypothetical_proteinSIG16	MF01369__MF01369__hypothetical_protein	SIG16	-13.2
MF00155__MF00155__putative_tRNA/rRNA_methyltransferaseSIG16	MF00155__MF00155__putative_tRNA/rRNA_methyltransferase	SIG16	-17.7
MF00162__MF00162__chromate_transport_proteinSIG16	MF00162__MF00162__chromate_transport_protein	SIG16	-23
MF00164__MF00164__chromate_transport_proteinSIG16	MF00164__MF00164__chromate_transport_protein	SIG16	-22.1
MF00170__MF00170__conserved_hypothetical_proteinSIG16	MF00170__MF00170__conserved_hypothetical_protein	SIG16	-15.31
tig__tig__MF00172__trigger_factorSIG16	tig__tig__MF00172__trigger_factor	SIG16	-18.62
MF01372__MF01372__hypothetical_proteinSIG16	MF01372__MF01372__hypothetical_protein	SIG16	-16.32
rpe__rpe__MF00175__ribulose-phosphate_3-epimeraseSIG16	rpe__rpe__MF00175__ribulose-phosphate_3-epimerase	SIG16	-21.4
MF00177__MF00177__GTPase_engCSIG16	MF00177__MF00177__GTPase_engC	SIG16	-14.4
gmk__gmk__MF00178__guanylate_kinaseSIG16	gmk__gmk__MF00178__guanylate_kinase	SIG16	-21.4
MF00185__MF00185__DNA_methylaseSIG16	MF00185__MF00185__DNA_methylase	SIG16	-24.4
MF00187__MF00187__conserved_hypothetical_proteinSIG16	MF00187__MF00187__conserved_hypothetical_protein	SIG16	-15.2
era__era__MF00188__GTP-binding_proteinSIG16	era__era__MF00188__GTP-binding_protein	SIG16	-16.96
cdd__cdd__MF01374__cytidine_deaminaseSIG16	cdd__cdd__MF01374__cytidine_deaminase	SIG16	-20.7
MF01375__MF01375__conserved_hypothetical_proteinSIG16	MF01375__MF01375__conserved_hypothetical_protein	SIG16	-17.42
MF00190__MF00190__ABC_transporter_ATP-binding_and_permease_proteinSIG16	MF00190__MF00190__ABC_transporter_ATP-binding_and_permease_protein	SIG16	-13.33
deoB__deoB__MF00193__phosphopentomutaseSIG16	deoB__deoB__MF00193__phosphopentomutase	SIG16	-15.46
MF00194__MF00194__conserved_hypothetical_proteinSIG16	MF00194__MF00194__conserved_hypothetical_protein	SIG16	-13.6
tlyA__tlyA__MF00195__hemolysinSIG16	tlyA__tlyA__MF00195__hemolysin	SIG16	-14.21
nifS__nifS__MF00198__nitrogen_fixation_proteinSIG16	nifS__nifS__MF00198__nitrogen_fixation_protein	SIG16	-19.1
rplQ__rplQ__MF01388__50S_ribosomal_protein_L17SIG16	rplQ__rplQ__MF01388__50S_ribosomal_protein_L17	SIG16	-18.1
rpsK__rpsK__MF00209__30S_ribosomal_protein_S11SIG16	rpsK__rpsK__MF00209__30S_ribosomal_protein_S11	SIG16	-22.4
rpsM__rpsM__MF01344__30S_ribosomal_protein_S13SIG16	rpsM__rpsM__MF01344__30S_ribosomal_protein_S13	SIG16	-14.77
map__map__MF00210__methionine_aminopeptidaseSIG16	map__map__MF00210__methionine_aminopeptidase	SIG16	-18.5
adk__adk__MF00213__adenylate_kinaseSIG16	adk__adk__MF00213__adenylate_kinase	SIG16	-21.4
secY__secY__MF00215__preprotein_translocase_SecY_subunitSIG16	secY__secY__MF00215__preprotein_translocase_SecY_subunit	SIG16	-14.2
rpl1__rpl1__MF01469__50S_ribosomal_protein_L15SIG16	rpl1__rpl1__MF01469__50S_ribosomal_protein_L15	SIG16	-18.5
rpsE__rpsE__MF00218__30S_ribosomal_protein_S5SIG16	rpsE__rpsE__MF00218__30S_ribosomal_protein_S5	SIG16	-13.83
rplR__rplR__MF00219__50S_ribosomal_protein_L18SIG16	rplR__rplR__MF00219__50S_ribosomal_protein_L18	SIG16	-13.44
rplF__rplF__MF00220__50S_ribosomal_protein_L6SIG16	rplF__rplF__MF00220__50S_ribosomal_protein_L6	SIG16	-16.7
rpsH__rpsH__MF01471__30s_ribosomal_protein_S8SIG16	rpsH__rpsH__MF01471__30s_ribosomal_protein_S8	SIG16	-17.4
rpsN__rpsN__MF01472__30S_ribosomal_protein_S14SIG16	rpsN__rpsN__MF01472__30S_ribosomal_protein_S14	SIG16	-16.29
rplE__rplE__MF00221__50S_ribosomal_protein_L5SIG16	rplE__rplE__MF00221__50S_ribosomal_protein_L5	SIG16	-17.3
rplX__rplX__MF01343__50S_ribosomal_protein_L24SIG16	rplX__rplX__MF01343__50S_ribosomal_protein_L24	SIG16	-17.79
rplN__rplN__MF01342__50S_ribosomal_protein_L14SIG16	rplN__rplN__MF01342__50S_ribosomal_protein_L14	SIG16	-16.8
rpsQ__rpsQ__MF01393__30S_ribosomal_protein_S17SIG16	rpsQ__rpsQ__MF01393__30S_ribosomal_protein_S17	SIG16	-17.9
rpmC__rpmC__MF01394__50S_ribosomal_protein_L29SIG16	rpmC__rpmC__MF01394__50S_ribosomal_protein_L29	SIG16	-14.65
rplP__rplP__MF00223__50S_ribosomal_protein_L16SIG16	rplP__rplP__MF00223__50S_ribosomal_protein_L16	SIG16	-17.4
rpsC__rpsC__MF00225__30S_ribosomal_protein_S3SIG16	rpsC__rpsC__MF00225__30S_ribosomal_protein_S3	SIG16	-17.8
rplV__rplV__MF00233__50S_ribosomal_protein_L22SIG16	rplV__rplV__MF00233__50S_ribosomal_protein_L22	SIG16	-14
rpsS__rpsS__MF01396__30S_ribosomal_protein_S19SIG16	rpsS__rpsS__MF01396__30S_ribosomal_protein_S19	SIG16	-17.6
rplB__rplB__MF00235__50S_ribosomal_protein_L2SIG16	rplB__rplB__MF00235__50S_ribosomal_protein_L2	SIG16	-16.71
rplW__rplW__MF01340__50S_ribosomal_protein_L23SIG16	rplW__rplW__MF01340__50S_ribosomal_protein_L23	SIG16	-17.94
rplD__rplD__MF00237__50S_ribosomal_protein_L4SIG16	rplD__rplD__MF00237__50S_ribosomal_protein_L4	SIG16	-16.6
rplC__rplC__MF00245__50S_ribosomal_protein_L3SIG16	rplC__rplC__MF00245__50S_ribosomal_protein_L3	SIG16	-16.7
rpsJ__rpsJ__MF01400__30S_ribosomal_protein_S10SIG16	rpsJ__rpsJ__MF01400__30S_ribosomal_protein_S10	SIG16	-15.89
MF00247__MF00247__hypothetical_proteinSIG16	MF00247__MF00247__hypothetical_protein	SIG16	-14.15
MF00249__MF00249__26.3_kDa_protein_in_cilium_adhesin_operonSIG16	MF00249__MF00249__26.3_kDa_protein_in_cilium_adhesin_operon	SIG16	-14.47
alaS__alaS__MF00251__alanyl-tRNA_synthetaseSIG16	alaS__alaS__MF00251__alanyl-tRNA_synthetase	SIG16	-17.6
MF01401__MF01401__putative_holliday_junction_resolvaseSIG16	MF01401__MF01401__putative_holliday_junction_resolvase	SIG16	-15.4
MF00253__MF00253__conserved_hypothetical_proteinSIG16	MF00253__MF00253__conserved_hypothetical_protein	SIG16	-17.4
ftsH__ftsH__MF00257__cell_division_proteinSIG16	ftsH__ftsH__MF00257__cell_division_protein	SIG16	-17.12
MF00259__MF00259__hydrolase_of_the_HAD_familySIG16	MF00259__MF00259__hydrolase_of_the_HAD_family	SIG16	-14.91
trmE__trmE__MF00262__tRNA_modification_GTPase_ThdF/TrmESIG16	trmE__trmE__MF00262__tRNA_modification_GTPase_ThdF/TrmE	SIG16	-21.42
MF00264__MF00264__ABC_transporter_ATP-binding_proteinSIG16	MF00264__MF00264__ABC_transporter_ATP-binding_protein	SIG16	-15.2
fruA__fruA__MF00267__PTS_system%2C_fructose-specific_IIABC_component_(EI_IABC-Fru)SIG16	fruA__fruA__MF00267__PTS_system%2C_fructose-specific_IIABC_component_(EI_IABC-Fru)	SIG16	-16.63
MF01403__MF01403__hypothetical_proteinSIG16	MF01403__MF01403__hypothetical_protein	SIG16	-14.6
MF00270__MF00270__hypothetical_proteinSIG16	MF00270__MF00270__hypothetical_protein	SIG16	-16.7
MF00272__MF00272__conserved_hypothetical_proteinSIG16	MF00272__MF00272__conserved_hypothetical_protein	SIG16	-15.26
oppF-1__oppF-1__MF00285__oligopeptide_ABC_transporter_ATP-binding_proteinSIG16	oppF-1__oppF-1__MF00285__oligopeptide_ABC_transporter_ATP-binding_protein	SIG16	-15.82
MF00289__MF00289__conserved_hypothetical_proteinSIG16	MF00289__MF00289__conserved_hypothetical_protein	SIG16	-14.15
mtlF__mtlF__MF01455__PTS_system_mannitol-specific_component_IIASIG16	mtlF__mtlF__MF01455__PTS_system_mannitol-specific_component_IIA	SIG16	-15
mtlD__mtlD__MF00292__mannitol-1-phosphate_5-dehyrogenaseSIG16	mtlD__mtlD__MF00292__mannitol-1-phosphate_5-dehyrogenase	SIG16	-15.2
mtlA__mtlA__MF00293__PTS_system%2C_mannitol-specific_IIBC_componentSIG16	mtlA__mtlA__MF00293__PTS_system%2C_mannitol-specific_IIBC_component	SIG16	-19.4
MF00297__MF00297__conserved_hypothetical_proteinSIG16	MF00297__MF00297__conserved_hypothetical_protein	SIG16	-13.96
MF00300__MF00300__PTS_system_enzyme_IIC_componentSIG16	MF00300__MF00300__PTS_system_enzyme_IIC_component	SIG16	-19.4
MF01397__MF01397__putative_PTS_system_galactitol-specific_enzyme_II_B_componentSIG16	MF01397__MF01397__putative_PTS_system_galactitol-specific_enzyme_II_B_component	SIG16	-16.1
cmtB__cmtB__MF01399__PTS_family_enzyme_IIASIG16	cmtB__cmtB__MF01399__PTS_family_enzyme_IIA	SIG16	-17
MF01398__MF01398__hypothetical_proteinSIG16	MF01398__MF01398__hypothetical_protein	SIG16	-13.6
MF00303__MF00303__hypothetical_proteinSIG16	MF00303__MF00303__hypothetical_protein	SIG16	-15.3
MF00306__MF00306__conserved_hypothetical_proteinSIG16	MF00306__MF00306__conserved_hypothetical_protein	SIG16	-13.15
MF00310__MF00310__d-ribulose-5-phosphate_3_epimeraseSIG16	MF00310__MF00310__d-ribulose-5-phosphate_3_epimerase	SIG16	-17.5
MF00018__MF00018__conserved_hypothetical_proteinSIG16	MF00018__MF00018__conserved_hypothetical_protein	SIG16	-13.33
MF00019__MF00019__conserved_hypothetical_proteinSIG16	MF00019__MF00019__conserved_hypothetical_protein	SIG16	-15.8
pepF__pepF__MF00021__oligoendopeptidase_FSIG16	pepF__pepF__MF00021__oligoendopeptidase_F	SIG16	-15.1
MF00023__MF00023__conserved_hypothetical_proteinSIG16	MF00023__MF00023__conserved_hypothetical_protein	SIG16	-15.7
MF00026__MF00026__conserved_hypothetical_proteinSIG16	MF00026__MF00026__conserved_hypothetical_protein	SIG16	-19.8
glck__glck__MF00028__glucokinaseSIG16	glck__glck__MF00028__glucokinase	SIG16	-16.3
xylH__xylH__MF00033__xylose_ABC_transporter_permease_proteinSIG16	xylH__xylH__MF00033__xylose_ABC_transporter_permease_protein	SIG16	-15.3
xylG__xylG__MF00035__xylose_ABC_transporter_ATP-binding_proteinSIG16	xylG__xylG__MF00035__xylose_ABC_transporter_ATP-binding_protein	SIG16	-14.31
ackA__ackA__MF00041__acetate_kinaseSIG16	ackA__ackA__MF00041__acetate_kinase	SIG16	-15.8
pdhC__pdhC__MF00043__dihydrolipoamide_acetyltransferaseSIG16	pdhC__pdhC__MF00043__dihydrolipoamide_acetyltransferase	SIG16	-20.6
MF00044__MF00044__conserved_hypothetical_proteinSIG16	MF00044__MF00044__conserved_hypothetical_protein	SIG16	-17.4
MF01430__MF01430__hypothetical_proteinSIG16	MF01430__MF01430__hypothetical_protein	SIG16	-13.62
MF01432__MF01432__hypothetical_proteinSIG16	MF01432__MF01432__hypothetical_protein	SIG16	-16.8
oppB__oppB__MF00047__oligopeptide_ABC_transporter_permease_proteinSIG16	oppB__oppB__MF00047__oligopeptide_ABC_transporter_permease_protein	SIG16	-16.7
oppC__oppC__MF00051__oligopeptide_transport_system_permease_proteinSIG16	oppC__oppC__MF00051__oligopeptide_transport_system_permease_protein	SIG16	-17.4
oppD-1__oppD-1__MF00061__oligopeptide_ABC_transporter_ATP_binding_proteinSIG16	oppD-1__oppD-1__MF00061__oligopeptide_ABC_transporter_ATP_binding_protein	SIG16	-23
oppF__oppF__MF00063__oligopeptide_ABC_transporter_ATP-binding_proteinSIG16	oppF__oppF__MF00063__oligopeptide_ABC_transporter_ATP-binding_protein	SIG16	-18.3
MF00065__MF00065__hypothetical_proteinSIG16	MF00065__MF00065__hypothetical_protein	SIG16	-15.7
MF00603__MF00603__conserved_hypothetical_proteinSIG16	MF00603__MF00603__conserved_hypothetical_protein	SIG16	-14.8
MF00609__MF00609__conserved_hypothetical_proteinSIG16	MF00609__MF00609__conserved_hypothetical_protein	SIG16	-25.8
rpmF__rpmF__MF01376__50S_ribosomal_protein_L32SIG16	rpmF__rpmF__MF01376__50S_ribosomal_protein_L32	SIG16	-21.9
pheS__pheS__MF00619__phenylalanyl-tRNA_synthetase_alpha_chainSIG16	pheS__pheS__MF00619__phenylalanyl-tRNA_synthetase_alpha_chain	SIG16	-17.9
MF00620__MF00620__P97-like_proteinSIG16	MF00620__MF00620__P97-like_protein	SIG16	-15.6
MF00624__MF00624__nuclease%2C_lipoproteinSIG16	MF00624__MF00624__nuclease%2C_lipoprotein	SIG16	-17.3
MF00638__MF00638__conserved_hypothetical_proteinSIG16	MF00638__MF00638__conserved_hypothetical_protein	SIG16	-21.4
lig__lig__MF00639__DNA_ligaseSIG16	lig__lig__MF00639__DNA_ligase	SIG16	-18.6
MF00640__MF00640__ABC_transporter_permease_proteinSIG16	MF00640__MF00640__ABC_transporter_permease_protein	SIG16	-16.1
hpt__hpt__MF00653__hypoxanthine_phosphoribosyltransferaseSIG16	hpt__hpt__MF00653__hypoxanthine_phosphoribosyltransferase	SIG16	-18.62
MF00655__MF00655__conserved_hypothetical_proteinSIG16	MF00655__MF00655__conserved_hypothetical_protein	SIG16	-18
MF00657__MF00657__DNA_polymerase_III_delta_subunitSIG16	MF00657__MF00657__DNA_polymerase_III_delta_subunit	SIG16	-15
tmk__tmk__MF00659__thymidylate_kinaseSIG16	tmk__tmk__MF00659__thymidylate_kinase	SIG16	-15.3
recR__recR__MF00660__recombination_protein_recRSIG16	recR__recR__MF00660__recombination_protein_recR	SIG16	-14
MF01421__MF01421__hypothetical_proteinSIG16	MF01421__MF01421__hypothetical_protein	SIG16	-17.6
lplA__lplA__MF00666__lipoate-protein_ligase_ASIG16	lplA__lplA__MF00666__lipoate-protein_ligase_A	SIG16	-15.4
lip__lip__MF00668__triacylglycerol_lipaseSIG16	lip__lip__MF00668__triacylglycerol_lipase	SIG16	-16.6
serS__serS__MF00669__seryl-tRNA_synthetaseSIG16	serS__serS__MF00669__seryl-tRNA_synthetase	SIG16	-21.72
eno__eno__MF00673__phosphopyruvate_hydrataseSIG16	eno__eno__MF00673__phosphopyruvate_hydratase	SIG16	-17.42
smf__smf__MF00674__DNA_processing_protein_SMFSIG16	smf__smf__MF00674__DNA_processing_protein_SMF	SIG16	-22.4
MF00676__MF00676__hypothetical_proteinSIG16	MF00676__MF00676__hypothetical_protein	SIG16	-20.8
MF00678__MF00678__TRSE-like_proteinSIG16	MF00678__MF00678__TRSE-like_protein	SIG16	-17.5
MF00683__MF00683__conserved_hypothetical_proteinSIG16	MF00683__MF00683__conserved_hypothetical_protein	SIG16	-15.01
rpsT__rpsT__MF01422__30S_ribosomal_protein_S20SIG16	rpsT__rpsT__MF01422__30S_ribosomal_protein_S20	SIG16	-14.3
aspS__aspS__MF00685__aspartyl-tRNA_synthetaseSIG16	aspS__aspS__MF00685__aspartyl-tRNA_synthetase	SIG16	-15.8
hisS__hisS__MF00686__histidyl-tRNA_synthetaseSIG16	hisS__hisS__MF00686__histidyl-tRNA_synthetase	SIG16	-17.1
secD__secD__MF00687__protein-export_membrane_proteinSIG16	secD__secD__MF00687__protein-export_membrane_protein	SIG16	-15.14
tkt__tkt__MF00692__transketolaseSIG16	tkt__tkt__MF00692__transketolase	SIG16	-15.1
trmU__trmU__MF00705__tRNA-(5-methylaminomethyl-2-thiouridylate)_methyl_transferaseSIG16	trmU__trmU__MF00705__tRNA-(5-methylaminomethyl-2-thiouridylate)_methyl_transferase	SIG16	-16.61
MF00707__MF00707__conserved_hypothetical_proteinSIG16	MF00707__MF00707__conserved_hypothetical_protein	SIG16	-15.5
MF00711__MF00711__conserved_hypothetical_proteinSIG16	MF00711__MF00711__conserved_hypothetical_protein	SIG16	-14.6
MF00714__MF00714__conserved_hypothetical_proteinSIG16	MF00714__MF00714__conserved_hypothetical_protein	SIG16	-20.8
sgaU__sgaU__MF00716__hexulose-6-phosphate_isomeraseSIG16	sgaU__sgaU__MF00716__hexulose-6-phosphate_isomerase	SIG16	-17.6
sgaH__sgaH__MF00718__3-hexulose-6-phosphate_synthaseSIG16	sgaH__sgaH__MF00718__3-hexulose-6-phosphate_synthase	SIG16	-14.55
MF00720__MF00720__hypothetical_proteinSIG16	MF00720__MF00720__hypothetical_protein	SIG16	-18.52
MF01360__MF01360__conserved_hypothetical_proteinSIG16	MF01360__MF01360__conserved_hypothetical_protein	SIG16	-14.9
MF00461__MF00461__putative_type_II_DNA_modification_enzyme:_methylt_ransferaseSIG16	MF00461__MF00461__putative_type_II_DNA_modification_enzyme:_methylt_ransferase	SIG16	-16.51
MF00464__MF00464__conserved_hypothetical_proteinSIG16	MF00464__MF00464__conserved_hypothetical_protein	SIG16	-13.5
RpsF__RpsF__MF01351__30S_ribosomal_protein_S6SIG16	RpsF__RpsF__MF01351__30S_ribosomal_protein_S6	SIG16	-14.75
ssb__ssb__MF00313__single-strand_binding_proteinSIG16	ssb__ssb__MF00313__single-strand_binding_protein	SIG16	-14.05
rpsR__rpsR__MF01387__30S_ribosomal_protein_S18SIG16	rpsR__rpsR__MF01387__30S_ribosomal_protein_S18	SIG16	-17.62
ychF__ychF__MF00315__GTP-binding_protein_YchFSIG16	ychF__ychF__MF00315__GTP-binding_protein_YchF	SIG16	-14.1
MF00318__MF00318__conserved_hypothetical_proteinSIG16	MF00318__MF00318__conserved_hypothetical_protein	SIG16	-14.9
metK__metK__MF00320__S-adenosylmethionine_synthetaseSIG16	metK__metK__MF00320__S-adenosylmethionine_synthetase	SIG16	-19.57
MF00322__MF00322__ABC_transporter_ATP-binding_proteinSIG16	MF00322__MF00322__ABC_transporter_ATP-binding_protein	SIG16	-19.6
MF00324__MF00324__ABC_transporter_permease_proteinSIG16	MF00324__MF00324__ABC_transporter_permease_protein	SIG16	-19.81
acpD__acpD__MF00328__acyl_carrier_protein_phosphodiesteraseSIG16	acpD__acpD__MF00328__acyl_carrier_protein_phosphodiesterase	SIG16	-16.5
acpD-1__acpD-1__MF00330__acyl_carrier_protein_phosphodiesteraseSIG16	acpD-1__acpD-1__MF00330__acyl_carrier_protein_phosphodiesterase	SIG16	-15.4
MF01385__MF01385__hypothetical_proteinSIG16	MF01385__MF01385__hypothetical_protein	SIG16	-18.1
MF01251__MF01251__conserved_hypothetical_proteinSIG16	MF01251__MF01251__conserved_hypothetical_protein	SIG16	-21.41
MF01255__MF01255__conserved_hypothetical_proteinSIG16	MF01255__MF01255__conserved_hypothetical_protein	SIG16	-18.34
MF01259__MF01259__transposaseSIG16	MF01259__MF01259__transposase	SIG16	-17.19
MF01406__MF01406__hypothetical_proteinSIG16	MF01406__MF01406__hypothetical_protein	SIG16	-13.11
MF01260__MF01260__conserved_hypothetical_proteinSIG16	MF01260__MF01260__conserved_hypothetical_protein	SIG16	-17.7
MF01261__MF01261__putative_type_III_restriction-modification_system_:_methylaseSIG16	MF01261__MF01261__putative_type_III_restriction-modification_system_:_methylase	SIG16	-18.83
MF00789__MF00789__hypothetical_proteinSIG16	MF00789__MF00789__hypothetical_protein	SIG16	-17.5
MF01203__MF01203__type_III_restriction-modification_system:_methyla_seSIG16	MF01203__MF01203__type_III_restriction-modification_system:_methyla_se	SIG16	-19.7
MF01466__MF01466__hypothetical_proteinSIG16	MF01466__MF01466__hypothetical_protein	SIG16	-13.9
MF01205__MF01205__hypothetical_proteinSIG16	MF01205__MF01205__hypothetical_protein	SIG16	-18.84
MF01206__MF01206__conserved_hypothetical_proteinSIG16	MF01206__MF01206__conserved_hypothetical_protein	SIG16	-16.8
MF01208__MF01208__putative_ABC_transport_system_permease_protein_p6_9-like_proteinSIG16	MF01208__MF01208__putative_ABC_transport_system_permease_protein_p6_9-like_protein	SIG16	-14.3
MF01216__MF01216__ABC_transporter_ATP-binding_proteinSIG16	MF01216__MF01216__ABC_transporter_ATP-binding_protein	SIG16	-16.14
MF01218__MF01218__P37-like_ABC_transporter_substrate-binding_lipopr_oteinSIG16	MF01218__MF01218__P37-like_ABC_transporter_substrate-binding_lipopr_otein	SIG16	-17.1
glpK__glpK__MF01221__glycerol_kinaseSIG16	glpK__glpK__MF01221__glycerol_kinase	SIG16	-19.24
glpF__glpF__MF01224__glycerol_uptake_facilitator_proteinSIG16	glpF__glpF__MF01224__glycerol_uptake_facilitator_protein	SIG16	-14.2
MF01236__MF01236__P60-like_lipoproteinSIG16	MF01236__MF01236__P60-like_lipoprotein	SIG16	-17.4
MF01239__MF01239__hypothetical_proteinSIG16	MF01239__MF01239__hypothetical_protein	SIG16	-13.6
MF01241__MF01241__conserved_hypothetical_proteinSIG16	MF01241__MF01241__conserved_hypothetical_protein	SIG16	-13.9
MF00001__MF00001__hypothetical_proteinSIG16	MF00001__MF00001__hypothetical_protein	SIG16	-18.4
MF00724__MF00724__lipoproteinSIG16	MF00724__MF00724__lipoprotein	SIG16	-14.5
MF00726__MF00726__Putative_lipoproteinSIG16	MF00726__MF00726__Putative_lipoprotein	SIG16	-17
MF00727__MF00727__ABC_transporter_permease_proteinSIG16	MF00727__MF00727__ABC_transporter_permease_protein	SIG16	-14.62
MF00736__MF00736__ABC_transport_permease_proteinSIG16	MF00736__MF00736__ABC_transport_permease_protein	SIG16	-16.65
MF00737__MF00737__ABC_transporter_permease_proteinSIG16	MF00737__MF00737__ABC_transporter_permease_protein	SIG16	-14.43
MF00741__MF00741__conserved_hypothetical_proteinSIG16	MF00741__MF00741__conserved_hypothetical_protein	SIG16	-20.2
sgaB__sgaB__MF01384__pentitol_phosphotransferase_enzyme_IISIG16	sgaB__sgaB__MF01384__pentitol_phosphotransferase_enzyme_II	SIG16	-23.1
sgaT__sgaT__MF00747__transport_protein_sgaTSIG16	sgaT__sgaT__MF00747__transport_protein_sgaT	SIG16	-15.55
MF00750__MF00750__conserved_hypothetical_proteinSIG16	MF00750__MF00750__conserved_hypothetical_protein	SIG16	-17.7
MF00752__MF00752__ABC_transport_ATP-binding_proteinSIG16	MF00752__MF00752__ABC_transport_ATP-binding_protein	SIG16	-17.2
MF00753__MF00753__ABC_transporter_permease_proteinSIG16	MF00753__MF00753__ABC_transporter_permease_protein	SIG16	-18.4
MF00766__MF00766__proline_dipeptidaseSIG16	MF00766__MF00766__proline_dipeptidase	SIG16	-18.17
trxA__trxA__MF01348__thioredoxinSIG16	trxA__trxA__MF01348__thioredoxin	SIG16	-17.31
proS__proS__MF00785__prolyl-tRNA_synthetaseSIG16	proS__proS__MF00785__prolyl-tRNA_synthetase	SIG16	-14.2
MF01101__MF01101__S-adenosyl-methyltransferaseSIG16	MF01101__MF01101__S-adenosyl-methyltransferase	SIG16	-18.6
mraZ__mraZ__MF01423__protein_mraZSIG16	mraZ__mraZ__MF01423__protein_mraZ	SIG16	-16.3
MF01107__MF01107__hypothetical_proteinSIG16	MF01107__MF01107__hypothetical_protein	SIG16	-16.7
MF01108__MF01108__conserved_hypothetical_proteinSIG16	MF01108__MF01108__conserved_hypothetical_protein	SIG16	-13.04
MF01109__MF01109__site-specific_DNA-methyltransferase_(adenine-spec_ific)SIG16	MF01109__MF01109__site-specific_DNA-methyltransferase_(adenine-spec_ific)	SIG16	-18
rnc__rnc__MF00007__ribonuclease_IIISIG16	rnc__rnc__MF00007__ribonuclease_III	SIG16	-13.31
MF00009__MF00009__conserved_hypothetical_proteinSIG16	MF00009__MF00009__conserved_hypothetical_protein	SIG16	-15.2
metS__metS__MF00011__methionyl-tRNA_synthetaseSIG16	metS__metS__MF00011__methionyl-tRNA_synthetase	SIG16	-13.04
MF00014__MF00014__DNA_methylaseSIG16	MF00014__MF00014__DNA_methylase	SIG16	-15.5
MF00016__MF00016__conserved_hypothetical_proteinSIG16	MF00016__MF00016__conserved_hypothetical_protein	SIG16	-14.6
MF01429__MF01429__hypothetical_proteinSIG16	MF01429__MF01429__hypothetical_protein	SIG16	-17.7
MF01426__MF01426__hypothetical_proteinSIG16	MF01426__MF01426__hypothetical_protein	SIG16	-18.7
MF01425__MF01425__hypothetical_proteinSIG16	MF01425__MF01425__hypothetical_protein	SIG16	-19.96
MF01427__MF01427__hypothetical_proteinSIG16	MF01427__MF01427__hypothetical_protein	SIG16	-15.4
MF01453__MF01453__hypothetical_proteinSIG16	MF01453__MF01453__hypothetical_protein	SIG16	-15
MF01277__MF01277__conserved_hypothetical_proteinSIG16	MF01277__MF01277__conserved_hypothetical_protein	SIG16	-14.25
MF01358__MF01358__hypothetical_proteinSIG16	MF01358__MF01358__hypothetical_protein	SIG16	-13.4
MF01357__MF01357__GTPase_EngBSIG16	MF01357__MF01357__GTPase_EngB	SIG16	-13.86
MF01278__MF01278__hypothetical_proteinSIG16	MF01278__MF01278__hypothetical_protein	SIG16	-14.7
MF01288__MF01288__conserved_hypothetical_proteinSIG16	MF01288__MF01288__conserved_hypothetical_protein	SIG16	-21.6
MF01290__MF01290__conserved_hypothetical_proteinSIG16	MF01290__MF01290__conserved_hypothetical_protein	SIG16	-13.64
pepA__pepA__MF01294__leucyl_aminopeptidaseSIG16	pepA__pepA__MF01294__leucyl_aminopeptidase	SIG16	-20.9
MF01299__MF01299__S-adenosylmethionine-dependent_methyltransferaseSIG16	MF01299__MF01299__S-adenosylmethionine-dependent_methyltransferase	SIG16	-19
MF01315__MF01315__conserved_hypothetical_proteinSIG16	MF01315__MF01315__conserved_hypothetical_protein	SIG16	-16.6
MF01320__MF01320__conserved_hypothetical_proteinSIG16	MF01320__MF01320__conserved_hypothetical_protein	SIG16	-14.82
MF01322__MF01322__putative_ABC_transporter_atp-binding_proteinSIG16	MF01322__MF01322__putative_ABC_transporter_atp-binding_protein	SIG16	-13.46
rplA__rplA__MF00835__50S_ribosomal_protein_L1SIG16	rplA__rplA__MF00835__50S_ribosomal_protein_L1	SIG16	-16.7
rplK__rplK__MF00837__50S_ribosomal_protein_L11SIG16	rplK__rplK__MF00837__50S_ribosomal_protein_L11	SIG16	-18.8
ptsI__ptsI__MF01092__phosphoenolpyruvate-protein_phosphotransferaseSIG16	ptsI__ptsI__MF01092__phosphoenolpyruvate-protein_phosphotransferase	SIG16	-16.6
nadE__nadE__MF00434__NH(3)-dependent_NAD+_synthetaseSIG16	nadE__nadE__MF00434__NH(3)-dependent_NAD+_synthetase	SIG16	-14.4
MF00435__MF00435__conserved_hypothetical_proteinSIG16	MF00435__MF00435__conserved_hypothetical_protein	SIG16	-14.3
pfs__pfs__MF00437__5'-methylthioadenosine_nucleosidase_/_S-adenosylh_omocysteine_nucleosidaseSIG16	pfs__pfs__MF00437__5'-methylthioadenosine_nucleosidase_/_S-adenosylh_omocysteine_nucleosidase	SIG16	-16.4
MF00438__MF00438__conserved_hypothetical_proteinSIG16	MF00438__MF00438__conserved_hypothetical_protein	SIG16	-17.82
MF00440__MF00440__conserved_hypothetical_proteinSIG16	MF00440__MF00440__conserved_hypothetical_protein	SIG16	-18.01
MF01447__MF01447__hypothetical_proteinSIG16	MF01447__MF01447__hypothetical_protein	SIG16	-14.91
atpD1__atpD1__MF00449__ATP_synthase_beta_chainSIG16	atpD1__atpD1__MF00449__ATP_synthase_beta_chain	SIG16	-19.3
MF00452__MF00452__conserved_hypothetical_proteinSIG16	MF00452__MF00452__conserved_hypothetical_protein	SIG16	-22.74
MF00454__MF00454__conserved_hypothetical_proteinSIG16	MF00454__MF00454__conserved_hypothetical_protein	SIG16	-14.4
MF00849__MF00849__mannose-6-phosphate_isomeraseSIG16	MF00849__MF00849__mannose-6-phosphate_isomerase	SIG16	-20.9
MF01335__MF01335__hypothetical_proteinSIG16	MF01335__MF01335__hypothetical_protein	SIG16	-13.92
pgk__pgk__MF00853__phosphoglycerate_kinaseSIG16	pgk__pgk__MF00853__phosphoglycerate_kinase	SIG16	-17.75
MF00857__MF00857__conserved_hypothetical_proteinSIG16	MF00857__MF00857__conserved_hypothetical_protein	SIG16	-20.5
MF00863__MF00863__hypothetical_proteinSIG16	MF00863__MF00863__hypothetical_protein	SIG16	-18.1
MF00865__MF00865__conserved_hypothetical_proteinSIG16	MF00865__MF00865__conserved_hypothetical_protein	SIG16	-13.53
MF00866__MF00866__hypothetical_proteinSIG16	MF00866__MF00866__hypothetical_protein	SIG16	-13.65
MF01450__MF01450__glyceraldehyde-3-phosphate_dehydrogenaseSIG16	MF01450__MF01450__glyceraldehyde-3-phosphate_dehydrogenase	SIG16	-15.11
MF00345__MF00345__putative_lipoproteinSIG16	MF00345__MF00345__putative_lipoprotein	SIG16	-17.1
MF00350__MF00350__conserved_hypothetical_proteinSIG16	MF00350__MF00350__conserved_hypothetical_protein	SIG16	-21.24
MF01407__MF01407__conserved_hypothetical_proteinSIG16	MF01407__MF01407__conserved_hypothetical_protein	SIG16	-14.2
rpoB__rpoB__MF00353__DNA-directed_RNA_polymerase_beta_subunitSIG16	rpoB__rpoB__MF00353__DNA-directed_RNA_polymerase_beta_subunit	SIG16	-15.7
rplL__rplL__MF00354__50S_ribosomal_protein_L7/L12SIG16	rplL__rplL__MF00354__50S_ribosomal_protein_L7/L12	SIG16	-17.61
rplJ__rplJ__MF01339__50S_ribosomal_protein_L10SIG16	rplJ__rplJ__MF01339__50S_ribosomal_protein_L10	SIG16	-19.1
ptsH__ptsH__MF00378__phosphocarrier_protein_HPrSIG16	ptsH__ptsH__MF00378__phosphocarrier_protein_HPr	SIG16	-20.82
tdk__tdk__MF00381__thymidine_kinaseSIG16	tdk__tdk__MF00381__thymidine_kinase	SIG16	-15.41
MF00383__MF00383__sugar_ABC_transporter_permease_proteinSIG16	MF00383__MF00383__sugar_ABC_transporter_permease_protein	SIG16	-19.7
MF00386__MF00386__sugar_ABC_transporter_ATP-binding_proteinSIG16	MF00386__MF00386__sugar_ABC_transporter_ATP-binding_protein	SIG16	-19.6
xylF__xylF__MF00388__ABC_transporter_xylose-binding_lipoproteinSIG16	xylF__xylF__MF00388__ABC_transporter_xylose-binding_lipoprotein	SIG16	-19.1
MF00390__MF00390__conserved_hypothetical_proteinSIG16	MF00390__MF00390__conserved_hypothetical_protein	SIG16	-16.42
MF00392__MF00392__conserved_hypothetical_proteinSIG16	MF00392__MF00392__conserved_hypothetical_protein	SIG16	-17.4
MF01459__MF01459__hypothetical_proteinSIG16	MF01459__MF01459__hypothetical_protein	SIG16	-13.03
pgm__pgm__MF00394__phosphoglycerate_mutaseSIG16	pgm__pgm__MF00394__phosphoglycerate_mutase	SIG16	-13.59
MF00396__MF00396__conserved_hypothetical_proteinSIG16	MF00396__MF00396__conserved_hypothetical_protein	SIG16	-17.3
rnhB__rnhB__MF00398__ribonuclease_HIISIG16	rnhB__rnhB__MF00398__ribonuclease_HII	SIG16	-18.1
MF00401__MF00401__putative_ATP_binding_proteinSIG16	MF00401__MF00401__putative_ATP_binding_protein	SIG16	-21
MF00402__MF00402__ATP_binding_protein_[fragment]SIG16	MF00402__MF00402__ATP_binding_protein_[fragment]	SIG16	-16.2
MF01330__MF01330__PTS_system_glucose-specific_enzyme_IIB_componentSIG16	MF01330__MF01330__PTS_system_glucose-specific_enzyme_IIB_component	SIG16	-14.26
MF01365__MF01365__hypothetical_proteinSIG16	MF01365__MF01365__hypothetical_protein	SIG16	-13.66
MF01364__MF01364__hypothetical_proteinSIG16	MF01364__MF01364__hypothetical_protein	SIG16	-15.4
nusA__nusA__MF00410__N-utilization_substance_protein_ASIG16	nusA__nusA__MF00410__N-utilization_substance_protein_A	SIG16	-17.1
infB__infB__MF00413__translation_initiation_factor_IF-2SIG16	infB__infB__MF00413__translation_initiation_factor_IF-2	SIG16	-19.06
dnaE__dnaE__MF00415__DNA_polymerase_III_alpha_subunitSIG16	dnaE__dnaE__MF00415__DNA_polymerase_III_alpha_subunit	SIG16	-13.65
MF00417__MF00417__5'-3'_exonucleaseSIG16	MF00417__MF00417__5'-3'_exonuclease	SIG16	-17.9
mnuA__mnuA__MF00420__membrane_nuclease%2C_lipoproteinSIG16	mnuA__mnuA__MF00420__membrane_nuclease%2C_lipoprotein	SIG16	-18.3
MF00423__MF00423__conserved_hypothetical_proteinSIG16	MF00423__MF00423__conserved_hypothetical_protein	SIG16	-16
fpg__fpg__MF00424__foramidopyrimidine_DNA_gycosylaseSIG16	fpg__fpg__MF00424__foramidopyrimidine_DNA_gycosylase	SIG16	-18.03
rpiB__rpiB__MF01341__ribose-5-phosphate_isomerase_BSIG16	rpiB__rpiB__MF01341__ribose-5-phosphate_isomerase_B	SIG16	-18.6
rpsD__rpsD__MF00426__30S_ribosomal_protein_S4SIG16	rpsD__rpsD__MF00426__30S_ribosomal_protein_S4	SIG16	-21.9
nagB__nagB__MF00427__glucosamine-6-phosphate_isomeraseSIG16	nagB__nagB__MF00427__glucosamine-6-phosphate_isomerase	SIG16	-15.6
MF00429__MF00429__PTS_system%2C_N-acetylglucosamine-specific_II_ABC_c_omponentSIG16	MF00429__MF00429__PTS_system%2C_N-acetylglucosamine-specific_II_ABC_c_omponent	SIG16	-13.3
fba-1__fba-1__MF00430__fructose-bisphosphate_aldolaseSIG16	fba-1__fba-1__MF00430__fructose-bisphosphate_aldolase	SIG16	-22.2
MF01329__MF01329__conserved_hypothetical_proteinSIG16	MF01329__MF01329__conserved_hypothetical_protein	SIG16	-21.19
pdhD2__pdhD2__MF00432__dihydrolipoamide_dehydrogenaseSIG16	pdhD2__pdhD2__MF00432__dihydrolipoamide_dehydrogenase	SIG16	-16.8
MF00433__MF00433__conserved_hypothetical_proteinSIG16	MF00433__MF00433__conserved_hypothetical_protein	SIG16	-24.5
MF01458__MF01458__hypothetical_proteinSIG16	MF01458__MF01458__hypothetical_protein	SIG16	-15.6
MF00871__MF00871__prolipoprotein_P65SIG16	MF00871__MF00871__prolipoprotein_P65	SIG16	-17.3
rplM__rplM__MF00888__50S_ribosomal_protein_L13SIG16	rplM__rplM__MF00888__50S_ribosomal_protein_L13	SIG16	-13.37
rpsI__rpsI__MF01328__30S_ribosomal_protein_S9SIG16	rpsI__rpsI__MF01328__30S_ribosomal_protein_S9	SIG16	-22.8
uvrB__uvrB__MF00899__excinuclease_ABC_subunit_BSIG16	uvrB__uvrB__MF00899__excinuclease_ABC_subunit_B	SIG16	-14.5
MF00909__MF00909__conserved_hypothetical_proteinSIG16	MF00909__MF00909__conserved_hypothetical_protein	SIG16	-18
rplI__rplI__MF01347__50S_ribosomal_protein_L9SIG16	rplI__rplI__MF01347__50S_ribosomal_protein_L9	SIG16	-13.42
dnaB__dnaB__MF00914__replicative_DNA_helicaseSIG16	dnaB__dnaB__MF00914__replicative_DNA_helicase	SIG16	-16.2
MF00917__MF00917__hemolysin_CSIG16	MF00917__MF00917__hemolysin_C	SIG16	-17.27
cysS__cysS__MF00922__cysteinyl-tRNA_synthetaseSIG16	cysS__cysS__MF00922__cysteinyl-tRNA_synthetase	SIG16	-13.1
MF00924__MF00924__tRNA/rRNA_methyltransferaseSIG16	MF00924__MF00924__tRNA/rRNA_methyltransferase	SIG16	-17
MF00925__MF00925__hypothetical_proteinSIG16	MF00925__MF00925__hypothetical_protein	SIG16	-20.1
nusG__nusG__MF00929__transcription_antitermination_proteinSIG16	nusG__nusG__MF00929__transcription_antitermination_protein	SIG16	-17.17
gcp__gcp__MF00934__O-sialoglycoprotein_endopeptidaseSIG16	gcp__gcp__MF00934__O-sialoglycoprotein_endopeptidase	SIG16	-13.56
MF00936__MF00936__conserved_hypothetical_proteinSIG16	MF00936__MF00936__conserved_hypothetical_protein	SIG16	-17.66
MF00943__MF00943__conserved_hypothetical_proteinSIG16	MF00943__MF00943__conserved_hypothetical_protein	SIG16	-15.7
MF00947__MF00947__5'-nucleotidase_precursorSIG16	MF00947__MF00947__5'-nucleotidase_precursor	SIG16	-15.1
MF00949__MF00949__conserved_hypothetical_proteinSIG16	MF00949__MF00949__conserved_hypothetical_protein	SIG16	-16.46
MF00951__MF00951__putative_ABC_transporter_ATP-binding_-_Pr2-like_p_roteinSIG16	MF00951__MF00951__putative_ABC_transporter_ATP-binding_-_Pr2-like_p_rotein	SIG16	-19.71
rluC__rluC__MF00957__ribosomal_large_subunit_pseudouridine_synthase_CSIG18	rluC__rluC__MF00957__ribosomal_large_subunit_pseudouridine_synthase_C	SIG18	-21.1
fba__fba__MF00958__fructose-bisphosphate_aldolaseSIG18	fba__fba__MF00958__fructose-bisphosphate_aldolase	SIG18	-14.96
argS__argS__MF00961__arginyl-tRNA_synthetaseSIG18	argS__argS__MF00961__arginyl-tRNA_synthetase	SIG18	-15.4
grpE__grpE__MF00967__heat_shock_proteinSIG18	grpE__grpE__MF00967__heat_shock_protein	SIG18	-18.35
hrcA__hrcA__MF00969__heat-inducible_transcription_repressorSIG18	hrcA__hrcA__MF00969__heat-inducible_transcription_repressor	SIG18	-16.2
[truncated: 4,552 more rows]

## Sheet: sense_RNAplex_cutoff13
	target	small RNA	Energy kcal/mol
rluC__rluC__MF00957__ribosomal_large_subunit_pseudouridine_synthase_CSIG10	rluC__rluC__MF00957__ribosomal_large_subunit_pseudouridine_synthase_C	SIG10	-15.6
fba__fba__MF00958__fructose-bisphosphate_aldolaseSIG10	fba__fba__MF00958__fructose-bisphosphate_aldolase	SIG10	-22.34
argS__argS__MF00961__arginyl-tRNA_synthetaseSIG10	argS__argS__MF00961__arginyl-tRNA_synthetase	SIG10	-17.65
grpE__grpE__MF00967__heat_shock_proteinSIG10	grpE__grpE__MF00967__heat_shock_protein	SIG10	-21.4
hrcA__hrcA__MF00969__heat-inducible_transcription_repressorSIG10	hrcA__hrcA__MF00969__heat-inducible_transcription_repressor	SIG10	-18.6
MF00975__MF00975__DHH_family_phosphoesteraseSIG10	MF00975__MF00975__DHH_family_phosphoesterase	SIG10	-19.6
MF00977__MF00977__putative_MgpA_like-protein_[fragment]SIG10	MF00977__MF00977__putative_MgpA_like-protein_[fragment]	SIG10	-17.4
MF00978__MF00978__putative_MgpA-like_proteinSIG10	MF00978__MF00978__putative_MgpA-like_protein	SIG10	-17.4
MF01331__MF01331__conserved_hypothetical_proteinSIG10	MF01331__MF01331__conserved_hypothetical_protein	SIG10	-22.8
dnaA__dnaA__MF00989__chromosomal_replication_initiator_proteinSIG10	dnaA__dnaA__MF00989__chromosomal_replication_initiator_protein	SIG10	-14.37
rpmH__rpmH__MF01475__50S_ribosomal_protein_L34SIG10	rpmH__rpmH__MF01475__50S_ribosomal_protein_L34	SIG10	-17.2
MF00995__MF00995__conserved_hypothetical_proteinSIG10	MF00995__MF00995__conserved_hypothetical_protein	SIG10	-21.5
MF01004__MF01004__hypothetical_proteinSIG10	MF01004__MF01004__hypothetical_protein	SIG10	-16.3
greA__greA__MF01011__transcription_elongation_factorSIG10	greA__greA__MF01011__transcription_elongation_factor	SIG10	-18.7
MF01015__MF01015__hypothetical_proteinSIG10	MF01015__MF01015__hypothetical_protein	SIG10	-15.6
MF01015.r01__Parent=MF01015__23S_ribosomal_RNASIG10	MF01015.r01__Parent=MF01015__23S_ribosomal_RNA	SIG10	-20.37
MF01015.r02__Parent=MF01015__23S_ribosomal_RNASIG10	MF01015.r02__Parent=MF01015__23S_ribosomal_RNA	SIG10	-19.4
MF01044__MF01044__ABC_transporter_ATP-binding_-_Pr1SIG10	MF01044__MF01044__ABC_transporter_ATP-binding_-_Pr1	SIG10	-16.7
MF01047__MF01047__hypothetical_proteinSIG10	MF01047__MF01047__hypothetical_protein	SIG10	-16.77
MF01050__MF01050__putative_adhesin_like-protein_P146SIG10	MF01050__MF01050__putative_adhesin_like-protein_P146	SIG10	-24.4
MF01055__MF01055__conserved_hypothetical_proteinSIG10	MF01055__MF01055__conserved_hypothetical_protein	SIG10	-18.7
MF01064__MF01064__conserved_hypothetical_proteinSIG10	MF01064__MF01064__conserved_hypothetical_protein	SIG10	-19.17
pepP__pepP__MF01067__XAA-PRO_aminopeptidaseSIG10	pepP__pepP__MF01067__XAA-PRO_aminopeptidase	SIG10	-13.4
rpmG1__rpmG1__MF01470__50S_ribosomal_protein_L33SIG10	rpmG1__rpmG1__MF01470__50S_ribosomal_protein_L33	SIG10	-24.4
MF01410__MF01410__hypothetical_proteinSIG10	MF01410__MF01410__hypothetical_protein	SIG10	-22.8
MF01072__MF01072__ABC_transporter_ATP-binding_proteinSIG10	MF01072__MF01072__ABC_transporter_ATP-binding_protein	SIG10	-16.2
MF01074__MF01074__conserved_hypothetical_proteinSIG10	MF01074__MF01074__conserved_hypothetical_protein	SIG10	-15
MF01076__MF01076__conserved_hypothetical_proteinSIG10	MF01076__MF01076__conserved_hypothetical_protein	SIG10	-14
MF01077__MF01077__conserved_hypothetical_proteinSIG10	MF01077__MF01077__conserved_hypothetical_protein	SIG10	-16.44
MF01338__MF01338__conserved_hypothetical_proteinSIG10	MF01338__MF01338__conserved_hypothetical_protein	SIG10	-26.14
gatC__gatC__MF01363__Asp-tRNAAsn/Glu-tRNAGln_amidotransferase_C_subuni_tSIG10	gatC__gatC__MF01363__Asp-tRNAAsn/Glu-tRNAGln_amidotransferase_C_subuni_t	SIG10	-18.1
gatA__gatA__MF00797__glutamyl-tRNA_amidotransferase_subunit_ASIG10	gatA__gatA__MF00797__glutamyl-tRNA_amidotransferase_subunit_A	SIG10	-14
gatB__gatB__MF00809__glutamyl-tRNA_amidotransferase_subunit_BSIG10	gatB__gatB__MF00809__glutamyl-tRNA_amidotransferase_subunit_B	SIG10	-13.9
MF01445__MF01445__hypothetical_proteinSIG10	MF01445__MF01445__hypothetical_protein	SIG10	-17.9
MF00813__MF00813__conserved_hypothetical_proteinSIG10	MF00813__MF00813__conserved_hypothetical_protein	SIG10	-15.5
MF00815__MF00815__conserved_hypothetical_proteinSIG10	MF00815__MF00815__conserved_hypothetical_protein	SIG10	-14.7
MF01444__MF01444__conserved_hypothetical_proteinSIG10	MF01444__MF01444__conserved_hypothetical_protein	SIG10	-23.2
lsp__lsp__MF00818__lipoprotein_signal_peptidaseSIG10	lsp__lsp__MF00818__lipoprotein_signal_peptidase	SIG10	-13.7
parE__parE__MF00826__topoisomerase_IV_subunit_BSIG10	parE__parE__MF00826__topoisomerase_IV_subunit_B	SIG10	-17.5
gap__gap__MF00829__glyceraldehyde_3-phosphate_dehydrogenaseSIG10	gap__gap__MF00829__glyceraldehyde_3-phosphate_dehydrogenase	SIG10	-15.4
MF00832__MF00832__hypothetical_proteinSIG10	MF00832__MF00832__hypothetical_protein	SIG10	-14.1
cls__cls__MF01110__cardiolipin_synthetaseSIG10	cls__cls__MF01110__cardiolipin_synthetase	SIG10	-21.76
recA__recA__MF01113__recombination_proteinSIG10	recA__recA__MF01113__recombination_protein	SIG10	-24.24
obg__obg__MF01119__GTP-binding_protein_ObgSIG10	obg__obg__MF01119__GTP-binding_protein_Obg	SIG10	-31.9
MF01120__MF01120__hypothetical_proteinSIG10	MF01120__MF01120__hypothetical_protein	SIG10	-22.02
dinP__dinP__MF01121__DNA_polymerase_IVSIG10	dinP__dinP__MF01121__DNA_polymerase_IV	SIG10	-19.5
MF01378__MF01378__hypothetical_proteinSIG10	MF01378__MF01378__hypothetical_protein	SIG10	-17.73
atpB__atpB__MF01122__ATP_synthase_A_chainSIG10	atpB__atpB__MF01122__ATP_synthase_A_chain	SIG10	-15.22
atpE__atpE__MF01464__F0F1_ATP_synthase_subunit_CSIG10	atpE__atpE__MF01464__F0F1_ATP_synthase_subunit_C	SIG10	-28.1
atpF__atpF__MF01126__ATP_synthase_subunit_BSIG10	atpF__atpF__MF01126__ATP_synthase_subunit_B	SIG10	-14.8
atpA-1__atpA-1__MF01130__ATP_synthase_alpha_chainSIG10	atpA-1__atpA-1__MF01130__ATP_synthase_alpha_chain	SIG10	-22.84
atpG__atpG__MF01131__ATP_synthase_gamma_chainSIG10	atpG__atpG__MF01131__ATP_synthase_gamma_chain	SIG10	-18.7
recU__recU__MF01345__Holliday_junction-specific_endonucleaseSIG10	recU__recU__MF01345__Holliday_junction-specific_endonuclease	SIG10	-16.9
rpsB__rpsB__MF01138__30S_ribosomal_protein_S2SIG10	rpsB__rpsB__MF01138__30S_ribosomal_protein_S2	SIG10	-18.71
tsf__tsf__MF01140__elongation_factor_TsSIG10	tsf__tsf__MF01140__elongation_factor_Ts	SIG10	-22.7
ffh__ffh__MF01141__signal_recognition_particle_proteinSIG10	ffh__ffh__MF01141__signal_recognition_particle_protein	SIG10	-14
glyS__glyS__MF01142__glycyl-tRNA_synthetaseSIG10	glyS__glyS__MF01142__glycyl-tRNA_synthetase	SIG10	-13.45
dnaG__dnaG__MF01144__DNA_primaseSIG10	dnaG__dnaG__MF01144__DNA_primase	SIG10	-19.02
rpoD__rpoD__MF01147__DNA-directed_RNA_polymerase_sigma_factorSIG10	rpoD__rpoD__MF01147__DNA-directed_RNA_polymerase_sigma_factor	SIG10	-17.9
MF01148__MF01148__conserved_hypothetical_proteinSIG10	MF01148__MF01148__conserved_hypothetical_protein	SIG10	-17.39
nfo__nfo__MF01150__endonuclease_IVSIG10	nfo__nfo__MF01150__endonuclease_IV	SIG10	-14.3
tyrS__tyrS__MF01153__tyrosyl_tRNA_synthetaseSIG10	tyrS__tyrS__MF01153__tyrosyl_tRNA_synthetase	SIG10	-17.8
MF01154__MF01154__conserved_hypothetical_proteinSIG10	MF01154__MF01154__conserved_hypothetical_protein	SIG10	-13.06
MF01163__MF01163__conserved_hypothetical_proteinSIG10	MF01163__MF01163__conserved_hypothetical_protein	SIG10	-18.4
dnaK__dnaK__MF01167__chaperone_protein_dnaK_-_heat_shock_protein_70SIG10	dnaK__dnaK__MF01167__chaperone_protein_dnaK_-_heat_shock_protein_70	SIG10	-15.92
dnaJ__dnaJ__MF01169__heat_shock_protein_DnaJSIG10	dnaJ__dnaJ__MF01169__heat_shock_protein_DnaJ	SIG10	-18.1
cmk__cmk__MF01174__cytidylate_kinaseSIG10	cmk__cmk__MF01174__cytidylate_kinase	SIG10	-13.51
engA__engA__MF01175__GTP-binding_protein_EngASIG10	engA__engA__MF01175__GTP-binding_protein_EngA	SIG10	-20.8
MF01380__MF01380__hypothetical_proteinSIG10	MF01380__MF01380__hypothetical_protein	SIG10	-20.3
lepA__lepA__MF01176__GTP-binding_protein_LepASIG10	lepA__lepA__MF01176__GTP-binding_protein_LepA	SIG10	-21.26
rpsG__rpsG__MF01180__30S_ribosomal_protein_S7SIG10	rpsG__rpsG__MF01180__30S_ribosomal_protein_S7	SIG10	-17.83
MF01193__MF01193__amino_acid_permeaseSIG10	MF01193__MF01193__amino_acid_permease	SIG10	-28
nox__nox__MF01194__NADH_oxidaseSIG10	nox__nox__MF01194__NADH_oxidase	SIG10	-15.7
deoA__deoA__MF01196__thymidine_phosphorylaseSIG10	deoA__deoA__MF01196__thymidine_phosphorylase	SIG10	-19.8
deoD__deoD__MF01198__purine-nucleoside_phosphorylaseSIG10	deoD__deoD__MF01198__purine-nucleoside_phosphorylase	SIG10	-19.39
MF01465__MF01465__hypothetical_proteinSIG10	MF01465__MF01465__hypothetical_protein	SIG10	-19
MF01266__MF01266__GTP-binding_proteinSIG10	MF01266__MF01266__GTP-binding_protein	SIG10	-14.6
pfkA__pfkA__MF00466__6-phosphofructokinaseSIG10	pfkA__pfkA__MF00466__6-phosphofructokinase	SIG10	-17.54
gyrB__gyrB__MF00468__DNA_gyrase_subunit_BSIG10	gyrB__gyrB__MF00468__DNA_gyrase_subunit_B	SIG10	-21.9
MF01418__MF01418__hypothetical_proteinSIG10	MF01418__MF01418__hypothetical_protein	SIG10	-14.5
rpsO__rpsO__MF01417__30S_ribosomal_protein_S15SIG10	rpsO__rpsO__MF01417__30S_ribosomal_protein_S15	SIG10	-13.75
tpiA__tpiA__MF00476__triosephosphate_isomeraseSIG10	tpiA__tpiA__MF00476__triosephosphate_isomerase	SIG10	-14.4
MF00483__MF00483__hypothetical_proteinSIG10	MF00483__MF00483__hypothetical_protein	SIG10	-13.39
clpB__clpB__MF00479__ATP-dependent_protease_binding_proteinSIG10	clpB__clpB__MF00479__ATP-dependent_protease_binding_protein	SIG10	-24.2
MF00492__MF00492__outer_membrane_protein_-_P95SIG10	MF00492__MF00492__outer_membrane_protein_-_P95	SIG10	-13.8
trxB__trxB__MF00495__thioredoxin_reductaseSIG10	trxB__trxB__MF00495__thioredoxin_reductase	SIG10	-29.1
tpx__tpx__MF01362__thiol_peroxidaseSIG10	tpx__tpx__MF01362__thiol_peroxidase	SIG10	-16.2
MF01350__MF01350__conserved_hypothetical_proteinSIG10	MF01350__MF01350__conserved_hypothetical_protein	SIG10	-14.7
MF00500__MF00500__conserved_hypothetical_proteinSIG10	MF00500__MF00500__conserved_hypothetical_protein	SIG10	-13.8
MF01383__MF01383__hypothetical_proteinSIG10	MF01383__MF01383__hypothetical_protein	SIG10	-14.2
MF00502__MF00502__conserved_hypothetical_proteinSIG10	MF00502__MF00502__conserved_hypothetical_protein	SIG10	-14.45
uvrA__uvrA__MF00504__excinuclease_ABC_subunit_ASIG10	uvrA__uvrA__MF00504__excinuclease_ABC_subunit_A	SIG10	-15.6
tufA__tufA__MF00524__elongation_factor_EF-TuSIG10	tufA__tufA__MF00524__elongation_factor_EF-Tu	SIG10	-18.7
lon__lon__MF00525__heat_shock_ATP-dependent_proteaseSIG10	lon__lon__MF00525__heat_shock_ATP-dependent_protease	SIG10	-15.16
MF00526__MF00526__conserved_hypothetical_proteinSIG10	MF00526__MF00526__conserved_hypothetical_protein	SIG10	-23.1
upp__upp__MF00527__uracil_phosphoribosyltransferaseSIG10	upp__upp__MF00527__uracil_phosphoribosyltransferase	SIG10	-20.2
MF01356__MF01356__conserved_hypothetical_proteinSIG10	MF01356__MF01356__conserved_hypothetical_protein	SIG10	-16.2
polC__polC__MF00533__DNA_polymerase_III_alpha_subunitSIG10	polC__polC__MF00533__DNA_polymerase_III_alpha_subunit	SIG10	-15.2
polC__polC__MF00536__DNA_polymerase_III%2C_alpha_chainSIG10	polC__polC__MF00536__DNA_polymerase_III%2C_alpha_chain	SIG10	-14.82
MF00538__MF00538__phosphatidate_cytidylyltransferase_synthaseSIG10	MF00538__MF00538__phosphatidate_cytidylyltransferase_synthase	SIG10	-13.3
frr__frr__MF00541__ribosome_recycling_factorSIG10	frr__frr__MF00541__ribosome_recycling_factor	SIG10	-21.27
pyrH__pyrH__MF00542__uridylate_kinaseSIG10	pyrH__pyrH__MF00542__uridylate_kinase	SIG10	-14.8
MF00544__MF00544__hypothetical_proteinSIG10	MF00544__MF00544__hypothetical_protein	SIG10	-21.1
MF01354__MF01354__conserved_hypothetical_proteinSIG10	MF01354__MF01354__conserved_hypothetical_protein	SIG10	-22.92
MF00551__MF00551__conserved_hypothetical_proteinSIG10	MF00551__MF00551__conserved_hypothetical_protein	SIG10	-13.02
potC__potC__MF00553__spermidine/putrescine_ABC_transporter_permease_pr_oteinSIG10	potC__potC__MF00553__spermidine/putrescine_ABC_transporter_permease_pr_otein	SIG10	-13.3
potB__potB__MF00556__spermidine/putrescine_ABC_transporter_permease_pr_oteinSIG10	potB__potB__MF00556__spermidine/putrescine_ABC_transporter_permease_pr_otein	SIG10	-13
MF00561__MF00561__hypothetical_proteinSIG10	MF00561__MF00561__hypothetical_protein	SIG10	-20.7
ktrA__ktrA__MF00564__potassium_uptake_proteinSIG10	ktrA__ktrA__MF00564__potassium_uptake_protein	SIG10	-16.1
ktrB__ktrB__MF00566__potassium_uptake_proteinSIG10	ktrB__ktrB__MF00566__potassium_uptake_protein	SIG10	-27.5
MF00568__MF00568__conserved_hypothetical_proteinSIG10	MF00568__MF00568__conserved_hypothetical_protein	SIG10	-14
MF00571__MF00571__hypothetical_proteinSIG10	MF00571__MF00571__hypothetical_protein	SIG10	-15.7
MF00577__MF00577__conserved_hypothetical_proteinSIG10	MF00577__MF00577__conserved_hypothetical_protein	SIG10	-16.6
MF00579__MF00579__conserved_hypothetical_proteinSIG10	MF00579__MF00579__conserved_hypothetical_protein	SIG10	-21.06
pdhB__pdhB__MF00582__pyruvate_dehydrogenaseSIG10	pdhB__pdhB__MF00582__pyruvate_dehydrogenase	SIG10	-30.9
pdhA__pdhA__MF00585__pyruvate_dehydrogenase_E1-alpha_subunitSIG10	pdhA__pdhA__MF00585__pyruvate_dehydrogenase_E1-alpha_subunit	SIG10	-24.9
MF00595__MF00595__hypothetical_proteinSIG10	MF00595__MF00595__hypothetical_protein	SIG10	-13.15
MF00071__MF00071__hypothetical_proteinSIG10	MF00071__MF00071__hypothetical_protein	SIG10	-15.4
MF01327__MF01327__hypothetical_proteinSIG10	MF01327__MF01327__hypothetical_protein	SIG10	-16.3
pgsA__pgsA__MF00073__CDP-diacylglycerol--glycerol-3-phosphate_3-phosph_atidyltransferaseSIG10	pgsA__pgsA__MF00073__CDP-diacylglycerol--glycerol-3-phosphate_3-phosph_atidyltransferase	SIG10	-25.8
MF00075__MF00075__hypothetical_proteinSIG10	MF00075__MF00075__hypothetical_protein	SIG10	-15.4
topA__topA__MF00079__DNA_topoisomerase_ISIG10	topA__topA__MF00079__DNA_topoisomerase_I	SIG10	-15.3
rplS__rplS__MF01442__50S_ribosomal_protein_L19SIG10	rplS__rplS__MF01442__50S_ribosomal_protein_L19	SIG10	-13.34
trmD__trmD__MF00080__tRNA_(guanine-N1)-methyltransferaseSIG10	trmD__trmD__MF00080__tRNA_(guanine-N1)-methyltransferase	SIG10	-19.69
MF00082__MF00082__conserved_hypothetical_proteinSIG10	MF00082__MF00082__conserved_hypothetical_protein	SIG10	-16.4
ruvA__ruvA__MF00090__holliday_junction_DNA_helicase_RuvASIG10	ruvA__ruvA__MF00090__holliday_junction_DNA_helicase_RuvA	SIG10	-14.3
MF00095__MF00095__hypothetical_proteinSIG10	MF00095__MF00095__hypothetical_protein	SIG10	-25.9
MF01443__MF01443__hypothetical_proteinSIG10	MF01443__MF01443__hypothetical_protein	SIG10	-19.6
nrdI__nrdI__MF01367__ribonucleotide_reductase_stimulatory_proteinSIG10	nrdI__nrdI__MF01367__ribonucleotide_reductase_stimulatory_protein	SIG10	-14.1
nrdE__nrdE__MF00116__ribonucleoside-diphosphate_reductase_alpha_chainSIG10	nrdE__nrdE__MF00116__ribonucleoside-diphosphate_reductase_alpha_chain	SIG10	-14.51
rplT__rplT__MF00117__50S_ribosomal_protein_L20SIG10	rplT__rplT__MF00117__50S_ribosomal_protein_L20	SIG10	-15.2
rpmI__rpmI__MF01333__50S_ribosomal_protein_L35SIG10	rpmI__rpmI__MF01333__50S_ribosomal_protein_L35	SIG10	-18.42
infC__infC__MF00118__translation_initiation_factor_IF-3_[fragment]SIG10	infC__infC__MF00118__translation_initiation_factor_IF-3_[fragment]	SIG10	-23.3
infC__infC__MF01334__translation_initiation_factor_IF-3_[fragment]SIG10	infC__infC__MF01334__translation_initiation_factor_IF-3_[fragment]	SIG10	-18.9
pyk__pyk__MF00119__pyruvate_kinaseSIG10	pyk__pyk__MF00119__pyruvate_kinase	SIG10	-23.6
MF00121__MF00121__conserved_hypothetical_proteinSIG10	MF00121__MF00121__conserved_hypothetical_protein	SIG10	-14.6
MF00122__MF00122__hypothetical_proteinSIG10	MF00122__MF00122__hypothetical_protein	SIG10	-13.21
ung__ung__MF00126__uracil-dna_glycosylaseSIG10	ung__ung__MF00126__uracil-dna_glycosylase	SIG10	-15.19
rplU__rplU__MF00129__50S_ribosomal_protein_L21SIG10	rplU__rplU__MF00129__50S_ribosomal_protein_L21	SIG10	-20.7
rpmA__rpmA__MF00130__50S_ribosomal_protein_L27SIG10	rpmA__rpmA__MF00130__50S_ribosomal_protein_L27	SIG10	-22.2
MF00132__MF00132__hypothetical_proteinSIG10	MF00132__MF00132__hypothetical_protein	SIG10	-15.5
MF00133__MF00133__hexosephosphate_transport_proteinSIG10	MF00133__MF00133__hexosephosphate_transport_protein	SIG10	-20
ldh__ldh__MF00136__L-lactate_dehydrogenaseSIG10	ldh__ldh__MF00136__L-lactate_dehydrogenase	SIG10	-13.1
gltX__gltX__MF00152__glutamyl-tRNA_synthetaseSIG10	gltX__gltX__MF00152__glutamyl-tRNA_synthetase	SIG10	-18.9
MF01370__MF01370__hypothetical_proteinSIG10	MF01370__MF01370__hypothetical_protein	SIG10	-19.8
MF01369__MF01369__hypothetical_proteinSIG10	MF01369__MF01369__hypothetical_protein	SIG10	-17.31
MF00155__MF00155__putative_tRNA/rRNA_methyltransferaseSIG10	MF00155__MF00155__putative_tRNA/rRNA_methyltransferase	SIG10	-15
MF00162__MF00162__chromate_transport_proteinSIG10	MF00162__MF00162__chromate_transport_protein	SIG10	-23.8
MF00164__MF00164__chromate_transport_proteinSIG10	MF00164__MF00164__chromate_transport_protein	SIG10	-15.5
MF00170__MF00170__conserved_hypothetical_proteinSIG10	MF00170__MF00170__conserved_hypothetical_protein	SIG10	-13.09
tig__tig__MF00172__trigger_factorSIG10	tig__tig__MF00172__trigger_factor	SIG10	-17.51
MF00177__MF00177__GTPase_engCSIG10	MF00177__MF00177__GTPase_engC	SIG10	-19.2
gmk__gmk__MF00178__guanylate_kinaseSIG10	gmk__gmk__MF00178__guanylate_kinase	SIG10	-20.27
MF00185__MF00185__DNA_methylaseSIG10	MF00185__MF00185__DNA_methylase	SIG10	-19.8
MF00187__MF00187__conserved_hypothetical_proteinSIG10	MF00187__MF00187__conserved_hypothetical_protein	SIG10	-14.04
MF01375__MF01375__conserved_hypothetical_proteinSIG10	MF01375__MF01375__conserved_hypothetical_protein	SIG10	-13.47
MF01373__MF01373__hypothetical_proteinSIG10	MF01373__MF01373__hypothetical_protein	SIG10	-14.4
MF00190__MF00190__ABC_transporter_ATP-binding_and_permease_proteinSIG10	MF00190__MF00190__ABC_transporter_ATP-binding_and_permease_protein	SIG10	-18.15
deoB__deoB__MF00193__phosphopentomutaseSIG10	deoB__deoB__MF00193__phosphopentomutase	SIG10	-15
nifS__nifS__MF00198__nitrogen_fixation_proteinSIG10	nifS__nifS__MF00198__nitrogen_fixation_protein	SIG10	-15.96
rluB__rluB__MF00203__ribosomal_large_subunit_pseudouridine_synthase_BSIG10	rluB__rluB__MF00203__ribosomal_large_subunit_pseudouridine_synthase_B	SIG10	-16.5
rpoA__rpoA__MF00207__DNA-directed_RNA_polymerase_alpha_subunitSIG10	rpoA__rpoA__MF00207__DNA-directed_RNA_polymerase_alpha_subunit	SIG10	-17.52
rpsK__rpsK__MF00209__30S_ribosomal_protein_S11SIG10	rpsK__rpsK__MF00209__30S_ribosomal_protein_S11	SIG10	-24.3
rpmJ__rpmJ__MF01474__50S_ribosomal_protein_L36SIG10	rpmJ__rpmJ__MF01474__50S_ribosomal_protein_L36	SIG10	-23.3
infA__infA__MF01389__translation_initiation_factor_IF-1SIG10	infA__infA__MF01389__translation_initiation_factor_IF-1	SIG10	-15
map__map__MF00210__methionine_aminopeptidaseSIG10	map__map__MF00210__methionine_aminopeptidase	SIG10	-21.6
adk__adk__MF00213__adenylate_kinaseSIG10	adk__adk__MF00213__adenylate_kinase	SIG10	-16.01
secY__secY__MF00215__preprotein_translocase_SecY_subunitSIG10	secY__secY__MF00215__preprotein_translocase_SecY_subunit	SIG10	-21.3
rpl1__rpl1__MF01469__50S_ribosomal_protein_L15SIG10	rpl1__rpl1__MF01469__50S_ribosomal_protein_L15	SIG10	-21.2
rplR__rplR__MF00219__50S_ribosomal_protein_L18SIG10	rplR__rplR__MF00219__50S_ribosomal_protein_L18	SIG10	-22.34
rplF__rplF__MF00220__50S_ribosomal_protein_L6SIG10	rplF__rplF__MF00220__50S_ribosomal_protein_L6	SIG10	-19.3
rpsH__rpsH__MF01471__30s_ribosomal_protein_S8SIG10	rpsH__rpsH__MF01471__30s_ribosomal_protein_S8	SIG10	-16
rpsN__rpsN__MF01472__30S_ribosomal_protein_S14SIG10	rpsN__rpsN__MF01472__30S_ribosomal_protein_S14	SIG10	-18.7
rplE__rplE__MF00221__50S_ribosomal_protein_L5SIG10	rplE__rplE__MF00221__50S_ribosomal_protein_L5	SIG10	-16.6
rplX__rplX__MF01343__50S_ribosomal_protein_L24SIG10	rplX__rplX__MF01343__50S_ribosomal_protein_L24	SIG10	-14.72
rplN__rplN__MF01342__50S_ribosomal_protein_L14SIG10	rplN__rplN__MF01342__50S_ribosomal_protein_L14	SIG10	-19.11
rpsQ__rpsQ__MF01393__30S_ribosomal_protein_S17SIG10	rpsQ__rpsQ__MF01393__30S_ribosomal_protein_S17	SIG10	-20
rpmC__rpmC__MF01394__50S_ribosomal_protein_L29SIG10	rpmC__rpmC__MF01394__50S_ribosomal_protein_L29	SIG10	-27.8
rplP__rplP__MF00223__50S_ribosomal_protein_L16SIG10	rplP__rplP__MF00223__50S_ribosomal_protein_L16	SIG10	-27
rpsC__rpsC__MF00225__30S_ribosomal_protein_S3SIG10	rpsC__rpsC__MF00225__30S_ribosomal_protein_S3	SIG10	-28.5
rplV__rplV__MF00233__50S_ribosomal_protein_L22SIG10	rplV__rplV__MF00233__50S_ribosomal_protein_L22	SIG10	-16.2
rpsS__rpsS__MF01396__30S_ribosomal_protein_S19SIG10	rpsS__rpsS__MF01396__30S_ribosomal_protein_S19	SIG10	-16.4
rplB__rplB__MF00235__50S_ribosomal_protein_L2SIG10	rplB__rplB__MF00235__50S_ribosomal_protein_L2	SIG10	-20.2
rplW__rplW__MF01340__50S_ribosomal_protein_L23SIG10	rplW__rplW__MF01340__50S_ribosomal_protein_L23	SIG10	-17.8
rplC__rplC__MF00245__50S_ribosomal_protein_L3SIG10	rplC__rplC__MF00245__50S_ribosomal_protein_L3	SIG10	-18.8
MF00249__MF00249__26.3_kDa_protein_in_cilium_adhesin_operonSIG10	MF00249__MF00249__26.3_kDa_protein_in_cilium_adhesin_operon	SIG10	-14
alaS__alaS__MF00251__alanyl-tRNA_synthetaseSIG10	alaS__alaS__MF00251__alanyl-tRNA_synthetase	SIG10	-18.8
MF01401__MF01401__putative_holliday_junction_resolvaseSIG10	MF01401__MF01401__putative_holliday_junction_resolvase	SIG10	-14.5
pth__pth__MF00252__peptidyl-tRNA_hydrolaseSIG10	pth__pth__MF00252__peptidyl-tRNA_hydrolase	SIG10	-20
MF00253__MF00253__conserved_hypothetical_proteinSIG10	MF00253__MF00253__conserved_hypothetical_protein	SIG10	-21.73
ftsH__ftsH__MF00257__cell_division_proteinSIG10	ftsH__ftsH__MF00257__cell_division_protein	SIG10	-18.9
MF00259__MF00259__hydrolase_of_the_HAD_familySIG10	MF00259__MF00259__hydrolase_of_the_HAD_family	SIG10	-23.3
trmE__trmE__MF00262__tRNA_modification_GTPase_ThdF/TrmESIG10	trmE__trmE__MF00262__tRNA_modification_GTPase_ThdF/TrmE	SIG10	-19.04
MF00264__MF00264__ABC_transporter_ATP-binding_proteinSIG10	MF00264__MF00264__ABC_transporter_ATP-binding_protein	SIG10	-19.54
MF00270__MF00270__hypothetical_proteinSIG10	MF00270__MF00270__hypothetical_protein	SIG10	-24.5
MF00272__MF00272__conserved_hypothetical_proteinSIG10	MF00272__MF00272__conserved_hypothetical_protein	SIG10	-16.2
oppB-1__oppB-1__MF00274__oligopeptide_ABC_transporter_system_permeaseSIG10	oppB-1__oppB-1__MF00274__oligopeptide_ABC_transporter_system_permease	SIG10	-17.16
oppC-1__oppC-1__MF00275__oligopeptide_transport_system_permease_proteinSIG10	oppC-1__oppC-1__MF00275__oligopeptide_transport_system_permease_protein	SIG10	-18.59
oppD__oppD__MF00281__oligopeptide_transport_system_permease_protein_[f_ragment]SIG10	oppD__oppD__MF00281__oligopeptide_transport_system_permease_protein_[f_ragment]	SIG10	-21.41
oppF-1__oppF-1__MF00285__oligopeptide_ABC_transporter_ATP-binding_proteinSIG10	oppF-1__oppF-1__MF00285__oligopeptide_ABC_transporter_ATP-binding_protein	SIG10	-22.02
MF00289__MF00289__conserved_hypothetical_proteinSIG10	MF00289__MF00289__conserved_hypothetical_protein	SIG10	-20.9
MF01397__MF01397__putative_PTS_system_galactitol-specific_enzyme_II_B_componentSIG10	MF01397__MF01397__putative_PTS_system_galactitol-specific_enzyme_II_B_component	SIG10	-17.6
cmtB__cmtB__MF01399__PTS_family_enzyme_IIASIG10	cmtB__cmtB__MF01399__PTS_family_enzyme_IIA	SIG10	-17
MF00303__MF00303__hypothetical_proteinSIG10	MF00303__MF00303__hypothetical_protein	SIG10	-17.8
MF00018__MF00018__conserved_hypothetical_proteinSIG10	MF00018__MF00018__conserved_hypothetical_protein	SIG10	-13.43
pepF__pepF__MF00021__oligoendopeptidase_FSIG10	pepF__pepF__MF00021__oligoendopeptidase_F	SIG10	-15.27
MF00029__MF00029__hypothetical_proteinSIG10	MF00029__MF00029__hypothetical_protein	SIG10	-13.7
xylH__xylH__MF00033__xylose_ABC_transporter_permease_proteinSIG10	xylH__xylH__MF00033__xylose_ABC_transporter_permease_protein	SIG10	-14.9
pta__pta__MF00039__phosphate_acetyltransferaseSIG10	pta__pta__MF00039__phosphate_acetyltransferase	SIG10	-27.2
ackA__ackA__MF00041__acetate_kinaseSIG10	ackA__ackA__MF00041__acetate_kinase	SIG10	-19.9
pdhD1__pdhD1__MF00042__dihydrolipoamide_dehydrogenaseSIG10	pdhD1__pdhD1__MF00042__dihydrolipoamide_dehydrogenase	SIG10	-14.02
pdhC__pdhC__MF00043__dihydrolipoamide_acetyltransferaseSIG10	pdhC__pdhC__MF00043__dihydrolipoamide_acetyltransferase	SIG10	-15.7
MF00044__MF00044__conserved_hypothetical_proteinSIG10	MF00044__MF00044__conserved_hypothetical_protein	SIG10	-19.11
MF01432__MF01432__hypothetical_proteinSIG10	MF01432__MF01432__hypothetical_protein	SIG10	-20.11
MF00046__MF00046__lipoproteinSIG10	MF00046__MF00046__lipoprotein	SIG10	-16.59
oppB__oppB__MF00047__oligopeptide_ABC_transporter_permease_proteinSIG10	oppB__oppB__MF00047__oligopeptide_ABC_transporter_permease_protein	SIG10	-21.6
oppC__oppC__MF00051__oligopeptide_transport_system_permease_proteinSIG10	oppC__oppC__MF00051__oligopeptide_transport_system_permease_protein	SIG10	-16.9
oppD-1__oppD-1__MF00061__oligopeptide_ABC_transporter_ATP_binding_proteinSIG10	oppD-1__oppD-1__MF00061__oligopeptide_ABC_transporter_ATP_binding_protein	SIG10	-20.7
oppF__oppF__MF00063__oligopeptide_ABC_transporter_ATP-binding_proteinSIG10	oppF__oppF__MF00063__oligopeptide_ABC_transporter_ATP-binding_protein	SIG10	-27.4
MF00598__MF00598__transcriptional_regulatorSIG10	MF00598__MF00598__transcriptional_regulator	SIG10	-13.07
MF00609__MF00609__conserved_hypothetical_proteinSIG10	MF00609__MF00609__conserved_hypothetical_protein	SIG10	-17.1
rpmF__rpmF__MF01376__50S_ribosomal_protein_L32SIG10	rpmF__rpmF__MF01376__50S_ribosomal_protein_L32	SIG10	-24.8
pheT__pheT__MF00616__phenylalanyl-tRNA_synthetase_beta_chainSIG10	pheT__pheT__MF00616__phenylalanyl-tRNA_synthetase_beta_chain	SIG10	-23.69
pheS__pheS__MF00619__phenylalanyl-tRNA_synthetase_alpha_chainSIG10	pheS__pheS__MF00619__phenylalanyl-tRNA_synthetase_alpha_chain	SIG10	-22.3
MF00620__MF00620__P97-like_proteinSIG10	MF00620__MF00620__P97-like_protein	SIG10	-19.8
smpB__smpB__MF01420__ssrA-binding_proteinSIG10	smpB__smpB__MF01420__ssrA-binding_protein	SIG10	-16.2
mgtA__mgtA__MF00636__cation-transporting_P-type_ATPaseSIG10	mgtA__mgtA__MF00636__cation-transporting_P-type_ATPase	SIG10	-14.8
lig__lig__MF00639__DNA_ligaseSIG10	lig__lig__MF00639__DNA_ligase	SIG10	-19.3
MF00640__MF00640__ABC_transporter_permease_proteinSIG10	MF00640__MF00640__ABC_transporter_permease_protein	SIG10	-18.77
MF00644__MF00644__ABC_transporter_ATP-binding_proteinSIG10	MF00644__MF00644__ABC_transporter_ATP-binding_protein	SIG10	-17.8
MF00645__MF00645__ABC_transporter_ATP-binding_proteinSIG10	MF00645__MF00645__ABC_transporter_ATP-binding_protein	SIG10	-18.9
hpt__hpt__MF00653__hypoxanthine_phosphoribosyltransferaseSIG10	hpt__hpt__MF00653__hypoxanthine_phosphoribosyltransferase	SIG10	-17.7
MF00655__MF00655__conserved_hypothetical_proteinSIG10	MF00655__MF00655__conserved_hypothetical_protein	SIG10	-16.6
MF00657__MF00657__DNA_polymerase_III_delta_subunitSIG10	MF00657__MF00657__DNA_polymerase_III_delta_subunit	SIG10	-14.62
recR__recR__MF00660__recombination_protein_recRSIG10	recR__recR__MF00660__recombination_protein_recR	SIG10	-22.97
dnaX__dnaX__MF00663__DNA_polymerase_III_gamma_and_tau_subunitSIG10	dnaX__dnaX__MF00663__DNA_polymerase_III_gamma_and_tau_subunit	SIG10	-15.4
MF01421__MF01421__hypothetical_proteinSIG10	MF01421__MF01421__hypothetical_protein	SIG10	-14.5
lplA__lplA__MF00666__lipoate-protein_ligase_ASIG10	lplA__lplA__MF00666__lipoate-protein_ligase_A	SIG10	-15.32
lip__lip__MF00668__triacylglycerol_lipaseSIG10	lip__lip__MF00668__triacylglycerol_lipase	SIG10	-13.22
serS__serS__MF00669__seryl-tRNA_synthetaseSIG10	serS__serS__MF00669__seryl-tRNA_synthetase	SIG10	-20.44
eno__eno__MF00673__phosphopyruvate_hydrataseSIG10	eno__eno__MF00673__phosphopyruvate_hydratase	SIG10	-16.32
MF00676__MF00676__hypothetical_proteinSIG10	MF00676__MF00676__hypothetical_protein	SIG10	-27.7
MF00678__MF00678__TRSE-like_proteinSIG10	MF00678__MF00678__TRSE-like_protein	SIG10	-13.9
MF00683__MF00683__conserved_hypothetical_proteinSIG10	MF00683__MF00683__conserved_hypothetical_protein	SIG10	-20.9
rpsT__rpsT__MF01422__30S_ribosomal_protein_S20SIG10	rpsT__rpsT__MF01422__30S_ribosomal_protein_S20	SIG10	-17.67
aspS__aspS__MF00685__aspartyl-tRNA_synthetaseSIG10	aspS__aspS__MF00685__aspartyl-tRNA_synthetase	SIG10	-16.4
hisS__hisS__MF00686__histidyl-tRNA_synthetaseSIG10	hisS__hisS__MF00686__histidyl-tRNA_synthetase	SIG10	-16
efp__efp__MF00691__elongation_factor_EF-PSIG10	efp__efp__MF00691__elongation_factor_EF-P	SIG10	-22.7
tkt__tkt__MF00692__transketolaseSIG10	tkt__tkt__MF00692__transketolase	SIG10	-15.9
MF00704__MF00704__hypothetical_proteinSIG10	MF00704__MF00704__hypothetical_protein	SIG10	-14.6
trmU__trmU__MF00705__tRNA-(5-methylaminomethyl-2-thiouridylate)_methyl_transferaseSIG10	trmU__trmU__MF00705__tRNA-(5-methylaminomethyl-2-thiouridylate)_methyl_transferase	SIG10	-17.9
MF00707__MF00707__conserved_hypothetical_proteinSIG10	MF00707__MF00707__conserved_hypothetical_protein	SIG10	-22.3
MF00711__MF00711__conserved_hypothetical_proteinSIG10	MF00711__MF00711__conserved_hypothetical_protein	SIG10	-15.7
MF00714__MF00714__conserved_hypothetical_proteinSIG10	MF00714__MF00714__conserved_hypothetical_protein	SIG10	-19.33
sgaE__sgaE__MF00715__sugar_isomerase_SgaESIG10	sgaE__sgaE__MF00715__sugar_isomerase_SgaE	SIG10	-18.4
sgaU__sgaU__MF00716__hexulose-6-phosphate_isomeraseSIG10	sgaU__sgaU__MF00716__hexulose-6-phosphate_isomerase	SIG10	-23.2
sgaH__sgaH__MF00718__3-hexulose-6-phosphate_synthaseSIG10	sgaH__sgaH__MF00718__3-hexulose-6-phosphate_synthase	SIG10	-13.7
MF01462__MF01462__hypothetical_proteinSIG10	MF01462__MF01462__hypothetical_protein	SIG10	-14.47
MF00461__MF00461__putative_type_II_DNA_modification_enzyme:_methylt_ransferaseSIG10	MF00461__MF00461__putative_type_II_DNA_modification_enzyme:_methylt_ransferase	SIG10	-14.81
MF00464__MF00464__conserved_hypothetical_proteinSIG10	MF00464__MF00464__conserved_hypothetical_protein	SIG10	-14.52
RpsF__RpsF__MF01351__30S_ribosomal_protein_S6SIG10	RpsF__RpsF__MF01351__30S_ribosomal_protein_S6	SIG10	-14.8
ssb__ssb__MF00313__single-strand_binding_proteinSIG10	ssb__ssb__MF00313__single-strand_binding_protein	SIG10	-19.4
rpsR__rpsR__MF01387__30S_ribosomal_protein_S18SIG10	rpsR__rpsR__MF01387__30S_ribosomal_protein_S18	SIG10	-19.2
ychF__ychF__MF00315__GTP-binding_protein_YchFSIG10	ychF__ychF__MF00315__GTP-binding_protein_YchF	SIG10	-17.29
MF00318__MF00318__conserved_hypothetical_proteinSIG10	MF00318__MF00318__conserved_hypothetical_protein	SIG10	-13.6
metK__metK__MF00320__S-adenosylmethionine_synthetaseSIG10	metK__metK__MF00320__S-adenosylmethionine_synthetase	SIG10	-13.81
MF00322__MF00322__ABC_transporter_ATP-binding_proteinSIG10	MF00322__MF00322__ABC_transporter_ATP-binding_protein	SIG10	-13.2
MF00324__MF00324__ABC_transporter_permease_proteinSIG10	MF00324__MF00324__ABC_transporter_permease_protein	SIG10	-15.02
acpD__acpD__MF00328__acyl_carrier_protein_phosphodiesteraseSIG10	acpD__acpD__MF00328__acyl_carrier_protein_phosphodiesterase	SIG10	-16.3
acpD-1__acpD-1__MF00330__acyl_carrier_protein_phosphodiesteraseSIG10	acpD-1__acpD-1__MF00330__acyl_carrier_protein_phosphodiesterase	SIG10	-14.9
rpmE__rpmE__MF01467__50S_ribosomal_protein_L31SIG10	rpmE__rpmE__MF01467__50S_ribosomal_protein_L31	SIG10	-14.45
MF01252__MF01252__conserved_hypothetical_proteinSIG10	MF01252__MF01252__conserved_hypothetical_protein	SIG10	-16.04
MF01404__MF01404__hypothetical_proteinSIG10	MF01404__MF01404__hypothetical_protein	SIG10	-17
MF01259__MF01259__transposaseSIG10	MF01259__MF01259__transposase	SIG10	-16.4
MF01405__MF01405__putative_transposaseSIG10	MF01405__MF01405__putative_transposase	SIG10	-13.29
MF01261__MF01261__putative_type_III_restriction-modification_system_:_methylaseSIG10	MF01261__MF01261__putative_type_III_restriction-modification_system_:_methylase	SIG10	-16.8
MF00789__MF00789__hypothetical_proteinSIG10	MF00789__MF00789__hypothetical_protein	SIG10	-21.2
MF01203__MF01203__type_III_restriction-modification_system:_methyla_seSIG10	MF01203__MF01203__type_III_restriction-modification_system:_methyla_se	SIG10	-14.62
MF01205__MF01205__hypothetical_proteinSIG10	MF01205__MF01205__hypothetical_protein	SIG10	-16.04
MF01206__MF01206__conserved_hypothetical_proteinSIG10	MF01206__MF01206__conserved_hypothetical_protein	SIG10	-15.5
MF01218__MF01218__P37-like_ABC_transporter_substrate-binding_lipopr_oteinSIG10	MF01218__MF01218__P37-like_ABC_transporter_substrate-binding_lipopr_otein	SIG10	-24.4
glpK__glpK__MF01221__glycerol_kinaseSIG10	glpK__glpK__MF01221__glycerol_kinase	SIG10	-13.2
MF01241__MF01241__conserved_hypothetical_proteinSIG10	MF01241__MF01241__conserved_hypothetical_protein	SIG10	-14.44
MF01243__MF01243__conserved_hypothetical_proteinSIG10	MF01243__MF01243__conserved_hypothetical_protein	SIG10	-19
MF01248__MF01248__hypothetical_proteinSIG10	MF01248__MF01248__hypothetical_protein	SIG10	-17.97
MF00724__MF00724__lipoproteinSIG10	MF00724__MF00724__lipoprotein	SIG10	-15.54
MF00726__MF00726__Putative_lipoproteinSIG10	MF00726__MF00726__Putative_lipoprotein	SIG10	-22.31
MF00727__MF00727__ABC_transporter_permease_proteinSIG10	MF00727__MF00727__ABC_transporter_permease_protein	SIG10	-19.7
MF00737__MF00737__ABC_transporter_permease_proteinSIG10	MF00737__MF00737__ABC_transporter_permease_protein	SIG10	-14.4
MF00739__MF00739__Putative_LppT_proteinSIG10	MF00739__MF00739__Putative_LppT_protein	SIG10	-15.8
MF00741__MF00741__conserved_hypothetical_proteinSIG10	MF00741__MF00741__conserved_hypothetical_protein	SIG10	-24.2
sgaA__sgaA__MF01349__PTS_system%2C_IIA_componentSIG10	sgaA__sgaA__MF01349__PTS_system%2C_IIA_component	SIG10	-19.4
sgaT__sgaT__MF00747__transport_protein_sgaTSIG10	sgaT__sgaT__MF00747__transport_protein_sgaT	SIG10	-17.41
MF00751__MF00751__lipoproteinSIG10	MF00751__MF00751__lipoprotein	SIG10	-17.2
MF00752__MF00752__ABC_transport_ATP-binding_proteinSIG10	MF00752__MF00752__ABC_transport_ATP-binding_protein	SIG10	-26.4
MF00766__MF00766__proline_dipeptidaseSIG10	MF00766__MF00766__proline_dipeptidase	SIG10	-15.91
trxA__trxA__MF01348__thioredoxinSIG10	trxA__trxA__MF01348__thioredoxin	SIG10	-18.82
proS__proS__MF00785__prolyl-tRNA_synthetaseSIG10	proS__proS__MF00785__prolyl-tRNA_synthetase	SIG10	-17.33
ftsZ__ftsZ__MF01095__cell_division_protein_ftsZSIG10	ftsZ__ftsZ__MF01095__cell_division_protein_ftsZ	SIG10	-13.5
MF01093__MF01093__hypothetical_proteinSIG10	MF01093__MF01093__hypothetical_protein	SIG10	-15.11
MF01101__MF01101__S-adenosyl-methyltransferaseSIG10	MF01101__MF01101__S-adenosyl-methyltransferase	SIG10	-13.6
mraZ__mraZ__MF01423__protein_mraZSIG10	mraZ__mraZ__MF01423__protein_mraZ	SIG10	-15.7
MF01105__MF01105__hypothetical_proteinSIG10	MF01105__MF01105__hypothetical_protein	SIG10	-14.8
MF00009__MF00009__conserved_hypothetical_proteinSIG10	MF00009__MF00009__conserved_hypothetical_protein	SIG10	-16.57
metS__metS__MF00011__methionyl-tRNA_synthetaseSIG10	metS__metS__MF00011__methionyl-tRNA_synthetase	SIG10	-13.8
MF00016__MF00016__conserved_hypothetical_proteinSIG10	MF00016__MF00016__conserved_hypothetical_protein	SIG10	-17.3
MF01429__MF01429__hypothetical_proteinSIG10	MF01429__MF01429__hypothetical_protein	SIG10	-19.5
MF01426__MF01426__hypothetical_proteinSIG10	MF01426__MF01426__hypothetical_protein	SIG10	-13
MF01428__MF01428__hypothetical_proteinSIG10	MF01428__MF01428__hypothetical_protein	SIG10	-20.3
MF01427__MF01427__hypothetical_proteinSIG10	MF01427__MF01427__hypothetical_protein	SIG10	-20.6
MF01358__MF01358__hypothetical_proteinSIG10	MF01358__MF01358__hypothetical_protein	SIG10	-18.8
MF01278__MF01278__hypothetical_proteinSIG10	MF01278__MF01278__hypothetical_protein	SIG10	-22.7
MF01288__MF01288__conserved_hypothetical_proteinSIG10	MF01288__MF01288__conserved_hypothetical_protein	SIG10	-21.3
MF01299__MF01299__S-adenosylmethionine-dependent_methyltransferaseSIG10	MF01299__MF01299__S-adenosylmethionine-dependent_methyltransferase	SIG10	-14.1
MF01303__MF01303__hypothetical_proteinSIG10	MF01303__MF01303__hypothetical_protein	SIG10	-24.6
MF01320__MF01320__conserved_hypothetical_proteinSIG10	MF01320__MF01320__conserved_hypothetical_protein	SIG10	-19.9
MF01324__MF01324__conserved_hypothetical_proteinSIG10	MF01324__MF01324__conserved_hypothetical_protein	SIG10	-26
MF01326__MF01326__conserved_hypothetical_proteinSIG10	MF01326__MF01326__conserved_hypothetical_protein	SIG10	-17.6
MF00834__MF00834__hypothetical_proteinSIG10	MF00834__MF00834__hypothetical_protein	SIG10	-15.51
rplK__rplK__MF00837__50S_ribosomal_protein_L11SIG10	rplK__rplK__MF00837__50S_ribosomal_protein_L11	SIG10	-15.22
ptsI__ptsI__MF01092__phosphoenolpyruvate-protein_phosphotransferaseSIG10	ptsI__ptsI__MF01092__phosphoenolpyruvate-protein_phosphotransferase	SIG10	-16.8
nadE__nadE__MF00434__NH(3)-dependent_NAD+_synthetaseSIG10	nadE__nadE__MF00434__NH(3)-dependent_NAD+_synthetase	SIG10	-19.86
MF00435__MF00435__conserved_hypothetical_proteinSIG10	MF00435__MF00435__conserved_hypothetical_protein	SIG10	-26.4
MF00438__MF00438__conserved_hypothetical_proteinSIG10	MF00438__MF00438__conserved_hypothetical_protein	SIG10	-18.4
atpD1__atpD1__MF00449__ATP_synthase_beta_chainSIG10	atpD1__atpD1__MF00449__ATP_synthase_beta_chain	SIG10	-14.21
atpA__atpA__MF00451__ATP_synthase_alpha_chainSIG10	atpA__atpA__MF00451__ATP_synthase_alpha_chain	SIG10	-15.85
MF00452__MF00452__conserved_hypothetical_proteinSIG10	MF00452__MF00452__conserved_hypothetical_protein	SIG10	-26.6
MF00454__MF00454__conserved_hypothetical_proteinSIG10	MF00454__MF00454__conserved_hypothetical_protein	SIG10	-15.59
MF00844__MF00844__putative_p76_membrane_protein_precursorSIG10	MF00844__MF00844__putative_p76_membrane_protein_precursor	SIG10	-23.6
MF00848__MF00848__Putative_P216_surface_proteinSIG10	MF00848__MF00848__Putative_P216_surface_protein	SIG10	-26.1
MF00849__MF00849__mannose-6-phosphate_isomeraseSIG10	MF00849__MF00849__mannose-6-phosphate_isomerase	SIG10	-16.93
MF01335__MF01335__hypothetical_proteinSIG10	MF01335__MF01335__hypothetical_protein	SIG10	-23.1
MF00856__MF00856__conserved_hypothetical_proteinSIG10	MF00856__MF00856__conserved_hypothetical_protein	SIG10	-18.82
MF00857__MF00857__conserved_hypothetical_proteinSIG10	MF00857__MF00857__conserved_hypothetical_protein	SIG10	-22.4
MF00866__MF00866__hypothetical_proteinSIG10	MF00866__MF00866__hypothetical_protein	SIG10	-23
MF00345__MF00345__putative_lipoproteinSIG10	MF00345__MF00345__putative_lipoprotein	SIG10	-17.1
rpoB__rpoB__MF00353__DNA-directed_RNA_polymerase_beta_subunitSIG10	rpoB__rpoB__MF00353__DNA-directed_RNA_polymerase_beta_subunit	SIG10	-15.6
rplL__rplL__MF00354__50S_ribosomal_protein_L7/L12SIG10	rplL__rplL__MF00354__50S_ribosomal_protein_L7/L12	SIG10	-18.1
rplJ__rplJ__MF01339__50S_ribosomal_protein_L10SIG10	rplJ__rplJ__MF01339__50S_ribosomal_protein_L10	SIG10	-16.07
MF00358__MF00358__conserved_hypothetical_proteinSIG10	MF00358__MF00358__conserved_hypothetical_protein	SIG10	-17.7
ptsG__ptsG__MF00374__PTS_system%2C_glucose-specific_IIABC_componentSIG10	ptsG__ptsG__MF00374__PTS_system%2C_glucose-specific_IIABC_component	SIG10	-14.04
ptsH__ptsH__MF00378__phosphocarrier_protein_HPrSIG10	ptsH__ptsH__MF00378__phosphocarrier_protein_HPr	SIG10	-17.52
tdk__tdk__MF00381__thymidine_kinaseSIG10	tdk__tdk__MF00381__thymidine_kinase	SIG10	-19.3
MF00383__MF00383__sugar_ABC_transporter_permease_proteinSIG10	MF00383__MF00383__sugar_ABC_transporter_permease_protein	SIG10	-14.7
MF00385__MF00385__ABC_transporter_proteinSIG10	MF00385__MF00385__ABC_transporter_protein	SIG10	-17
MF00386__MF00386__sugar_ABC_transporter_ATP-binding_proteinSIG10	MF00386__MF00386__sugar_ABC_transporter_ATP-binding_protein	SIG10	-21.8
ppa__ppa__MF01346__inorganic_pyrophosphataseSIG10	ppa__ppa__MF01346__inorganic_pyrophosphatase	SIG10	-16.75
MF00390__MF00390__conserved_hypothetical_proteinSIG10	MF00390__MF00390__conserved_hypothetical_protein	SIG10	-17.94
pgm__pgm__MF00394__phosphoglycerate_mutaseSIG10	pgm__pgm__MF00394__phosphoglycerate_mutase	SIG10	-20.1
MF00396__MF00396__conserved_hypothetical_proteinSIG10	MF00396__MF00396__conserved_hypothetical_protein	SIG10	-22.9
MF00401__MF00401__putative_ATP_binding_proteinSIG10	MF00401__MF00401__putative_ATP_binding_protein	SIG10	-20.4
trpS__trpS__MF00404__tryptophanyl-tRNA_synthetaseSIG10	trpS__trpS__MF00404__tryptophanyl-tRNA_synthetase	SIG10	-13.18
thrS__thrS__MF00408__threonyl-tRNA_synthetaseSIG10	thrS__thrS__MF00408__threonyl-tRNA_synthetase	SIG10	-16.2
MF01365__MF01365__hypothetical_proteinSIG10	MF01365__MF01365__hypothetical_protein	SIG10	-15.42
pulA__pulA__MF00409__pullulanaseSIG10	pulA__pulA__MF00409__pullulanase	SIG10	-13.6
nusA__nusA__MF00410__N-utilization_substance_protein_ASIG10	nusA__nusA__MF00410__N-utilization_substance_protein_A	SIG10	-20.1
infB__infB__MF00413__translation_initiation_factor_IF-2SIG10	infB__infB__MF00413__translation_initiation_factor_IF-2	SIG10	-22.34
dnaE__dnaE__MF00415__DNA_polymerase_III_alpha_subunitSIG10	dnaE__dnaE__MF00415__DNA_polymerase_III_alpha_subunit	SIG10	-13.35
MF00417__MF00417__5'-3'_exonucleaseSIG10	MF00417__MF00417__5'-3'_exonuclease	SIG10	-16.6
MF00423__MF00423__conserved_hypothetical_proteinSIG10	MF00423__MF00423__conserved_hypothetical_protein	SIG10	-19.4
fpg__fpg__MF00424__foramidopyrimidine_DNA_gycosylaseSIG10	fpg__fpg__MF00424__foramidopyrimidine_DNA_gycosylase	SIG10	-19.81
MF00429__MF00429__PTS_system%2C_N-acetylglucosamine-specific_II_ABC_c_omponentSIG10	MF00429__MF00429__PTS_system%2C_N-acetylglucosamine-specific_II_ABC_c_omponent	SIG10	-19.39
nagA__nagA__MF00431__N-acetylglucosamine-6-phosphate_deacetylaseSIG10	nagA__nagA__MF00431__N-acetylglucosamine-6-phosphate_deacetylase	SIG10	-17.1
MF01329__MF01329__conserved_hypothetical_proteinSIG10	MF01329__MF01329__conserved_hypothetical_protein	SIG10	-15.8
pdhD2__pdhD2__MF00432__dihydrolipoamide_dehydrogenaseSIG10	pdhD2__pdhD2__MF00432__dihydrolipoamide_dehydrogenase	SIG10	-16.6
MF00433__MF00433__conserved_hypothetical_proteinSIG10	MF00433__MF00433__conserved_hypothetical_protein	SIG10	-14.59
MF01458__MF01458__hypothetical_proteinSIG10	MF01458__MF01458__hypothetical_protein	SIG10	-17.05
MF00871__MF00871__prolipoprotein_P65SIG10	MF00871__MF00871__prolipoprotein_P65	SIG10	-14.94
gidB__gidB__MF00878__glucose_inhibited_division_protein_BSIG10	gidB__gidB__MF00878__glucose_inhibited_division_protein_B	SIG10	-14.6
MF00884__MF00884__conserved_hypothetical_proteinSIG10	MF00884__MF00884__conserved_hypothetical_protein	SIG10	-20.1
ksgA__ksgA__MF00886__dimethyladenosine_transferaseSIG10	ksgA__ksgA__MF00886__dimethyladenosine_transferase	SIG10	-19.86
rplM__rplM__MF00888__50S_ribosomal_protein_L13SIG10	rplM__rplM__MF00888__50S_ribosomal_protein_L13	SIG10	-17.2
MF00895__MF00895__conserved_hypothetical_proteinSIG10	MF00895__MF00895__conserved_hypothetical_protein	SIG10	-15.6
leuS__leuS__MF00903__leucyl-tRNA_synthetaseSIG10	leuS__leuS__MF00903__leucyl-tRNA_synthetase	SIG10	-19.71
MF00909__MF00909__conserved_hypothetical_proteinSIG10	MF00909__MF00909__conserved_hypothetical_protein	SIG10	-19.9
rplI__rplI__MF01347__50S_ribosomal_protein_L9SIG10	rplI__rplI__MF01347__50S_ribosomal_protein_L9	SIG10	-17.5
MF00920__MF00920__conserved_hypothetical_proteinSIG10	MF00920__MF00920__conserved_hypothetical_protein	SIG10	-16.75
cysS__cysS__MF00922__cysteinyl-tRNA_synthetaseSIG10	cysS__cysS__MF00922__cysteinyl-tRNA_synthetase	SIG10	-23.3
MF00924__MF00924__tRNA/rRNA_methyltransferaseSIG10	MF00924__MF00924__tRNA/rRNA_methyltransferase	SIG10	-14.6
nusG__nusG__MF00929__transcription_antitermination_proteinSIG10	nusG__nusG__MF00929__transcription_antitermination_protein	SIG10	-20.3
gcp__gcp__MF00934__O-sialoglycoprotein_endopeptidaseSIG10	gcp__gcp__MF00934__O-sialoglycoprotein_endopeptidase	SIG10	-13.7
MF00936__MF00936__conserved_hypothetical_proteinSIG10	MF00936__MF00936__conserved_hypothetical_protein	SIG10	-13.92
MF00938__MF00938__conserved_hypothetical_proteinSIG10	MF00938__MF00938__conserved_hypothetical_protein	SIG10	-18.16
MF00943__MF00943__conserved_hypothetical_proteinSIG10	MF00943__MF00943__conserved_hypothetical_protein	SIG10	-21.9
plsC__plsC__MF00945__1-acyl-sn-glycerol-3-phosphate_acyltransferaseSIG10	plsC__plsC__MF00945__1-acyl-sn-glycerol-3-phosphate_acyltransferase	SIG10	-14.2
MF00947__MF00947__5'-nucleotidase_precursorSIG10	MF00947__MF00947__5'-nucleotidase_precursor	SIG10	-13.8
MF00949__MF00949__conserved_hypothetical_proteinSIG10	MF00949__MF00949__conserved_hypothetical_protein	SIG10	-23.32
MF00951__MF00951__putative_ABC_transporter_ATP-binding_-_Pr2-like_p_roteinSIG10	MF00951__MF00951__putative_ABC_transporter_ATP-binding_-_Pr2-like_p_rotein	SIG10	-20.2
MF00952__MF00952__ABC_transporter_ATP-binding_-_Pr1-like_proteinSIG10	MF00952__MF00952__ABC_transporter_ATP-binding_-_Pr1-like_protein	SIG10	-17
rluC__rluC__MF00957__ribosomal_large_subunit_pseudouridine_synthase_CSIG11	rluC__rluC__MF00957__ribosomal_large_subunit_pseudouridine_synthase_C	SIG11	-13.02
fba__fba__MF00958__fructose-bisphosphate_aldolaseSIG11	fba__fba__MF00958__fructose-bisphosphate_aldolase	SIG11	-15.8
argS__argS__MF00961__arginyl-tRNA_synthetaseSIG11	argS__argS__MF00961__arginyl-tRNA_synthetase	SIG11	-16.07
grpE__grpE__MF00967__heat_shock_proteinSIG11	grpE__grpE__MF00967__heat_shock_protein	SIG11	-14.1
hrcA__hrcA__MF00969__heat-inducible_transcription_repressorSIG11	hrcA__hrcA__MF00969__heat-inducible_transcription_repressor	SIG11	-13.75
MF00970__MF00970__conserved_hypothetical_proteinSIG11	MF00970__MF00970__conserved_hypothetical_protein	SIG11	-14.8
ftsY__ftsY__MF00971__cell_division_protein_ftsYSIG11	ftsY__ftsY__MF00971__cell_division_protein_ftsY	SIG11	-13.27
MF00975__MF00975__DHH_family_phosphoesteraseSIG11	MF00975__MF00975__DHH_family_phosphoesterase	SIG11	-18.4
MF01331__MF01331__conserved_hypothetical_proteinSIG11	MF01331__MF01331__conserved_hypothetical_protein	SIG11	-22.4
dnaN__dnaN__MF00986__DNA_polymerase_III_beta_subunitSIG11	dnaN__dnaN__MF00986__DNA_polymerase_III_beta_subunit	SIG11	-16.84
rpmH__rpmH__MF01475__50S_ribosomal_protein_L34SIG11	rpmH__rpmH__MF01475__50S_ribosomal_protein_L34	SIG11	-25.41
MF00995__MF00995__conserved_hypothetical_proteinSIG11	MF00995__MF00995__conserved_hypothetical_protein	SIG11	-22.9
MF00996__MF00996__hypothetical_proteinSIG11	MF00996__MF00996__hypothetical_protein	SIG11	-14.55
MF01004__MF01004__hypothetical_proteinSIG11	MF01004__MF01004__hypothetical_protein	SIG11	-16.5
MF01005__MF01005__conserved_hypothetical_proteinSIG11	MF01005__MF01005__conserved_hypothetical_protein	SIG11	-23.85
MF01010__MF01010__conserved_hypothetical_proteinSIG11	MF01010__MF01010__conserved_hypothetical_protein	SIG11	-14.85
MF01015__MF01015__hypothetical_proteinSIG11	MF01015__MF01015__hypothetical_protein	SIG11	-18.64
MF01015.r02__Parent=MF01015__23S_ribosomal_RNASIG11	MF01015.r02__Parent=MF01015__23S_ribosomal_RNA	SIG11	-17.4
MF01044__MF01044__ABC_transporter_ATP-binding_-_Pr1SIG11	MF01044__MF01044__ABC_transporter_ATP-binding_-_Pr1	SIG11	-19.26
MF01050__MF01050__putative_adhesin_like-protein_P146SIG11	MF01050__MF01050__putative_adhesin_like-protein_P146	SIG11	-22.3
MF01055__MF01055__conserved_hypothetical_proteinSIG11	MF01055__MF01055__conserved_hypothetical_protein	SIG11	-16.1
MF01064__MF01064__conserved_hypothetical_proteinSIG11	MF01064__MF01064__conserved_hypothetical_protein	SIG11	-24.32
MF01070__MF01070__ABC_transporter_ATP-binding_proteinSIG11	MF01070__MF01070__ABC_transporter_ATP-binding_protein	SIG11	-13
MF01076__MF01076__conserved_hypothetical_proteinSIG11	MF01076__MF01076__conserved_hypothetical_protein	SIG11	-18.1
MF01077__MF01077__conserved_hypothetical_proteinSIG11	MF01077__MF01077__conserved_hypothetical_protein	SIG11	-17.33
MF01338__MF01338__conserved_hypothetical_proteinSIG11	MF01338__MF01338__conserved_hypothetical_protein	SIG11	-18.9
gatA__gatA__MF00797__glutamyl-tRNA_amidotransferase_subunit_ASIG11	gatA__gatA__MF00797__glutamyl-tRNA_amidotransferase_subunit_A	SIG11	-15.8
gatB__gatB__MF00809__glutamyl-tRNA_amidotransferase_subunit_BSIG11	gatB__gatB__MF00809__glutamyl-tRNA_amidotransferase_subunit_B	SIG11	-15.6
MF01444__MF01444__conserved_hypothetical_proteinSIG11	MF01444__MF01444__conserved_hypothetical_protein	SIG11	-20
lsp__lsp__MF00818__lipoprotein_signal_peptidaseSIG11	lsp__lsp__MF00818__lipoprotein_signal_peptidase	SIG11	-16.8
ileS__ileS__MF00820__isoleucyl-tRNA_synthetaseSIG11	ileS__ileS__MF00820__isoleucyl-tRNA_synthetase	SIG11	-21
gap__gap__MF00829__glyceraldehyde_3-phosphate_dehydrogenaseSIG11	gap__gap__MF00829__glyceraldehyde_3-phosphate_dehydrogenase	SIG11	-21.9
MF00832__MF00832__hypothetical_proteinSIG11	MF00832__MF00832__hypothetical_protein	SIG11	-18
vacB__vacB__MF00833__VACB-like_ribonuclease_IISIG11	vacB__vacB__MF00833__VACB-like_ribonuclease_II	SIG11	-18.7
obg__obg__MF01119__GTP-binding_protein_ObgSIG11	obg__obg__MF01119__GTP-binding_protein_Obg	SIG11	-34
MF01408__MF01408__hypothetical_proteinSIG11	MF01408__MF01408__hypothetical_protein	SIG11	-27.9
MF01378__MF01378__hypothetical_proteinSIG11	MF01378__MF01378__hypothetical_protein	SIG11	-18.36
atpB__atpB__MF01122__ATP_synthase_A_chainSIG11	atpB__atpB__MF01122__ATP_synthase_A_chain	SIG11	-20
atpE__atpE__MF01464__F0F1_ATP_synthase_subunit_CSIG11	atpE__atpE__MF01464__F0F1_ATP_synthase_subunit_C	SIG11	-15.9
atpF__atpF__MF01126__ATP_synthase_subunit_BSIG11	atpF__atpF__MF01126__ATP_synthase_subunit_B	SIG11	-14.27
atpH__atpH__MF01129__ATP_synthase_delta_chainSIG11	atpH__atpH__MF01129__ATP_synthase_delta_chain	SIG11	-17.1
atpA-1__atpA-1__MF01130__ATP_synthase_alpha_chainSIG11	atpA-1__atpA-1__MF01130__ATP_synthase_alpha_chain	SIG11	-27.2
atpD2__atpD2__MF01135__ATP_synthase_beta_chainSIG11	atpD2__atpD2__MF01135__ATP_synthase_beta_chain	SIG11	-13.66
recU__recU__MF01345__Holliday_junction-specific_endonucleaseSIG11	recU__recU__MF01345__Holliday_junction-specific_endonuclease	SIG11	-18.9
rpsB__rpsB__MF01138__30S_ribosomal_protein_S2SIG11	rpsB__rpsB__MF01138__30S_ribosomal_protein_S2	SIG11	-15.79
tsf__tsf__MF01140__elongation_factor_TsSIG11	tsf__tsf__MF01140__elongation_factor_Ts	SIG11	-18.04
ffh__ffh__MF01141__signal_recognition_particle_proteinSIG11	ffh__ffh__MF01141__signal_recognition_particle_protein	SIG11	-18
glyS__glyS__MF01142__glycyl-tRNA_synthetaseSIG11	glyS__glyS__MF01142__glycyl-tRNA_synthetase	SIG11	-13.4
dnaG__dnaG__MF01144__DNA_primaseSIG11	dnaG__dnaG__MF01144__DNA_primase	SIG11	-16.8
MF01148__MF01148__conserved_hypothetical_proteinSIG11	MF01148__MF01148__conserved_hypothetical_protein	SIG11	-16.6
nfo__nfo__MF01150__endonuclease_IVSIG11	nfo__nfo__MF01150__endonuclease_IV	SIG11	-18.17
tyrS__tyrS__MF01153__tyrosyl_tRNA_synthetaseSIG11	tyrS__tyrS__MF01153__tyrosyl_tRNA_synthetase	SIG11	-14.72
MF01158__MF01158__conserved_hypothetical_proteinSIG11	MF01158__MF01158__conserved_hypothetical_protein	SIG11	-24.6
MF01163__MF01163__conserved_hypothetical_proteinSIG11	MF01163__MF01163__conserved_hypothetical_protein	SIG11	-15.71
uvrC__uvrC__MF01164__excinuclease_ABC_subunit_CSIG11	uvrC__uvrC__MF01164__excinuclease_ABC_subunit_C	SIG11	-14.5
MF01379__MF01379__hypothetical_proteinSIG11	MF01379__MF01379__hypothetical_protein	SIG11	-13.55
dnaK__dnaK__MF01167__chaperone_protein_dnaK_-_heat_shock_protein_70SIG11	dnaK__dnaK__MF01167__chaperone_protein_dnaK_-_heat_shock_protein_70	SIG11	-22.33
dnaJ__dnaJ__MF01169__heat_shock_protein_DnaJSIG11	dnaJ__dnaJ__MF01169__heat_shock_protein_DnaJ	SIG11	-16.56
engA__engA__MF01175__GTP-binding_protein_EngASIG11	engA__engA__MF01175__GTP-binding_protein_EngA	SIG11	-20.5
himA__himA__MF01381__bacterial_nucleoid_DNA-binding_proteinSIG11	himA__himA__MF01381__bacterial_nucleoid_DNA-binding_protein	SIG11	-21.2
MF01380__MF01380__hypothetical_proteinSIG11	MF01380__MF01380__hypothetical_protein	SIG11	-20.8
lepA__lepA__MF01176__GTP-binding_protein_LepASIG11	lepA__lepA__MF01176__GTP-binding_protein_LepA	SIG11	-13.83
MF01177__MF01177__hypothetical_proteinSIG11	MF01177__MF01177__hypothetical_protein	SIG11	-23.85
rpsL__rpsL__MF01183__30S_ribosomal_protein_S12SIG11	rpsL__rpsL__MF01183__30S_ribosomal_protein_S12	SIG11	-18.81
MF01186__MF01186__conserved_hypothetical_proteinSIG11	MF01186__MF01186__conserved_hypothetical_protein	SIG11	-15.2
MF01193__MF01193__amino_acid_permeaseSIG11	MF01193__MF01193__amino_acid_permease	SIG11	-24.97
nox__nox__MF01194__NADH_oxidaseSIG11	nox__nox__MF01194__NADH_oxidase	SIG11	-18.6
deoD__deoD__MF01198__purine-nucleoside_phosphorylaseSIG11	deoD__deoD__MF01198__purine-nucleoside_phosphorylase	SIG11	-22.46
secA__secA__MF01201__preprotein_translocase_SecA_subunitSIG11	secA__secA__MF01201__preprotein_translocase_SecA_subunit	SIG11	-24.4
MF01264__MF01264__conserved_hypothetical_proteinSIG11	MF01264__MF01264__conserved_hypothetical_protein	SIG11	-13.8
pfkA__pfkA__MF00466__6-phosphofructokinaseSIG11	pfkA__pfkA__MF00466__6-phosphofructokinase	SIG11	-16.2
gyrB__gyrB__MF00468__DNA_gyrase_subunit_BSIG11	gyrB__gyrB__MF00468__DNA_gyrase_subunit_B	SIG11	-24.9
MF00475__MF00475__protein_P102SIG11	MF00475__MF00475__protein_P102	SIG11	-20.3
MF00492__MF00492__outer_membrane_protein_-_P95SIG11	MF00492__MF00492__outer_membrane_protein_-_P95	SIG11	-20.8
tpx__tpx__MF01362__thiol_peroxidaseSIG11	tpx__tpx__MF01362__thiol_peroxidase	SIG11	-13.7
MF01350__MF01350__conserved_hypothetical_proteinSIG11	MF01350__MF01350__conserved_hypothetical_protein	SIG11	-21.6
MF01383__MF01383__hypothetical_proteinSIG11	MF01383__MF01383__hypothetical_protein	SIG11	-18.2
MF00502__MF00502__conserved_hypothetical_proteinSIG11	MF00502__MF00502__conserved_hypothetical_protein	SIG11	-23.9
uvrA__uvrA__MF00504__excinuclease_ABC_subunit_ASIG11	uvrA__uvrA__MF00504__excinuclease_ABC_subunit_A	SIG11	-21.1
upp__upp__MF00527__uracil_phosphoribosyltransferaseSIG11	upp__upp__MF00527__uracil_phosphoribosyltransferase	SIG11	-21.64
deoC__deoC__MF00529__deoxyribose-phosphate_aldolaseSIG11	deoC__deoC__MF00529__deoxyribose-phosphate_aldolase	SIG11	-20.61
gyrA__gyrA__MF00530__DNA_gyrase_subunit_ASIG11	gyrA__gyrA__MF00530__DNA_gyrase_subunit_A	SIG11	-18.7
pmsR__pmsR__MF01355__methionine_sulfoxide_reductase_BSIG11	pmsR__pmsR__MF01355__methionine_sulfoxide_reductase_B	SIG11	-14.11
polC__polC__MF00533__DNA_polymerase_III_alpha_subunitSIG11	polC__polC__MF00533__DNA_polymerase_III_alpha_subunit	SIG11	-13.4
polC__polC__MF00536__DNA_polymerase_III%2C_alpha_chainSIG11	polC__polC__MF00536__DNA_polymerase_III%2C_alpha_chain	SIG11	-20.79
MF00544__MF00544__hypothetical_proteinSIG11	MF00544__MF00544__hypothetical_protein	SIG11	-13.7
potB__potB__MF00556__spermidine/putrescine_ABC_transporter_permease_pr_oteinSIG11	potB__potB__MF00556__spermidine/putrescine_ABC_transporter_permease_pr_otein	SIG11	-16.86
MF01353__MF01353__conserved_hypothetical_proteinSIG11	MF01353__MF01353__conserved_hypothetical_protein	SIG11	-14.5
ktrB__ktrB__MF00566__potassium_uptake_proteinSIG11	ktrB__ktrB__MF00566__potassium_uptake_protein	SIG11	-30.55
MF00571__MF00571__hypothetical_proteinSIG11	MF00571__MF00571__hypothetical_protein	SIG11	-14.3
MF00574__MF00574__conserved_hypothetical_proteinSIG11	MF00574__MF00574__conserved_hypothetical_protein	SIG11	-25.5
MF00577__MF00577__conserved_hypothetical_proteinSIG11	MF00577__MF00577__conserved_hypothetical_protein	SIG11	-20
pdhB__pdhB__MF00582__pyruvate_dehydrogenaseSIG11	pdhB__pdhB__MF00582__pyruvate_dehydrogenase	SIG11	-25.2
pdhA__pdhA__MF00585__pyruvate_dehydrogenase_E1-alpha_subunitSIG11	pdhA__pdhA__MF00585__pyruvate_dehydrogenase_E1-alpha_subunit	SIG11	-20.2
MF00592__MF00592__amino_acid_permeasesSIG11	MF00592__MF00592__amino_acid_permeases	SIG11	-13.7
MF00595__MF00595__hypothetical_proteinSIG11	MF00595__MF00595__hypothetical_protein	SIG11	-21.3
MF00069__MF00069__hypothetical_proteinSIG11	MF00069__MF00069__hypothetical_protein	SIG11	-16.14
MF00071__MF00071__hypothetical_proteinSIG11	MF00071__MF00071__hypothetical_protein	SIG11	-21.6
pyrG__pyrG__MF00072__CTP_synthaseSIG11	pyrG__pyrG__MF00072__CTP_synthase	SIG11	-29
pgsA__pgsA__MF00073__CDP-diacylglycerol--glycerol-3-phosphate_3-phosph_atidyltransferaseSIG11	pgsA__pgsA__MF00073__CDP-diacylglycerol--glycerol-3-phosphate_3-phosph_atidyltransferase	SIG11	-24.2
trmD__trmD__MF00080__tRNA_(guanine-N1)-methyltransferaseSIG11	trmD__trmD__MF00080__tRNA_(guanine-N1)-methyltransferase	SIG11	-20.62
rpsP__rpsP__MF01456__30S_ribosomal_protein_S16SIG11	rpsP__rpsP__MF01456__30S_ribosomal_protein_S16	SIG11	-17.72
MF00082__MF00082__conserved_hypothetical_proteinSIG11	MF00082__MF00082__conserved_hypothetical_protein	SIG11	-19.7
ruvB__ruvB__MF00085__holliday_junction_DNA_helicase_RuvBSIG11	ruvB__ruvB__MF00085__holliday_junction_DNA_helicase_RuvB	SIG11	-15.5
MF00095__MF00095__hypothetical_proteinSIG11	MF00095__MF00095__hypothetical_protein	SIG11	-15.86
asnS__asnS__MF00110__asparaginyl-tRNA_synthetaseSIG11	asnS__asnS__MF00110__asparaginyl-tRNA_synthetase	SIG11	-21.2
glyA__glyA__MF00113__glycine_hydroxymethyltransferaseSIG11	glyA__glyA__MF00113__glycine_hydroxymethyltransferase	SIG11	-14.6
MF01443__MF01443__hypothetical_proteinSIG11	MF01443__MF01443__hypothetical_protein	SIG11	-25.8
nrdF__nrdF__MF00115__ribonucleoside-diphosphate_reductase_beta_chainSIG11	nrdF__nrdF__MF00115__ribonucleoside-diphosphate_reductase_beta_chain	SIG11	-19.21
nrdI__nrdI__MF01367__ribonucleotide_reductase_stimulatory_proteinSIG11	nrdI__nrdI__MF01367__ribonucleotide_reductase_stimulatory_protein	SIG11	-20
rpmI__rpmI__MF01333__50S_ribosomal_protein_L35SIG11	rpmI__rpmI__MF01333__50S_ribosomal_protein_L35	SIG11	-26.9
infC__infC__MF00118__translation_initiation_factor_IF-3_[fragment]SIG11	infC__infC__MF00118__translation_initiation_factor_IF-3_[fragment]	SIG11	-17.5
infC__infC__MF01334__translation_initiation_factor_IF-3_[fragment]SIG11	infC__infC__MF01334__translation_initiation_factor_IF-3_[fragment]	SIG11	-19.1
pyk__pyk__MF00119__pyruvate_kinaseSIG11	pyk__pyk__MF00119__pyruvate_kinase	SIG11	-17.3
MF00122__MF00122__hypothetical_proteinSIG11	MF00122__MF00122__hypothetical_protein	SIG11	-16
ung__ung__MF00126__uracil-dna_glycosylaseSIG11	ung__ung__MF00126__uracil-dna_glycosylase	SIG11	-20.1
rplU__rplU__MF00129__50S_ribosomal_protein_L21SIG11	rplU__rplU__MF00129__50S_ribosomal_protein_L21	SIG11	-16.43
MF00132__MF00132__hypothetical_proteinSIG11	MF00132__MF00132__hypothetical_protein	SIG11	-13.77
MF00133__MF00133__hexosephosphate_transport_proteinSIG11	MF00133__MF00133__hexosephosphate_transport_protein	SIG11	-22.6
ldh__ldh__MF00136__L-lactate_dehydrogenaseSIG11	ldh__ldh__MF00136__L-lactate_dehydrogenase	SIG11	-16.4
prfA__prfA__MF00143__peptide_chain_release_factor_RF-1SIG11	prfA__prfA__MF00143__peptide_chain_release_factor_RF-1	SIG11	-18
gltX__gltX__MF00152__glutamyl-tRNA_synthetaseSIG11	gltX__gltX__MF00152__glutamyl-tRNA_synthetase	SIG11	-18
MF00155__MF00155__putative_tRNA/rRNA_methyltransferaseSIG11	MF00155__MF00155__putative_tRNA/rRNA_methyltransferase	SIG11	-14.81
MF00162__MF00162__chromate_transport_proteinSIG11	MF00162__MF00162__chromate_transport_protein	SIG11	-18.37
MF00164__MF00164__chromate_transport_proteinSIG11	MF00164__MF00164__chromate_transport_protein	SIG11	-16.26
MF00169__MF00169__conserved_hypothetical_proteinSIG11	MF00169__MF00169__conserved_hypothetical_protein	SIG11	-14.25
tig__tig__MF00172__trigger_factorSIG11	tig__tig__MF00172__trigger_factor	SIG11	-23.5
MF01372__MF01372__hypothetical_proteinSIG11	MF01372__MF01372__hypothetical_protein	SIG11	-13.7
gmk__gmk__MF00178__guanylate_kinaseSIG11	gmk__gmk__MF00178__guanylate_kinase	SIG11	-16.16
MF00185__MF00185__DNA_methylaseSIG11	MF00185__MF00185__DNA_methylase	SIG11	-25.8
MF00187__MF00187__conserved_hypothetical_proteinSIG11	MF00187__MF00187__conserved_hypothetical_protein	SIG11	-28.5
cdd__cdd__MF01374__cytidine_deaminaseSIG11	cdd__cdd__MF01374__cytidine_deaminase	SIG11	-14.47
MF01375__MF01375__conserved_hypothetical_proteinSIG11	MF01375__MF01375__conserved_hypothetical_protein	SIG11	-21
MF00190__MF00190__ABC_transporter_ATP-binding_and_permease_proteinSIG11	MF00190__MF00190__ABC_transporter_ATP-binding_and_permease_protein	SIG11	-16.14
tlyA__tlyA__MF00195__hemolysinSIG11	tlyA__tlyA__MF00195__hemolysin	SIG11	-14.72
rpoA__rpoA__MF00207__DNA-directed_RNA_polymerase_alpha_subunitSIG11	rpoA__rpoA__MF00207__DNA-directed_RNA_polymerase_alpha_subunit	SIG11	-17.3
map__map__MF00210__methionine_aminopeptidaseSIG11	map__map__MF00210__methionine_aminopeptidase	SIG11	-19.92
secY__secY__MF00215__preprotein_translocase_SecY_subunitSIG11	secY__secY__MF00215__preprotein_translocase_SecY_subunit	SIG11	-14.8
rpsE__rpsE__MF00218__30S_ribosomal_protein_S5SIG11	rpsE__rpsE__MF00218__30S_ribosomal_protein_S5	SIG11	-17.1
rpsH__rpsH__MF01471__30s_ribosomal_protein_S8SIG11	rpsH__rpsH__MF01471__30s_ribosomal_protein_S8	SIG11	-26.1
rpsN__rpsN__MF01472__30S_ribosomal_protein_S14SIG11	rpsN__rpsN__MF01472__30S_ribosomal_protein_S14	SIG11	-18.81
rplE__rplE__MF00221__50S_ribosomal_protein_L5SIG11	rplE__rplE__MF00221__50S_ribosomal_protein_L5	SIG11	-21.3
rplX__rplX__MF01343__50S_ribosomal_protein_L24SIG11	rplX__rplX__MF01343__50S_ribosomal_protein_L24	SIG11	-20.5
rplN__rplN__MF01342__50S_ribosomal_protein_L14SIG11	rplN__rplN__MF01342__50S_ribosomal_protein_L14	SIG11	-13.21
rplP__rplP__MF00223__50S_ribosomal_protein_L16SIG11	rplP__rplP__MF00223__50S_ribosomal_protein_L16	SIG11	-14.42
rpsC__rpsC__MF00225__30S_ribosomal_protein_S3SIG11	rpsC__rpsC__MF00225__30S_ribosomal_protein_S3	SIG11	-25.1
rpsS__rpsS__MF01396__30S_ribosomal_protein_S19SIG11	rpsS__rpsS__MF01396__30S_ribosomal_protein_S19	SIG11	-16.4
rplB__rplB__MF00235__50S_ribosomal_protein_L2SIG11	rplB__rplB__MF00235__50S_ribosomal_protein_L2	SIG11	-13.52
rplW__rplW__MF01340__50S_ribosomal_protein_L23SIG11	rplW__rplW__MF01340__50S_ribosomal_protein_L23	SIG11	-16.2
rplD__rplD__MF00237__50S_ribosomal_protein_L4SIG11	rplD__rplD__MF00237__50S_ribosomal_protein_L4	SIG11	-22.4
rpsJ__rpsJ__MF01400__30S_ribosomal_protein_S10SIG11	rpsJ__rpsJ__MF01400__30S_ribosomal_protein_S10	SIG11	-20.2
alaS__alaS__MF00251__alanyl-tRNA_synthetaseSIG11	alaS__alaS__MF00251__alanyl-tRNA_synthetase	SIG11	-22.8
pth__pth__MF00252__peptidyl-tRNA_hydrolaseSIG11	pth__pth__MF00252__peptidyl-tRNA_hydrolase	SIG11	-17.4
MF00253__MF00253__conserved_hypothetical_proteinSIG11	MF00253__MF00253__conserved_hypothetical_protein	SIG11	-16.67
ftsH__ftsH__MF00257__cell_division_proteinSIG11	ftsH__ftsH__MF00257__cell_division_protein	SIG11	-15.6
trmE__trmE__MF00262__tRNA_modification_GTPase_ThdF/TrmESIG11	trmE__trmE__MF00262__tRNA_modification_GTPase_ThdF/TrmE	SIG11	-19.39
MF00264__MF00264__ABC_transporter_ATP-binding_proteinSIG11	MF00264__MF00264__ABC_transporter_ATP-binding_protein	SIG11	-24.51
fruA__fruA__MF00267__PTS_system%2C_fructose-specific_IIABC_component_(EI_IABC-Fru)SIG11	fruA__fruA__MF00267__PTS_system%2C_fructose-specific_IIABC_component_(EI_IABC-Fru)	SIG11	-13.67
MF01403__MF01403__hypothetical_proteinSIG11	MF01403__MF01403__hypothetical_protein	SIG11	-15.76
MF00270__MF00270__hypothetical_proteinSIG11	MF00270__MF00270__hypothetical_protein	SIG11	-28.4
oppB-1__oppB-1__MF00274__oligopeptide_ABC_transporter_system_permeaseSIG11	oppB-1__oppB-1__MF00274__oligopeptide_ABC_transporter_system_permease	SIG11	-16.3
oppC-1__oppC-1__MF00275__oligopeptide_transport_system_permease_proteinSIG11	oppC-1__oppC-1__MF00275__oligopeptide_transport_system_permease_protein	SIG11	-14.75
oppD__oppD__MF00281__oligopeptide_transport_system_permease_protein_[f_ragment]SIG11	oppD__oppD__MF00281__oligopeptide_transport_system_permease_protein_[f_ragment]	SIG11	-16.2
oppF-1__oppF-1__MF00285__oligopeptide_ABC_transporter_ATP-binding_proteinSIG11	oppF-1__oppF-1__MF00285__oligopeptide_ABC_transporter_ATP-binding_protein	SIG11	-16.8
MF00289__MF00289__conserved_hypothetical_proteinSIG11	MF00289__MF00289__conserved_hypothetical_protein	SIG11	-14.4
MF00291__MF00291__lipoproteinSIG11	MF00291__MF00291__lipoprotein	SIG11	-16.6
MF00297__MF00297__conserved_hypothetical_proteinSIG11	MF00297__MF00297__conserved_hypothetical_protein	SIG11	-15.86
MF01397__MF01397__putative_PTS_system_galactitol-specific_enzyme_II_B_componentSIG11	MF01397__MF01397__putative_PTS_system_galactitol-specific_enzyme_II_B_component	SIG11	-23.7
MF00303__MF00303__hypothetical_proteinSIG11	MF00303__MF00303__hypothetical_protein	SIG11	-15.8
MF00019__MF00019__conserved_hypothetical_proteinSIG11	MF00019__MF00019__conserved_hypothetical_protein	SIG11	-13.64
MF00023__MF00023__conserved_hypothetical_proteinSIG11	MF00023__MF00023__conserved_hypothetical_protein	SIG11	-13.9
MF00025__MF00025__conserved_hypothetical_proteinSIG11	MF00025__MF00025__conserved_hypothetical_protein	SIG11	-19.31
MF00029__MF00029__hypothetical_proteinSIG11	MF00029__MF00029__hypothetical_protein	SIG11	-14.6
xylG__xylG__MF00035__xylose_ABC_transporter_ATP-binding_proteinSIG11	xylG__xylG__MF00035__xylose_ABC_transporter_ATP-binding_protein	SIG11	-20.75
pdhC__pdhC__MF00043__dihydrolipoamide_acetyltransferaseSIG11	pdhC__pdhC__MF00043__dihydrolipoamide_acetyltransferase	SIG11	-33.21
MF00044__MF00044__conserved_hypothetical_proteinSIG11	MF00044__MF00044__conserved_hypothetical_protein	SIG11	-13.63
MF01432__MF01432__hypothetical_proteinSIG11	MF01432__MF01432__hypothetical_protein	SIG11	-23.5
MF00046__MF00046__lipoproteinSIG11	MF00046__MF00046__lipoprotein	SIG11	-23.82
oppC__oppC__MF00051__oligopeptide_transport_system_permease_proteinSIG11	oppC__oppC__MF00051__oligopeptide_transport_system_permease_protein	SIG11	-22.2
oppD-1__oppD-1__MF00061__oligopeptide_ABC_transporter_ATP_binding_proteinSIG11	oppD-1__oppD-1__MF00061__oligopeptide_ABC_transporter_ATP_binding_protein	SIG11	-26.91
oppF__oppF__MF00063__oligopeptide_ABC_transporter_ATP-binding_proteinSIG11	oppF__oppF__MF00063__oligopeptide_ABC_transporter_ATP-binding_protein	SIG11	-26.3
MF00603__MF00603__conserved_hypothetical_proteinSIG11	MF00603__MF00603__conserved_hypothetical_protein	SIG11	-13.7
rpmF__rpmF__MF01376__50S_ribosomal_protein_L32SIG11	rpmF__rpmF__MF01376__50S_ribosomal_protein_L32	SIG11	-17.72
pheT__pheT__MF00616__phenylalanyl-tRNA_synthetase_beta_chainSIG11	pheT__pheT__MF00616__phenylalanyl-tRNA_synthetase_beta_chain	SIG11	-14.49
pheS__pheS__MF00619__phenylalanyl-tRNA_synthetase_alpha_chainSIG11	pheS__pheS__MF00619__phenylalanyl-tRNA_synthetase_alpha_chain	SIG11	-14.83
MF00620__MF00620__P97-like_proteinSIG11	MF00620__MF00620__P97-like_protein	SIG11	-20.8
MF00624__MF00624__nuclease%2C_lipoproteinSIG11	MF00624__MF00624__nuclease%2C_lipoprotein	SIG11	-14.2
smpB__smpB__MF01420__ssrA-binding_proteinSIG11	smpB__smpB__MF01420__ssrA-binding_protein	SIG11	-14.55
mgtA__mgtA__MF00636__cation-transporting_P-type_ATPaseSIG11	mgtA__mgtA__MF00636__cation-transporting_P-type_ATPase	SIG11	-17.13
MF00638__MF00638__conserved_hypothetical_proteinSIG11	MF00638__MF00638__conserved_hypothetical_protein	SIG11	-13.56
MF00644__MF00644__ABC_transporter_ATP-binding_proteinSIG11	MF00644__MF00644__ABC_transporter_ATP-binding_protein	SIG11	-13.7
MF00655__MF00655__conserved_hypothetical_proteinSIG11	MF00655__MF00655__conserved_hypothetical_protein	SIG11	-15.5
MF00657__MF00657__DNA_polymerase_III_delta_subunitSIG11	MF00657__MF00657__DNA_polymerase_III_delta_subunit	SIG11	-15.4
recR__recR__MF00660__recombination_protein_recRSIG11	recR__recR__MF00660__recombination_protein_recR	SIG11	-17.7
MF01421__MF01421__hypothetical_proteinSIG11	MF01421__MF01421__hypothetical_protein	SIG11	-18.27
MF01361__MF01361__conserved_hypothetical_proteinSIG11	MF01361__MF01361__conserved_hypothetical_protein	SIG11	-13.72
MF00676__MF00676__hypothetical_proteinSIG11	MF00676__MF00676__hypothetical_protein	SIG11	-25
hisS__hisS__MF00686__histidyl-tRNA_synthetaseSIG11	hisS__hisS__MF00686__histidyl-tRNA_synthetase	SIG11	-13.9
tkt__tkt__MF00692__transketolaseSIG11	tkt__tkt__MF00692__transketolase	SIG11	-15.39
trmU__trmU__MF00705__tRNA-(5-methylaminomethyl-2-thiouridylate)_methyl_transferaseSIG11	trmU__trmU__MF00705__tRNA-(5-methylaminomethyl-2-thiouridylate)_methyl_transferase	SIG11	-32.9
MF00707__MF00707__conserved_hypothetical_proteinSIG11	MF00707__MF00707__conserved_hypothetical_protein	SIG11	-27.8
sgaE__sgaE__MF00715__sugar_isomerase_SgaESIG11	sgaE__sgaE__MF00715__sugar_isomerase_SgaE	SIG11	-13.7
sgaU__sgaU__MF00716__hexulose-6-phosphate_isomeraseSIG11	sgaU__sgaU__MF00716__hexulose-6-phosphate_isomerase	SIG11	-16.53
sgaH__sgaH__MF00718__3-hexulose-6-phosphate_synthaseSIG11	sgaH__sgaH__MF00718__3-hexulose-6-phosphate_synthase	SIG11	-22.1
MF00461__MF00461__putative_type_II_DNA_modification_enzyme:_methylt_ransferaseSIG11	MF00461__MF00461__putative_type_II_DNA_modification_enzyme:_methylt_ransferase	SIG11	-28.7
MF00465__MF00465__putative_ABC_transporter_ATP-binding_protein_P115_-like_proteinSIG11	MF00465__MF00465__putative_ABC_transporter_ATP-binding_protein_P115_-like_protein	SIG11	-15.1
RpsF__RpsF__MF01351__30S_ribosomal_protein_S6SIG11	RpsF__RpsF__MF01351__30S_ribosomal_protein_S6	SIG11	-13.07
rpsR__rpsR__MF01387__30S_ribosomal_protein_S18SIG11	rpsR__rpsR__MF01387__30S_ribosomal_protein_S18	SIG11	-13.15
ychF__ychF__MF00315__GTP-binding_protein_YchFSIG11	ychF__ychF__MF00315__GTP-binding_protein_YchF	SIG11	-23.19
MF00318__MF00318__conserved_hypothetical_proteinSIG11	MF00318__MF00318__conserved_hypothetical_protein	SIG11	-15.63
MF00324__MF00324__ABC_transporter_permease_proteinSIG11	MF00324__MF00324__ABC_transporter_permease_protein	SIG11	-17.4
acpD-1__acpD-1__MF00330__acyl_carrier_protein_phosphodiesteraseSIG11	acpD-1__acpD-1__MF00330__acyl_carrier_protein_phosphodiesterase	SIG11	-19.73
MF01385__MF01385__hypothetical_proteinSIG11	MF01385__MF01385__hypothetical_protein	SIG11	-21.3
MF01255__MF01255__conserved_hypothetical_proteinSIG11	MF01255__MF01255__conserved_hypothetical_protein	SIG11	-16.6
MF01405__MF01405__putative_transposaseSIG11	MF01405__MF01405__putative_transposase	SIG11	-13.4
MF01406__MF01406__hypothetical_proteinSIG11	MF01406__MF01406__hypothetical_protein	SIG11	-16.1
MF01260__MF01260__conserved_hypothetical_proteinSIG11	MF01260__MF01260__conserved_hypothetical_protein	SIG11	-18.03
MF00789__MF00789__hypothetical_proteinSIG11	MF00789__MF00789__hypothetical_protein	SIG11	-24.1
MF01203__MF01203__type_III_restriction-modification_system:_methyla_seSIG11	MF01203__MF01203__type_III_restriction-modification_system:_methyla_se	SIG11	-22.12
MF01466__MF01466__hypothetical_proteinSIG11	MF01466__MF01466__hypothetical_protein	SIG11	-22.1
MF01205__MF01205__hypothetical_proteinSIG11	MF01205__MF01205__hypothetical_protein	SIG11	-17.5
glpK__glpK__MF01221__glycerol_kinaseSIG11	glpK__glpK__MF01221__glycerol_kinase	SIG11	-16.7
glpF__glpF__MF01224__glycerol_uptake_facilitator_proteinSIG11	glpF__glpF__MF01224__glycerol_uptake_facilitator_protein	SIG11	-15.4
MF01226__MF01226__amino_acid_permeaseSIG11	MF01226__MF01226__amino_acid_permease	SIG11	-14.2
MF01227__MF01227__conserved_hypothetical_proteinSIG11	MF01227__MF01227__conserved_hypothetical_protein	SIG11	-17.9
MF01230__MF01230__hypothetical_proteinSIG11	MF01230__MF01230__hypothetical_protein	SIG11	-13.05
MF01232__MF01232__hypothetical_proteinSIG11	MF01232__MF01232__hypothetical_protein	SIG11	-17.9
MF01236__MF01236__P60-like_lipoproteinSIG11	MF01236__MF01236__P60-like_lipoprotein	SIG11	-22
MF01239__MF01239__hypothetical_proteinSIG11	MF01239__MF01239__hypothetical_protein	SIG11	-13.2
MF01243__MF01243__conserved_hypothetical_proteinSIG11	MF01243__MF01243__conserved_hypothetical_protein	SIG11	-18.8
MF01248__MF01248__hypothetical_proteinSIG11	MF01248__MF01248__hypothetical_protein	SIG11	-19.6
MF00001__MF00001__hypothetical_proteinSIG11	MF00001__MF00001__hypothetical_protein	SIG11	-19.5
MF00726__MF00726__Putative_lipoproteinSIG11	MF00726__MF00726__Putative_lipoprotein	SIG11	-15.71
MF00736__MF00736__ABC_transport_permease_proteinSIG11	MF00736__MF00736__ABC_transport_permease_protein	SIG11	-17.8
MF00737__MF00737__ABC_transporter_permease_proteinSIG11	MF00737__MF00737__ABC_transporter_permease_protein	SIG11	-16.7
MF00741__MF00741__conserved_hypothetical_proteinSIG11	MF00741__MF00741__conserved_hypothetical_protein	SIG11	-20.7
sgaA__sgaA__MF01349__PTS_system%2C_IIA_componentSIG11	sgaA__sgaA__MF01349__PTS_system%2C_IIA_component	SIG11	-13
MF00751__MF00751__lipoproteinSIG11	MF00751__MF00751__lipoprotein	SIG11	-23.33
MF00752__MF00752__ABC_transport_ATP-binding_proteinSIG11	MF00752__MF00752__ABC_transport_ATP-binding_protein	SIG11	-15.3
MF00762__MF00762__ABC_transporter_permease_proteinSIG11	MF00762__MF00762__ABC_transporter_permease_protein	SIG11	-16.7
MF01093__MF01093__hypothetical_proteinSIG11	MF01093__MF01093__hypothetical_protein	SIG11	-24.5
MF01101__MF01101__S-adenosyl-methyltransferaseSIG11	MF01101__MF01101__S-adenosyl-methyltransferase	SIG11	-13.4
mraZ__mraZ__MF01423__protein_mraZSIG11	mraZ__mraZ__MF01423__protein_mraZ	SIG11	-15.65
MF01109__MF01109__site-specific_DNA-methyltransferase_(adenine-spec_ific)SIG11	MF01109__MF01109__site-specific_DNA-methyltransferase_(adenine-spec_ific)	SIG11	-16.8
rnc__rnc__MF00007__ribonuclease_IIISIG11	rnc__rnc__MF00007__ribonuclease_III	SIG11	-15.44
MF00009__MF00009__conserved_hypothetical_proteinSIG11	MF00009__MF00009__conserved_hypothetical_protein	SIG11	-13.16
metS__metS__MF00011__methionyl-tRNA_synthetaseSIG11	metS__metS__MF00011__methionyl-tRNA_synthetase	SIG11	-13.32
MF00014__MF00014__DNA_methylaseSIG11	MF00014__MF00014__DNA_methylase	SIG11	-20.6
MF00016__MF00016__conserved_hypothetical_proteinSIG11	MF00016__MF00016__conserved_hypothetical_protein	SIG11	-22.15
MF01429__MF01429__hypothetical_proteinSIG11	MF01429__MF01429__hypothetical_protein	SIG11	-22.3
MF01426__MF01426__hypothetical_proteinSIG11	MF01426__MF01426__hypothetical_protein	SIG11	-19.4
MF01452__MF01452__hypothetical_proteinSIG11	MF01452__MF01452__hypothetical_protein	SIG11	-20.47
MF01425__MF01425__hypothetical_proteinSIG11	MF01425__MF01425__hypothetical_protein	SIG11	-16.8
MF01427__MF01427__hypothetical_proteinSIG11	MF01427__MF01427__hypothetical_protein	SIG11	-14.84
MF01275__MF01275__hypothetical_proteinSIG11	MF01275__MF01275__hypothetical_protein	SIG11	-20.3
MF01277__MF01277__conserved_hypothetical_proteinSIG11	MF01277__MF01277__conserved_hypothetical_protein	SIG11	-18.99
MF01358__MF01358__hypothetical_proteinSIG11	MF01358__MF01358__hypothetical_protein	SIG11	-25.8
MF01278__MF01278__hypothetical_proteinSIG11	MF01278__MF01278__hypothetical_protein	SIG11	-13.03
pepA__pepA__MF01294__leucyl_aminopeptidaseSIG11	pepA__pepA__MF01294__leucyl_aminopeptidase	SIG11	-14.63
MF01303__MF01303__hypothetical_proteinSIG11	MF01303__MF01303__hypothetical_protein	SIG11	-17.27
MF01320__MF01320__conserved_hypothetical_proteinSIG11	MF01320__MF01320__conserved_hypothetical_protein	SIG11	-16.91
MF01324__MF01324__conserved_hypothetical_proteinSIG11	MF01324__MF01324__conserved_hypothetical_protein	SIG11	-20
MF00834__MF00834__hypothetical_proteinSIG11	MF00834__MF00834__hypothetical_protein	SIG11	-14.43
rplK__rplK__MF00837__50S_ribosomal_protein_L11SIG11	rplK__rplK__MF00837__50S_ribosomal_protein_L11	SIG11	-16.54
nadE__nadE__MF00434__NH(3)-dependent_NAD+_synthetaseSIG11	nadE__nadE__MF00434__NH(3)-dependent_NAD+_synthetase	SIG11	-27.5
MF00435__MF00435__conserved_hypothetical_proteinSIG11	MF00435__MF00435__conserved_hypothetical_protein	SIG11	-22.5
MF00438__MF00438__conserved_hypothetical_proteinSIG11	MF00438__MF00438__conserved_hypothetical_protein	SIG11	-20.4
MF01447__MF01447__hypothetical_proteinSIG11	MF01447__MF01447__hypothetical_protein	SIG11	-13.3
atpD1__atpD1__MF00449__ATP_synthase_beta_chainSIG11	atpD1__atpD1__MF00449__ATP_synthase_beta_chain	SIG11	-21.32
atpA__atpA__MF00451__ATP_synthase_alpha_chainSIG11	atpA__atpA__MF00451__ATP_synthase_alpha_chain	SIG11	-21.62
MF00452__MF00452__conserved_hypothetical_proteinSIG11	MF00452__MF00452__conserved_hypothetical_protein	SIG11	-22
MF00844__MF00844__putative_p76_membrane_protein_precursorSIG11	MF00844__MF00844__putative_p76_membrane_protein_precursor	SIG11	-13.94
MF00848__MF00848__Putative_P216_surface_proteinSIG11	MF00848__MF00848__Putative_P216_surface_protein	SIG11	-16.45
MF00856__MF00856__conserved_hypothetical_proteinSIG11	MF00856__MF00856__conserved_hypothetical_protein	SIG11	-13.27
MF00857__MF00857__conserved_hypothetical_proteinSIG11	MF00857__MF00857__conserved_hypothetical_protein	SIG11	-20.3
mgtE__mgtE__MF00861__putative_MG2+_transport_proteinSIG11	mgtE__mgtE__MF00861__putative_MG2+_transport_protein	SIG11	-13.83
MF00863__MF00863__hypothetical_proteinSIG11	MF00863__MF00863__hypothetical_protein	SIG11	-15.52
MF00865__MF00865__conserved_hypothetical_proteinSIG11	MF00865__MF00865__conserved_hypothetical_protein	SIG11	-14.9
MF00866__MF00866__hypothetical_proteinSIG11	MF00866__MF00866__hypothetical_protein	SIG11	-16
MF01086__MF01086__conserved_hypothetical_proteinSIG11	MF01086__MF01086__conserved_hypothetical_protein	SIG11	-15.1
MF00345__MF00345__putative_lipoproteinSIG11	MF00345__MF00345__putative_lipoprotein	SIG11	-15
MF00350__MF00350__conserved_hypothetical_proteinSIG11	MF00350__MF00350__conserved_hypothetical_protein	SIG11	-13.2
rplJ__rplJ__MF01339__50S_ribosomal_protein_L10SIG11	rplJ__rplJ__MF01339__50S_ribosomal_protein_L10	SIG11	-24.2
MF00358__MF00358__conserved_hypothetical_proteinSIG11	MF00358__MF00358__conserved_hypothetical_protein	SIG11	-15.56
ptsG__ptsG__MF00374__PTS_system%2C_glucose-specific_IIABC_componentSIG11	ptsG__ptsG__MF00374__PTS_system%2C_glucose-specific_IIABC_component	SIG11	-16.22
ptsH__ptsH__MF00378__phosphocarrier_protein_HPrSIG11	ptsH__ptsH__MF00378__phosphocarrier_protein_HPr	SIG11	-19.7
tdk__tdk__MF00381__thymidine_kinaseSIG11	tdk__tdk__MF00381__thymidine_kinase	SIG11	-16.04
MF00383__MF00383__sugar_ABC_transporter_permease_proteinSIG11	MF00383__MF00383__sugar_ABC_transporter_permease_protein	SIG11	-14.8
MF00385__MF00385__ABC_transporter_proteinSIG11	MF00385__MF00385__ABC_transporter_protein	SIG11	-23.4
MF00386__MF00386__sugar_ABC_transporter_ATP-binding_proteinSIG11	MF00386__MF00386__sugar_ABC_transporter_ATP-binding_protein	SIG11	-13.62
MF00390__MF00390__conserved_hypothetical_proteinSIG11	MF00390__MF00390__conserved_hypothetical_protein	SIG11	-15.9
MF00392__MF00392__conserved_hypothetical_proteinSIG11	MF00392__MF00392__conserved_hypothetical_protein	SIG11	-21.8
MF01459__MF01459__hypothetical_proteinSIG11	MF01459__MF01459__hypothetical_protein	SIG11	-18.7
pgm__pgm__MF00394__phosphoglycerate_mutaseSIG11	pgm__pgm__MF00394__phosphoglycerate_mutase	SIG11	-22.2
MF00396__MF00396__conserved_hypothetical_proteinSIG11	MF00396__MF00396__conserved_hypothetical_protein	SIG11	-17.51
rnhB__rnhB__MF00398__ribonuclease_HIISIG11	rnhB__rnhB__MF00398__ribonuclease_HII	SIG11	-18.2
MF00401__MF00401__putative_ATP_binding_proteinSIG11	MF00401__MF00401__putative_ATP_binding_protein	SIG11	-18.6
MF01330__MF01330__PTS_system_glucose-specific_enzyme_IIB_componentSIG11	MF01330__MF01330__PTS_system_glucose-specific_enzyme_IIB_component	SIG11	-17.4
trpS__trpS__MF00404__tryptophanyl-tRNA_synthetaseSIG11	trpS__trpS__MF00404__tryptophanyl-tRNA_synthetase	SIG11	-21.1
nusA__nusA__MF00410__N-utilization_substance_protein_ASIG11	nusA__nusA__MF00410__N-utilization_substance_protein_A	SIG11	-13.7
dnaE__dnaE__MF00415__DNA_polymerase_III_alpha_subunitSIG11	dnaE__dnaE__MF00415__DNA_polymerase_III_alpha_subunit	SIG11	-24.9
MF00417__MF00417__5'-3'_exonucleaseSIG11	MF00417__MF00417__5'-3'_exonuclease	SIG11	-17.64
mnuA__mnuA__MF00420__membrane_nuclease%2C_lipoproteinSIG11	mnuA__mnuA__MF00420__membrane_nuclease%2C_lipoprotein	SIG11	-21.51
MF00429__MF00429__PTS_system%2C_N-acetylglucosamine-specific_II_ABC_c_omponentSIG11	MF00429__MF00429__PTS_system%2C_N-acetylglucosamine-specific_II_ABC_c_omponent	SIG11	-18.4
nagA__nagA__MF00431__N-acetylglucosamine-6-phosphate_deacetylaseSIG11	nagA__nagA__MF00431__N-acetylglucosamine-6-phosphate_deacetylase	SIG11	-13.82
MF01329__MF01329__conserved_hypothetical_proteinSIG11	MF01329__MF01329__conserved_hypothetical_protein	SIG11	-14.6
pdhD2__pdhD2__MF00432__dihydrolipoamide_dehydrogenaseSIG11	pdhD2__pdhD2__MF00432__dihydrolipoamide_dehydrogenase	SIG11	-16.2
MF00433__MF00433__conserved_hypothetical_proteinSIG11	MF00433__MF00433__conserved_hypothetical_protein	SIG11	-23
MF01458__MF01458__hypothetical_proteinSIG11	MF01458__MF01458__hypothetical_protein	SIG11	-15.86
MF00871__MF00871__prolipoprotein_P65SIG11	MF00871__MF00871__prolipoprotein_P65	SIG11	-14.2
gidB__gidB__MF00878__glucose_inhibited_division_protein_BSIG11	gidB__gidB__MF00878__glucose_inhibited_division_protein_B	SIG11	-20.5
MF00884__MF00884__conserved_hypothetical_proteinSIG11	MF00884__MF00884__conserved_hypothetical_protein	SIG11	-15.4
ksgA__ksgA__MF00886__dimethyladenosine_transferaseSIG11	ksgA__ksgA__MF00886__dimethyladenosine_transferase	SIG11	-17
rplM__rplM__MF00888__50S_ribosomal_protein_L13SIG11	rplM__rplM__MF00888__50S_ribosomal_protein_L13	SIG11	-18.9
rpsI__rpsI__MF01328__30S_ribosomal_protein_S9SIG11	rpsI__rpsI__MF01328__30S_ribosomal_protein_S9	SIG11	-23.91
MF00895__MF00895__conserved_hypothetical_proteinSIG11	MF00895__MF00895__conserved_hypothetical_protein	SIG11	-15.6
uvrB__uvrB__MF00899__excinuclease_ABC_subunit_BSIG11	uvrB__uvrB__MF00899__excinuclease_ABC_subunit_B	SIG11	-19.39
leuS__leuS__MF00903__leucyl-tRNA_synthetaseSIG11	leuS__leuS__MF00903__leucyl-tRNA_synthetase	SIG11	-17.16
MF00909__MF00909__conserved_hypothetical_proteinSIG11	MF00909__MF00909__conserved_hypothetical_protein	SIG11	-16.26
rplI__rplI__MF01347__50S_ribosomal_protein_L9SIG11	rplI__rplI__MF01347__50S_ribosomal_protein_L9	SIG11	-15.8
dnaB__dnaB__MF00914__replicative_DNA_helicaseSIG11	dnaB__dnaB__MF00914__replicative_DNA_helicase	SIG11	-14.1
MF00920__MF00920__conserved_hypothetical_proteinSIG11	MF00920__MF00920__conserved_hypothetical_protein	SIG11	-17.9
nusG__nusG__MF00929__transcription_antitermination_proteinSIG11	nusG__nusG__MF00929__transcription_antitermination_protein	SIG11	-20.6
gcp__gcp__MF00934__O-sialoglycoprotein_endopeptidaseSIG11	gcp__gcp__MF00934__O-sialoglycoprotein_endopeptidase	SIG11	-13.09
MF00936__MF00936__conserved_hypothetical_proteinSIG11	MF00936__MF00936__conserved_hypothetical_protein	SIG11	-14.4
MF00938__MF00938__conserved_hypothetical_proteinSIG11	MF00938__MF00938__conserved_hypothetical_protein	SIG11	-24.74
MF00943__MF00943__conserved_hypothetical_proteinSIG11	MF00943__MF00943__conserved_hypothetical_protein	SIG11	-23.6
plsC__plsC__MF00945__1-acyl-sn-glycerol-3-phosphate_acyltransferaseSIG11	plsC__plsC__MF00945__1-acyl-sn-glycerol-3-phosphate_acyltransferase	SIG11	-14.53
MF00951__MF00951__putative_ABC_transporter_ATP-binding_-_Pr2-like_p_roteinSIG11	MF00951__MF00951__putative_ABC_transporter_ATP-binding_-_Pr2-like_p_rotein	SIG11	-21.45
grpE__grpE__MF00967__heat_shock_proteinSIG13	grpE__grpE__MF00967__heat_shock_protein	SIG13	-16.4
hrcA__hrcA__MF00969__heat-inducible_transcription_repressorSIG13	hrcA__hrcA__MF00969__heat-inducible_transcription_repressor	SIG13	-15.3
ftsY__ftsY__MF00971__cell_division_protein_ftsYSIG13	ftsY__ftsY__MF00971__cell_division_protein_ftsY	SIG13	-16.1
MF00975__MF00975__DHH_family_phosphoesteraseSIG13	MF00975__MF00975__DHH_family_phosphoesterase	SIG13	-13.89
MF00977__MF00977__putative_MgpA_like-protein_[fragment]SIG13	MF00977__MF00977__putative_MgpA_like-protein_[fragment]	SIG13	-17.5
MF00978__MF00978__putative_MgpA-like_proteinSIG13	MF00978__MF00978__putative_MgpA-like_protein	SIG13	-28.6
dnaN__dnaN__MF00986__DNA_polymerase_III_beta_subunitSIG13	dnaN__dnaN__MF00986__DNA_polymerase_III_beta_subunit	SIG13	-13.5
rpmH__rpmH__MF01475__50S_ribosomal_protein_L34SIG13	rpmH__rpmH__MF01475__50S_ribosomal_protein_L34	SIG13	-16.4
MF00993__MF00993__conserved_hypothetical_proteinSIG13	MF00993__MF00993__conserved_hypothetical_protein	SIG13	-13.8
MF00995__MF00995__conserved_hypothetical_proteinSIG13	MF00995__MF00995__conserved_hypothetical_protein	SIG13	-18.2
valS__valS__MF01003__valyl-tRNA_synthetaseSIG13	valS__valS__MF01003__valyl-tRNA_synthetase	SIG13	-15.5
MF01015__MF01015__hypothetical_proteinSIG13	MF01015__MF01015__hypothetical_protein	SIG13	-16.3
MF01015.r01__Parent=MF01015__23S_ribosomal_RNASIG13	MF01015.r01__Parent=MF01015__23S_ribosomal_RNA	SIG13	-14.1
MF01015.r02__Parent=MF01015__23S_ribosomal_RNASIG13	MF01015.r02__Parent=MF01015__23S_ribosomal_RNA	SIG13	-17.11
MF01042__MF01042__putative_ABC_transporter_ATP-binding_-_Pr2-like_p_roteinSIG13	MF01042__MF01042__putative_ABC_transporter_ATP-binding_-_Pr2-like_p_rotein	SIG13	-18
MF01044__MF01044__ABC_transporter_ATP-binding_-_Pr1SIG13	MF01044__MF01044__ABC_transporter_ATP-binding_-_Pr1	SIG13	-14.75
MF01050__MF01050__putative_adhesin_like-protein_P146SIG13	MF01050__MF01050__putative_adhesin_like-protein_P146	SIG13	-26.6
pepP__pepP__MF01067__XAA-PRO_aminopeptidaseSIG13	pepP__pepP__MF01067__XAA-PRO_aminopeptidase	SIG13	-13.19
MF01072__MF01072__ABC_transporter_ATP-binding_proteinSIG13	MF01072__MF01072__ABC_transporter_ATP-binding_protein	SIG13	-13.4
MF01073__MF01073__putative_type_III_restriction-modification_system_:_methylaseSIG13	MF01073__MF01073__putative_type_III_restriction-modification_system_:_methylase	SIG13	-16.7
MF01074__MF01074__conserved_hypothetical_proteinSIG13	MF01074__MF01074__conserved_hypothetical_protein	SIG13	-14.9
MF01077__MF01077__conserved_hypothetical_proteinSIG13	MF01077__MF01077__conserved_hypothetical_protein	SIG13	-15.1
MF01338__MF01338__conserved_hypothetical_proteinSIG13	MF01338__MF01338__conserved_hypothetical_protein	SIG13	-14.1
gatA__gatA__MF00797__glutamyl-tRNA_amidotransferase_subunit_ASIG13	gatA__gatA__MF00797__glutamyl-tRNA_amidotransferase_subunit_A	SIG13	-19.9
gatB__gatB__MF00809__glutamyl-tRNA_amidotransferase_subunit_BSIG13	gatB__gatB__MF00809__glutamyl-tRNA_amidotransferase_subunit_B	SIG13	-20.9
MF01445__MF01445__hypothetical_proteinSIG13	MF01445__MF01445__hypothetical_protein	SIG13	-17.3
MF01444__MF01444__conserved_hypothetical_proteinSIG13	MF01444__MF01444__conserved_hypothetical_protein	SIG13	-13.5
ileS__ileS__MF00820__isoleucyl-tRNA_synthetaseSIG13	ileS__ileS__MF00820__isoleucyl-tRNA_synthetase	SIG13	-15.1
parC__parC__MF00823__topoisomerase_IV_subunit_ASIG13	parC__parC__MF00823__topoisomerase_IV_subunit_A	SIG13	-23.09
gap__gap__MF00829__glyceraldehyde_3-phosphate_dehydrogenaseSIG13	gap__gap__MF00829__glyceraldehyde_3-phosphate_dehydrogenase	SIG13	-15.4
MF00832__MF00832__hypothetical_proteinSIG13	MF00832__MF00832__hypothetical_protein	SIG13	-14.4
vacB__vacB__MF00833__VACB-like_ribonuclease_IISIG13	vacB__vacB__MF00833__VACB-like_ribonuclease_II	SIG13	-13.2
cls__cls__MF01110__cardiolipin_synthetaseSIG13	cls__cls__MF01110__cardiolipin_synthetase	SIG13	-17.8
licA__licA__MF01115__PTS_system%2C_lichenan-specific_IIA_componentSIG13	licA__licA__MF01115__PTS_system%2C_lichenan-specific_IIA_component	SIG13	-19.2
obg__obg__MF01119__GTP-binding_protein_ObgSIG13	obg__obg__MF01119__GTP-binding_protein_Obg	SIG13	-14.3
atpB__atpB__MF01122__ATP_synthase_A_chainSIG13	atpB__atpB__MF01122__ATP_synthase_A_chain	SIG13	-16.4
atpE__atpE__MF01464__F0F1_ATP_synthase_subunit_CSIG13	atpE__atpE__MF01464__F0F1_ATP_synthase_subunit_C	SIG13	-13.2
atpF__atpF__MF01126__ATP_synthase_subunit_BSIG13	atpF__atpF__MF01126__ATP_synthase_subunit_B	SIG13	-17.2
atpA-1__atpA-1__MF01130__ATP_synthase_alpha_chainSIG13	atpA-1__atpA-1__MF01130__ATP_synthase_alpha_chain	SIG13	-13.66
atpG__atpG__MF01131__ATP_synthase_gamma_chainSIG13	atpG__atpG__MF01131__ATP_synthase_gamma_chain	SIG13	-19.5
atpD2__atpD2__MF01135__ATP_synthase_beta_chainSIG13	atpD2__atpD2__MF01135__ATP_synthase_beta_chain	SIG13	-19.4
recU__recU__MF01345__Holliday_junction-specific_endonucleaseSIG13	recU__recU__MF01345__Holliday_junction-specific_endonuclease	SIG13	-14.4
rpsB__rpsB__MF01138__30S_ribosomal_protein_S2SIG13	rpsB__rpsB__MF01138__30S_ribosomal_protein_S2	SIG13	-14.1
ffh__ffh__MF01141__signal_recognition_particle_proteinSIG13	ffh__ffh__MF01141__signal_recognition_particle_protein	SIG13	-13.3
glyS__glyS__MF01142__glycyl-tRNA_synthetaseSIG13	glyS__glyS__MF01142__glycyl-tRNA_synthetase	SIG13	-21.2
dnaG__dnaG__MF01144__DNA_primaseSIG13	dnaG__dnaG__MF01144__DNA_primase	SIG13	-17.4
nfo__nfo__MF01150__endonuclease_IVSIG13	nfo__nfo__MF01150__endonuclease_IV	SIG13	-20.6
tyrS__tyrS__MF01153__tyrosyl_tRNA_synthetaseSIG13	tyrS__tyrS__MF01153__tyrosyl_tRNA_synthetase	SIG13	-15.7
MF01154__MF01154__conserved_hypothetical_proteinSIG13	MF01154__MF01154__conserved_hypothetical_protein	SIG13	-13.21
MF01158__MF01158__conserved_hypothetical_proteinSIG13	MF01158__MF01158__conserved_hypothetical_protein	SIG13	-14.3
MF01379__MF01379__hypothetical_proteinSIG13	MF01379__MF01379__hypothetical_protein	SIG13	-17
dnaK__dnaK__MF01167__chaperone_protein_dnaK_-_heat_shock_protein_70SIG13	dnaK__dnaK__MF01167__chaperone_protein_dnaK_-_heat_shock_protein_70	SIG13	-16.5
dnaJ__dnaJ__MF01169__heat_shock_protein_DnaJSIG13	dnaJ__dnaJ__MF01169__heat_shock_protein_DnaJ	SIG13	-18.2
engA__engA__MF01175__GTP-binding_protein_EngASIG13	engA__engA__MF01175__GTP-binding_protein_EngA	SIG13	-18.52
himA__himA__MF01381__bacterial_nucleoid_DNA-binding_proteinSIG13	himA__himA__MF01381__bacterial_nucleoid_DNA-binding_protein	SIG13	-14.8
lepA__lepA__MF01176__GTP-binding_protein_LepASIG13	lepA__lepA__MF01176__GTP-binding_protein_LepA	SIG13	-14.4
rpsG__rpsG__MF01180__30S_ribosomal_protein_S7SIG13	rpsG__rpsG__MF01180__30S_ribosomal_protein_S7	SIG13	-15.52
MF01186__MF01186__conserved_hypothetical_proteinSIG13	MF01186__MF01186__conserved_hypothetical_protein	SIG13	-16
deoD__deoD__MF01198__purine-nucleoside_phosphorylaseSIG13	deoD__deoD__MF01198__purine-nucleoside_phosphorylase	SIG13	-16
MF01465__MF01465__hypothetical_proteinSIG13	MF01465__MF01465__hypothetical_protein	SIG13	-15.2
MF01264__MF01264__conserved_hypothetical_proteinSIG13	MF01264__MF01264__conserved_hypothetical_protein	SIG13	-17.32
pfkA__pfkA__MF00466__6-phosphofructokinaseSIG13	pfkA__pfkA__MF00466__6-phosphofructokinase	SIG13	-14.5
gyrB__gyrB__MF00468__DNA_gyrase_subunit_BSIG13	gyrB__gyrB__MF00468__DNA_gyrase_subunit_B	SIG13	-17.9
MF00472__MF00472__putative_protein_P97_(p97_paralog)SIG13	MF00472__MF00472__putative_protein_P97_(p97_paralog)	SIG13	-17.1
MF01418__MF01418__hypothetical_proteinSIG13	MF01418__MF01418__hypothetical_protein	SIG13	-17.31
tpiA__tpiA__MF00476__triosephosphate_isomeraseSIG13	tpiA__tpiA__MF00476__triosephosphate_isomerase	SIG13	-15.09
clpB__clpB__MF00479__ATP-dependent_protease_binding_proteinSIG13	clpB__clpB__MF00479__ATP-dependent_protease_binding_protein	SIG13	-20.3
MF00492__MF00492__outer_membrane_protein_-_P95SIG13	MF00492__MF00492__outer_membrane_protein_-_P95	SIG13	-22.54
trxB__trxB__MF00495__thioredoxin_reductaseSIG13	trxB__trxB__MF00495__thioredoxin_reductase	SIG13	-14
MF00500__MF00500__conserved_hypothetical_proteinSIG13	MF00500__MF00500__conserved_hypothetical_protein	SIG13	-13.5
uvrA__uvrA__MF00504__excinuclease_ABC_subunit_ASIG13	uvrA__uvrA__MF00504__excinuclease_ABC_subunit_A	SIG13	-14.6
tufA__tufA__MF00524__elongation_factor_EF-TuSIG13	tufA__tufA__MF00524__elongation_factor_EF-Tu	SIG13	-16.6
MF00526__MF00526__conserved_hypothetical_proteinSIG13	MF00526__MF00526__conserved_hypothetical_protein	SIG13	-16.3
deoC__deoC__MF00529__deoxyribose-phosphate_aldolaseSIG13	deoC__deoC__MF00529__deoxyribose-phosphate_aldolase	SIG13	-18.6
MF00544__MF00544__hypothetical_proteinSIG13	MF00544__MF00544__hypothetical_protein	SIG13	-18
MF01354__MF01354__conserved_hypothetical_proteinSIG13	MF01354__MF01354__conserved_hypothetical_protein	SIG13	-13.3
MF00551__MF00551__conserved_hypothetical_proteinSIG13	MF00551__MF00551__conserved_hypothetical_protein	SIG13	-20.43
MF00552__MF00552__conserved_hypothetical_proteinSIG13	MF00552__MF00552__conserved_hypothetical_protein	SIG13	-14.04
potC__potC__MF00553__spermidine/putrescine_ABC_transporter_permease_pr_oteinSIG13	potC__potC__MF00553__spermidine/putrescine_ABC_transporter_permease_pr_otein	SIG13	-13.1
potB__potB__MF00556__spermidine/putrescine_ABC_transporter_permease_pr_oteinSIG13	potB__potB__MF00556__spermidine/putrescine_ABC_transporter_permease_pr_otein	SIG13	-22.1
MF01353__MF01353__conserved_hypothetical_proteinSIG13	MF01353__MF01353__conserved_hypothetical_protein	SIG13	-13.6
ktrB__ktrB__MF00566__potassium_uptake_proteinSIG13	ktrB__ktrB__MF00566__potassium_uptake_protein	SIG13	-19.5
MF01448__MF01448__hypothetical_proteinSIG13	MF01448__MF01448__hypothetical_protein	SIG13	-17.1
MF00571__MF00571__hypothetical_proteinSIG13	MF00571__MF00571__hypothetical_protein	SIG13	-16.1
MF00574__MF00574__conserved_hypothetical_proteinSIG13	MF00574__MF00574__conserved_hypothetical_protein	SIG13	-13
MF00579__MF00579__conserved_hypothetical_proteinSIG13	MF00579__MF00579__conserved_hypothetical_protein	SIG13	-13.4
pdhA__pdhA__MF00585__pyruvate_dehydrogenase_E1-alpha_subunitSIG13	pdhA__pdhA__MF00585__pyruvate_dehydrogenase_E1-alpha_subunit	SIG13	-15.33
apt__apt__MF00591__adenine_phosphoribosyltransferaseSIG13	apt__apt__MF00591__adenine_phosphoribosyltransferase	SIG13	-20.2
MF00592__MF00592__amino_acid_permeasesSIG13	MF00592__MF00592__amino_acid_permeases	SIG13	-17.4
MF00595__MF00595__hypothetical_proteinSIG13	MF00595__MF00595__hypothetical_protein	SIG13	-18
MF00071__MF00071__hypothetical_proteinSIG13	MF00071__MF00071__hypothetical_protein	SIG13	-13.5
pyrG__pyrG__MF00072__CTP_synthaseSIG13	pyrG__pyrG__MF00072__CTP_synthase	SIG13	-13.12
MF00075__MF00075__hypothetical_proteinSIG13	MF00075__MF00075__hypothetical_protein	SIG13	-18.1
rplS__rplS__MF01442__50S_ribosomal_protein_L19SIG13	rplS__rplS__MF01442__50S_ribosomal_protein_L19	SIG13	-13.1
trmD__trmD__MF00080__tRNA_(guanine-N1)-methyltransferaseSIG13	trmD__trmD__MF00080__tRNA_(guanine-N1)-methyltransferase	SIG13	-13.64
rpsP__rpsP__MF01456__30S_ribosomal_protein_S16SIG13	rpsP__rpsP__MF01456__30S_ribosomal_protein_S16	SIG13	-18.6
MF00082__MF00082__conserved_hypothetical_proteinSIG13	MF00082__MF00082__conserved_hypothetical_protein	SIG13	-19.7
ruvA__ruvA__MF00090__holliday_junction_DNA_helicase_RuvASIG13	ruvA__ruvA__MF00090__holliday_junction_DNA_helicase_RuvA	SIG13	-13.2
pcrA__pcrA__MF00093__ATP-dependent_helicase_PcrASIG13	pcrA__pcrA__MF00093__ATP-dependent_helicase_PcrA	SIG13	-14.5
MF00095__MF00095__hypothetical_proteinSIG13	MF00095__MF00095__hypothetical_protein	SIG13	-16.5
asnS__asnS__MF00110__asparaginyl-tRNA_synthetaseSIG13	asnS__asnS__MF00110__asparaginyl-tRNA_synthetase	SIG13	-17.9
MF01443__MF01443__hypothetical_proteinSIG13	MF01443__MF01443__hypothetical_protein	SIG13	-17.64
nrdI__nrdI__MF01367__ribonucleotide_reductase_stimulatory_proteinSIG13	nrdI__nrdI__MF01367__ribonucleotide_reductase_stimulatory_protein	SIG13	-20.7
nrdE__nrdE__MF00116__ribonucleoside-diphosphate_reductase_alpha_chainSIG13	nrdE__nrdE__MF00116__ribonucleoside-diphosphate_reductase_alpha_chain	SIG13	-13.6
rpmB__rpmB__MF01332__50S_ribosomal_protein_L28SIG13	rpmB__rpmB__MF01332__50S_ribosomal_protein_L28	SIG13	-13.93
rpmI__rpmI__MF01333__50S_ribosomal_protein_L35SIG13	rpmI__rpmI__MF01333__50S_ribosomal_protein_L35	SIG13	-14.5
infC__infC__MF00118__translation_initiation_factor_IF-3_[fragment]SIG13	infC__infC__MF00118__translation_initiation_factor_IF-3_[fragment]	SIG13	-14.6
pyk__pyk__MF00119__pyruvate_kinaseSIG13	pyk__pyk__MF00119__pyruvate_kinase	SIG13	-16.12
MF00121__MF00121__conserved_hypothetical_proteinSIG13	MF00121__MF00121__conserved_hypothetical_protein	SIG13	-14.12
ung__ung__MF00126__uracil-dna_glycosylaseSIG13	ung__ung__MF00126__uracil-dna_glycosylase	SIG13	-14.5
rplU__rplU__MF00129__50S_ribosomal_protein_L21SIG13	rplU__rplU__MF00129__50S_ribosomal_protein_L21	SIG13	-17.6
lip2__lip2__MF00131__lipase-esteraseSIG13	lip2__lip2__MF00131__lipase-esterase	SIG13	-16.7
MF00133__MF00133__hexosephosphate_transport_proteinSIG13	MF00133__MF00133__hexosephosphate_transport_protein	SIG13	-17.4
hemK__hemK__MF00147__protoporphirogen_oxidaseSIG13	hemK__hemK__MF00147__protoporphirogen_oxidase	SIG13	-17
gltX__gltX__MF00152__glutamyl-tRNA_synthetaseSIG13	gltX__gltX__MF00152__glutamyl-tRNA_synthetase	SIG13	-17.9
MF00155__MF00155__putative_tRNA/rRNA_methyltransferaseSIG13	MF00155__MF00155__putative_tRNA/rRNA_methyltransferase	SIG13	-14.5
MF00162__MF00162__chromate_transport_proteinSIG13	MF00162__MF00162__chromate_transport_protein	SIG13	-17.1
MF00164__MF00164__chromate_transport_proteinSIG13	MF00164__MF00164__chromate_transport_protein	SIG13	-16.1
MF00169__MF00169__conserved_hypothetical_proteinSIG13	MF00169__MF00169__conserved_hypothetical_protein	SIG13	-13.6
MF00170__MF00170__conserved_hypothetical_proteinSIG13	MF00170__MF00170__conserved_hypothetical_protein	SIG13	-14
MF01372__MF01372__hypothetical_proteinSIG13	MF01372__MF01372__hypothetical_protein	SIG13	-16.3
rpe__rpe__MF00175__ribulose-phosphate_3-epimeraseSIG13	rpe__rpe__MF00175__ribulose-phosphate_3-epimerase	SIG13	-14.5
gmk__gmk__MF00178__guanylate_kinaseSIG13	gmk__gmk__MF00178__guanylate_kinase	SIG13	-16.9
MF00185__MF00185__DNA_methylaseSIG13	MF00185__MF00185__DNA_methylase	SIG13	-18.6
MF00187__MF00187__conserved_hypothetical_proteinSIG13	MF00187__MF00187__conserved_hypothetical_protein	SIG13	-19.3
era__era__MF00188__GTP-binding_proteinSIG13	era__era__MF00188__GTP-binding_protein	SIG13	-21.1
cdd__cdd__MF01374__cytidine_deaminaseSIG13	cdd__cdd__MF01374__cytidine_deaminase	SIG13	-14.5
MF00194__MF00194__conserved_hypothetical_proteinSIG13	MF00194__MF00194__conserved_hypothetical_protein	SIG13	-17.02
MF01441__MF01441__hypothetical_proteinSIG13	MF01441__MF01441__hypothetical_protein	SIG13	-20.6
rluB__rluB__MF00203__ribosomal_large_subunit_pseudouridine_synthase_BSIG13	rluB__rluB__MF00203__ribosomal_large_subunit_pseudouridine_synthase_B	SIG13	-16.1
rplQ__rplQ__MF01388__50S_ribosomal_protein_L17SIG13	rplQ__rplQ__MF01388__50S_ribosomal_protein_L17	SIG13	-18.42
rpoA__rpoA__MF00207__DNA-directed_RNA_polymerase_alpha_subunitSIG13	rpoA__rpoA__MF00207__DNA-directed_RNA_polymerase_alpha_subunit	SIG13	-21.7
rpsM__rpsM__MF01344__30S_ribosomal_protein_S13SIG13	rpsM__rpsM__MF01344__30S_ribosomal_protein_S13	SIG13	-13.1
rpl1__rpl1__MF01469__50S_ribosomal_protein_L15SIG13	rpl1__rpl1__MF01469__50S_ribosomal_protein_L15	SIG13	-14.5
rplF__rplF__MF00220__50S_ribosomal_protein_L6SIG13	rplF__rplF__MF00220__50S_ribosomal_protein_L6	SIG13	-13.3
rpsH__rpsH__MF01471__30s_ribosomal_protein_S8SIG13	rpsH__rpsH__MF01471__30s_ribosomal_protein_S8	SIG13	-19.6
rplX__rplX__MF01343__50S_ribosomal_protein_L24SIG13	rplX__rplX__MF01343__50S_ribosomal_protein_L24	SIG13	-13.8
rpsQ__rpsQ__MF01393__30S_ribosomal_protein_S17SIG13	rpsQ__rpsQ__MF01393__30S_ribosomal_protein_S17	SIG13	-14.53
rplP__rplP__MF00223__50S_ribosomal_protein_L16SIG13	rplP__rplP__MF00223__50S_ribosomal_protein_L16	SIG13	-15.19
rpsC__rpsC__MF00225__30S_ribosomal_protein_S3SIG13	rpsC__rpsC__MF00225__30S_ribosomal_protein_S3	SIG13	-18.1
rplW__rplW__MF01340__50S_ribosomal_protein_L23SIG13	rplW__rplW__MF01340__50S_ribosomal_protein_L23	SIG13	-14
rplD__rplD__MF00237__50S_ribosomal_protein_L4SIG13	rplD__rplD__MF00237__50S_ribosomal_protein_L4	SIG13	-15.05
MF00249__MF00249__26.3_kDa_protein_in_cilium_adhesin_operonSIG13	MF00249__MF00249__26.3_kDa_protein_in_cilium_adhesin_operon	SIG13	-16.83
alaS__alaS__MF00251__alanyl-tRNA_synthetaseSIG13	alaS__alaS__MF00251__alanyl-tRNA_synthetase	SIG13	-22
MF01401__MF01401__putative_holliday_junction_resolvaseSIG13	MF01401__MF01401__putative_holliday_junction_resolvase	SIG13	-21.6
MF00253__MF00253__conserved_hypothetical_proteinSIG13	MF00253__MF00253__conserved_hypothetical_protein	SIG13	-15
ftsH__ftsH__MF00257__cell_division_proteinSIG13	ftsH__ftsH__MF00257__cell_division_protein	SIG13	-13.4
MF00259__MF00259__hydrolase_of_the_HAD_familySIG13	MF00259__MF00259__hydrolase_of_the_HAD_family	SIG13	-13.4
trmE__trmE__MF00262__tRNA_modification_GTPase_ThdF/TrmESIG13	trmE__trmE__MF00262__tRNA_modification_GTPase_ThdF/TrmE	SIG13	-20.6
MF00264__MF00264__ABC_transporter_ATP-binding_proteinSIG13	MF00264__MF00264__ABC_transporter_ATP-binding_protein	SIG13	-21.7
MF01403__MF01403__hypothetical_proteinSIG13	MF01403__MF01403__hypothetical_protein	SIG13	-19.1
MF00270__MF00270__hypothetical_proteinSIG13	MF00270__MF00270__hypothetical_protein	SIG13	-17.5
MF00272__MF00272__conserved_hypothetical_proteinSIG13	MF00272__MF00272__conserved_hypothetical_protein	SIG13	-26.9
oppC-1__oppC-1__MF00275__oligopeptide_transport_system_permease_proteinSIG13	oppC-1__oppC-1__MF00275__oligopeptide_transport_system_permease_protein	SIG13	-16.6
oppD__oppD__MF00279__oligopeptide_transport_system_permease_protein_[f_ragment]SIG13	oppD__oppD__MF00279__oligopeptide_transport_system_permease_protein_[f_ragment]	SIG13	-18.82
oppD__oppD__MF00281__oligopeptide_transport_system_permease_protein_[f_ragment]SIG13	oppD__oppD__MF00281__oligopeptide_transport_system_permease_protein_[f_ragment]	SIG13	-16.01
oppF-1__oppF-1__MF00285__oligopeptide_ABC_transporter_ATP-binding_proteinSIG13	oppF-1__oppF-1__MF00285__oligopeptide_ABC_transporter_ATP-binding_protein	SIG13	-24
MF00289__MF00289__conserved_hypothetical_proteinSIG13	MF00289__MF00289__conserved_hypothetical_protein	SIG13	-13.9
mtlF__mtlF__MF01455__PTS_system_mannitol-specific_component_IIASIG13	mtlF__mtlF__MF01455__PTS_system_mannitol-specific_component_IIA	SIG13	-15.8
MF00297__MF00297__conserved_hypothetical_proteinSIG13	MF00297__MF00297__conserved_hypothetical_protein	SIG13	-17
cmtB__cmtB__MF01399__PTS_family_enzyme_IIASIG13	cmtB__cmtB__MF01399__PTS_family_enzyme_IIA	SIG13	-24.91
MF01398__MF01398__hypothetical_proteinSIG13	MF01398__MF01398__hypothetical_protein	SIG13	-14.9
MF00303__MF00303__hypothetical_proteinSIG13	MF00303__MF00303__hypothetical_protein	SIG13	-16.9
MF00306__MF00306__conserved_hypothetical_proteinSIG13	MF00306__MF00306__conserved_hypothetical_protein	SIG13	-15.1
MF00310__MF00310__d-ribulose-5-phosphate_3_epimeraseSIG13	MF00310__MF00310__d-ribulose-5-phosphate_3_epimerase	SIG13	-13.9
MF00023__MF00023__conserved_hypothetical_proteinSIG13	MF00023__MF00023__conserved_hypothetical_protein	SIG13	-14.6
MF00025__MF00025__conserved_hypothetical_proteinSIG13	MF00025__MF00025__conserved_hypothetical_protein	SIG13	-16.9
MF00026__MF00026__conserved_hypothetical_proteinSIG13	MF00026__MF00026__conserved_hypothetical_protein	SIG13	-19.8
MF01454__MF01454__hypothetical_proteinSIG13	MF01454__MF01454__hypothetical_protein	SIG13	-14.14
glck__glck__MF00028__glucokinaseSIG13	glck__glck__MF00028__glucokinase	SIG13	-13.5
xylH__xylH__MF00033__xylose_ABC_transporter_permease_proteinSIG13	xylH__xylH__MF00033__xylose_ABC_transporter_permease_protein	SIG13	-16.9
xylG__xylG__MF00035__xylose_ABC_transporter_ATP-binding_proteinSIG13	xylG__xylG__MF00035__xylose_ABC_transporter_ATP-binding_protein	SIG13	-13.71
ackA__ackA__MF00041__acetate_kinaseSIG13	ackA__ackA__MF00041__acetate_kinase	SIG13	-18.2
pdhD1__pdhD1__MF00042__dihydrolipoamide_dehydrogenaseSIG13	pdhD1__pdhD1__MF00042__dihydrolipoamide_dehydrogenase	SIG13	-24.8
MF01430__MF01430__hypothetical_proteinSIG13	MF01430__MF01430__hypothetical_protein	SIG13	-18.5
MF01432__MF01432__hypothetical_proteinSIG13	MF01432__MF01432__hypothetical_protein	SIG13	-82.8
MF00046__MF00046__lipoproteinSIG13	MF00046__MF00046__lipoprotein	SIG13	-22.2
oppB__oppB__MF00047__oligopeptide_ABC_transporter_permease_proteinSIG13	oppB__oppB__MF00047__oligopeptide_ABC_transporter_permease_protein	SIG13	-16.7
oppC__oppC__MF00051__oligopeptide_transport_system_permease_proteinSIG13	oppC__oppC__MF00051__oligopeptide_transport_system_permease_protein	SIG13	-14
oppD-1__oppD-1__MF00061__oligopeptide_ABC_transporter_ATP_binding_proteinSIG13	oppD-1__oppD-1__MF00061__oligopeptide_ABC_transporter_ATP_binding_protein	SIG13	-16.7
oppF__oppF__MF00063__oligopeptide_ABC_transporter_ATP-binding_proteinSIG13	oppF__oppF__MF00063__oligopeptide_ABC_transporter_ATP-binding_protein	SIG13	-18.2
MF00065__MF00065__hypothetical_proteinSIG13	MF00065__MF00065__hypothetical_protein	SIG13	-14.1
MF00598__MF00598__transcriptional_regulatorSIG13	MF00598__MF00598__transcriptional_regulator	SIG13	-15.1
MF00609__MF00609__conserved_hypothetical_proteinSIG13	MF00609__MF00609__conserved_hypothetical_protein	SIG13	-17.5
truB__truB__MF00610__tRNA_pseudouridine_synthase_BSIG13	truB__truB__MF00610__tRNA_pseudouridine_synthase_B	SIG13	-14.4
rpmF__rpmF__MF01376__50S_ribosomal_protein_L32SIG13	rpmF__rpmF__MF01376__50S_ribosomal_protein_L32	SIG13	-16.5
pheS__pheS__MF00619__phenylalanyl-tRNA_synthetase_alpha_chainSIG13	pheS__pheS__MF00619__phenylalanyl-tRNA_synthetase_alpha_chain	SIG13	-15.1
MF00620__MF00620__P97-like_proteinSIG13	MF00620__MF00620__P97-like_protein	SIG13	-16.5
MF00624__MF00624__nuclease%2C_lipoproteinSIG13	MF00624__MF00624__nuclease%2C_lipoprotein	SIG13	-14.89
mgtA__mgtA__MF00636__cation-transporting_P-type_ATPaseSIG13	mgtA__mgtA__MF00636__cation-transporting_P-type_ATPase	SIG13	-14.4
MF00640__MF00640__ABC_transporter_permease_proteinSIG13	MF00640__MF00640__ABC_transporter_permease_protein	SIG13	-13.4
hpt__hpt__MF00653__hypoxanthine_phosphoribosyltransferaseSIG13	hpt__hpt__MF00653__hypoxanthine_phosphoribosyltransferase	SIG13	-15.8
MF00655__MF00655__conserved_hypothetical_proteinSIG13	MF00655__MF00655__conserved_hypothetical_protein	SIG13	-16.4
MF00657__MF00657__DNA_polymerase_III_delta_subunitSIG13	MF00657__MF00657__DNA_polymerase_III_delta_subunit	SIG13	-16
tmk__tmk__MF00659__thymidylate_kinaseSIG13	tmk__tmk__MF00659__thymidylate_kinase	SIG13	-15.3
recR__recR__MF00660__recombination_protein_recRSIG13	recR__recR__MF00660__recombination_protein_recR	SIG13	-14.5
MF01421__MF01421__hypothetical_proteinSIG13	MF01421__MF01421__hypothetical_protein	SIG13	-15.6
lplA__lplA__MF00666__lipoate-protein_ligase_ASIG13	lplA__lplA__MF00666__lipoate-protein_ligase_A	SIG13	-13.4
lip__lip__MF00668__triacylglycerol_lipaseSIG13	lip__lip__MF00668__triacylglycerol_lipase	SIG13	-13.8
MF01361__MF01361__conserved_hypothetical_proteinSIG13	MF01361__MF01361__conserved_hypothetical_protein	SIG13	-13.95
serS__serS__MF00669__seryl-tRNA_synthetaseSIG13	serS__serS__MF00669__seryl-tRNA_synthetase	SIG13	-19.3
eno__eno__MF00673__phosphopyruvate_hydrataseSIG13	eno__eno__MF00673__phosphopyruvate_hydratase	SIG13	-19
smf__smf__MF00674__DNA_processing_protein_SMFSIG13	smf__smf__MF00674__DNA_processing_protein_SMF	SIG13	-14
MF00676__MF00676__hypothetical_proteinSIG13	MF00676__MF00676__hypothetical_protein	SIG13	-18.7
MF00678__MF00678__TRSE-like_proteinSIG13	MF00678__MF00678__TRSE-like_protein	SIG13	-16.1
MF00683__MF00683__conserved_hypothetical_proteinSIG13	MF00683__MF00683__conserved_hypothetical_protein	SIG13	-14
secD__secD__MF00687__protein-export_membrane_proteinSIG13	secD__secD__MF00687__protein-export_membrane_protein	SIG13	-19.4
efp__efp__MF00691__elongation_factor_EF-PSIG13	efp__efp__MF00691__elongation_factor_EF-P	SIG13	-14.1
tkt__tkt__MF00692__transketolaseSIG13	tkt__tkt__MF00692__transketolase	SIG13	-16.6
MF00704__MF00704__hypothetical_proteinSIG13	MF00704__MF00704__hypothetical_protein	SIG13	-17.4
trmU__trmU__MF00705__tRNA-(5-methylaminomethyl-2-thiouridylate)_methyl_transferaseSIG13	trmU__trmU__MF00705__tRNA-(5-methylaminomethyl-2-thiouridylate)_methyl_transferase	SIG13	-15.4
MF00707__MF00707__conserved_hypothetical_proteinSIG13	MF00707__MF00707__conserved_hypothetical_protein	SIG13	-18.6
sgaE__sgaE__MF00715__sugar_isomerase_SgaESIG13	sgaE__sgaE__MF00715__sugar_isomerase_SgaE	SIG13	-15.6
sgaU__sgaU__MF00716__hexulose-6-phosphate_isomeraseSIG13	sgaU__sgaU__MF00716__hexulose-6-phosphate_isomerase	SIG13	-14
sgaH__sgaH__MF00718__3-hexulose-6-phosphate_synthaseSIG13	sgaH__sgaH__MF00718__3-hexulose-6-phosphate_synthase	SIG13	-15.5
MF01462__MF01462__hypothetical_proteinSIG13	MF01462__MF01462__hypothetical_protein	SIG13	-16.5
MF00720__MF00720__hypothetical_proteinSIG13	MF00720__MF00720__hypothetical_protein	SIG13	-20.9
MF00461__MF00461__putative_type_II_DNA_modification_enzyme:_methylt_ransferaseSIG13	MF00461__MF00461__putative_type_II_DNA_modification_enzyme:_methylt_ransferase	SIG13	-16.8
MF00465__MF00465__putative_ABC_transporter_ATP-binding_protein_P115_-like_proteinSIG13	MF00465__MF00465__putative_ABC_transporter_ATP-binding_protein_P115_-like_protein	SIG13	-18.8
RpsF__RpsF__MF01351__30S_ribosomal_protein_S6SIG13	RpsF__RpsF__MF01351__30S_ribosomal_protein_S6	SIG13	-17.4
ssb__ssb__MF00313__single-strand_binding_proteinSIG13	ssb__ssb__MF00313__single-strand_binding_protein	SIG13	-13.6
ychF__ychF__MF00315__GTP-binding_protein_YchFSIG13	ychF__ychF__MF00315__GTP-binding_protein_YchF	SIG13	-18.21
metK__metK__MF00320__S-adenosylmethionine_synthetaseSIG13	metK__metK__MF00320__S-adenosylmethionine_synthetase	SIG13	-15.9
MF00322__MF00322__ABC_transporter_ATP-binding_proteinSIG13	MF00322__MF00322__ABC_transporter_ATP-binding_protein	SIG13	-13.3
acpD__acpD__MF00328__acyl_carrier_protein_phosphodiesteraseSIG13	acpD__acpD__MF00328__acyl_carrier_protein_phosphodiesterase	SIG13	-22.8
acpD-1__acpD-1__MF00330__acyl_carrier_protein_phosphodiesteraseSIG13	acpD-1__acpD-1__MF00330__acyl_carrier_protein_phosphodiesterase	SIG13	-21.42
MF01252__MF01252__conserved_hypothetical_proteinSIG13	MF01252__MF01252__conserved_hypothetical_protein	SIG13	-14.3
MF01259__MF01259__transposaseSIG13	MF01259__MF01259__transposase	SIG13	-19.5
MF01405__MF01405__putative_transposaseSIG13	MF01405__MF01405__putative_transposase	SIG13	-13.11
MF01260__MF01260__conserved_hypothetical_proteinSIG13	MF01260__MF01260__conserved_hypothetical_protein	SIG13	-13.9
MF01261__MF01261__putative_type_III_restriction-modification_system_:_methylaseSIG13	MF01261__MF01261__putative_type_III_restriction-modification_system_:_methylase	SIG13	-17.9
MF01203__MF01203__type_III_restriction-modification_system:_methyla_seSIG13	MF01203__MF01203__type_III_restriction-modification_system:_methyla_se	SIG13	-23.1
MF01466__MF01466__hypothetical_proteinSIG13	MF01466__MF01466__hypothetical_protein	SIG13	-22
MF01205__MF01205__hypothetical_proteinSIG13	MF01205__MF01205__hypothetical_protein	SIG13	-16.11
MF01206__MF01206__conserved_hypothetical_proteinSIG13	MF01206__MF01206__conserved_hypothetical_protein	SIG13	-15.65
MF01216__MF01216__ABC_transporter_ATP-binding_proteinSIG13	MF01216__MF01216__ABC_transporter_ATP-binding_protein	SIG13	-14.31
MF01218__MF01218__P37-like_ABC_transporter_substrate-binding_lipopr_oteinSIG13	MF01218__MF01218__P37-like_ABC_transporter_substrate-binding_lipopr_otein	SIG13	-13.5
MF01226__MF01226__amino_acid_permeaseSIG13	MF01226__MF01226__amino_acid_permease	SIG13	-17
MF01227__MF01227__conserved_hypothetical_proteinSIG13	MF01227__MF01227__conserved_hypothetical_protein	SIG13	-15.4
MF01239__MF01239__hypothetical_proteinSIG13	MF01239__MF01239__hypothetical_protein	SIG13	-14.5
MF01241__MF01241__conserved_hypothetical_proteinSIG13	MF01241__MF01241__conserved_hypothetical_protein	SIG13	-15.4
MF01243__MF01243__conserved_hypothetical_proteinSIG13	MF01243__MF01243__conserved_hypothetical_protein	SIG13	-21
MF01248__MF01248__hypothetical_proteinSIG13	MF01248__MF01248__hypothetical_protein	SIG13	-14.71
MF00001__MF00001__hypothetical_proteinSIG13	MF00001__MF00001__hypothetical_protein	SIG13	-16.32
MF00724__MF00724__lipoproteinSIG13	MF00724__MF00724__lipoprotein	SIG13	-21.7
MF00736__MF00736__ABC_transport_permease_proteinSIG13	MF00736__MF00736__ABC_transport_permease_protein	SIG13	-18.6
MF00737__MF00737__ABC_transporter_permease_proteinSIG13	MF00737__MF00737__ABC_transporter_permease_protein	SIG13	-14.39
sgaA__sgaA__MF01349__PTS_system%2C_IIA_componentSIG13	sgaA__sgaA__MF01349__PTS_system%2C_IIA_component	SIG13	-13.6
MF00750__MF00750__conserved_hypothetical_proteinSIG13	MF00750__MF00750__conserved_hypothetical_protein	SIG13	-16.84
MF00751__MF00751__lipoproteinSIG13	MF00751__MF00751__lipoprotein	SIG13	-17.4
MF00752__MF00752__ABC_transport_ATP-binding_proteinSIG13	MF00752__MF00752__ABC_transport_ATP-binding_protein	SIG13	-18.6
MF00762__MF00762__ABC_transporter_permease_proteinSIG13	MF00762__MF00762__ABC_transporter_permease_protein	SIG13	-13.2
MF00776__MF00776__hypothetical_proteinSIG13	MF00776__MF00776__hypothetical_protein	SIG13	-13.5
ftsZ__ftsZ__MF01095__cell_division_protein_ftsZSIG13	ftsZ__ftsZ__MF01095__cell_division_protein_ftsZ	SIG13	-16.1
MF01101__MF01101__S-adenosyl-methyltransferaseSIG13	MF01101__MF01101__S-adenosyl-methyltransferase	SIG13	-14.74
mraZ__mraZ__MF01423__protein_mraZSIG13	mraZ__mraZ__MF01423__protein_mraZ	SIG13	-13.1
MF01105__MF01105__hypothetical_proteinSIG13	MF01105__MF01105__hypothetical_protein	SIG13	-22.1
MF01108__MF01108__conserved_hypothetical_proteinSIG13	MF01108__MF01108__conserved_hypothetical_protein	SIG13	-15.64
rnc__rnc__MF00007__ribonuclease_IIISIG13	rnc__rnc__MF00007__ribonuclease_III	SIG13	-13.6
MF00009__MF00009__conserved_hypothetical_proteinSIG13	MF00009__MF00009__conserved_hypothetical_protein	SIG13	-13.7
metS__metS__MF00011__methionyl-tRNA_synthetaseSIG13	metS__metS__MF00011__methionyl-tRNA_synthetase	SIG13	-19.3
MF00014__MF00014__DNA_methylaseSIG13	MF00014__MF00014__DNA_methylase	SIG13	-19.3
MF01429__MF01429__hypothetical_proteinSIG13	MF01429__MF01429__hypothetical_protein	SIG13	-17.2
MF01426__MF01426__hypothetical_proteinSIG13	MF01426__MF01426__hypothetical_protein	SIG13	-20
MF01428__MF01428__hypothetical_proteinSIG13	MF01428__MF01428__hypothetical_protein	SIG13	-16.7
MF01452__MF01452__hypothetical_proteinSIG13	MF01452__MF01452__hypothetical_protein	SIG13	-13
MF01427__MF01427__hypothetical_proteinSIG13	MF01427__MF01427__hypothetical_protein	SIG13	-20.5
MF01453__MF01453__hypothetical_proteinSIG13	MF01453__MF01453__hypothetical_protein	SIG13	-18.7
MF01358__MF01358__hypothetical_proteinSIG13	MF01358__MF01358__hypothetical_protein	SIG13	-13.3
MF01284__MF01284__hypothetical_proteinSIG13	MF01284__MF01284__hypothetical_protein	SIG13	-32
MF01288__MF01288__conserved_hypothetical_proteinSIG13	MF01288__MF01288__conserved_hypothetical_protein	SIG13	-16.99
pepA__pepA__MF01294__leucyl_aminopeptidaseSIG13	pepA__pepA__MF01294__leucyl_aminopeptidase	SIG13	-15.86
MF01299__MF01299__S-adenosylmethionine-dependent_methyltransferaseSIG13	MF01299__MF01299__S-adenosylmethionine-dependent_methyltransferase	SIG13	-20.8
MF01315__MF01315__conserved_hypothetical_proteinSIG13	MF01315__MF01315__conserved_hypothetical_protein	SIG13	-17.4
MF01320__MF01320__conserved_hypothetical_proteinSIG13	MF01320__MF01320__conserved_hypothetical_protein	SIG13	-15.52
MF01322__MF01322__putative_ABC_transporter_atp-binding_proteinSIG13	MF01322__MF01322__putative_ABC_transporter_atp-binding_protein	SIG13	-17.7
MF01324__MF01324__conserved_hypothetical_proteinSIG13	MF01324__MF01324__conserved_hypothetical_protein	SIG13	-13.51
MF01326__MF01326__conserved_hypothetical_proteinSIG13	MF01326__MF01326__conserved_hypothetical_protein	SIG13	-17.2
rplK__rplK__MF00837__50S_ribosomal_protein_L11SIG13	rplK__rplK__MF00837__50S_ribosomal_protein_L11	SIG13	-19.1
ptsI__ptsI__MF01092__phosphoenolpyruvate-protein_phosphotransferaseSIG13	ptsI__ptsI__MF01092__phosphoenolpyruvate-protein_phosphotransferase	SIG13	-14.84
nadE__nadE__MF00434__NH(3)-dependent_NAD+_synthetaseSIG13	nadE__nadE__MF00434__NH(3)-dependent_NAD+_synthetase	SIG13	-13.19
MF00435__MF00435__conserved_hypothetical_proteinSIG13	MF00435__MF00435__conserved_hypothetical_protein	SIG13	-25.79
MF00440__MF00440__conserved_hypothetical_proteinSIG13	MF00440__MF00440__conserved_hypothetical_protein	SIG13	-18.1
atpD1__atpD1__MF00449__ATP_synthase_beta_chainSIG13	atpD1__atpD1__MF00449__ATP_synthase_beta_chain	SIG13	-18.6
MF00452__MF00452__conserved_hypothetical_proteinSIG13	MF00452__MF00452__conserved_hypothetical_protein	SIG13	-14.8
MF00844__MF00844__putative_p76_membrane_protein_precursorSIG13	MF00844__MF00844__putative_p76_membrane_protein_precursor	SIG13	-14.6
MF00848__MF00848__Putative_P216_surface_proteinSIG13	MF00848__MF00848__Putative_P216_surface_protein	SIG13	-18.1
pgk__pgk__MF00853__phosphoglycerate_kinaseSIG13	pgk__pgk__MF00853__phosphoglycerate_kinase	SIG13	-15.14
MF00857__MF00857__conserved_hypothetical_proteinSIG13	MF00857__MF00857__conserved_hypothetical_protein	SIG13	-19.3
mgtE__mgtE__MF00861__putative_MG2+_transport_proteinSIG13	mgtE__mgtE__MF00861__putative_MG2+_transport_protein	SIG13	-14.74
MF00863__MF00863__hypothetical_proteinSIG13	MF00863__MF00863__hypothetical_protein	SIG13	-25.1
MF01450__MF01450__glyceraldehyde-3-phosphate_dehydrogenaseSIG13	MF01450__MF01450__glyceraldehyde-3-phosphate_dehydrogenase	SIG13	-15.1
MF01086__MF01086__conserved_hypothetical_proteinSIG13	MF01086__MF01086__conserved_hypothetical_protein	SIG13	-17.4
MF00345__MF00345__putative_lipoproteinSIG13	MF00345__MF00345__putative_lipoprotein	SIG13	-17.4
MF01407__MF01407__conserved_hypothetical_proteinSIG13	MF01407__MF01407__conserved_hypothetical_protein	SIG13	-13.61
rpoB__rpoB__MF00353__DNA-directed_RNA_polymerase_beta_subunitSIG13	rpoB__rpoB__MF00353__DNA-directed_RNA_polymerase_beta_subunit	SIG13	-14.9
rplJ__rplJ__MF01339__50S_ribosomal_protein_L10SIG13	rplJ__rplJ__MF01339__50S_ribosomal_protein_L10	SIG13	-16.6
MF00357__MF00357__hypothetical_proteinSIG13	MF00357__MF00357__hypothetical_protein	SIG13	-17.8
ptsG__ptsG__MF00374__PTS_system%2C_glucose-specific_IIABC_componentSIG13	ptsG__ptsG__MF00374__PTS_system%2C_glucose-specific_IIABC_component	SIG13	-13.4
MF00383__MF00383__sugar_ABC_transporter_permease_proteinSIG13	MF00383__MF00383__sugar_ABC_transporter_permease_protein	SIG13	-27.5
MF00385__MF00385__ABC_transporter_proteinSIG13	MF00385__MF00385__ABC_transporter_protein	SIG13	-16.5
ppa__ppa__MF01346__inorganic_pyrophosphataseSIG13	ppa__ppa__MF01346__inorganic_pyrophosphatase	SIG13	-14.2
MF00390__MF00390__conserved_hypothetical_proteinSIG13	MF00390__MF00390__conserved_hypothetical_protein	SIG13	-15.8
MF00392__MF00392__conserved_hypothetical_proteinSIG13	MF00392__MF00392__conserved_hypothetical_protein	SIG13	-15.4
MF01459__MF01459__hypothetical_proteinSIG13	MF01459__MF01459__hypothetical_protein	SIG13	-14.3
pgm__pgm__MF00394__phosphoglycerate_mutaseSIG13	pgm__pgm__MF00394__phosphoglycerate_mutase	SIG13	-15.9
rnhB__rnhB__MF00398__ribonuclease_HIISIG13	rnhB__rnhB__MF00398__ribonuclease_HII	SIG13	-18.9
MF00401__MF00401__putative_ATP_binding_proteinSIG13	MF00401__MF00401__putative_ATP_binding_protein	SIG13	-20.94
MF00402__MF00402__ATP_binding_protein_[fragment]SIG13	MF00402__MF00402__ATP_binding_protein_[fragment]	SIG13	-14.1
MF01330__MF01330__PTS_system_glucose-specific_enzyme_IIB_componentSIG13	MF01330__MF01330__PTS_system_glucose-specific_enzyme_IIB_component	SIG13	-18
trpS__trpS__MF00404__tryptophanyl-tRNA_synthetaseSIG13	trpS__trpS__MF00404__tryptophanyl-tRNA_synthetase	SIG13	-20.82
thrS__thrS__MF00408__threonyl-tRNA_synthetaseSIG13	thrS__thrS__MF00408__threonyl-tRNA_synthetase	SIG13	-15.9
MF01365__MF01365__hypothetical_proteinSIG13	MF01365__MF01365__hypothetical_protein	SIG13	-22.6
infB__infB__MF00413__translation_initiation_factor_IF-2SIG13	infB__infB__MF00413__translation_initiation_factor_IF-2	SIG13	-19.2
MF00417__MF00417__5'-3'_exonucleaseSIG13	MF00417__MF00417__5'-3'_exonuclease	SIG13	-14.3
MF00423__MF00423__conserved_hypothetical_proteinSIG13	MF00423__MF00423__conserved_hypothetical_protein	SIG13	-15.8
rpiB__rpiB__MF01341__ribose-5-phosphate_isomerase_BSIG13	rpiB__rpiB__MF01341__ribose-5-phosphate_isomerase_B	SIG13	-16.2
fba-1__fba-1__MF00430__fructose-bisphosphate_aldolaseSIG13	fba-1__fba-1__MF00430__fructose-bisphosphate_aldolase	SIG13	-17.2
nagA__nagA__MF00431__N-acetylglucosamine-6-phosphate_deacetylaseSIG13	nagA__nagA__MF00431__N-acetylglucosamine-6-phosphate_deacetylase	SIG13	-20
MF01329__MF01329__conserved_hypothetical_proteinSIG13	MF01329__MF01329__conserved_hypothetical_protein	SIG13	-15.2
pdhD2__pdhD2__MF00432__dihydrolipoamide_dehydrogenaseSIG13	pdhD2__pdhD2__MF00432__dihydrolipoamide_dehydrogenase	SIG13	-14.4
MF00433__MF00433__conserved_hypothetical_proteinSIG13	MF00433__MF00433__conserved_hypothetical_protein	SIG13	-14.21
MF00871__MF00871__prolipoprotein_P65SIG13	MF00871__MF00871__prolipoprotein_P65	SIG13	-21.1
prsA__prsA__MF00882__ribose-phosphate_pyrophosphokinaseSIG13	prsA__prsA__MF00882__ribose-phosphate_pyrophosphokinase	SIG13	-14.2
rplM__rplM__MF00888__50S_ribosomal_protein_L13SIG13	rplM__rplM__MF00888__50S_ribosomal_protein_L13	SIG13	-18.1
rpsI__rpsI__MF01328__30S_ribosomal_protein_S9SIG13	rpsI__rpsI__MF01328__30S_ribosomal_protein_S9	SIG13	-14.8
MF00895__MF00895__conserved_hypothetical_proteinSIG13	MF00895__MF00895__conserved_hypothetical_protein	SIG13	-13.51
uvrB__uvrB__MF00899__excinuclease_ABC_subunit_BSIG13	uvrB__uvrB__MF00899__excinuclease_ABC_subunit_B	SIG13	-16.2
leuS__leuS__MF00903__leucyl-tRNA_synthetaseSIG13	leuS__leuS__MF00903__leucyl-tRNA_synthetase	SIG13	-19.1
MF00905__MF00905__conserved_hypothetical_proteinSIG13	MF00905__MF00905__conserved_hypothetical_protein	SIG13	-17.3
MF00909__MF00909__conserved_hypothetical_proteinSIG13	MF00909__MF00909__conserved_hypothetical_protein	SIG13	-15.34
rplI__rplI__MF01347__50S_ribosomal_protein_L9SIG13	rplI__rplI__MF01347__50S_ribosomal_protein_L9	SIG13	-18.21
dnaB__dnaB__MF00914__replicative_DNA_helicaseSIG13	dnaB__dnaB__MF00914__replicative_DNA_helicase	SIG13	-16
MF00917__MF00917__hemolysin_CSIG13	MF00917__MF00917__hemolysin_C	SIG13	-15.4
MF00920__MF00920__conserved_hypothetical_proteinSIG13	MF00920__MF00920__conserved_hypothetical_protein	SIG13	-18
cysS__cysS__MF00922__cysteinyl-tRNA_synthetaseSIG13	cysS__cysS__MF00922__cysteinyl-tRNA_synthetase	SIG13	-15.1
rpmG2__rpmG2__MF01473__50S_ribosomal_protein_L33SIG13	rpmG2__rpmG2__MF01473__50S_ribosomal_protein_L33	SIG13	-13.2
nusG__nusG__MF00929__transcription_antitermination_proteinSIG13	nusG__nusG__MF00929__transcription_antitermination_protein	SIG13	-20.1
gcp__gcp__MF00934__O-sialoglycoprotein_endopeptidaseSIG13	gcp__gcp__MF00934__O-sialoglycoprotein_endopeptidase	SIG13	-16.9
MF00936__MF00936__conserved_hypothetical_proteinSIG13	MF00936__MF00936__conserved_hypothetical_protein	SIG13	-14.64
MF00938__MF00938__conserved_hypothetical_proteinSIG13	MF00938__MF00938__conserved_hypothetical_protein	SIG13	-16.5
MF00943__MF00943__conserved_hypothetical_proteinSIG13	MF00943__MF00943__conserved_hypothetical_protein	SIG13	-13.9
plsC__plsC__MF00945__1-acyl-sn-glycerol-3-phosphate_acyltransferaseSIG13	plsC__plsC__MF00945__1-acyl-sn-glycerol-3-phosphate_acyltransferase	SIG13	-17.91
MF00947__MF00947__5'-nucleotidase_precursorSIG13	MF00947__MF00947__5'-nucleotidase_precursor	SIG13	-18.9
fba__fba__MF00958__fructose-bisphosphate_aldolaseSIG15	fba__fba__MF00958__fructose-bisphosphate_aldolase	SIG15	-16.1
MF01377__MF01377__conserved_hypothetical_proteinSIG15	MF01377__MF01377__conserved_hypothetical_protein	SIG15	-16.3
argS__argS__MF00961__arginyl-tRNA_synthetaseSIG15	argS__argS__MF00961__arginyl-tRNA_synthetase	SIG15	-16.5
grpE__grpE__MF00967__heat_shock_proteinSIG15	grpE__grpE__MF00967__heat_shock_protein	SIG15	-25
hrcA__hrcA__MF00969__heat-inducible_transcription_repressorSIG15	hrcA__hrcA__MF00969__heat-inducible_transcription_repressor	SIG15	-24.3
MF00970__MF00970__conserved_hypothetical_proteinSIG15	MF00970__MF00970__conserved_hypothetical_protein	SIG15	-13.6
ftsY__ftsY__MF00971__cell_division_protein_ftsYSIG15	ftsY__ftsY__MF00971__cell_division_protein_ftsY	SIG15	-15.7
MF00972__MF00972__hypothetical_proteinSIG15	MF00972__MF00972__hypothetical_protein	SIG15	-18.2
MF00975__MF00975__DHH_family_phosphoesteraseSIG15	MF00975__MF00975__DHH_family_phosphoesterase	SIG15	-13
MF00977__MF00977__putative_MgpA_like-protein_[fragment]SIG15	MF00977__MF00977__putative_MgpA_like-protein_[fragment]	SIG15	-20.7
MF00978__MF00978__putative_MgpA-like_proteinSIG15	MF00978__MF00978__putative_MgpA-like_protein	SIG15	-23.4
MF01331__MF01331__conserved_hypothetical_proteinSIG15	MF01331__MF01331__conserved_hypothetical_protein	SIG15	-19.4
gidA__gidA__MF00980__glucose_inhibited_division_protein_ASIG15	gidA__gidA__MF00980__glucose_inhibited_division_protein_A	SIG15	-15.1
dnaN__dnaN__MF00986__DNA_polymerase_III_beta_subunitSIG15	dnaN__dnaN__MF00986__DNA_polymerase_III_beta_subunit	SIG15	-22.9
rpmH__rpmH__MF01475__50S_ribosomal_protein_L34SIG15	rpmH__rpmH__MF01475__50S_ribosomal_protein_L34	SIG15	-23.4
MF00993__MF00993__conserved_hypothetical_proteinSIG15	MF00993__MF00993__conserved_hypothetical_protein	SIG15	-16
MF01004__MF01004__hypothetical_proteinSIG15	MF01004__MF01004__hypothetical_protein	SIG15	-15.8
MF01005__MF01005__conserved_hypothetical_proteinSIG15	MF01005__MF01005__conserved_hypothetical_protein	SIG15	-18.2
MF01010__MF01010__conserved_hypothetical_proteinSIG15	MF01010__MF01010__conserved_hypothetical_protein	SIG15	-14.9
greA__greA__MF01011__transcription_elongation_factorSIG15	greA__greA__MF01011__transcription_elongation_factor	SIG15	-13.8
MF01015__MF01015__hypothetical_proteinSIG15	MF01015__MF01015__hypothetical_protein	SIG15	-18.6
MF01015.r01__Parent=MF01015__23S_ribosomal_RNASIG15	MF01015.r01__Parent=MF01015__23S_ribosomal_RNA	SIG15	-21.8
MF01015.r02__Parent=MF01015__23S_ribosomal_RNASIG15	MF01015.r02__Parent=MF01015__23S_ribosomal_RNA	SIG15	-24.99
MF01042__MF01042__putative_ABC_transporter_ATP-binding_-_Pr2-like_p_roteinSIG15	MF01042__MF01042__putative_ABC_transporter_ATP-binding_-_Pr2-like_p_rotein	SIG15	-16.4
MF01044__MF01044__ABC_transporter_ATP-binding_-_Pr1SIG15	MF01044__MF01044__ABC_transporter_ATP-binding_-_Pr1	SIG15	-14.6
MF01047__MF01047__hypothetical_proteinSIG15	MF01047__MF01047__hypothetical_protein	SIG15	-14.6
MF01050__MF01050__putative_adhesin_like-protein_P146SIG15	MF01050__MF01050__putative_adhesin_like-protein_P146	SIG15	-14.9
MF01055__MF01055__conserved_hypothetical_proteinSIG15	MF01055__MF01055__conserved_hypothetical_protein	SIG15	-19.09
MF01064__MF01064__conserved_hypothetical_proteinSIG15	MF01064__MF01064__conserved_hypothetical_protein	SIG15	-17.7
rpmG1__rpmG1__MF01470__50S_ribosomal_protein_L33SIG15	rpmG1__rpmG1__MF01470__50S_ribosomal_protein_L33	SIG15	-21.3
MF01070__MF01070__ABC_transporter_ATP-binding_proteinSIG15	MF01070__MF01070__ABC_transporter_ATP-binding_protein	SIG15	-19.63
MF01072__MF01072__ABC_transporter_ATP-binding_proteinSIG15	MF01072__MF01072__ABC_transporter_ATP-binding_protein	SIG15	-13.7
MF01073__MF01073__putative_type_III_restriction-modification_system_:_methylaseSIG15	MF01073__MF01073__putative_type_III_restriction-modification_system_:_methylase	SIG15	-13.6
MF01074__MF01074__conserved_hypothetical_proteinSIG15	MF01074__MF01074__conserved_hypothetical_protein	SIG15	-26
MF01076__MF01076__conserved_hypothetical_proteinSIG15	MF01076__MF01076__conserved_hypothetical_protein	SIG15	-14.05
MF01077__MF01077__conserved_hypothetical_proteinSIG15	MF01077__MF01077__conserved_hypothetical_protein	SIG15	-20.3
MF01338__MF01338__conserved_hypothetical_proteinSIG15	MF01338__MF01338__conserved_hypothetical_protein	SIG15	-17.4
gatC__gatC__MF01363__Asp-tRNAAsn/Glu-tRNAGln_amidotransferase_C_subuni_tSIG15	gatC__gatC__MF01363__Asp-tRNAAsn/Glu-tRNAGln_amidotransferase_C_subuni_t	SIG15	-18.8
gatA__gatA__MF00797__glutamyl-tRNA_amidotransferase_subunit_ASIG15	gatA__gatA__MF00797__glutamyl-tRNA_amidotransferase_subunit_A	SIG15	-18.2
gatB__gatB__MF00809__glutamyl-tRNA_amidotransferase_subunit_BSIG15	gatB__gatB__MF00809__glutamyl-tRNA_amidotransferase_subunit_B	SIG15	-15.3
MF01445__MF01445__hypothetical_proteinSIG15	MF01445__MF01445__hypothetical_protein	SIG15	-16.8
MF00813__MF00813__conserved_hypothetical_proteinSIG15	MF00813__MF00813__conserved_hypothetical_protein	SIG15	-22.7
MF00815__MF00815__conserved_hypothetical_proteinSIG15	MF00815__MF00815__conserved_hypothetical_protein	SIG15	-19.7
MF01444__MF01444__conserved_hypothetical_proteinSIG15	MF01444__MF01444__conserved_hypothetical_protein	SIG15	-14.61
lsp__lsp__MF00818__lipoprotein_signal_peptidaseSIG15	lsp__lsp__MF00818__lipoprotein_signal_peptidase	SIG15	-13.6
ileS__ileS__MF00820__isoleucyl-tRNA_synthetaseSIG15	ileS__ileS__MF00820__isoleucyl-tRNA_synthetase	SIG15	-13.96
parC__parC__MF00823__topoisomerase_IV_subunit_ASIG15	parC__parC__MF00823__topoisomerase_IV_subunit_A	SIG15	-13.9
parE__parE__MF00826__topoisomerase_IV_subunit_BSIG15	parE__parE__MF00826__topoisomerase_IV_subunit_B	SIG15	-22.1
gap__gap__MF00829__glyceraldehyde_3-phosphate_dehydrogenaseSIG15	gap__gap__MF00829__glyceraldehyde_3-phosphate_dehydrogenase	SIG15	-14.6
MF00832__MF00832__hypothetical_proteinSIG15	MF00832__MF00832__hypothetical_protein	SIG15	-22.3
vacB__vacB__MF00833__VACB-like_ribonuclease_IISIG15	vacB__vacB__MF00833__VACB-like_ribonuclease_II	SIG15	-21.4
cls__cls__MF01110__cardiolipin_synthetaseSIG15	cls__cls__MF01110__cardiolipin_synthetase	SIG15	-16.2
recA__recA__MF01113__recombination_proteinSIG15	recA__recA__MF01113__recombination_protein	SIG15	-16.5
licA__licA__MF01115__PTS_system%2C_lichenan-specific_IIA_componentSIG15	licA__licA__MF01115__PTS_system%2C_lichenan-specific_IIA_component	SIG15	-15.6
obg__obg__MF01119__GTP-binding_protein_ObgSIG15	obg__obg__MF01119__GTP-binding_protein_Obg	SIG15	-21.1
MF01382__MF01382__hypothetical_proteinSIG15	MF01382__MF01382__hypothetical_protein	SIG15	-16.8
MF01120__MF01120__hypothetical_proteinSIG15	MF01120__MF01120__hypothetical_protein	SIG15	-14.14
MF01408__MF01408__hypothetical_proteinSIG15	MF01408__MF01408__hypothetical_protein	SIG15	-15.2
dinP__dinP__MF01121__DNA_polymerase_IVSIG15	dinP__dinP__MF01121__DNA_polymerase_IV	SIG15	-20.8
atpE__atpE__MF01464__F0F1_ATP_synthase_subunit_CSIG15	atpE__atpE__MF01464__F0F1_ATP_synthase_subunit_C	SIG15	-15.6
atpF__atpF__MF01126__ATP_synthase_subunit_BSIG15	atpF__atpF__MF01126__ATP_synthase_subunit_B	SIG15	-14.5
atpH__atpH__MF01129__ATP_synthase_delta_chainSIG15	atpH__atpH__MF01129__ATP_synthase_delta_chain	SIG15	-17.6
atpA-1__atpA-1__MF01130__ATP_synthase_alpha_chainSIG15	atpA-1__atpA-1__MF01130__ATP_synthase_alpha_chain	SIG15	-16.5
atpG__atpG__MF01131__ATP_synthase_gamma_chainSIG15	atpG__atpG__MF01131__ATP_synthase_gamma_chain	SIG15	-17.1
atpD2__atpD2__MF01135__ATP_synthase_beta_chainSIG15	atpD2__atpD2__MF01135__ATP_synthase_beta_chain	SIG15	-22.2
recU__recU__MF01345__Holliday_junction-specific_endonucleaseSIG15	recU__recU__MF01345__Holliday_junction-specific_endonuclease	SIG15	-16.5
rpsB__rpsB__MF01138__30S_ribosomal_protein_S2SIG15	rpsB__rpsB__MF01138__30S_ribosomal_protein_S2	SIG15	-13.3
tsf__tsf__MF01140__elongation_factor_TsSIG15	tsf__tsf__MF01140__elongation_factor_Ts	SIG15	-17.8
ffh__ffh__MF01141__signal_recognition_particle_proteinSIG15	ffh__ffh__MF01141__signal_recognition_particle_protein	SIG15	-23.6
glyS__glyS__MF01142__glycyl-tRNA_synthetaseSIG15	glyS__glyS__MF01142__glycyl-tRNA_synthetase	SIG15	-18.3
dnaG__dnaG__MF01144__DNA_primaseSIG15	dnaG__dnaG__MF01144__DNA_primase	SIG15	-18.92
rpoD__rpoD__MF01147__DNA-directed_RNA_polymerase_sigma_factorSIG15	rpoD__rpoD__MF01147__DNA-directed_RNA_polymerase_sigma_factor	SIG15	-14.1
MF01148__MF01148__conserved_hypothetical_proteinSIG15	MF01148__MF01148__conserved_hypothetical_protein	SIG15	-17.02
nfo__nfo__MF01150__endonuclease_IVSIG15	nfo__nfo__MF01150__endonuclease_IV	SIG15	-17
tyrS__tyrS__MF01153__tyrosyl_tRNA_synthetaseSIG15	tyrS__tyrS__MF01153__tyrosyl_tRNA_synthetase	SIG15	-20.5
MF01154__MF01154__conserved_hypothetical_proteinSIG15	MF01154__MF01154__conserved_hypothetical_protein	SIG15	-14.3
MF01158__MF01158__conserved_hypothetical_proteinSIG15	MF01158__MF01158__conserved_hypothetical_protein	SIG15	-16.69
MF01163__MF01163__conserved_hypothetical_proteinSIG15	MF01163__MF01163__conserved_hypothetical_protein	SIG15	-21.6
uvrC__uvrC__MF01164__excinuclease_ABC_subunit_CSIG15	uvrC__uvrC__MF01164__excinuclease_ABC_subunit_C	SIG15	-20.6
MF01379__MF01379__hypothetical_proteinSIG15	MF01379__MF01379__hypothetical_protein	SIG15	-14.5
dnaK__dnaK__MF01167__chaperone_protein_dnaK_-_heat_shock_protein_70SIG15	dnaK__dnaK__MF01167__chaperone_protein_dnaK_-_heat_shock_protein_70	SIG15	-18.2
dnaJ__dnaJ__MF01169__heat_shock_protein_DnaJSIG15	dnaJ__dnaJ__MF01169__heat_shock_protein_DnaJ	SIG15	-15.8
cmk__cmk__MF01174__cytidylate_kinaseSIG15	cmk__cmk__MF01174__cytidylate_kinase	SIG15	-16.09
engA__engA__MF01175__GTP-binding_protein_EngASIG15	engA__engA__MF01175__GTP-binding_protein_EngA	SIG15	-20.1
himA__himA__MF01381__bacterial_nucleoid_DNA-binding_proteinSIG15	himA__himA__MF01381__bacterial_nucleoid_DNA-binding_protein	SIG15	-14.46
MF01380__MF01380__hypothetical_proteinSIG15	MF01380__MF01380__hypothetical_protein	SIG15	-23.74
lepA__lepA__MF01176__GTP-binding_protein_LepASIG15	lepA__lepA__MF01176__GTP-binding_protein_LepA	SIG15	-21.6
MF01177__MF01177__hypothetical_proteinSIG15	MF01177__MF01177__hypothetical_protein	SIG15	-21.7
fusA__fusA__MF01178__elongation_factor_EF-GSIG15	fusA__fusA__MF01178__elongation_factor_EF-G	SIG15	-17.2
rpsG__rpsG__MF01180__30S_ribosomal_protein_S7SIG15	rpsG__rpsG__MF01180__30S_ribosomal_protein_S7	SIG15	-19.3
rpsL__rpsL__MF01183__30S_ribosomal_protein_S12SIG15	rpsL__rpsL__MF01183__30S_ribosomal_protein_S12	SIG15	-16.22
MF01186__MF01186__conserved_hypothetical_proteinSIG15	MF01186__MF01186__conserved_hypothetical_protein	SIG15	-13.6
MF01359__MF01359__conserved_hypothetical_proteinSIG15	MF01359__MF01359__conserved_hypothetical_protein	SIG15	-15.1
MF01193__MF01193__amino_acid_permeaseSIG15	MF01193__MF01193__amino_acid_permease	SIG15	-17.73
deoA__deoA__MF01196__thymidine_phosphorylaseSIG15	deoA__deoA__MF01196__thymidine_phosphorylase	SIG15	-21.1
deoD__deoD__MF01198__purine-nucleoside_phosphorylaseSIG15	deoD__deoD__MF01198__purine-nucleoside_phosphorylase	SIG15	-15.2
secA__secA__MF01201__preprotein_translocase_SecA_subunitSIG15	secA__secA__MF01201__preprotein_translocase_SecA_subunit	SIG15	-14
MF01465__MF01465__hypothetical_proteinSIG15	MF01465__MF01465__hypothetical_protein	SIG15	-14.21
MF01264__MF01264__conserved_hypothetical_proteinSIG15	MF01264__MF01264__conserved_hypothetical_protein	SIG15	-16.9
MF01266__MF01266__GTP-binding_proteinSIG15	MF01266__MF01266__GTP-binding_protein	SIG15	-16.9
pfkA__pfkA__MF00466__6-phosphofructokinaseSIG15	pfkA__pfkA__MF00466__6-phosphofructokinase	SIG15	-14.8
gyrB__gyrB__MF00468__DNA_gyrase_subunit_BSIG15	gyrB__gyrB__MF00468__DNA_gyrase_subunit_B	SIG15	-17.3
MF00472__MF00472__putative_protein_P97_(p97_paralog)SIG15	MF00472__MF00472__putative_protein_P97_(p97_paralog)	SIG15	-13.46
MF00475__MF00475__protein_P102SIG15	MF00475__MF00475__protein_P102	SIG15	-20.1
MF01418__MF01418__hypothetical_proteinSIG15	MF01418__MF01418__hypothetical_protein	SIG15	-15.6
rpsO__rpsO__MF01417__30S_ribosomal_protein_S15SIG15	rpsO__rpsO__MF01417__30S_ribosomal_protein_S15	SIG15	-20.6
tpiA__tpiA__MF00476__triosephosphate_isomeraseSIG15	tpiA__tpiA__MF00476__triosephosphate_isomerase	SIG15	-24.4
MF00483__MF00483__hypothetical_proteinSIG15	MF00483__MF00483__hypothetical_protein	SIG15	-18.3
clpB__clpB__MF00479__ATP-dependent_protease_binding_proteinSIG15	clpB__clpB__MF00479__ATP-dependent_protease_binding_protein	SIG15	-19.5
MF00488__MF00488__hypothetical_proteinSIG15	MF00488__MF00488__hypothetical_protein	SIG15	-17.16
MF00492__MF00492__outer_membrane_protein_-_P95SIG15	MF00492__MF00492__outer_membrane_protein_-_P95	SIG15	-13.7
trxB__trxB__MF00495__thioredoxin_reductaseSIG15	trxB__trxB__MF00495__thioredoxin_reductase	SIG15	-17.1
lgt__lgt__MF00497__prolipoprotein_diacylglyceryl_transferaseSIG15	lgt__lgt__MF00497__prolipoprotein_diacylglyceryl_transferase	SIG15	-14
tpx__tpx__MF01362__thiol_peroxidaseSIG15	tpx__tpx__MF01362__thiol_peroxidase	SIG15	-17.02
MF01350__MF01350__conserved_hypothetical_proteinSIG15	MF01350__MF01350__conserved_hypothetical_protein	SIG15	-16.6
MF00500__MF00500__conserved_hypothetical_proteinSIG15	MF00500__MF00500__conserved_hypothetical_protein	SIG15	-19.4
MF01383__MF01383__hypothetical_proteinSIG15	MF01383__MF01383__hypothetical_protein	SIG15	-19.1
MF00502__MF00502__conserved_hypothetical_proteinSIG15	MF00502__MF00502__conserved_hypothetical_protein	SIG15	-15.5
uvrA__uvrA__MF00504__excinuclease_ABC_subunit_ASIG15	uvrA__uvrA__MF00504__excinuclease_ABC_subunit_A	SIG15	-19.6
tufA__tufA__MF00524__elongation_factor_EF-TuSIG15	tufA__tufA__MF00524__elongation_factor_EF-Tu	SIG15	-14.9
lon__lon__MF00525__heat_shock_ATP-dependent_proteaseSIG15	lon__lon__MF00525__heat_shock_ATP-dependent_protease	SIG15	-14.7
MF00526__MF00526__conserved_hypothetical_proteinSIG15	MF00526__MF00526__conserved_hypothetical_protein	SIG15	-18.4
upp__upp__MF00527__uracil_phosphoribosyltransferaseSIG15	upp__upp__MF00527__uracil_phosphoribosyltransferase	SIG15	-21.4
deoC__deoC__MF00529__deoxyribose-phosphate_aldolaseSIG15	deoC__deoC__MF00529__deoxyribose-phosphate_aldolase	SIG15	-18.12
gyrA__gyrA__MF00530__DNA_gyrase_subunit_ASIG15	gyrA__gyrA__MF00530__DNA_gyrase_subunit_A	SIG15	-16.76
MF01356__MF01356__conserved_hypothetical_proteinSIG15	MF01356__MF01356__conserved_hypothetical_protein	SIG15	-19.8
polC__polC__MF00533__DNA_polymerase_III_alpha_subunitSIG15	polC__polC__MF00533__DNA_polymerase_III_alpha_subunit	SIG15	-16.5
polC__polC__MF00536__DNA_polymerase_III%2C_alpha_chainSIG15	polC__polC__MF00536__DNA_polymerase_III%2C_alpha_chain	SIG15	-19
MF00538__MF00538__phosphatidate_cytidylyltransferase_synthaseSIG15	MF00538__MF00538__phosphatidate_cytidylyltransferase_synthase	SIG15	-23.5
frr__frr__MF00541__ribosome_recycling_factorSIG15	frr__frr__MF00541__ribosome_recycling_factor	SIG15	-15.1
pyrH__pyrH__MF00542__uridylate_kinaseSIG15	pyrH__pyrH__MF00542__uridylate_kinase	SIG15	-15.2
MF00544__MF00544__hypothetical_proteinSIG15	MF00544__MF00544__hypothetical_protein	SIG15	-15.64
MF01354__MF01354__conserved_hypothetical_proteinSIG15	MF01354__MF01354__conserved_hypothetical_protein	SIG15	-13.1
MF00551__MF00551__conserved_hypothetical_proteinSIG15	MF00551__MF00551__conserved_hypothetical_protein	SIG15	-24.8
MF00552__MF00552__conserved_hypothetical_proteinSIG15	MF00552__MF00552__conserved_hypothetical_protein	SIG15	-19.5
potC__potC__MF00553__spermidine/putrescine_ABC_transporter_permease_pr_oteinSIG15	potC__potC__MF00553__spermidine/putrescine_ABC_transporter_permease_pr_otein	SIG15	-16.32
potB__potB__MF00556__spermidine/putrescine_ABC_transporter_permease_pr_oteinSIG15	potB__potB__MF00556__spermidine/putrescine_ABC_transporter_permease_pr_otein	SIG15	-13.2
potA__potA__MF00559__spermidine_ABC_transporter_ATP-bindingSIG15	potA__potA__MF00559__spermidine_ABC_transporter_ATP-binding	SIG15	-19
MF00561__MF00561__hypothetical_proteinSIG15	MF00561__MF00561__hypothetical_protein	SIG15	-16.4
MF01353__MF01353__conserved_hypothetical_proteinSIG15	MF01353__MF01353__conserved_hypothetical_protein	SIG15	-16.7
ktrA__ktrA__MF00564__potassium_uptake_proteinSIG15	ktrA__ktrA__MF00564__potassium_uptake_protein	SIG15	-21.22
ktrB__ktrB__MF00566__potassium_uptake_proteinSIG15	ktrB__ktrB__MF00566__potassium_uptake_protein	SIG15	-16.4
MF00568__MF00568__conserved_hypothetical_proteinSIG15	MF00568__MF00568__conserved_hypothetical_protein	SIG15	-27.6
MF01448__MF01448__hypothetical_proteinSIG15	MF01448__MF01448__hypothetical_protein	SIG15	-13.1
MF00574__MF00574__conserved_hypothetical_proteinSIG15	MF00574__MF00574__conserved_hypothetical_protein	SIG15	-24.3
MF00579__MF00579__conserved_hypothetical_proteinSIG15	MF00579__MF00579__conserved_hypothetical_protein	SIG15	-18.3
pdhB__pdhB__MF00582__pyruvate_dehydrogenaseSIG15	pdhB__pdhB__MF00582__pyruvate_dehydrogenase	SIG15	-21.62
pdhA__pdhA__MF00585__pyruvate_dehydrogenase_E1-alpha_subunitSIG15	pdhA__pdhA__MF00585__pyruvate_dehydrogenase_E1-alpha_subunit	SIG15	-24.7
MF00592__MF00592__amino_acid_permeasesSIG15	MF00592__MF00592__amino_acid_permeases	SIG15	-16.1
MF00595__MF00595__hypothetical_proteinSIG15	MF00595__MF00595__hypothetical_protein	SIG15	-13.9
MF00069__MF00069__hypothetical_proteinSIG15	MF00069__MF00069__hypothetical_protein	SIG15	-15.2
MF01327__MF01327__hypothetical_proteinSIG15	MF01327__MF01327__hypothetical_protein	SIG15	-24.5
pgsA__pgsA__MF00073__CDP-diacylglycerol--glycerol-3-phosphate_3-phosph_atidyltransferaseSIG15	pgsA__pgsA__MF00073__CDP-diacylglycerol--glycerol-3-phosphate_3-phosph_atidyltransferase	SIG15	-17.46
topA__topA__MF00079__DNA_topoisomerase_ISIG15	topA__topA__MF00079__DNA_topoisomerase_I	SIG15	-13.7
rplS__rplS__MF01442__50S_ribosomal_protein_L19SIG15	rplS__rplS__MF01442__50S_ribosomal_protein_L19	SIG15	-17.3
trmD__trmD__MF00080__tRNA_(guanine-N1)-methyltransferaseSIG15	trmD__trmD__MF00080__tRNA_(guanine-N1)-methyltransferase	SIG15	-17.2
ruvB__ruvB__MF00085__holliday_junction_DNA_helicase_RuvBSIG15	ruvB__ruvB__MF00085__holliday_junction_DNA_helicase_RuvB	SIG15	-26.5
ruvA__ruvA__MF00090__holliday_junction_DNA_helicase_RuvASIG15	ruvA__ruvA__MF00090__holliday_junction_DNA_helicase_RuvA	SIG15	-16.21
pcrA__pcrA__MF00093__ATP-dependent_helicase_PcrASIG15	pcrA__pcrA__MF00093__ATP-dependent_helicase_PcrA	SIG15	-21.5
asnS__asnS__MF00110__asparaginyl-tRNA_synthetaseSIG15	asnS__asnS__MF00110__asparaginyl-tRNA_synthetase	SIG15	-20.7
glyA__glyA__MF00113__glycine_hydroxymethyltransferaseSIG15	glyA__glyA__MF00113__glycine_hydroxymethyltransferase	SIG15	-18.4
MF01443__MF01443__hypothetical_proteinSIG15	MF01443__MF01443__hypothetical_protein	SIG15	-20.9
nrdF__nrdF__MF00115__ribonucleoside-diphosphate_reductase_beta_chainSIG15	nrdF__nrdF__MF00115__ribonucleoside-diphosphate_reductase_beta_chain	SIG15	-21.9
nrdI__nrdI__MF01367__ribonucleotide_reductase_stimulatory_proteinSIG15	nrdI__nrdI__MF01367__ribonucleotide_reductase_stimulatory_protein	SIG15	-14.9
nrdE__nrdE__MF00116__ribonucleoside-diphosphate_reductase_alpha_chainSIG15	nrdE__nrdE__MF00116__ribonucleoside-diphosphate_reductase_alpha_chain	SIG15	-16.8
rpmB__rpmB__MF01332__50S_ribosomal_protein_L28SIG15	rpmB__rpmB__MF01332__50S_ribosomal_protein_L28	SIG15	-23.2
rplT__rplT__MF00117__50S_ribosomal_protein_L20SIG15	rplT__rplT__MF00117__50S_ribosomal_protein_L20	SIG15	-19.7
rpmI__rpmI__MF01333__50S_ribosomal_protein_L35SIG15	rpmI__rpmI__MF01333__50S_ribosomal_protein_L35	SIG15	-15.91
infC__infC__MF00118__translation_initiation_factor_IF-3_[fragment]SIG15	infC__infC__MF00118__translation_initiation_factor_IF-3_[fragment]	SIG15	-19.5
infC__infC__MF01334__translation_initiation_factor_IF-3_[fragment]SIG15	infC__infC__MF01334__translation_initiation_factor_IF-3_[fragment]	SIG15	-19.1
pyk__pyk__MF00119__pyruvate_kinaseSIG15	pyk__pyk__MF00119__pyruvate_kinase	SIG15	-18.7
MF00122__MF00122__hypothetical_proteinSIG15	MF00122__MF00122__hypothetical_protein	SIG15	-16.8
MF00123__MF00123__aminopeptidaseSIG15	MF00123__MF00123__aminopeptidase	SIG15	-20.5
rplU__rplU__MF00129__50S_ribosomal_protein_L21SIG15	rplU__rplU__MF00129__50S_ribosomal_protein_L21	SIG15	-16.4
rpmA__rpmA__MF00130__50S_ribosomal_protein_L27SIG15	rpmA__rpmA__MF00130__50S_ribosomal_protein_L27	SIG15	-23
lip2__lip2__MF00131__lipase-esteraseSIG15	lip2__lip2__MF00131__lipase-esterase	SIG15	-18.72
MF00132__MF00132__hypothetical_proteinSIG15	MF00132__MF00132__hypothetical_protein	SIG15	-16.8
MF00133__MF00133__hexosephosphate_transport_proteinSIG15	MF00133__MF00133__hexosephosphate_transport_protein	SIG15	-18.6
ldh__ldh__MF00136__L-lactate_dehydrogenaseSIG15	ldh__ldh__MF00136__L-lactate_dehydrogenase	SIG15	-14.6
prfA__prfA__MF00143__peptide_chain_release_factor_RF-1SIG15	prfA__prfA__MF00143__peptide_chain_release_factor_RF-1	SIG15	-16.1
hemK__hemK__MF00147__protoporphirogen_oxidaseSIG15	hemK__hemK__MF00147__protoporphirogen_oxidase	SIG15	-28.1
gltX__gltX__MF00152__glutamyl-tRNA_synthetaseSIG15	gltX__gltX__MF00152__glutamyl-tRNA_synthetase	SIG15	-15.16
MF01370__MF01370__hypothetical_proteinSIG15	MF01370__MF01370__hypothetical_protein	SIG15	-19.4
MF01369__MF01369__hypothetical_proteinSIG15	MF01369__MF01369__hypothetical_protein	SIG15	-22.3
MF00162__MF00162__chromate_transport_proteinSIG15	MF00162__MF00162__chromate_transport_protein	SIG15	-21.7
MF00164__MF00164__chromate_transport_proteinSIG15	MF00164__MF00164__chromate_transport_protein	SIG15	-21.1
MF00169__MF00169__conserved_hypothetical_proteinSIG15	MF00169__MF00169__conserved_hypothetical_protein	SIG15	-22.9
MF00170__MF00170__conserved_hypothetical_proteinSIG15	MF00170__MF00170__conserved_hypothetical_protein	SIG15	-17
tig__tig__MF00172__trigger_factorSIG15	tig__tig__MF00172__trigger_factor	SIG15	-24.7
MF01372__MF01372__hypothetical_proteinSIG15	MF01372__MF01372__hypothetical_protein	SIG15	-17.1
rpe__rpe__MF00175__ribulose-phosphate_3-epimeraseSIG15	rpe__rpe__MF00175__ribulose-phosphate_3-epimerase	SIG15	-16.8
MF00177__MF00177__GTPase_engCSIG15	MF00177__MF00177__GTPase_engC	SIG15	-20.1
gmk__gmk__MF00178__guanylate_kinaseSIG15	gmk__gmk__MF00178__guanylate_kinase	SIG15	-31
MF00187__MF00187__conserved_hypothetical_proteinSIG15	MF00187__MF00187__conserved_hypothetical_protein	SIG15	-13.9
era__era__MF00188__GTP-binding_proteinSIG15	era__era__MF00188__GTP-binding_protein	SIG15	-16.3
cdd__cdd__MF01374__cytidine_deaminaseSIG15	cdd__cdd__MF01374__cytidine_deaminase	SIG15	-22
MF01375__MF01375__conserved_hypothetical_proteinSIG15	MF01375__MF01375__conserved_hypothetical_protein	SIG15	-16.9
MF01373__MF01373__hypothetical_proteinSIG15	MF01373__MF01373__hypothetical_protein	SIG15	-17.2
MF00190__MF00190__ABC_transporter_ATP-binding_and_permease_proteinSIG15	MF00190__MF00190__ABC_transporter_ATP-binding_and_permease_protein	SIG15	-18.5
deoB__deoB__MF00193__phosphopentomutaseSIG15	deoB__deoB__MF00193__phosphopentomutase	SIG15	-15.1
MF00194__MF00194__conserved_hypothetical_proteinSIG15	MF00194__MF00194__conserved_hypothetical_protein	SIG15	-13.5
MF01441__MF01441__hypothetical_proteinSIG15	MF01441__MF01441__hypothetical_protein	SIG15	-17.6
tlyA__tlyA__MF00195__hemolysinSIG15	tlyA__tlyA__MF00195__hemolysin	SIG15	-15.5
nifS__nifS__MF00198__nitrogen_fixation_proteinSIG15	nifS__nifS__MF00198__nitrogen_fixation_protein	SIG15	-27.6
rluB__rluB__MF00203__ribosomal_large_subunit_pseudouridine_synthase_BSIG15	rluB__rluB__MF00203__ribosomal_large_subunit_pseudouridine_synthase_B	SIG15	-19.9
rplQ__rplQ__MF01388__50S_ribosomal_protein_L17SIG15	rplQ__rplQ__MF01388__50S_ribosomal_protein_L17	SIG15	-18.8
rpoA__rpoA__MF00207__DNA-directed_RNA_polymerase_alpha_subunitSIG15	rpoA__rpoA__MF00207__DNA-directed_RNA_polymerase_alpha_subunit	SIG15	-18.12
rpsK__rpsK__MF00209__30S_ribosomal_protein_S11SIG15	rpsK__rpsK__MF00209__30S_ribosomal_protein_S11	SIG15	-14.8
rpsM__rpsM__MF01344__30S_ribosomal_protein_S13SIG15	rpsM__rpsM__MF01344__30S_ribosomal_protein_S13	SIG15	-14
rpmJ__rpmJ__MF01474__50S_ribosomal_protein_L36SIG15	rpmJ__rpmJ__MF01474__50S_ribosomal_protein_L36	SIG15	-19.8
infA__infA__MF01389__translation_initiation_factor_IF-1SIG15	infA__infA__MF01389__translation_initiation_factor_IF-1	SIG15	-19.8
map__map__MF00210__methionine_aminopeptidaseSIG15	map__map__MF00210__methionine_aminopeptidase	SIG15	-16.8
adk__adk__MF00213__adenylate_kinaseSIG15	adk__adk__MF00213__adenylate_kinase	SIG15	-18.5
secY__secY__MF00215__preprotein_translocase_SecY_subunitSIG15	secY__secY__MF00215__preprotein_translocase_SecY_subunit	SIG15	-18.2
rpl1__rpl1__MF01469__50S_ribosomal_protein_L15SIG15	rpl1__rpl1__MF01469__50S_ribosomal_protein_L15	SIG15	-25.3
rpsE__rpsE__MF00218__30S_ribosomal_protein_S5SIG15	rpsE__rpsE__MF00218__30S_ribosomal_protein_S5	SIG15	-16.54
rplR__rplR__MF00219__50S_ribosomal_protein_L18SIG15	rplR__rplR__MF00219__50S_ribosomal_protein_L18	SIG15	-19.4
rplF__rplF__MF00220__50S_ribosomal_protein_L6SIG15	rplF__rplF__MF00220__50S_ribosomal_protein_L6	SIG15	-16
rpsH__rpsH__MF01471__30s_ribosomal_protein_S8SIG15	rpsH__rpsH__MF01471__30s_ribosomal_protein_S8	SIG15	-18.1
rpsN__rpsN__MF01472__30S_ribosomal_protein_S14SIG15	rpsN__rpsN__MF01472__30S_ribosomal_protein_S14	SIG15	-19.2
rplE__rplE__MF00221__50S_ribosomal_protein_L5SIG15	rplE__rplE__MF00221__50S_ribosomal_protein_L5	SIG15	-14.8
rplX__rplX__MF01343__50S_ribosomal_protein_L24SIG15	rplX__rplX__MF01343__50S_ribosomal_protein_L24	SIG15	-22.2
rplN__rplN__MF01342__50S_ribosomal_protein_L14SIG15	rplN__rplN__MF01342__50S_ribosomal_protein_L14	SIG15	-14.8
rpsQ__rpsQ__MF01393__30S_ribosomal_protein_S17SIG15	rpsQ__rpsQ__MF01393__30S_ribosomal_protein_S17	SIG15	-17.9
rpmC__rpmC__MF01394__50S_ribosomal_protein_L29SIG15	rpmC__rpmC__MF01394__50S_ribosomal_protein_L29	SIG15	-18
rplP__rplP__MF00223__50S_ribosomal_protein_L16SIG15	rplP__rplP__MF00223__50S_ribosomal_protein_L16	SIG15	-17.4
rpsC__rpsC__MF00225__30S_ribosomal_protein_S3SIG15	rpsC__rpsC__MF00225__30S_ribosomal_protein_S3	SIG15	-20.1
rplV__rplV__MF00233__50S_ribosomal_protein_L22SIG15	rplV__rplV__MF00233__50S_ribosomal_protein_L22	SIG15	-29.6
rpsS__rpsS__MF01396__30S_ribosomal_protein_S19SIG15	rpsS__rpsS__MF01396__30S_ribosomal_protein_S19	SIG15	-18.9
rplB__rplB__MF00235__50S_ribosomal_protein_L2SIG15	rplB__rplB__MF00235__50S_ribosomal_protein_L2	SIG15	-18.7
rplW__rplW__MF01340__50S_ribosomal_protein_L23SIG15	rplW__rplW__MF01340__50S_ribosomal_protein_L23	SIG15	-19.4
rplD__rplD__MF00237__50S_ribosomal_protein_L4SIG15	rplD__rplD__MF00237__50S_ribosomal_protein_L4	SIG15	-21.6
rplC__rplC__MF00245__50S_ribosomal_protein_L3SIG15	rplC__rplC__MF00245__50S_ribosomal_protein_L3	SIG15	-18.2
rpsJ__rpsJ__MF01400__30S_ribosomal_protein_S10SIG15	rpsJ__rpsJ__MF01400__30S_ribosomal_protein_S10	SIG15	-18.5
MF00247__MF00247__hypothetical_proteinSIG15	MF00247__MF00247__hypothetical_protein	SIG15	-18.6
MF00249__MF00249__26.3_kDa_protein_in_cilium_adhesin_operonSIG15	MF00249__MF00249__26.3_kDa_protein_in_cilium_adhesin_operon	SIG15	-17.2
alaS__alaS__MF00251__alanyl-tRNA_synthetaseSIG15	alaS__alaS__MF00251__alanyl-tRNA_synthetase	SIG15	-17.6
MF01401__MF01401__putative_holliday_junction_resolvaseSIG15	MF01401__MF01401__putative_holliday_junction_resolvase	SIG15	-18.5
pth__pth__MF00252__peptidyl-tRNA_hydrolaseSIG15	pth__pth__MF00252__peptidyl-tRNA_hydrolase	SIG15	-29.01
MF00253__MF00253__conserved_hypothetical_proteinSIG15	MF00253__MF00253__conserved_hypothetical_protein	SIG15	-21.3
ftsH__ftsH__MF00257__cell_division_proteinSIG15	ftsH__ftsH__MF00257__cell_division_protein	SIG15	-14.3
lysS__lysS__MF00258__lysyl-tRNA_synthetaseSIG15	lysS__lysS__MF00258__lysyl-tRNA_synthetase	SIG15	-23.3
MF00259__MF00259__hydrolase_of_the_HAD_familySIG15	MF00259__MF00259__hydrolase_of_the_HAD_family	SIG15	-15.8
trmE__trmE__MF00262__tRNA_modification_GTPase_ThdF/TrmESIG15	trmE__trmE__MF00262__tRNA_modification_GTPase_ThdF/TrmE	SIG15	-18.7
MF00264__MF00264__ABC_transporter_ATP-binding_proteinSIG15	MF00264__MF00264__ABC_transporter_ATP-binding_protein	SIG15	-18
fruA__fruA__MF00267__PTS_system%2C_fructose-specific_IIABC_component_(EI_IABC-Fru)SIG15	fruA__fruA__MF00267__PTS_system%2C_fructose-specific_IIABC_component_(EI_IABC-Fru)	SIG15	-22.8
MF01403__MF01403__hypothetical_proteinSIG15	MF01403__MF01403__hypothetical_protein	SIG15	-19.7
MF00272__MF00272__conserved_hypothetical_proteinSIG15	MF00272__MF00272__conserved_hypothetical_protein	SIG15	-19.9
oppB-1__oppB-1__MF00274__oligopeptide_ABC_transporter_system_permeaseSIG15	oppB-1__oppB-1__MF00274__oligopeptide_ABC_transporter_system_permease	SIG15	-15.1
oppC-1__oppC-1__MF00275__oligopeptide_transport_system_permease_proteinSIG15	oppC-1__oppC-1__MF00275__oligopeptide_transport_system_permease_protein	SIG15	-17.19
oppD__oppD__MF00279__oligopeptide_transport_system_permease_protein_[f_ragment]SIG15	oppD__oppD__MF00279__oligopeptide_transport_system_permease_protein_[f_ragment]	SIG15	-18.6
oppD__oppD__MF00281__oligopeptide_transport_system_permease_protein_[f_ragment]SIG15	oppD__oppD__MF00281__oligopeptide_transport_system_permease_protein_[f_ragment]	SIG15	-18.4
oppF-1__oppF-1__MF00285__oligopeptide_ABC_transporter_ATP-binding_proteinSIG15	oppF-1__oppF-1__MF00285__oligopeptide_ABC_transporter_ATP-binding_protein	SIG15	-22.5
MF00289__MF00289__conserved_hypothetical_proteinSIG15	MF00289__MF00289__conserved_hypothetical_protein	SIG15	-15.7
MF00291__MF00291__lipoproteinSIG15	MF00291__MF00291__lipoprotein	SIG15	-19.3
mtlF__mtlF__MF01455__PTS_system_mannitol-specific_component_IIASIG15	mtlF__mtlF__MF01455__PTS_system_mannitol-specific_component_IIA	SIG15	-14.8
mtlD__mtlD__MF00292__mannitol-1-phosphate_5-dehyrogenaseSIG15	mtlD__mtlD__MF00292__mannitol-1-phosphate_5-dehyrogenase	SIG15	-24.3
mtlA__mtlA__MF00293__PTS_system%2C_mannitol-specific_IIBC_componentSIG15	mtlA__mtlA__MF00293__PTS_system%2C_mannitol-specific_IIBC_component	SIG15	-13.3
MF00297__MF00297__conserved_hypothetical_proteinSIG15	MF00297__MF00297__conserved_hypothetical_protein	SIG15	-13.12
MF00300__MF00300__PTS_system_enzyme_IIC_componentSIG15	MF00300__MF00300__PTS_system_enzyme_IIC_component	SIG15	-17.6
MF01397__MF01397__putative_PTS_system_galactitol-specific_enzyme_II_B_componentSIG15	MF01397__MF01397__putative_PTS_system_galactitol-specific_enzyme_II_B_component	SIG15	-18.8
cmtB__cmtB__MF01399__PTS_family_enzyme_IIASIG15	cmtB__cmtB__MF01399__PTS_family_enzyme_IIA	SIG15	-17.7
MF01398__MF01398__hypothetical_proteinSIG15	MF01398__MF01398__hypothetical_protein	SIG15	-19.6
MF00303__MF00303__hypothetical_proteinSIG15	MF00303__MF00303__hypothetical_protein	SIG15	-16.6
MF00306__MF00306__conserved_hypothetical_proteinSIG15	MF00306__MF00306__conserved_hypothetical_protein	SIG15	-17.2
MF00310__MF00310__d-ribulose-5-phosphate_3_epimeraseSIG15	MF00310__MF00310__d-ribulose-5-phosphate_3_epimerase	SIG15	-15.9
MF00018__MF00018__conserved_hypothetical_proteinSIG15	MF00018__MF00018__conserved_hypothetical_protein	SIG15	-21.4
MF00019__MF00019__conserved_hypothetical_proteinSIG15	MF00019__MF00019__conserved_hypothetical_protein	SIG15	-13.1
MF00023__MF00023__conserved_hypothetical_proteinSIG15	MF00023__MF00023__conserved_hypothetical_protein	SIG15	-21.2
MF00025__MF00025__conserved_hypothetical_proteinSIG15	MF00025__MF00025__conserved_hypothetical_protein	SIG15	-13.77
MF00026__MF00026__conserved_hypothetical_proteinSIG15	MF00026__MF00026__conserved_hypothetical_protein	SIG15	-14.6
MF01454__MF01454__hypothetical_proteinSIG15	MF01454__MF01454__hypothetical_protein	SIG15	-21.7
glck__glck__MF00028__glucokinaseSIG15	glck__glck__MF00028__glucokinase	SIG15	-20.8
xylH__xylH__MF00033__xylose_ABC_transporter_permease_proteinSIG15	xylH__xylH__MF00033__xylose_ABC_transporter_permease_protein	SIG15	-15.8
xylG__xylG__MF00035__xylose_ABC_transporter_ATP-binding_proteinSIG15	xylG__xylG__MF00035__xylose_ABC_transporter_ATP-binding_protein	SIG15	-14.8
pta__pta__MF00039__phosphate_acetyltransferaseSIG15	pta__pta__MF00039__phosphate_acetyltransferase	SIG15	-17.71
ackA__ackA__MF00041__acetate_kinaseSIG15	ackA__ackA__MF00041__acetate_kinase	SIG15	-14.8
pdhD1__pdhD1__MF00042__dihydrolipoamide_dehydrogenaseSIG15	pdhD1__pdhD1__MF00042__dihydrolipoamide_dehydrogenase	SIG15	-13.82
pdhC__pdhC__MF00043__dihydrolipoamide_acetyltransferaseSIG15	pdhC__pdhC__MF00043__dihydrolipoamide_acetyltransferase	SIG15	-15.6
MF00044__MF00044__conserved_hypothetical_proteinSIG15	MF00044__MF00044__conserved_hypothetical_protein	SIG15	-20.8
MF01430__MF01430__hypothetical_proteinSIG15	MF01430__MF01430__hypothetical_protein	SIG15	-24.5
MF01432__MF01432__hypothetical_proteinSIG15	MF01432__MF01432__hypothetical_protein	SIG15	-21.82
MF00046__MF00046__lipoproteinSIG15	MF00046__MF00046__lipoprotein	SIG15	-22.3
oppB__oppB__MF00047__oligopeptide_ABC_transporter_permease_proteinSIG15	oppB__oppB__MF00047__oligopeptide_ABC_transporter_permease_protein	SIG15	-22.2
oppC__oppC__MF00051__oligopeptide_transport_system_permease_proteinSIG15	oppC__oppC__MF00051__oligopeptide_transport_system_permease_protein	SIG15	-15.6
oppD-1__oppD-1__MF00061__oligopeptide_ABC_transporter_ATP_binding_proteinSIG15	oppD-1__oppD-1__MF00061__oligopeptide_ABC_transporter_ATP_binding_protein	SIG15	-19.5
oppF__oppF__MF00063__oligopeptide_ABC_transporter_ATP-binding_proteinSIG15	oppF__oppF__MF00063__oligopeptide_ABC_transporter_ATP-binding_protein	SIG15	-22.7
MF00065__MF00065__hypothetical_proteinSIG15	MF00065__MF00065__hypothetical_protein	SIG15	-19.9
MF00603__MF00603__conserved_hypothetical_proteinSIG15	MF00603__MF00603__conserved_hypothetical_protein	SIG15	-15.5
MF00609__MF00609__conserved_hypothetical_proteinSIG15	MF00609__MF00609__conserved_hypothetical_protein	SIG15	-17.1
truB__truB__MF00610__tRNA_pseudouridine_synthase_BSIG15	truB__truB__MF00610__tRNA_pseudouridine_synthase_B	SIG15	-14.3
pheT__pheT__MF00616__phenylalanyl-tRNA_synthetase_beta_chainSIG15	pheT__pheT__MF00616__phenylalanyl-tRNA_synthetase_beta_chain	SIG15	-18.7
MF00620__MF00620__P97-like_proteinSIG15	MF00620__MF00620__P97-like_protein	SIG15	-15.31
MF00623__MF00623__P102-like_proteinSIG15	MF00623__MF00623__P102-like_protein	SIG15	-20.94
MF00624__MF00624__nuclease%2C_lipoproteinSIG15	MF00624__MF00624__nuclease%2C_lipoprotein	SIG15	-17.3
smpB__smpB__MF01420__ssrA-binding_proteinSIG15	smpB__smpB__MF01420__ssrA-binding_protein	SIG15	-20.9
mgtA__mgtA__MF00636__cation-transporting_P-type_ATPaseSIG15	mgtA__mgtA__MF00636__cation-transporting_P-type_ATPase	SIG15	-16.72
MF00638__MF00638__conserved_hypothetical_proteinSIG15	MF00638__MF00638__conserved_hypothetical_protein	SIG15	-15.1
lig__lig__MF00639__DNA_ligaseSIG15	lig__lig__MF00639__DNA_ligase	SIG15	-21.2
MF00640__MF00640__ABC_transporter_permease_proteinSIG15	MF00640__MF00640__ABC_transporter_permease_protein	SIG15	-16.3
MF00644__MF00644__ABC_transporter_ATP-binding_proteinSIG15	MF00644__MF00644__ABC_transporter_ATP-binding_protein	SIG15	-21.4
MF00645__MF00645__ABC_transporter_ATP-binding_proteinSIG15	MF00645__MF00645__ABC_transporter_ATP-binding_protein	SIG15	-14.5
hpt__hpt__MF00653__hypoxanthine_phosphoribosyltransferaseSIG15	hpt__hpt__MF00653__hypoxanthine_phosphoribosyltransferase	SIG15	-17.2
MF00655__MF00655__conserved_hypothetical_proteinSIG15	MF00655__MF00655__conserved_hypothetical_protein	SIG15	-20.7
MF00657__MF00657__DNA_polymerase_III_delta_subunitSIG15	MF00657__MF00657__DNA_polymerase_III_delta_subunit	SIG15	-16.6
tmk__tmk__MF00659__thymidylate_kinaseSIG15	tmk__tmk__MF00659__thymidylate_kinase	SIG15	-16.9
recR__recR__MF00660__recombination_protein_recRSIG15	recR__recR__MF00660__recombination_protein_recR	SIG15	-17.3
dnaX__dnaX__MF00663__DNA_polymerase_III_gamma_and_tau_subunitSIG15	dnaX__dnaX__MF00663__DNA_polymerase_III_gamma_and_tau_subunit	SIG15	-20.2
lplA__lplA__MF00666__lipoate-protein_ligase_ASIG15	lplA__lplA__MF00666__lipoate-protein_ligase_A	SIG15	-14
lip__lip__MF00668__triacylglycerol_lipaseSIG15	lip__lip__MF00668__triacylglycerol_lipase	SIG15	-16.2
MF01361__MF01361__conserved_hypothetical_proteinSIG15	MF01361__MF01361__conserved_hypothetical_protein	SIG15	-18.72
serS__serS__MF00669__seryl-tRNA_synthetaseSIG15	serS__serS__MF00669__seryl-tRNA_synthetase	SIG15	-21
eno__eno__MF00673__phosphopyruvate_hydrataseSIG15	eno__eno__MF00673__phosphopyruvate_hydratase	SIG15	-20.6
smf__smf__MF00674__DNA_processing_protein_SMFSIG15	smf__smf__MF00674__DNA_processing_protein_SMF	SIG15	-17.2
MF00676__MF00676__hypothetical_proteinSIG15	MF00676__MF00676__hypothetical_protein	SIG15	-22.3
MF00678__MF00678__TRSE-like_proteinSIG15	MF00678__MF00678__TRSE-like_protein	SIG15	-16.2
MF00683__MF00683__conserved_hypothetical_proteinSIG15	MF00683__MF00683__conserved_hypothetical_protein	SIG15	-13.7
rpsT__rpsT__MF01422__30S_ribosomal_protein_S20SIG15	rpsT__rpsT__MF01422__30S_ribosomal_protein_S20	SIG15	-16.5
aspS__aspS__MF00685__aspartyl-tRNA_synthetaseSIG15	aspS__aspS__MF00685__aspartyl-tRNA_synthetase	SIG15	-21.5
hisS__hisS__MF00686__histidyl-tRNA_synthetaseSIG15	hisS__hisS__MF00686__histidyl-tRNA_synthetase	SIG15	-16.9
secD__secD__MF00687__protein-export_membrane_proteinSIG15	secD__secD__MF00687__protein-export_membrane_protein	SIG15	-13.5
tkt__tkt__MF00692__transketolaseSIG15	tkt__tkt__MF00692__transketolase	SIG15	-17.8
MF00704__MF00704__hypothetical_proteinSIG15	MF00704__MF00704__hypothetical_protein	SIG15	-19.4
trmU__trmU__MF00705__tRNA-(5-methylaminomethyl-2-thiouridylate)_methyl_transferaseSIG15	trmU__trmU__MF00705__tRNA-(5-methylaminomethyl-2-thiouridylate)_methyl_transferase	SIG15	-13.8
[truncated: 3,731 more rows]
