# Supplementary material for: Mycoplasma non-coding RNA: identification of small RNAs and targets
Source: BMC Genomics. 2016 Oct 25;17(Suppl 8):743. doi: 10.1186/s12864-016-3061-z (PMC5088518; doi:10.1186/s12864-016-3061-z)
Supplement: Additional file 10: Table S10. — Target prediction for the sRNAs from M. hyorhinis. (XLS 1925 kb) [file 12864_2016_3061_MOESM10_ESM.xls]

## Sheet: antisense_inta_cutoff13
Table S10 - Target prediction for the sRNAs from M. hyorhinis
	target name anotation protein ID	smallRNA name	Energy kcal/mol
gene323__YP_003856319.1,GeneID:9712327__hypothetical_proteinSIG11	gene323__YP_003856319.1,GeneID:9712327__hypothetical_protein	SIG11	-51.6394	SIG11
gene25__YP_003856038.1,GeneID:9712046__hypothetical_proteinSIG13.1	gene25__YP_003856038.1,GeneID:9712046__hypothetical_protein	SIG13.1	-17.4585	SIG13.1
gene66__YP_003856077.1,GeneID:9712085__ABC_transport_permease_proteinSIG13.1	gene66__YP_003856077.1,GeneID:9712085__ABC_transport_permease_protein	SIG13.1	-15.4652	SIG13.1
gene200__YP_003856203.1,GeneID:9712211__ABC_transporter%2C_permease_proteinSIG13.1	gene200__YP_003856203.1,GeneID:9712211__ABC_transporter%2C_permease_protein	SIG13.1	-13.5036	SIG13.1
gene272__YP_003856270.1,GeneID:9712278__Fatty_acid-binding_protein_DegV-like_proteinSIG13.1	gene272__YP_003856270.1,GeneID:9712278__Fatty_acid-binding_protein_DegV-like_protein	SIG13.1	-15.4951	SIG13.1
gene301__YP_003856298.1,GeneID:9712306__hypothetical_proteinSIG13.1	gene301__YP_003856298.1,GeneID:9712306__hypothetical_protein	SIG13.1	-14.8787	SIG13.1
gene337__YP_003856332.1,GeneID:9712340__Chromate_ion_transporterSIG13.1	gene337__YP_003856332.1,GeneID:9712340__Chromate_ion_transporter	SIG13.1	-15.3698	SIG13.1
gene339__YP_003856334.1,GeneID:9712342__Type_I_site-specific_deoxyribonuclease%2C_HsdR_familySIG13.1	gene339__YP_003856334.1,GeneID:9712342__Type_I_site-specific_deoxyribonuclease%2C_HsdR_family	SIG13.1	-20.4975	SIG13.1
gene343__YP_003856337.1,GeneID:9712346__Methyltransferase_small_domain_proteinSIG13.1	gene343__YP_003856337.1,GeneID:9712346__Methyltransferase_small_domain_protein	SIG13.1	-13.316	SIG13.1
gene532__YP_003856509.1,GeneID:9712521__pyruvate_dehydrogenase_E3_component_dihydrolipoamide_dehydrogenaseSIG13.1	gene532__YP_003856509.1,GeneID:9712521__pyruvate_dehydrogenase_E3_component_dihydrolipoamide_dehydrogenase	SIG13.1	-15.4887	SIG13.1
gene707__YP_003856666.1,GeneID:9712679__hypothetical_proteinSIG13.1	gene707__YP_003856666.1,GeneID:9712679__hypothetical_protein	SIG13.1	-13.4011	SIG13.1
gene238__YP_003856239.1,GeneID:9712247__Leucyl-trna_synthetase_proteinSIG14	gene238__YP_003856239.1,GeneID:9712247__Leucyl-trna_synthetase_protein	SIG14	-13.1498	SIG14
gene428__YP_003856416.1,GeneID:9712708__Putative_glycoprotease_GCPSIG14	gene428__YP_003856416.1,GeneID:9712708__Putative_glycoprotease_GCP	SIG14	-145.406	SIG14
gene550__YP_003856525.1,GeneID:9712721__Hydrolase_of_the_HAD_familySIG14	gene550__YP_003856525.1,GeneID:9712721__Hydrolase_of_the_HAD_family	SIG14	-15.1359	SIG14
gene618__YP_003856582.1,GeneID:9712595__Glucose-6-phosphate_isomerase_ASIG14	gene618__YP_003856582.1,GeneID:9712595__Glucose-6-phosphate_isomerase_A	SIG14	-13.1608	SIG14
gene6__YP_003856021.1,GeneID:9712029__MgpA-like_DHH_family_phosphoesteraseSIG18.1	gene6__YP_003856021.1,GeneID:9712029__MgpA-like_DHH_family_phosphoesterase	SIG18.1	-15.4653	SIG18.1
gene168__YP_003856174.1,GeneID:9712182__Xylose_ABC_transporter_permease_proteinSIG18.1	gene168__YP_003856174.1,GeneID:9712182__Xylose_ABC_transporter_permease_protein	SIG18.1	-13.7087	SIG18.1
gene306__YP_003856303.1,GeneID:9712311__hypothetical_proteinSIG18.1	gene306__YP_003856303.1,GeneID:9712311__hypothetical_protein	SIG18.1	-14.6718	SIG18.1
gene367__YP_003856361.1,GeneID:9712370__Oligopeptide_transport_system_permease_proteinSIG18.1	gene367__YP_003856361.1,GeneID:9712370__Oligopeptide_transport_system_permease_protein	SIG18.1	-13.6822	SIG18.1
gene391__YP_003856381.1,GeneID:9712392__50S_ribosomal_protein_L15SIG18.1	gene391__YP_003856381.1,GeneID:9712392__50S_ribosomal_protein_L15	SIG18.1	-14.4467	SIG18.1
gene528__YP_003856505.1,GeneID:9712517__mannose-6-phosphate_isomeraseSIG18.1	gene528__YP_003856505.1,GeneID:9712517__mannose-6-phosphate_isomerase	SIG18.1	-15.0601	SIG18.1
gene569__YP_003856538.1,GeneID:9712550__Phenylalanyl-tRNA_synthetase%2C_alpha_subunitSIG18.1	gene569__YP_003856538.1,GeneID:9712550__Phenylalanyl-tRNA_synthetase%2C_alpha_subunit	SIG18.1	-14.17	SIG18.1
gene667__YP_003856628.1,GeneID:9712641__Formamidopyrimidine-DNA_glycosylase%2C_MutMSIG18.1	gene667__YP_003856628.1,GeneID:9712641__Formamidopyrimidine-DNA_glycosylase%2C_MutM	SIG18.1	-13.6034	SIG18.1
gene710__YP_004956720.1,GeneID:11476694__50S_ribosomal_protein_L34SIG18.1	gene710__YP_004956720.1,GeneID:11476694__50S_ribosomal_protein_L34	SIG18.1	-13.9237	SIG18.1
gene51__YP_003856062.1,GeneID:9712070__hypothetical_proteinSIG2.1	gene51__YP_003856062.1,GeneID:9712070__hypothetical_protein	SIG2.1	-19.3114	SIG2.1
gene459__YP_003856439.1,GeneID:9712451__hypothetical_proteinSIG2.1	gene459__YP_003856439.1,GeneID:9712451__hypothetical_protein	SIG2.1	-13.3969	SIG2.1
gene402__YP_003856392.1,GeneID:9712403__50S_ribosomal_protein_L16SIG23.1	gene402__YP_003856392.1,GeneID:9712403__50S_ribosomal_protein_L16	SIG23.1	-13.0448	SIG23.1
gene419__YP_003856409.1,GeneID:9712420__Elongation_factor_TsSIG23.1	gene419__YP_003856409.1,GeneID:9712420__Elongation_factor_Ts	SIG23.1	-16.2249	SIG23.1
gene75__YP_003856086.1,GeneID:9712094__Amino_acid_or_sugar_ABC_transport_system%2C_permease_proteinSIG24.1	gene75__YP_003856086.1,GeneID:9712094__Amino_acid_or_sugar_ABC_transport_system%2C_permease_protein	SIG24.1	-13.5562	SIG24.1
gene78__YP_003856089.1,GeneID:9712097__hypothetical_proteinSIG24.1	gene78__YP_003856089.1,GeneID:9712097__hypothetical_protein	SIG24.1	-13.0465	SIG24.1
gene648__YP_003856610.1,GeneID:9712729__hypothetical_proteinSIG24.1	gene648__YP_003856610.1,GeneID:9712729__hypothetical_protein	SIG24.1	-28.5434	SIG24.1
gene143__YP_003856151.1,GeneID:9712159__transposase%2C_IS861SIG26	gene143__YP_003856151.1,GeneID:9712159__transposase%2C_IS861	SIG26	-15.1763	SIG26
gene517__YP_003856494.1,GeneID:9712506__transposase_InsKSIG26	gene517__YP_003856494.1,GeneID:9712506__transposase_InsK	SIG26	-16.4933	SIG26
gene223__YP_003856226.1,GeneID:9712234__ATP_synthase_subunit_bSIG6	gene223__YP_003856226.1,GeneID:9712234__ATP_synthase_subunit_b	SIG6	-13.9772	SIG6
gene255__YP_003856254.1,GeneID:9712262__DNA_gyrase_subunit_BSIG6	gene255__YP_003856254.1,GeneID:9712262__DNA_gyrase_subunit_B	SIG6	-13.4637	SIG6
gene627__YP_003856591.1,GeneID:9712604__Putative_ATP-binding_helicase_proteinSIG6	gene627__YP_003856591.1,GeneID:9712604__Putative_ATP-binding_helicase_protein	SIG6	-15.4089	SIG6
gene269__YP_003856267.1,GeneID:9712690__Glycerophosphodiester_phosphodiesterase_family_proteinSIG8.1	gene269__YP_003856267.1,GeneID:9712690__Glycerophosphodiester_phosphodiesterase_family_protein	SIG8.1	-91.7138	SIG8.1
gene3__YP_003856018.1,GeneID:9712026__tRNA_uridine_5-carboxymethylaminomethyl_modification_enzyme_GidASIG23.1	gene3__YP_003856018.1,GeneID:9712026__tRNA_uridine_5-carboxymethylaminomethyl_modification_enzyme_GidA	SIG23.1	-16.4611	#N/A
gene191__YP_003856194.1,GeneID:9712202__Sucrase-isomaltaseSIG13.1	gene191__YP_003856194.1,GeneID:9712202__Sucrase-isomaltase	SIG13.1	-14.0389	#N/A
gene212__YP_003856215.1,GeneID:9712223__5%27-nucleotidaseSIG13.1	gene212__YP_003856215.1,GeneID:9712223__5%27-nucleotidase	SIG13.1	-14.9048	#N/A
gene434__YP_003856422.1,GeneID:9712434__hypothetical_Ribosomal_RNA_small_subunit_methyltransferase_DSIG23.1	gene434__YP_003856422.1,GeneID:9712434__hypothetical_Ribosomal_RNA_small_subunit_methyltransferase_D	SIG23.1	-14.8548	#N/A
gene524__YP_003856501.1,GeneID:9712513__Pyruvate_kinaseSIG8.1	gene524__YP_003856501.1,GeneID:9712513__Pyruvate_kinase	SIG8.1	-14.0065	#N/A
gene626__YP_003856590.1,GeneID:9712603__Probable_exported_proteinSIG18.1	gene626__YP_003856590.1,GeneID:9712603__Probable_exported_protein	SIG18.1	-13.9142	#N/A

## Sheet: sense_inta_cutoff13
	target name anotation protein ID	smallRNA name	Energy kcal/mol
gene6__YP_003856021.1,GeneID:9712029__MgpA-like_DHH_family_phosphoesteraseSIG13.1	gene6__YP_003856021.1,GeneID:9712029__MgpA-like_DHH_family_phosphoesterase	SIG13.1	-20.5239	SIG13.1
gene55__YP_003856066.1,GeneID:9712074__50S_ribosomal_protein_L7%2FL12SIG13.1	gene55__YP_003856066.1,GeneID:9712074__50S_ribosomal_protein_L7%2FL12	SIG13.1	-15.8805	SIG13.1
gene90__YP_003856099.1,GeneID:9712107__Heat_shock_proteinSIG13.1	gene90__YP_003856099.1,GeneID:9712107__Heat_shock_protein	SIG13.1	-14.5954	SIG13.1
gene209__YP_003856212.1,GeneID:9712220__aminopeptidaseSIG13.1	gene209__YP_003856212.1,GeneID:9712220__aminopeptidase	SIG13.1	-17.0961	SIG13.1
gene225__YP_003856228.1,GeneID:9712236__ATP_synthase_subunit_alphaSIG13.1	gene225__YP_003856228.1,GeneID:9712236__ATP_synthase_subunit_alpha	SIG13.1	-17.9417	SIG13.1
gene279__YP_003856277.1,GeneID:9712285__50S_ribosomal_protein_L1SIG13.1	gene279__YP_003856277.1,GeneID:9712285__50S_ribosomal_protein_L1	SIG13.1	-16.4365	SIG13.1
gene296__YP_003856293.1,GeneID:9712301__50S_ribosomal_protein_L19SIG13.1	gene296__YP_003856293.1,GeneID:9712301__50S_ribosomal_protein_L19	SIG13.1	-14.6857	SIG13.1
gene333__YP_003856329.1,GeneID:9712337__Putative_RNA_methyltransferase%2C_TrmH_family%2C_group_2SIG13.1	gene333__YP_003856329.1,GeneID:9712337__Putative_RNA_methyltransferase%2C_TrmH_family%2C_group_2	SIG13.1	-13.6983	SIG13.1
gene392__YP_003856382.1,GeneID:9712393__30S_ribosomal_protein_S5SIG13.1	gene392__YP_003856382.1,GeneID:9712393__30S_ribosomal_protein_S5	SIG13.1	-17.5533	SIG13.1
gene400__YP_003856390.1,GeneID:9712401__30S_ribosomal_protein_S17SIG13.1	gene400__YP_003856390.1,GeneID:9712401__30S_ribosomal_protein_S17	SIG13.1	-18.2641	SIG13.1
gene402__YP_003856392.1,GeneID:9712403__50S_ribosomal_protein_L16SIG13.1	gene402__YP_003856392.1,GeneID:9712403__50S_ribosomal_protein_L16	SIG13.1	-21.0071	SIG13.1
gene408__YP_003856398.1,GeneID:9712409__50S_ribosomal_protein_L4SIG13.1	gene408__YP_003856398.1,GeneID:9712409__50S_ribosomal_protein_L4	SIG13.1	-15.1034	SIG13.1
gene415__YP_003856405.1,GeneID:9712416__RNA_polymerase_sigma_factorSIG13.1	gene415__YP_003856405.1,GeneID:9712416__RNA_polymerase_sigma_factor	SIG13.1	-16.1973	SIG13.1
gene534__YP_003856511.1,GeneID:9712523__Pyruvate_dehydrogenase_E1_component_beta_subunitSIG13.1	gene534__YP_003856511.1,GeneID:9712523__Pyruvate_dehydrogenase_E1_component_beta_subunit	SIG13.1	-16.3369	SIG13.1
gene569__YP_003856538.1,GeneID:9712550__Phenylalanyl-tRNA_synthetase%2C_alpha_subunitSIG13.1	gene569__YP_003856538.1,GeneID:9712550__Phenylalanyl-tRNA_synthetase%2C_alpha_subunit	SIG13.1	-24.9941	SIG13.1
gene592__YP_003856559.1,GeneID:9712571__Thymidine_phosphorylaseSIG13.1	gene592__YP_003856559.1,GeneID:9712571__Thymidine_phosphorylase	SIG13.1	-20.2771	SIG13.1
gene604__YP_003856571.1,GeneID:9712583__N-acetylmannosamine_kinase%3B_transcriptional_regulator%2C_ROK_family_proteinSIG13.1	gene604__YP_003856571.1,GeneID:9712583__N-acetylmannosamine_kinase%3B_transcriptional_regulator%2C_ROK_family_protein	SIG13.1	-16.6921	SIG13.1
gene657__YP_003856619.1,GeneID:9712632__hypothetical_proteinSIG13.1	gene657__YP_003856619.1,GeneID:9712632__hypothetical_protein	SIG13.1	-14.3299	SIG13.1
gene699__YP_003856658.1,GeneID:9712671__hypothetical_proteinSIG13.1	gene699__YP_003856658.1,GeneID:9712671__hypothetical_protein	SIG13.1	-13.83	SIG13.1
gene700__YP_003856659.1,GeneID:9712672__hypothetical_proteinSIG13.1	gene700__YP_003856659.1,GeneID:9712672__hypothetical_protein	SIG13.1	-15.7837	SIG13.1
gene207__YP_003856210.1,GeneID:9712218__DNA_mismatch_repair_proteinSIG14	gene207__YP_003856210.1,GeneID:9712218__DNA_mismatch_repair_protein	SIG14	-13.8159	SIG14
gene300__YP_003856297.1,GeneID:9712305__hypothetical_proteinSIG18.1	gene300__YP_003856297.1,GeneID:9712305__hypothetical_protein	SIG18.1	-17.2209	SIG18.1
gene381__YP_003856373.1,GeneID:9712384__Type_I_site-specific_DNA_methyltransferase_specificity_subunitSIG18.1	gene381__YP_003856373.1,GeneID:9712384__Type_I_site-specific_DNA_methyltransferase_specificity_subunit	SIG18.1	-16.3135	SIG18.1
gene428__YP_003856416.1,GeneID:9712708__Putative_glycoprotease_GCPSIG18.1	gene428__YP_003856416.1,GeneID:9712708__Putative_glycoprotease_GCP	SIG18.1	-13.6619	SIG18.1
gene463__YP_003856443.1,GeneID:9712455__hypothetical_proteinSIG18.1	gene463__YP_003856443.1,GeneID:9712455__hypothetical_protein	SIG18.1	-14.3303	SIG18.1
gene674__YP_003856635.1,GeneID:9712648__hypothetical_proteinSIG18.1	gene674__YP_003856635.1,GeneID:9712648__hypothetical_protein	SIG18.1	-13.9023	SIG18.1
gene67__YP_003856078.1,GeneID:9712086__ABC_transporter_permease_proteinSIG2.1	gene67__YP_003856078.1,GeneID:9712086__ABC_transporter_permease_protein	SIG2.1	-14.4809	SIG2.1
gene519__YP_003856496.1,GeneID:9712508__30S_ribosomal_protein_S7SIG2.1	gene519__YP_003856496.1,GeneID:9712508__30S_ribosomal_protein_S7	SIG2.1	-14.0861	SIG2.1
gene709__YP_003856668.1,GeneID:9712681__Ribonuclease_P_protein_componentSIG2.1	gene709__YP_003856668.1,GeneID:9712681__Ribonuclease_P_protein_component	SIG2.1	-16.3866	SIG2.1
gene216__YP_003856219.1,GeneID:9712227__GTPase_obgSIG26	gene216__YP_003856219.1,GeneID:9712227__GTPase_obg	SIG26	-18.8044	SIG26
gene708__YP_003856667.1,GeneID:9712680__Membrane_protein_oxaASIG26	gene708__YP_003856667.1,GeneID:9712680__Membrane_protein_oxaA	SIG26	-66.6396	SIG26
gene180__YP_003856185.1,GeneID:9712193__Putative_type_III_restriction-modification_system:_methylaseSIG5	gene180__YP_003856185.1,GeneID:9712193__Putative_type_III_restriction-modification_system:_methylase	SIG5	-91.1731	SIG5
gene184__YP_003856189.1,GeneID:9712197__Putative_type_III_restriction-modification_system:_methylaseSIG5	gene184__YP_003856189.1,GeneID:9712197__Putative_type_III_restriction-modification_system:_methylase	SIG5	-99.1903	SIG5
gene534__YP_003856511.1,GeneID:9712523__Pyruvate_dehydrogenase_E1_component_beta_subunitSIG5	gene534__YP_003856511.1,GeneID:9712523__Pyruvate_dehydrogenase_E1_component_beta_subunit	SIG5	-14.4029	SIG5
gene314__YP_003856310.1,GeneID:9712318__aminotransferase_class_VSIG6	gene314__YP_003856310.1,GeneID:9712318__aminotransferase_class_V	SIG6	-13.619	SIG6
gene337__YP_003856332.1,GeneID:9712340__Chromate_ion_transporterSIG6	gene337__YP_003856332.1,GeneID:9712340__Chromate_ion_transporter	SIG6	-13.4662	SIG6
gene469__YP_003856449.1,GeneID:9712461__Sugar_isomerase_SgaESIG8.1	gene469__YP_003856449.1,GeneID:9712461__Sugar_isomerase_SgaE	SIG8.1	-14.057	SIG8.1
gene3__YP_003856018.1,GeneID:9712026__tRNA_uridine_5-carboxymethylaminomethyl_modification_enzyme_GidASIG13.1	gene3__YP_003856018.1,GeneID:9712026__tRNA_uridine_5-carboxymethylaminomethyl_modification_enzyme_GidA	SIG13.1	-14.5972	#N/A
gene7__YP_003856022.1,GeneID:9712030__dihydrolipoamide_dehydrogenaseSIG8.1	gene7__YP_003856022.1,GeneID:9712030__dihydrolipoamide_dehydrogenase	SIG8.1	-13.5824	#N/A
gene51__YP_003856062.1,GeneID:9712070__hypothetical_proteinSIG23.1	gene51__YP_003856062.1,GeneID:9712070__hypothetical_protein	SIG23.1	-14.5515	#N/A
gene103__YP_003856112.1,GeneID:9712120__hypothetical_proteinSIG13.1	gene103__YP_003856112.1,GeneID:9712120__hypothetical_protein	SIG13.1	-15.1109	#N/A
gene113__YP_003856122.1,GeneID:9712130__hypothetical_proteinSIG13.1	gene113__YP_003856122.1,GeneID:9712130__hypothetical_protein	SIG13.1	-13.8501	#N/A
gene157__YP_003856163.1,GeneID:9712171__hypothetical_Serine-rich_adhesin_for_plateletsSIG2.1	gene157__YP_003856163.1,GeneID:9712171__hypothetical_Serine-rich_adhesin_for_platelets	SIG2.1	-13.2132	#N/A
gene178__YP_003856183.1,GeneID:9712191__hypothetical_proteinSIG13.1	gene178__YP_003856183.1,GeneID:9712191__hypothetical_protein	SIG13.1	-15.4137	#N/A
gene195__YP_003856198.1,GeneID:9712206__hypothetical_proteinSIG13.1	gene195__YP_003856198.1,GeneID:9712206__hypothetical_protein	SIG13.1	-13.0935	#N/A
gene240__YP_003856241.1,GeneID:9712249__50S_ribosomal_protein_L9SIG13.1	gene240__YP_003856241.1,GeneID:9712249__50S_ribosomal_protein_L9	SIG13.1	-16.8986	#N/A
gene250__YP_003856250.1,GeneID:9712258__Transcription_antitermination_proteinSIG5	gene250__YP_003856250.1,GeneID:9712258__Transcription_antitermination_protein	SIG5	-13.9614	#N/A
gene383__YP_003856375.1,GeneID:9712386__DNA-directed_RNA_polymerase_subunit_alphaSIG13.1	gene383__YP_003856375.1,GeneID:9712386__DNA-directed_RNA_polymerase_subunit_alpha	SIG13.1	-16.2285	#N/A
gene391__YP_003856381.1,GeneID:9712392__50S_ribosomal_protein_L15SIG13.1	gene391__YP_003856381.1,GeneID:9712392__50S_ribosomal_protein_L15	SIG13.1	-15.8445	#N/A
gene419__YP_003856409.1,GeneID:9712420__Elongation_factor_TsSIG13.1	gene419__YP_003856409.1,GeneID:9712420__Elongation_factor_Ts	SIG13.1	-14.672	#N/A
gene492__YP_003856469.1,GeneID:9712719__hypothetical_proteinSIG13.1	gene492__YP_003856469.1,GeneID:9712719__hypothetical_protein	SIG13.1	-13.6388	#N/A
gene511__YP_003856488.1,GeneID:9712500__hypothetical_proteinSIG18.1	gene511__YP_003856488.1,GeneID:9712500__hypothetical_protein	SIG18.1	-14.7143	#N/A
gene543__YP_003856519.1,GeneID:9712720__Predicted_GTPase%2C_probable_translation_factorSIG13.1	gene543__YP_003856519.1,GeneID:9712720__Predicted_GTPase%2C_probable_translation_factor	SIG13.1	-20.3102	#N/A
gene628__YP_003856592.1,GeneID:9712605__Putative_PTS_system_glucose-specific_enzyme_IISIG18.1	gene628__YP_003856592.1,GeneID:9712605__Putative_PTS_system_glucose-specific_enzyme_II	SIG18.1	-13.0386	#N/A
gene660__YP_003856621.1,GeneID:9712634__Primosomal_protein_DnaISIG13.1	gene660__YP_003856621.1,GeneID:9712634__Primosomal_protein_DnaI	SIG13.1	-16.8548	#N/A
gene673__YP_003856634.1,GeneID:9712647__Pyrophosphatephospho_hydrolaseSIG13.1	gene673__YP_003856634.1,GeneID:9712647__Pyrophosphatephospho_hydrolase	SIG13.1	-13.4651	#N/A
gene691__YP_003856650.1,GeneID:9712663__Ribonucleoside-diphosphate_reductase_beta_chaiSIG13.1	gene691__YP_003856650.1,GeneID:9712663__Ribonucleoside-diphosphate_reductase_beta_chai	SIG13.1	-13.7322	#N/A
gene710__YP_004956720.1,GeneID:11476694__50S_ribosomal_protein_L34SIG13.1	gene710__YP_004956720.1,GeneID:11476694__50S_ribosomal_protein_L34	SIG13.1	-15.1504	#N/A

## Sheet: antisense_RNAplex_cutoff13
targetsmall RNA	target	small RNA	Energy kcal/mol
gene0__YP_003856015.1,GeneID:9712730__Chromosomal_replication_initiator_protein_dnaASIG11	gene0__YP_003856015.1,GeneID:9712730__Chromosomal_replication_initiator_protein_dnaA	SIG11	-13.41
gene0__YP_003856015.1,GeneID:9712730__Chromosomal_replication_initiator_protein_dnaASIG8.1	gene0__YP_003856015.1,GeneID:9712730__Chromosomal_replication_initiator_protein_dnaA	SIG8.1	-16.2
gene0__YP_003856015.1,GeneID:9712730__Chromosomal_replication_initiator_protein_dnaASIG26	gene0__YP_003856015.1,GeneID:9712730__Chromosomal_replication_initiator_protein_dnaA	SIG26	-19.3
gene0__YP_003856015.1,GeneID:9712730__Chromosomal_replication_initiator_protein_dnaASIG18.1	gene0__YP_003856015.1,GeneID:9712730__Chromosomal_replication_initiator_protein_dnaA	SIG18.1	-13.09
gene0__YP_003856015.1,GeneID:9712730__Chromosomal_replication_initiator_protein_dnaASIG6	gene0__YP_003856015.1,GeneID:9712730__Chromosomal_replication_initiator_protein_dnaA	SIG6	-23.33
gene0__YP_003856015.1,GeneID:9712730__Chromosomal_replication_initiator_protein_dnaASIG13.1	gene0__YP_003856015.1,GeneID:9712730__Chromosomal_replication_initiator_protein_dnaA	SIG13.1	-18.59
gene0__YP_003856015.1,GeneID:9712730__Chromosomal_replication_initiator_protein_dnaASIG23.1	gene0__YP_003856015.1,GeneID:9712730__Chromosomal_replication_initiator_protein_dnaA	SIG23.1	-23
gene0__YP_003856015.1,GeneID:9712730__Chromosomal_replication_initiator_protein_dnaASIG14	gene0__YP_003856015.1,GeneID:9712730__Chromosomal_replication_initiator_protein_dnaA	SIG14	-13.9
gene0__YP_003856015.1,GeneID:9712730__Chromosomal_replication_initiator_protein_dnaASIG5	gene0__YP_003856015.1,GeneID:9712730__Chromosomal_replication_initiator_protein_dnaA	SIG5	-21.9
gene1__YP_003856016.1,GeneID:9712024__DNA_polymerase_III_beta_subunitSIG11	gene1__YP_003856016.1,GeneID:9712024__DNA_polymerase_III_beta_subunit	SIG11	-14.8
gene1__YP_003856016.1,GeneID:9712024__DNA_polymerase_III_beta_subunitSIG8.1	gene1__YP_003856016.1,GeneID:9712024__DNA_polymerase_III_beta_subunit	SIG8.1	-19.5
gene1__YP_003856016.1,GeneID:9712024__DNA_polymerase_III_beta_subunitSIG26	gene1__YP_003856016.1,GeneID:9712024__DNA_polymerase_III_beta_subunit	SIG26	-20.8
gene1__YP_003856016.1,GeneID:9712024__DNA_polymerase_III_beta_subunitSIG6	gene1__YP_003856016.1,GeneID:9712024__DNA_polymerase_III_beta_subunit	SIG6	-16.82
gene1__YP_003856016.1,GeneID:9712024__DNA_polymerase_III_beta_subunitSIG13.1	gene1__YP_003856016.1,GeneID:9712024__DNA_polymerase_III_beta_subunit	SIG13.1	-22
gene1__YP_003856016.1,GeneID:9712024__DNA_polymerase_III_beta_subunitSIG23.1	gene1__YP_003856016.1,GeneID:9712024__DNA_polymerase_III_beta_subunit	SIG23.1	-17.2
gene1__YP_003856016.1,GeneID:9712024__DNA_polymerase_III_beta_subunitSIG14	gene1__YP_003856016.1,GeneID:9712024__DNA_polymerase_III_beta_subunit	SIG14	-13.49
gene1__YP_003856016.1,GeneID:9712024__DNA_polymerase_III_beta_subunitSIG5	gene1__YP_003856016.1,GeneID:9712024__DNA_polymerase_III_beta_subunit	SIG5	-19.3
gene2__YP_003856017.1,GeneID:9712025__S4-like_RNA_binding_proteinSIG11	gene2__YP_003856017.1,GeneID:9712025__S4-like_RNA_binding_protein	SIG11	-15.7
gene2__YP_003856017.1,GeneID:9712025__S4-like_RNA_binding_proteinSIG26	gene2__YP_003856017.1,GeneID:9712025__S4-like_RNA_binding_protein	SIG26	-19.4
gene2__YP_003856017.1,GeneID:9712025__S4-like_RNA_binding_proteinSIG6	gene2__YP_003856017.1,GeneID:9712025__S4-like_RNA_binding_protein	SIG6	-19.5
gene2__YP_003856017.1,GeneID:9712025__S4-like_RNA_binding_proteinSIG23.1	gene2__YP_003856017.1,GeneID:9712025__S4-like_RNA_binding_protein	SIG23.1	-24.8
gene2__YP_003856017.1,GeneID:9712025__S4-like_RNA_binding_proteinSIG24.1	gene2__YP_003856017.1,GeneID:9712025__S4-like_RNA_binding_protein	SIG24.1	-17.8
gene3__YP_003856018.1,GeneID:9712026__tRNA_uridine_5-carboxymethylaminomethyl_modification_enzyme_GidASIG11	gene3__YP_003856018.1,GeneID:9712026__tRNA_uridine_5-carboxymethylaminomethyl_modification_enzyme_GidA	SIG11	-16.8
gene3__YP_003856018.1,GeneID:9712026__tRNA_uridine_5-carboxymethylaminomethyl_modification_enzyme_GidASIG26	gene3__YP_003856018.1,GeneID:9712026__tRNA_uridine_5-carboxymethylaminomethyl_modification_enzyme_GidA	SIG26	-25.7
gene3__YP_003856018.1,GeneID:9712026__tRNA_uridine_5-carboxymethylaminomethyl_modification_enzyme_GidASIG18.1	gene3__YP_003856018.1,GeneID:9712026__tRNA_uridine_5-carboxymethylaminomethyl_modification_enzyme_GidA	SIG18.1	-24.7
gene3__YP_003856018.1,GeneID:9712026__tRNA_uridine_5-carboxymethylaminomethyl_modification_enzyme_GidASIG6	gene3__YP_003856018.1,GeneID:9712026__tRNA_uridine_5-carboxymethylaminomethyl_modification_enzyme_GidA	SIG6	-23.14
gene3__YP_003856018.1,GeneID:9712026__tRNA_uridine_5-carboxymethylaminomethyl_modification_enzyme_GidASIG13.1	gene3__YP_003856018.1,GeneID:9712026__tRNA_uridine_5-carboxymethylaminomethyl_modification_enzyme_GidA	SIG13.1	-18.8
gene3__YP_003856018.1,GeneID:9712026__tRNA_uridine_5-carboxymethylaminomethyl_modification_enzyme_GidASIG14	gene3__YP_003856018.1,GeneID:9712026__tRNA_uridine_5-carboxymethylaminomethyl_modification_enzyme_GidA	SIG14	-20.5
gene3__YP_003856018.1,GeneID:9712026__tRNA_uridine_5-carboxymethylaminomethyl_modification_enzyme_GidASIG24.1	gene3__YP_003856018.1,GeneID:9712026__tRNA_uridine_5-carboxymethylaminomethyl_modification_enzyme_GidA	SIG24.1	-18.5
gene3__YP_003856018.1,GeneID:9712026__tRNA_uridine_5-carboxymethylaminomethyl_modification_enzyme_GidASIG2.1	gene3__YP_003856018.1,GeneID:9712026__tRNA_uridine_5-carboxymethylaminomethyl_modification_enzyme_GidA	SIG2.1	-14.7
gene3__YP_003856018.1,GeneID:9712026__tRNA_uridine_5-carboxymethylaminomethyl_modification_enzyme_GidASIG5	gene3__YP_003856018.1,GeneID:9712026__tRNA_uridine_5-carboxymethylaminomethyl_modification_enzyme_GidA	SIG5	-13.2
gene4__YP_003856019.1,GeneID:9712027__Ribosomal_RNA_large_subunit_methyltransferase_HSIG11	gene4__YP_003856019.1,GeneID:9712027__Ribosomal_RNA_large_subunit_methyltransferase_H	SIG11	-19.7
gene4__YP_003856019.1,GeneID:9712027__Ribosomal_RNA_large_subunit_methyltransferase_HSIG8.1	gene4__YP_003856019.1,GeneID:9712027__Ribosomal_RNA_large_subunit_methyltransferase_H	SIG8.1	-16.1
gene4__YP_003856019.1,GeneID:9712027__Ribosomal_RNA_large_subunit_methyltransferase_HSIG26	gene4__YP_003856019.1,GeneID:9712027__Ribosomal_RNA_large_subunit_methyltransferase_H	SIG26	-16.54
gene4__YP_003856019.1,GeneID:9712027__Ribosomal_RNA_large_subunit_methyltransferase_HSIG18.1	gene4__YP_003856019.1,GeneID:9712027__Ribosomal_RNA_large_subunit_methyltransferase_H	SIG18.1	-14.1
gene4__YP_003856019.1,GeneID:9712027__Ribosomal_RNA_large_subunit_methyltransferase_HSIG6	gene4__YP_003856019.1,GeneID:9712027__Ribosomal_RNA_large_subunit_methyltransferase_H	SIG6	-13.8
gene4__YP_003856019.1,GeneID:9712027__Ribosomal_RNA_large_subunit_methyltransferase_HSIG13.1	gene4__YP_003856019.1,GeneID:9712027__Ribosomal_RNA_large_subunit_methyltransferase_H	SIG13.1	-16.7
gene4__YP_003856019.1,GeneID:9712027__Ribosomal_RNA_large_subunit_methyltransferase_HSIG23.1	gene4__YP_003856019.1,GeneID:9712027__Ribosomal_RNA_large_subunit_methyltransferase_H	SIG23.1	-15.5
gene4__YP_003856019.1,GeneID:9712027__Ribosomal_RNA_large_subunit_methyltransferase_HSIG14	gene4__YP_003856019.1,GeneID:9712027__Ribosomal_RNA_large_subunit_methyltransferase_H	SIG14	-21.4
gene4__YP_003856019.1,GeneID:9712027__Ribosomal_RNA_large_subunit_methyltransferase_HSIG24.1	gene4__YP_003856019.1,GeneID:9712027__Ribosomal_RNA_large_subunit_methyltransferase_H	SIG24.1	-19.4
gene5__YP_003856020.1,GeneID:9712028__Putative_MgpA-like_proteinSIG11	gene5__YP_003856020.1,GeneID:9712028__Putative_MgpA-like_protein	SIG11	-17.1
gene5__YP_003856020.1,GeneID:9712028__Putative_MgpA-like_proteinSIG8.1	gene5__YP_003856020.1,GeneID:9712028__Putative_MgpA-like_protein	SIG8.1	-18.5
gene5__YP_003856020.1,GeneID:9712028__Putative_MgpA-like_proteinSIG26	gene5__YP_003856020.1,GeneID:9712028__Putative_MgpA-like_protein	SIG26	-14.6
gene5__YP_003856020.1,GeneID:9712028__Putative_MgpA-like_proteinSIG18.1	gene5__YP_003856020.1,GeneID:9712028__Putative_MgpA-like_protein	SIG18.1	-16.9
gene5__YP_003856020.1,GeneID:9712028__Putative_MgpA-like_proteinSIG13.1	gene5__YP_003856020.1,GeneID:9712028__Putative_MgpA-like_protein	SIG13.1	-15.1
gene5__YP_003856020.1,GeneID:9712028__Putative_MgpA-like_proteinSIG23.1	gene5__YP_003856020.1,GeneID:9712028__Putative_MgpA-like_protein	SIG23.1	-13.4
gene5__YP_003856020.1,GeneID:9712028__Putative_MgpA-like_proteinSIG14	gene5__YP_003856020.1,GeneID:9712028__Putative_MgpA-like_protein	SIG14	-17.67
gene5__YP_003856020.1,GeneID:9712028__Putative_MgpA-like_proteinSIG24.1	gene5__YP_003856020.1,GeneID:9712028__Putative_MgpA-like_protein	SIG24.1	-16.3
gene5__YP_003856020.1,GeneID:9712028__Putative_MgpA-like_proteinSIG2.1	gene5__YP_003856020.1,GeneID:9712028__Putative_MgpA-like_protein	SIG2.1	-27.3
gene5__YP_003856020.1,GeneID:9712028__Putative_MgpA-like_proteinSIG5	gene5__YP_003856020.1,GeneID:9712028__Putative_MgpA-like_protein	SIG5	-18.9
gene6__YP_003856021.1,GeneID:9712029__MgpA-like_DHH_family_phosphoesteraseSIG11	gene6__YP_003856021.1,GeneID:9712029__MgpA-like_DHH_family_phosphoesterase	SIG11	-22
gene6__YP_003856021.1,GeneID:9712029__MgpA-like_DHH_family_phosphoesteraseSIG8.1	gene6__YP_003856021.1,GeneID:9712029__MgpA-like_DHH_family_phosphoesterase	SIG8.1	-13.14
gene6__YP_003856021.1,GeneID:9712029__MgpA-like_DHH_family_phosphoesteraseSIG26	gene6__YP_003856021.1,GeneID:9712029__MgpA-like_DHH_family_phosphoesterase	SIG26	-26.9
gene6__YP_003856021.1,GeneID:9712029__MgpA-like_DHH_family_phosphoesteraseSIG18.1	gene6__YP_003856021.1,GeneID:9712029__MgpA-like_DHH_family_phosphoesterase	SIG18.1	-26.7
gene6__YP_003856021.1,GeneID:9712029__MgpA-like_DHH_family_phosphoesteraseSIG6	gene6__YP_003856021.1,GeneID:9712029__MgpA-like_DHH_family_phosphoesterase	SIG6	-18.51
gene6__YP_003856021.1,GeneID:9712029__MgpA-like_DHH_family_phosphoesteraseSIG13.1	gene6__YP_003856021.1,GeneID:9712029__MgpA-like_DHH_family_phosphoesterase	SIG13.1	-23.3
gene6__YP_003856021.1,GeneID:9712029__MgpA-like_DHH_family_phosphoesteraseSIG23.1	gene6__YP_003856021.1,GeneID:9712029__MgpA-like_DHH_family_phosphoesterase	SIG23.1	-22.5
gene6__YP_003856021.1,GeneID:9712029__MgpA-like_DHH_family_phosphoesteraseSIG14	gene6__YP_003856021.1,GeneID:9712029__MgpA-like_DHH_family_phosphoesterase	SIG14	-17.3
gene6__YP_003856021.1,GeneID:9712029__MgpA-like_DHH_family_phosphoesteraseSIG24.1	gene6__YP_003856021.1,GeneID:9712029__MgpA-like_DHH_family_phosphoesterase	SIG24.1	-24
gene6__YP_003856021.1,GeneID:9712029__MgpA-like_DHH_family_phosphoesteraseSIG2.1	gene6__YP_003856021.1,GeneID:9712029__MgpA-like_DHH_family_phosphoesterase	SIG2.1	-13.41
gene7__YP_003856022.1,GeneID:9712030__dihydrolipoamide_dehydrogenaseSIG11	gene7__YP_003856022.1,GeneID:9712030__dihydrolipoamide_dehydrogenase	SIG11	-13.9
gene7__YP_003856022.1,GeneID:9712030__dihydrolipoamide_dehydrogenaseSIG8.1	gene7__YP_003856022.1,GeneID:9712030__dihydrolipoamide_dehydrogenase	SIG8.1	-13.2
gene7__YP_003856022.1,GeneID:9712030__dihydrolipoamide_dehydrogenaseSIG26	gene7__YP_003856022.1,GeneID:9712030__dihydrolipoamide_dehydrogenase	SIG26	-16.1
gene7__YP_003856022.1,GeneID:9712030__dihydrolipoamide_dehydrogenaseSIG18.1	gene7__YP_003856022.1,GeneID:9712030__dihydrolipoamide_dehydrogenase	SIG18.1	-13.41
gene7__YP_003856022.1,GeneID:9712030__dihydrolipoamide_dehydrogenaseSIG14	gene7__YP_003856022.1,GeneID:9712030__dihydrolipoamide_dehydrogenase	SIG14	-14.7
gene7__YP_003856022.1,GeneID:9712030__dihydrolipoamide_dehydrogenaseSIG5	gene7__YP_003856022.1,GeneID:9712030__dihydrolipoamide_dehydrogenase	SIG5	-14.7
gene8__YP_003856023.1,GeneID:9712031__valyl-tRNA_synthetaseSIG11	gene8__YP_003856023.1,GeneID:9712031__valyl-tRNA_synthetase	SIG11	-21.5
gene8__YP_003856023.1,GeneID:9712031__valyl-tRNA_synthetaseSIG26	gene8__YP_003856023.1,GeneID:9712031__valyl-tRNA_synthetase	SIG26	-16.64
gene8__YP_003856023.1,GeneID:9712031__valyl-tRNA_synthetaseSIG6	gene8__YP_003856023.1,GeneID:9712031__valyl-tRNA_synthetase	SIG6	-15.7
gene8__YP_003856023.1,GeneID:9712031__valyl-tRNA_synthetaseSIG13.1	gene8__YP_003856023.1,GeneID:9712031__valyl-tRNA_synthetase	SIG13.1	-14.2
gene8__YP_003856023.1,GeneID:9712031__valyl-tRNA_synthetaseSIG24.1	gene8__YP_003856023.1,GeneID:9712031__valyl-tRNA_synthetase	SIG24.1	-19
gene8__YP_003856023.1,GeneID:9712031__valyl-tRNA_synthetaseSIG2.1	gene8__YP_003856023.1,GeneID:9712031__valyl-tRNA_synthetase	SIG2.1	-16.2
gene8__YP_003856023.1,GeneID:9712031__valyl-tRNA_synthetaseSIG5	gene8__YP_003856023.1,GeneID:9712031__valyl-tRNA_synthetase	SIG5	-17.8
gene9__YP_003856024.1,GeneID:9712032__hypothetical_proteinSIG11	gene9__YP_003856024.1,GeneID:9712032__hypothetical_protein	SIG11	-18.4
gene9__YP_003856024.1,GeneID:9712032__hypothetical_proteinSIG6	gene9__YP_003856024.1,GeneID:9712032__hypothetical_protein	SIG6	-21.03
gene9__YP_003856024.1,GeneID:9712032__hypothetical_proteinSIG23.1	gene9__YP_003856024.1,GeneID:9712032__hypothetical_protein	SIG23.1	-16.1
gene9__YP_003856024.1,GeneID:9712032__hypothetical_proteinSIG14	gene9__YP_003856024.1,GeneID:9712032__hypothetical_protein	SIG14	-19.53
gene9__YP_003856024.1,GeneID:9712032__hypothetical_proteinSIG24.1	gene9__YP_003856024.1,GeneID:9712032__hypothetical_protein	SIG24.1	-15.8
gene9__YP_003856024.1,GeneID:9712032__hypothetical_proteinSIG5	gene9__YP_003856024.1,GeneID:9712032__hypothetical_protein	SIG5	-22
gene10__YP_003856025.1,GeneID:9712033__hypothetical_proteinSIG11	gene10__YP_003856025.1,GeneID:9712033__hypothetical_protein	SIG11	-20.7
gene10__YP_003856025.1,GeneID:9712033__hypothetical_proteinSIG8.1	gene10__YP_003856025.1,GeneID:9712033__hypothetical_protein	SIG8.1	-16.63
gene10__YP_003856025.1,GeneID:9712033__hypothetical_proteinSIG26	gene10__YP_003856025.1,GeneID:9712033__hypothetical_protein	SIG26	-29
gene10__YP_003856025.1,GeneID:9712033__hypothetical_proteinSIG6	gene10__YP_003856025.1,GeneID:9712033__hypothetical_protein	SIG6	-13.9
gene10__YP_003856025.1,GeneID:9712033__hypothetical_proteinSIG14	gene10__YP_003856025.1,GeneID:9712033__hypothetical_protein	SIG14	-17.12
gene10__YP_003856025.1,GeneID:9712033__hypothetical_proteinSIG5	gene10__YP_003856025.1,GeneID:9712033__hypothetical_protein	SIG5	-19.1
gene11__YP_003856026.1,GeneID:9712034__hypothetical_proteinSIG11	gene11__YP_003856026.1,GeneID:9712034__hypothetical_protein	SIG11	-18.5
gene11__YP_003856026.1,GeneID:9712034__hypothetical_proteinSIG26	gene11__YP_003856026.1,GeneID:9712034__hypothetical_protein	SIG26	-17.2
gene11__YP_003856026.1,GeneID:9712034__hypothetical_proteinSIG6	gene11__YP_003856026.1,GeneID:9712034__hypothetical_protein	SIG6	-14.7
gene11__YP_003856026.1,GeneID:9712034__hypothetical_proteinSIG13.1	gene11__YP_003856026.1,GeneID:9712034__hypothetical_protein	SIG13.1	-15.4
gene11__YP_003856026.1,GeneID:9712034__hypothetical_proteinSIG23.1	gene11__YP_003856026.1,GeneID:9712034__hypothetical_protein	SIG23.1	-15.52
gene11__YP_003856026.1,GeneID:9712034__hypothetical_proteinSIG14	gene11__YP_003856026.1,GeneID:9712034__hypothetical_protein	SIG14	-15.6
gene11__YP_003856026.1,GeneID:9712034__hypothetical_proteinSIG2.1	gene11__YP_003856026.1,GeneID:9712034__hypothetical_protein	SIG2.1	-15.4
gene11__YP_003856026.1,GeneID:9712034__hypothetical_proteinSIG5	gene11__YP_003856026.1,GeneID:9712034__hypothetical_protein	SIG5	-22.5
gene12__YP_004956716.1,GeneID:11476695__transcription_elongation_factorSIG11	gene12__YP_004956716.1,GeneID:11476695__transcription_elongation_factor	SIG11	-16.4
gene12__YP_004956716.1,GeneID:11476695__transcription_elongation_factorSIG26	gene12__YP_004956716.1,GeneID:11476695__transcription_elongation_factor	SIG26	-18.74
gene12__YP_004956716.1,GeneID:11476695__transcription_elongation_factorSIG18.1	gene12__YP_004956716.1,GeneID:11476695__transcription_elongation_factor	SIG18.1	-17.5
gene12__YP_004956716.1,GeneID:11476695__transcription_elongation_factorSIG6	gene12__YP_004956716.1,GeneID:11476695__transcription_elongation_factor	SIG6	-18.44
gene12__YP_004956716.1,GeneID:11476695__transcription_elongation_factorSIG13.1	gene12__YP_004956716.1,GeneID:11476695__transcription_elongation_factor	SIG13.1	-14.1
gene12__YP_004956716.1,GeneID:11476695__transcription_elongation_factorSIG14	gene12__YP_004956716.1,GeneID:11476695__transcription_elongation_factor	SIG14	-14.5
gene12__YP_004956716.1,GeneID:11476695__transcription_elongation_factorSIG24.1	gene12__YP_004956716.1,GeneID:11476695__transcription_elongation_factor	SIG24.1	-17.4
gene12__YP_004956716.1,GeneID:11476695__transcription_elongation_factorSIG5	gene12__YP_004956716.1,GeneID:11476695__transcription_elongation_factor	SIG5	-23.7
gene13__YP_003856028.1,GeneID:9712036__hypothetical_proteinSIG11	gene13__YP_003856028.1,GeneID:9712036__hypothetical_protein	SIG11	-13.3
gene13__YP_003856028.1,GeneID:9712036__hypothetical_proteinSIG8.1	gene13__YP_003856028.1,GeneID:9712036__hypothetical_protein	SIG8.1	-14.2
gene13__YP_003856028.1,GeneID:9712036__hypothetical_proteinSIG26	gene13__YP_003856028.1,GeneID:9712036__hypothetical_protein	SIG26	-16.7
gene13__YP_003856028.1,GeneID:9712036__hypothetical_proteinSIG18.1	gene13__YP_003856028.1,GeneID:9712036__hypothetical_protein	SIG18.1	-14.1
gene13__YP_003856028.1,GeneID:9712036__hypothetical_proteinSIG6	gene13__YP_003856028.1,GeneID:9712036__hypothetical_protein	SIG6	-13.55
gene13__YP_003856028.1,GeneID:9712036__hypothetical_proteinSIG13.1	gene13__YP_003856028.1,GeneID:9712036__hypothetical_protein	SIG13.1	-14
gene13__YP_003856028.1,GeneID:9712036__hypothetical_proteinSIG23.1	gene13__YP_003856028.1,GeneID:9712036__hypothetical_protein	SIG23.1	-17.84
gene13__YP_003856028.1,GeneID:9712036__hypothetical_proteinSIG14	gene13__YP_003856028.1,GeneID:9712036__hypothetical_protein	SIG14	-15.1
gene13__YP_003856028.1,GeneID:9712036__hypothetical_proteinSIG24.1	gene13__YP_003856028.1,GeneID:9712036__hypothetical_protein	SIG24.1	-16.42
gene13__YP_003856028.1,GeneID:9712036__hypothetical_proteinSIG5	gene13__YP_003856028.1,GeneID:9712036__hypothetical_protein	SIG5	-20.3
gene16__YP_003856029.1,GeneID:9712698__Integral_membrane_proteinSIG8.1	gene16__YP_003856029.1,GeneID:9712698__Integral_membrane_protein	SIG8.1	-15.5
gene16__YP_003856029.1,GeneID:9712698__Integral_membrane_proteinSIG26	gene16__YP_003856029.1,GeneID:9712698__Integral_membrane_protein	SIG26	-21.8
gene16__YP_003856029.1,GeneID:9712698__Integral_membrane_proteinSIG18.1	gene16__YP_003856029.1,GeneID:9712698__Integral_membrane_protein	SIG18.1	-14.6
gene16__YP_003856029.1,GeneID:9712698__Integral_membrane_proteinSIG13.1	gene16__YP_003856029.1,GeneID:9712698__Integral_membrane_protein	SIG13.1	-15
gene16__YP_003856029.1,GeneID:9712698__Integral_membrane_proteinSIG23.1	gene16__YP_003856029.1,GeneID:9712698__Integral_membrane_protein	SIG23.1	-14.4
gene16__YP_003856029.1,GeneID:9712698__Integral_membrane_proteinSIG14	gene16__YP_003856029.1,GeneID:9712698__Integral_membrane_protein	SIG14	-24.6
gene16__YP_003856029.1,GeneID:9712698__Integral_membrane_proteinSIG24.1	gene16__YP_003856029.1,GeneID:9712698__Integral_membrane_protein	SIG24.1	-15.7
gene16__YP_003856029.1,GeneID:9712698__Integral_membrane_proteinSIG2.1	gene16__YP_003856029.1,GeneID:9712698__Integral_membrane_protein	SIG2.1	-14.7
gene17__YP_003856030.1,GeneID:9712038__hypothetical_proteinSIG11	gene17__YP_003856030.1,GeneID:9712038__hypothetical_protein	SIG11	-15.3
gene17__YP_003856030.1,GeneID:9712038__hypothetical_proteinSIG8.1	gene17__YP_003856030.1,GeneID:9712038__hypothetical_protein	SIG8.1	-15.9
gene17__YP_003856030.1,GeneID:9712038__hypothetical_proteinSIG26	gene17__YP_003856030.1,GeneID:9712038__hypothetical_protein	SIG26	-14.13
gene17__YP_003856030.1,GeneID:9712038__hypothetical_proteinSIG6	gene17__YP_003856030.1,GeneID:9712038__hypothetical_protein	SIG6	-15.3
gene17__YP_003856030.1,GeneID:9712038__hypothetical_proteinSIG13.1	gene17__YP_003856030.1,GeneID:9712038__hypothetical_protein	SIG13.1	-22.8
gene17__YP_003856030.1,GeneID:9712038__hypothetical_proteinSIG14	gene17__YP_003856030.1,GeneID:9712038__hypothetical_protein	SIG14	-21.1
gene17__YP_003856030.1,GeneID:9712038__hypothetical_proteinSIG24.1	gene17__YP_003856030.1,GeneID:9712038__hypothetical_protein	SIG24.1	-17.4
gene17__YP_003856030.1,GeneID:9712038__hypothetical_proteinSIG2.1	gene17__YP_003856030.1,GeneID:9712038__hypothetical_protein	SIG2.1	-15.6
gene17__YP_003856030.1,GeneID:9712038__hypothetical_proteinSIG5	gene17__YP_003856030.1,GeneID:9712038__hypothetical_protein	SIG5	-13.8
gene18__YP_003856031.1,GeneID:9712039__hypothetical_proteinSIG11	gene18__YP_003856031.1,GeneID:9712039__hypothetical_protein	SIG11	-18.4
gene18__YP_003856031.1,GeneID:9712039__hypothetical_proteinSIG26	gene18__YP_003856031.1,GeneID:9712039__hypothetical_protein	SIG26	-22.5
gene18__YP_003856031.1,GeneID:9712039__hypothetical_proteinSIG18.1	gene18__YP_003856031.1,GeneID:9712039__hypothetical_protein	SIG18.1	-13.5
gene18__YP_003856031.1,GeneID:9712039__hypothetical_proteinSIG13.1	gene18__YP_003856031.1,GeneID:9712039__hypothetical_protein	SIG13.1	-23.6
gene18__YP_003856031.1,GeneID:9712039__hypothetical_proteinSIG23.1	gene18__YP_003856031.1,GeneID:9712039__hypothetical_protein	SIG23.1	-17.84
gene18__YP_003856031.1,GeneID:9712039__hypothetical_proteinSIG14	gene18__YP_003856031.1,GeneID:9712039__hypothetical_protein	SIG14	-18.4
gene18__YP_003856031.1,GeneID:9712039__hypothetical_proteinSIG24.1	gene18__YP_003856031.1,GeneID:9712039__hypothetical_protein	SIG24.1	-17.1
gene18__YP_003856031.1,GeneID:9712039__hypothetical_proteinSIG2.1	gene18__YP_003856031.1,GeneID:9712039__hypothetical_protein	SIG2.1	-14.3
gene18__YP_003856031.1,GeneID:9712039__hypothetical_proteinSIG5	gene18__YP_003856031.1,GeneID:9712039__hypothetical_protein	SIG5	-16.7
gene19__YP_003856032.1,GeneID:9712040__hypothetical_proteinSIG11	gene19__YP_003856032.1,GeneID:9712040__hypothetical_protein	SIG11	-16.5
gene19__YP_003856032.1,GeneID:9712040__hypothetical_proteinSIG26	gene19__YP_003856032.1,GeneID:9712040__hypothetical_protein	SIG26	-20.5
gene19__YP_003856032.1,GeneID:9712040__hypothetical_proteinSIG6	gene19__YP_003856032.1,GeneID:9712040__hypothetical_protein	SIG6	-13.8
gene19__YP_003856032.1,GeneID:9712040__hypothetical_proteinSIG13.1	gene19__YP_003856032.1,GeneID:9712040__hypothetical_protein	SIG13.1	-17.14
gene19__YP_003856032.1,GeneID:9712040__hypothetical_proteinSIG23.1	gene19__YP_003856032.1,GeneID:9712040__hypothetical_protein	SIG23.1	-14.9
gene19__YP_003856032.1,GeneID:9712040__hypothetical_proteinSIG14	gene19__YP_003856032.1,GeneID:9712040__hypothetical_protein	SIG14	-15.2
gene19__YP_003856032.1,GeneID:9712040__hypothetical_proteinSIG24.1	gene19__YP_003856032.1,GeneID:9712040__hypothetical_protein	SIG24.1	-19.9
gene19__YP_003856032.1,GeneID:9712040__hypothetical_proteinSIG2.1	gene19__YP_003856032.1,GeneID:9712040__hypothetical_protein	SIG2.1	-15.01
gene19__YP_003856032.1,GeneID:9712040__hypothetical_proteinSIG5	gene19__YP_003856032.1,GeneID:9712040__hypothetical_protein	SIG5	-14.39
gene20__YP_003856033.1,GeneID:9712041__hypothetical_proteinSIG11	gene20__YP_003856033.1,GeneID:9712041__hypothetical_protein	SIG11	-18.7
gene20__YP_003856033.1,GeneID:9712041__hypothetical_proteinSIG26	gene20__YP_003856033.1,GeneID:9712041__hypothetical_protein	SIG26	-22.4
gene20__YP_003856033.1,GeneID:9712041__hypothetical_proteinSIG6	gene20__YP_003856033.1,GeneID:9712041__hypothetical_protein	SIG6	-16.2
gene20__YP_003856033.1,GeneID:9712041__hypothetical_proteinSIG13.1	gene20__YP_003856033.1,GeneID:9712041__hypothetical_protein	SIG13.1	-21
gene20__YP_003856033.1,GeneID:9712041__hypothetical_proteinSIG23.1	gene20__YP_003856033.1,GeneID:9712041__hypothetical_protein	SIG23.1	-13.7
gene20__YP_003856033.1,GeneID:9712041__hypothetical_proteinSIG14	gene20__YP_003856033.1,GeneID:9712041__hypothetical_protein	SIG14	-16.16
gene20__YP_003856033.1,GeneID:9712041__hypothetical_proteinSIG5	gene20__YP_003856033.1,GeneID:9712041__hypothetical_protein	SIG5	-24.3
gene21__YP_003856034.1,GeneID:9712042__ABC-type_multidrug-like_transport_system_ATP-binding_proteinSIG11	gene21__YP_003856034.1,GeneID:9712042__ABC-type_multidrug-like_transport_system_ATP-binding_protein	SIG11	-18.6
gene21__YP_003856034.1,GeneID:9712042__ABC-type_multidrug-like_transport_system_ATP-binding_proteinSIG8.1	gene21__YP_003856034.1,GeneID:9712042__ABC-type_multidrug-like_transport_system_ATP-binding_protein	SIG8.1	-16.09
gene21__YP_003856034.1,GeneID:9712042__ABC-type_multidrug-like_transport_system_ATP-binding_proteinSIG26	gene21__YP_003856034.1,GeneID:9712042__ABC-type_multidrug-like_transport_system_ATP-binding_protein	SIG26	-16.24
gene21__YP_003856034.1,GeneID:9712042__ABC-type_multidrug-like_transport_system_ATP-binding_proteinSIG18.1	gene21__YP_003856034.1,GeneID:9712042__ABC-type_multidrug-like_transport_system_ATP-binding_protein	SIG18.1	-13.71
gene21__YP_003856034.1,GeneID:9712042__ABC-type_multidrug-like_transport_system_ATP-binding_proteinSIG6	gene21__YP_003856034.1,GeneID:9712042__ABC-type_multidrug-like_transport_system_ATP-binding_protein	SIG6	-23.24
gene21__YP_003856034.1,GeneID:9712042__ABC-type_multidrug-like_transport_system_ATP-binding_proteinSIG13.1	gene21__YP_003856034.1,GeneID:9712042__ABC-type_multidrug-like_transport_system_ATP-binding_protein	SIG13.1	-21.9
gene21__YP_003856034.1,GeneID:9712042__ABC-type_multidrug-like_transport_system_ATP-binding_proteinSIG23.1	gene21__YP_003856034.1,GeneID:9712042__ABC-type_multidrug-like_transport_system_ATP-binding_protein	SIG23.1	-21.32
gene21__YP_003856034.1,GeneID:9712042__ABC-type_multidrug-like_transport_system_ATP-binding_proteinSIG14	gene21__YP_003856034.1,GeneID:9712042__ABC-type_multidrug-like_transport_system_ATP-binding_protein	SIG14	-19.04
gene21__YP_003856034.1,GeneID:9712042__ABC-type_multidrug-like_transport_system_ATP-binding_proteinSIG24.1	gene21__YP_003856034.1,GeneID:9712042__ABC-type_multidrug-like_transport_system_ATP-binding_protein	SIG24.1	-21.6
gene21__YP_003856034.1,GeneID:9712042__ABC-type_multidrug-like_transport_system_ATP-binding_proteinSIG2.1	gene21__YP_003856034.1,GeneID:9712042__ABC-type_multidrug-like_transport_system_ATP-binding_protein	SIG2.1	-13.63
gene22__YP_003856035.1,GeneID:9712043__LipoproteinSIG11	gene22__YP_003856035.1,GeneID:9712043__Lipoprotein	SIG11	-19.4
gene22__YP_003856035.1,GeneID:9712043__LipoproteinSIG8.1	gene22__YP_003856035.1,GeneID:9712043__Lipoprotein	SIG8.1	-15.61
gene22__YP_003856035.1,GeneID:9712043__LipoproteinSIG26	gene22__YP_003856035.1,GeneID:9712043__Lipoprotein	SIG26	-16
gene22__YP_003856035.1,GeneID:9712043__LipoproteinSIG6	gene22__YP_003856035.1,GeneID:9712043__Lipoprotein	SIG6	-16.6
gene22__YP_003856035.1,GeneID:9712043__LipoproteinSIG13.1	gene22__YP_003856035.1,GeneID:9712043__Lipoprotein	SIG13.1	-25
gene22__YP_003856035.1,GeneID:9712043__LipoproteinSIG23.1	gene22__YP_003856035.1,GeneID:9712043__Lipoprotein	SIG23.1	-16.6
gene22__YP_003856035.1,GeneID:9712043__LipoproteinSIG14	gene22__YP_003856035.1,GeneID:9712043__Lipoprotein	SIG14	-18.42
gene22__YP_003856035.1,GeneID:9712043__LipoproteinSIG24.1	gene22__YP_003856035.1,GeneID:9712043__Lipoprotein	SIG24.1	-18.8
gene22__YP_003856035.1,GeneID:9712043__LipoproteinSIG2.1	gene22__YP_003856035.1,GeneID:9712043__Lipoprotein	SIG2.1	-14
gene22__YP_003856035.1,GeneID:9712043__LipoproteinSIG5	gene22__YP_003856035.1,GeneID:9712043__Lipoprotein	SIG5	-19.3
gene23__YP_003856036.1,GeneID:9712044__LipoproteinSIG11	gene23__YP_003856036.1,GeneID:9712044__Lipoprotein	SIG11	-16.39
gene23__YP_003856036.1,GeneID:9712044__LipoproteinSIG8.1	gene23__YP_003856036.1,GeneID:9712044__Lipoprotein	SIG8.1	-13.76
gene23__YP_003856036.1,GeneID:9712044__LipoproteinSIG26	gene23__YP_003856036.1,GeneID:9712044__Lipoprotein	SIG26	-15.9
gene23__YP_003856036.1,GeneID:9712044__LipoproteinSIG13.1	gene23__YP_003856036.1,GeneID:9712044__Lipoprotein	SIG13.1	-14.58
gene23__YP_003856036.1,GeneID:9712044__LipoproteinSIG23.1	gene23__YP_003856036.1,GeneID:9712044__Lipoprotein	SIG23.1	-13
gene23__YP_003856036.1,GeneID:9712044__LipoproteinSIG14	gene23__YP_003856036.1,GeneID:9712044__Lipoprotein	SIG14	-16.72
gene23__YP_003856036.1,GeneID:9712044__LipoproteinSIG2.1	gene23__YP_003856036.1,GeneID:9712044__Lipoprotein	SIG2.1	-26.2
gene23__YP_003856036.1,GeneID:9712044__LipoproteinSIG5	gene23__YP_003856036.1,GeneID:9712044__Lipoprotein	SIG5	-16.9
gene24__YP_003856037.1,GeneID:9712045__L-lactate_dehydrogenase_2SIG11	gene24__YP_003856037.1,GeneID:9712045__L-lactate_dehydrogenase_2	SIG11	-23.02
gene24__YP_003856037.1,GeneID:9712045__L-lactate_dehydrogenase_2SIG26	gene24__YP_003856037.1,GeneID:9712045__L-lactate_dehydrogenase_2	SIG26	-25.1
gene24__YP_003856037.1,GeneID:9712045__L-lactate_dehydrogenase_2SIG18.1	gene24__YP_003856037.1,GeneID:9712045__L-lactate_dehydrogenase_2	SIG18.1	-14.34
gene24__YP_003856037.1,GeneID:9712045__L-lactate_dehydrogenase_2SIG6	gene24__YP_003856037.1,GeneID:9712045__L-lactate_dehydrogenase_2	SIG6	-16.8
gene24__YP_003856037.1,GeneID:9712045__L-lactate_dehydrogenase_2SIG13.1	gene24__YP_003856037.1,GeneID:9712045__L-lactate_dehydrogenase_2	SIG13.1	-21.4
gene24__YP_003856037.1,GeneID:9712045__L-lactate_dehydrogenase_2SIG23.1	gene24__YP_003856037.1,GeneID:9712045__L-lactate_dehydrogenase_2	SIG23.1	-15.8
gene24__YP_003856037.1,GeneID:9712045__L-lactate_dehydrogenase_2SIG24.1	gene24__YP_003856037.1,GeneID:9712045__L-lactate_dehydrogenase_2	SIG24.1	-17.39
gene25__YP_003856038.1,GeneID:9712046__hypothetical_proteinSIG11	gene25__YP_003856038.1,GeneID:9712046__hypothetical_protein	SIG11	-16.7
gene25__YP_003856038.1,GeneID:9712046__hypothetical_proteinSIG8.1	gene25__YP_003856038.1,GeneID:9712046__hypothetical_protein	SIG8.1	-13.1
gene25__YP_003856038.1,GeneID:9712046__hypothetical_proteinSIG26	gene25__YP_003856038.1,GeneID:9712046__hypothetical_protein	SIG26	-16.34
gene25__YP_003856038.1,GeneID:9712046__hypothetical_proteinSIG18.1	gene25__YP_003856038.1,GeneID:9712046__hypothetical_protein	SIG18.1	-13.02
gene25__YP_003856038.1,GeneID:9712046__hypothetical_proteinSIG6	gene25__YP_003856038.1,GeneID:9712046__hypothetical_protein	SIG6	-19.6
gene25__YP_003856038.1,GeneID:9712046__hypothetical_proteinSIG13.1	gene25__YP_003856038.1,GeneID:9712046__hypothetical_protein	SIG13.1	-26.3
gene25__YP_003856038.1,GeneID:9712046__hypothetical_proteinSIG23.1	gene25__YP_003856038.1,GeneID:9712046__hypothetical_protein	SIG23.1	-13
gene25__YP_003856038.1,GeneID:9712046__hypothetical_proteinSIG14	gene25__YP_003856038.1,GeneID:9712046__hypothetical_protein	SIG14	-14.1
gene25__YP_003856038.1,GeneID:9712046__hypothetical_proteinSIG24.1	gene25__YP_003856038.1,GeneID:9712046__hypothetical_protein	SIG24.1	-19.6
gene25__YP_003856038.1,GeneID:9712046__hypothetical_proteinSIG2.1	gene25__YP_003856038.1,GeneID:9712046__hypothetical_protein	SIG2.1	-16.56
gene25__YP_003856038.1,GeneID:9712046__hypothetical_proteinSIG5	gene25__YP_003856038.1,GeneID:9712046__hypothetical_protein	SIG5	-19.8
gene26__YP_003856039.1,GeneID:9712047__ABC-type_multidrug-like_transport_system_ATP-binding_proteinSIG11	gene26__YP_003856039.1,GeneID:9712047__ABC-type_multidrug-like_transport_system_ATP-binding_protein	SIG11	-19.7
gene26__YP_003856039.1,GeneID:9712047__ABC-type_multidrug-like_transport_system_ATP-binding_proteinSIG26	gene26__YP_003856039.1,GeneID:9712047__ABC-type_multidrug-like_transport_system_ATP-binding_protein	SIG26	-18.2
gene26__YP_003856039.1,GeneID:9712047__ABC-type_multidrug-like_transport_system_ATP-binding_proteinSIG18.1	gene26__YP_003856039.1,GeneID:9712047__ABC-type_multidrug-like_transport_system_ATP-binding_protein	SIG18.1	-13.56
gene26__YP_003856039.1,GeneID:9712047__ABC-type_multidrug-like_transport_system_ATP-binding_proteinSIG6	gene26__YP_003856039.1,GeneID:9712047__ABC-type_multidrug-like_transport_system_ATP-binding_protein	SIG6	-19
gene26__YP_003856039.1,GeneID:9712047__ABC-type_multidrug-like_transport_system_ATP-binding_proteinSIG13.1	gene26__YP_003856039.1,GeneID:9712047__ABC-type_multidrug-like_transport_system_ATP-binding_protein	SIG13.1	-18.54
gene26__YP_003856039.1,GeneID:9712047__ABC-type_multidrug-like_transport_system_ATP-binding_proteinSIG23.1	gene26__YP_003856039.1,GeneID:9712047__ABC-type_multidrug-like_transport_system_ATP-binding_protein	SIG23.1	-13.5
gene26__YP_003856039.1,GeneID:9712047__ABC-type_multidrug-like_transport_system_ATP-binding_proteinSIG14	gene26__YP_003856039.1,GeneID:9712047__ABC-type_multidrug-like_transport_system_ATP-binding_protein	SIG14	-19.1
gene26__YP_003856039.1,GeneID:9712047__ABC-type_multidrug-like_transport_system_ATP-binding_proteinSIG24.1	gene26__YP_003856039.1,GeneID:9712047__ABC-type_multidrug-like_transport_system_ATP-binding_protein	SIG24.1	-15.69
gene26__YP_003856039.1,GeneID:9712047__ABC-type_multidrug-like_transport_system_ATP-binding_proteinSIG5	gene26__YP_003856039.1,GeneID:9712047__ABC-type_multidrug-like_transport_system_ATP-binding_protein	SIG5	-15.8
gene27__YP_003856040.1,GeneID:9712048__lipoproteinSIG11	gene27__YP_003856040.1,GeneID:9712048__lipoprotein	SIG11	-18.56
gene27__YP_003856040.1,GeneID:9712048__lipoproteinSIG26	gene27__YP_003856040.1,GeneID:9712048__lipoprotein	SIG26	-16
gene27__YP_003856040.1,GeneID:9712048__lipoproteinSIG18.1	gene27__YP_003856040.1,GeneID:9712048__lipoprotein	SIG18.1	-21.2
gene27__YP_003856040.1,GeneID:9712048__lipoproteinSIG6	gene27__YP_003856040.1,GeneID:9712048__lipoprotein	SIG6	-15.1
gene27__YP_003856040.1,GeneID:9712048__lipoproteinSIG23.1	gene27__YP_003856040.1,GeneID:9712048__lipoprotein	SIG23.1	-14.92
gene27__YP_003856040.1,GeneID:9712048__lipoproteinSIG14	gene27__YP_003856040.1,GeneID:9712048__lipoprotein	SIG14	-27.7
gene27__YP_003856040.1,GeneID:9712048__lipoproteinSIG2.1	gene27__YP_003856040.1,GeneID:9712048__lipoprotein	SIG2.1	-13.9
gene27__YP_003856040.1,GeneID:9712048__lipoproteinSIG5	gene27__YP_003856040.1,GeneID:9712048__lipoprotein	SIG5	-23
gene28__YP_003856041.1,GeneID:9712049__Putative_lipoproteinSIG11	gene28__YP_003856041.1,GeneID:9712049__Putative_lipoprotein	SIG11	-15.3
gene28__YP_003856041.1,GeneID:9712049__Putative_lipoproteinSIG26	gene28__YP_003856041.1,GeneID:9712049__Putative_lipoprotein	SIG26	-22.24
gene28__YP_003856041.1,GeneID:9712049__Putative_lipoproteinSIG6	gene28__YP_003856041.1,GeneID:9712049__Putative_lipoprotein	SIG6	-19.1
gene28__YP_003856041.1,GeneID:9712049__Putative_lipoproteinSIG13.1	gene28__YP_003856041.1,GeneID:9712049__Putative_lipoprotein	SIG13.1	-21.4
gene28__YP_003856041.1,GeneID:9712049__Putative_lipoproteinSIG23.1	gene28__YP_003856041.1,GeneID:9712049__Putative_lipoprotein	SIG23.1	-16
gene28__YP_003856041.1,GeneID:9712049__Putative_lipoproteinSIG14	gene28__YP_003856041.1,GeneID:9712049__Putative_lipoprotein	SIG14	-21.3
gene28__YP_003856041.1,GeneID:9712049__Putative_lipoproteinSIG2.1	gene28__YP_003856041.1,GeneID:9712049__Putative_lipoprotein	SIG2.1	-17
gene28__YP_003856041.1,GeneID:9712049__Putative_lipoproteinSIG5	gene28__YP_003856041.1,GeneID:9712049__Putative_lipoprotein	SIG5	-19.7
gene29__YP_003856042.1,GeneID:9712050__hypothetical_proteinSIG11	gene29__YP_003856042.1,GeneID:9712050__hypothetical_protein	SIG11	-17
gene29__YP_003856042.1,GeneID:9712050__hypothetical_proteinSIG26	gene29__YP_003856042.1,GeneID:9712050__hypothetical_protein	SIG26	-20
gene29__YP_003856042.1,GeneID:9712050__hypothetical_proteinSIG18.1	gene29__YP_003856042.1,GeneID:9712050__hypothetical_protein	SIG18.1	-17.9
gene29__YP_003856042.1,GeneID:9712050__hypothetical_proteinSIG6	gene29__YP_003856042.1,GeneID:9712050__hypothetical_protein	SIG6	-19.2
gene29__YP_003856042.1,GeneID:9712050__hypothetical_proteinSIG13.1	gene29__YP_003856042.1,GeneID:9712050__hypothetical_protein	SIG13.1	-14.07
gene29__YP_003856042.1,GeneID:9712050__hypothetical_proteinSIG23.1	gene29__YP_003856042.1,GeneID:9712050__hypothetical_protein	SIG23.1	-14
gene29__YP_003856042.1,GeneID:9712050__hypothetical_proteinSIG14	gene29__YP_003856042.1,GeneID:9712050__hypothetical_protein	SIG14	-21.7
gene29__YP_003856042.1,GeneID:9712050__hypothetical_proteinSIG2.1	gene29__YP_003856042.1,GeneID:9712050__hypothetical_protein	SIG2.1	-16.2
gene29__YP_003856042.1,GeneID:9712050__hypothetical_proteinSIG5	gene29__YP_003856042.1,GeneID:9712050__hypothetical_protein	SIG5	-15.1
gene30__YP_003856043.1,GeneID:9712051__tRNA_%28guanine-N%287%29-%29-methyltransferaseSIG11	gene30__YP_003856043.1,GeneID:9712051__tRNA_%28guanine-N%287%29-%29-methyltransferase	SIG11	-20.4
gene30__YP_003856043.1,GeneID:9712051__tRNA_%28guanine-N%287%29-%29-methyltransferaseSIG26	gene30__YP_003856043.1,GeneID:9712051__tRNA_%28guanine-N%287%29-%29-methyltransferase	SIG26	-13.8
gene30__YP_003856043.1,GeneID:9712051__tRNA_%28guanine-N%287%29-%29-methyltransferaseSIG18.1	gene30__YP_003856043.1,GeneID:9712051__tRNA_%28guanine-N%287%29-%29-methyltransferase	SIG18.1	-15.1
gene30__YP_003856043.1,GeneID:9712051__tRNA_%28guanine-N%287%29-%29-methyltransferaseSIG6	gene30__YP_003856043.1,GeneID:9712051__tRNA_%28guanine-N%287%29-%29-methyltransferase	SIG6	-18.9
gene30__YP_003856043.1,GeneID:9712051__tRNA_%28guanine-N%287%29-%29-methyltransferaseSIG23.1	gene30__YP_003856043.1,GeneID:9712051__tRNA_%28guanine-N%287%29-%29-methyltransferase	SIG23.1	-15.9
gene30__YP_003856043.1,GeneID:9712051__tRNA_%28guanine-N%287%29-%29-methyltransferaseSIG24.1	gene30__YP_003856043.1,GeneID:9712051__tRNA_%28guanine-N%287%29-%29-methyltransferase	SIG24.1	-14.6
gene30__YP_003856043.1,GeneID:9712051__tRNA_%28guanine-N%287%29-%29-methyltransferaseSIG5	gene30__YP_003856043.1,GeneID:9712051__tRNA_%28guanine-N%287%29-%29-methyltransferase	SIG5	-21.3
gene31__YP_003856044.1,GeneID:9712052__aminopeptidaseSIG11	gene31__YP_003856044.1,GeneID:9712052__aminopeptidase	SIG11	-15.66
gene31__YP_003856044.1,GeneID:9712052__aminopeptidaseSIG13.1	gene31__YP_003856044.1,GeneID:9712052__aminopeptidase	SIG13.1	-14.61
gene31__YP_003856044.1,GeneID:9712052__aminopeptidaseSIG14	gene31__YP_003856044.1,GeneID:9712052__aminopeptidase	SIG14	-16.6
gene32__YP_003856045.1,GeneID:9712053__molecular_chaperone_DnaJSIG11	gene32__YP_003856045.1,GeneID:9712053__molecular_chaperone_DnaJ	SIG11	-13.86
gene32__YP_003856045.1,GeneID:9712053__molecular_chaperone_DnaJSIG8.1	gene32__YP_003856045.1,GeneID:9712053__molecular_chaperone_DnaJ	SIG8.1	-13.76
gene32__YP_003856045.1,GeneID:9712053__molecular_chaperone_DnaJSIG26	gene32__YP_003856045.1,GeneID:9712053__molecular_chaperone_DnaJ	SIG26	-15.9
gene32__YP_003856045.1,GeneID:9712053__molecular_chaperone_DnaJSIG18.1	gene32__YP_003856045.1,GeneID:9712053__molecular_chaperone_DnaJ	SIG18.1	-15
gene32__YP_003856045.1,GeneID:9712053__molecular_chaperone_DnaJSIG6	gene32__YP_003856045.1,GeneID:9712053__molecular_chaperone_DnaJ	SIG6	-16
gene32__YP_003856045.1,GeneID:9712053__molecular_chaperone_DnaJSIG13.1	gene32__YP_003856045.1,GeneID:9712053__molecular_chaperone_DnaJ	SIG13.1	-24.6
gene32__YP_003856045.1,GeneID:9712053__molecular_chaperone_DnaJSIG23.1	gene32__YP_003856045.1,GeneID:9712053__molecular_chaperone_DnaJ	SIG23.1	-13.5
gene32__YP_003856045.1,GeneID:9712053__molecular_chaperone_DnaJSIG14	gene32__YP_003856045.1,GeneID:9712053__molecular_chaperone_DnaJ	SIG14	-15.9
gene32__YP_003856045.1,GeneID:9712053__molecular_chaperone_DnaJSIG24.1	gene32__YP_003856045.1,GeneID:9712053__molecular_chaperone_DnaJ	SIG24.1	-19.5
gene32__YP_003856045.1,GeneID:9712053__molecular_chaperone_DnaJSIG2.1	gene32__YP_003856045.1,GeneID:9712053__molecular_chaperone_DnaJ	SIG2.1	-18.8
gene32__YP_003856045.1,GeneID:9712053__molecular_chaperone_DnaJSIG5	gene32__YP_003856045.1,GeneID:9712053__molecular_chaperone_DnaJ	SIG5	-18.6
gene33__YP_003856046.1,GeneID:9712054__tRNA-specific_2-thiouridylase_mnmASIG11	gene33__YP_003856046.1,GeneID:9712054__tRNA-specific_2-thiouridylase_mnmA	SIG11	-16.3
gene33__YP_003856046.1,GeneID:9712054__tRNA-specific_2-thiouridylase_mnmASIG18.1	gene33__YP_003856046.1,GeneID:9712054__tRNA-specific_2-thiouridylase_mnmA	SIG18.1	-15.8
gene33__YP_003856046.1,GeneID:9712054__tRNA-specific_2-thiouridylase_mnmASIG6	gene33__YP_003856046.1,GeneID:9712054__tRNA-specific_2-thiouridylase_mnmA	SIG6	-15.9
gene33__YP_003856046.1,GeneID:9712054__tRNA-specific_2-thiouridylase_mnmASIG13.1	gene33__YP_003856046.1,GeneID:9712054__tRNA-specific_2-thiouridylase_mnmA	SIG13.1	-16.2
gene33__YP_003856046.1,GeneID:9712054__tRNA-specific_2-thiouridylase_mnmASIG23.1	gene33__YP_003856046.1,GeneID:9712054__tRNA-specific_2-thiouridylase_mnmA	SIG23.1	-26.4
gene33__YP_003856046.1,GeneID:9712054__tRNA-specific_2-thiouridylase_mnmASIG14	gene33__YP_003856046.1,GeneID:9712054__tRNA-specific_2-thiouridylase_mnmA	SIG14	-14.43
gene33__YP_003856046.1,GeneID:9712054__tRNA-specific_2-thiouridylase_mnmASIG24.1	gene33__YP_003856046.1,GeneID:9712054__tRNA-specific_2-thiouridylase_mnmA	SIG24.1	-19.6
gene33__YP_003856046.1,GeneID:9712054__tRNA-specific_2-thiouridylase_mnmASIG5	gene33__YP_003856046.1,GeneID:9712054__tRNA-specific_2-thiouridylase_mnmA	SIG5	-24
gene34__YP_003856047.1,GeneID:9712055__Cytosine-specific_methyltransferaseSIG11	gene34__YP_003856047.1,GeneID:9712055__Cytosine-specific_methyltransferase	SIG11	-13.6
gene34__YP_003856047.1,GeneID:9712055__Cytosine-specific_methyltransferaseSIG26	gene34__YP_003856047.1,GeneID:9712055__Cytosine-specific_methyltransferase	SIG26	-17.7
gene34__YP_003856047.1,GeneID:9712055__Cytosine-specific_methyltransferaseSIG18.1	gene34__YP_003856047.1,GeneID:9712055__Cytosine-specific_methyltransferase	SIG18.1	-14.1
gene34__YP_003856047.1,GeneID:9712055__Cytosine-specific_methyltransferaseSIG6	gene34__YP_003856047.1,GeneID:9712055__Cytosine-specific_methyltransferase	SIG6	-19.1
gene34__YP_003856047.1,GeneID:9712055__Cytosine-specific_methyltransferaseSIG13.1	gene34__YP_003856047.1,GeneID:9712055__Cytosine-specific_methyltransferase	SIG13.1	-15
gene34__YP_003856047.1,GeneID:9712055__Cytosine-specific_methyltransferaseSIG23.1	gene34__YP_003856047.1,GeneID:9712055__Cytosine-specific_methyltransferase	SIG23.1	-16.04
gene34__YP_003856047.1,GeneID:9712055__Cytosine-specific_methyltransferaseSIG14	gene34__YP_003856047.1,GeneID:9712055__Cytosine-specific_methyltransferase	SIG14	-23.8
gene34__YP_003856047.1,GeneID:9712055__Cytosine-specific_methyltransferaseSIG24.1	gene34__YP_003856047.1,GeneID:9712055__Cytosine-specific_methyltransferase	SIG24.1	-21.4
gene34__YP_003856047.1,GeneID:9712055__Cytosine-specific_methyltransferaseSIG2.1	gene34__YP_003856047.1,GeneID:9712055__Cytosine-specific_methyltransferase	SIG2.1	-22.1
gene34__YP_003856047.1,GeneID:9712055__Cytosine-specific_methyltransferaseSIG5	gene34__YP_003856047.1,GeneID:9712055__Cytosine-specific_methyltransferase	SIG5	-14.05
gene35__YP_003856048.1,GeneID:9712056__hypothetical_proteinSIG26	gene35__YP_003856048.1,GeneID:9712056__hypothetical_protein	SIG26	-18.2
gene35__YP_003856048.1,GeneID:9712056__hypothetical_proteinSIG18.1	gene35__YP_003856048.1,GeneID:9712056__hypothetical_protein	SIG18.1	-14.3
gene35__YP_003856048.1,GeneID:9712056__hypothetical_proteinSIG6	gene35__YP_003856048.1,GeneID:9712056__hypothetical_protein	SIG6	-16.5
gene35__YP_003856048.1,GeneID:9712056__hypothetical_proteinSIG13.1	gene35__YP_003856048.1,GeneID:9712056__hypothetical_protein	SIG13.1	-14.47
gene35__YP_003856048.1,GeneID:9712056__hypothetical_proteinSIG14	gene35__YP_003856048.1,GeneID:9712056__hypothetical_protein	SIG14	-20.7
gene35__YP_003856048.1,GeneID:9712056__hypothetical_proteinSIG24.1	gene35__YP_003856048.1,GeneID:9712056__hypothetical_protein	SIG24.1	-20.53
gene35__YP_003856048.1,GeneID:9712056__hypothetical_proteinSIG2.1	gene35__YP_003856048.1,GeneID:9712056__hypothetical_protein	SIG2.1	-15.16
gene36__YP_003856049.1,GeneID:9712057__NADH_oxidaseSIG11	gene36__YP_003856049.1,GeneID:9712057__NADH_oxidase	SIG11	-21.01
gene36__YP_003856049.1,GeneID:9712057__NADH_oxidaseSIG8.1	gene36__YP_003856049.1,GeneID:9712057__NADH_oxidase	SIG8.1	-17
gene36__YP_003856049.1,GeneID:9712057__NADH_oxidaseSIG26	gene36__YP_003856049.1,GeneID:9712057__NADH_oxidase	SIG26	-16.3
gene36__YP_003856049.1,GeneID:9712057__NADH_oxidaseSIG18.1	gene36__YP_003856049.1,GeneID:9712057__NADH_oxidase	SIG18.1	-18.5
gene36__YP_003856049.1,GeneID:9712057__NADH_oxidaseSIG6	gene36__YP_003856049.1,GeneID:9712057__NADH_oxidase	SIG6	-24.9
gene36__YP_003856049.1,GeneID:9712057__NADH_oxidaseSIG13.1	gene36__YP_003856049.1,GeneID:9712057__NADH_oxidase	SIG13.1	-22
gene36__YP_003856049.1,GeneID:9712057__NADH_oxidaseSIG23.1	gene36__YP_003856049.1,GeneID:9712057__NADH_oxidase	SIG23.1	-19.5
gene36__YP_003856049.1,GeneID:9712057__NADH_oxidaseSIG14	gene36__YP_003856049.1,GeneID:9712057__NADH_oxidase	SIG14	-21.44
gene36__YP_003856049.1,GeneID:9712057__NADH_oxidaseSIG2.1	gene36__YP_003856049.1,GeneID:9712057__NADH_oxidase	SIG2.1	-17.11
gene36__YP_003856049.1,GeneID:9712057__NADH_oxidaseSIG5	gene36__YP_003856049.1,GeneID:9712057__NADH_oxidase	SIG5	-21.9
gene37__YP_003856050.1,GeneID:9712058__hypothetical_proteinSIG11	gene37__YP_003856050.1,GeneID:9712058__hypothetical_protein	SIG11	-16.4
gene37__YP_003856050.1,GeneID:9712058__hypothetical_proteinSIG8.1	gene37__YP_003856050.1,GeneID:9712058__hypothetical_protein	SIG8.1	-13.3
gene37__YP_003856050.1,GeneID:9712058__hypothetical_proteinSIG26	gene37__YP_003856050.1,GeneID:9712058__hypothetical_protein	SIG26	-16.8
gene37__YP_003856050.1,GeneID:9712058__hypothetical_proteinSIG6	gene37__YP_003856050.1,GeneID:9712058__hypothetical_protein	SIG6	-19.6
gene37__YP_003856050.1,GeneID:9712058__hypothetical_proteinSIG13.1	gene37__YP_003856050.1,GeneID:9712058__hypothetical_protein	SIG13.1	-13.1
gene37__YP_003856050.1,GeneID:9712058__hypothetical_proteinSIG23.1	gene37__YP_003856050.1,GeneID:9712058__hypothetical_protein	SIG23.1	-22.1
gene37__YP_003856050.1,GeneID:9712058__hypothetical_proteinSIG14	gene37__YP_003856050.1,GeneID:9712058__hypothetical_protein	SIG14	-19.3
gene37__YP_003856050.1,GeneID:9712058__hypothetical_proteinSIG24.1	gene37__YP_003856050.1,GeneID:9712058__hypothetical_protein	SIG24.1	-19.5
gene37__YP_003856050.1,GeneID:9712058__hypothetical_proteinSIG5	gene37__YP_003856050.1,GeneID:9712058__hypothetical_protein	SIG5	-13.24
gene38__YP_003856051.1,GeneID:9712059__transposase%2C_IS861SIG11	gene38__YP_003856051.1,GeneID:9712059__transposase%2C_IS861	SIG11	-18.7
gene38__YP_003856051.1,GeneID:9712059__transposase%2C_IS861SIG26	gene38__YP_003856051.1,GeneID:9712059__transposase%2C_IS861	SIG26	-22.3
gene38__YP_003856051.1,GeneID:9712059__transposase%2C_IS861SIG6	gene38__YP_003856051.1,GeneID:9712059__transposase%2C_IS861	SIG6	-20.2
gene38__YP_003856051.1,GeneID:9712059__transposase%2C_IS861SIG13.1	gene38__YP_003856051.1,GeneID:9712059__transposase%2C_IS861	SIG13.1	-13.79
gene38__YP_003856051.1,GeneID:9712059__transposase%2C_IS861SIG14	gene38__YP_003856051.1,GeneID:9712059__transposase%2C_IS861	SIG14	-21.3
gene38__YP_003856051.1,GeneID:9712059__transposase%2C_IS861SIG2.1	gene38__YP_003856051.1,GeneID:9712059__transposase%2C_IS861	SIG2.1	-15.21
gene38__YP_003856051.1,GeneID:9712059__transposase%2C_IS861SIG5	gene38__YP_003856051.1,GeneID:9712059__transposase%2C_IS861	SIG5	-25.5
gene39__YP_003856052.1,GeneID:9712060__hypothetical_proteinSIG11	gene39__YP_003856052.1,GeneID:9712060__hypothetical_protein	SIG11	-19.2
gene39__YP_003856052.1,GeneID:9712060__hypothetical_proteinSIG8.1	gene39__YP_003856052.1,GeneID:9712060__hypothetical_protein	SIG8.1	-13.6
gene39__YP_003856052.1,GeneID:9712060__hypothetical_proteinSIG26	gene39__YP_003856052.1,GeneID:9712060__hypothetical_protein	SIG26	-23.1
gene39__YP_003856052.1,GeneID:9712060__hypothetical_proteinSIG6	gene39__YP_003856052.1,GeneID:9712060__hypothetical_protein	SIG6	-17.29
gene39__YP_003856052.1,GeneID:9712060__hypothetical_proteinSIG13.1	gene39__YP_003856052.1,GeneID:9712060__hypothetical_protein	SIG13.1	-15.61
gene39__YP_003856052.1,GeneID:9712060__hypothetical_proteinSIG23.1	gene39__YP_003856052.1,GeneID:9712060__hypothetical_protein	SIG23.1	-21.3
gene39__YP_003856052.1,GeneID:9712060__hypothetical_proteinSIG14	gene39__YP_003856052.1,GeneID:9712060__hypothetical_protein	SIG14	-17.2
gene39__YP_003856052.1,GeneID:9712060__hypothetical_proteinSIG24.1	gene39__YP_003856052.1,GeneID:9712060__hypothetical_protein	SIG24.1	-21.6
gene39__YP_003856052.1,GeneID:9712060__hypothetical_proteinSIG2.1	gene39__YP_003856052.1,GeneID:9712060__hypothetical_protein	SIG2.1	-21.3
gene39__YP_003856052.1,GeneID:9712060__hypothetical_proteinSIG5	gene39__YP_003856052.1,GeneID:9712060__hypothetical_protein	SIG5	-18.9
gene40__YP_003856053.1,GeneID:9712061__hypothetical_proteinSIG11	gene40__YP_003856053.1,GeneID:9712061__hypothetical_protein	SIG11	-17.6
gene40__YP_003856053.1,GeneID:9712061__hypothetical_proteinSIG26	gene40__YP_003856053.1,GeneID:9712061__hypothetical_protein	SIG26	-19.7
gene40__YP_003856053.1,GeneID:9712061__hypothetical_proteinSIG6	gene40__YP_003856053.1,GeneID:9712061__hypothetical_protein	SIG6	-15.4
gene40__YP_003856053.1,GeneID:9712061__hypothetical_proteinSIG13.1	gene40__YP_003856053.1,GeneID:9712061__hypothetical_protein	SIG13.1	-15.94
gene40__YP_003856053.1,GeneID:9712061__hypothetical_proteinSIG23.1	gene40__YP_003856053.1,GeneID:9712061__hypothetical_protein	SIG23.1	-14.5
gene40__YP_003856053.1,GeneID:9712061__hypothetical_proteinSIG14	gene40__YP_003856053.1,GeneID:9712061__hypothetical_protein	SIG14	-13
gene40__YP_003856053.1,GeneID:9712061__hypothetical_proteinSIG24.1	gene40__YP_003856053.1,GeneID:9712061__hypothetical_protein	SIG24.1	-13.59
gene40__YP_003856053.1,GeneID:9712061__hypothetical_proteinSIG2.1	gene40__YP_003856053.1,GeneID:9712061__hypothetical_protein	SIG2.1	-15.22
gene43__YP_003856054.1,GeneID:9712683__hypothetical_proteinSIG11	gene43__YP_003856054.1,GeneID:9712683__hypothetical_protein	SIG11	-17.3
gene43__YP_003856054.1,GeneID:9712683__hypothetical_proteinSIG26	gene43__YP_003856054.1,GeneID:9712683__hypothetical_protein	SIG26	-23.4
gene43__YP_003856054.1,GeneID:9712683__hypothetical_proteinSIG6	gene43__YP_003856054.1,GeneID:9712683__hypothetical_protein	SIG6	-14.42
gene43__YP_003856054.1,GeneID:9712683__hypothetical_proteinSIG13.1	gene43__YP_003856054.1,GeneID:9712683__hypothetical_protein	SIG13.1	-16.25
gene43__YP_003856054.1,GeneID:9712683__hypothetical_proteinSIG23.1	gene43__YP_003856054.1,GeneID:9712683__hypothetical_protein	SIG23.1	-17.3
gene43__YP_003856054.1,GeneID:9712683__hypothetical_proteinSIG14	gene43__YP_003856054.1,GeneID:9712683__hypothetical_protein	SIG14	-13.9
gene43__YP_003856054.1,GeneID:9712683__hypothetical_proteinSIG24.1	gene43__YP_003856054.1,GeneID:9712683__hypothetical_protein	SIG24.1	-19.2
gene43__YP_003856054.1,GeneID:9712683__hypothetical_proteinSIG5	gene43__YP_003856054.1,GeneID:9712683__hypothetical_protein	SIG5	-15.2
gene44__YP_003856055.1,GeneID:9712063__101_kDa_proteinSIG11	gene44__YP_003856055.1,GeneID:9712063__101_kDa_protein	SIG11	-22.2
gene44__YP_003856055.1,GeneID:9712063__101_kDa_proteinSIG8.1	gene44__YP_003856055.1,GeneID:9712063__101_kDa_protein	SIG8.1	-13.7
gene44__YP_003856055.1,GeneID:9712063__101_kDa_proteinSIG26	gene44__YP_003856055.1,GeneID:9712063__101_kDa_protein	SIG26	-17.7
gene44__YP_003856055.1,GeneID:9712063__101_kDa_proteinSIG18.1	gene44__YP_003856055.1,GeneID:9712063__101_kDa_protein	SIG18.1	-13.3
gene44__YP_003856055.1,GeneID:9712063__101_kDa_proteinSIG6	gene44__YP_003856055.1,GeneID:9712063__101_kDa_protein	SIG6	-14.23
gene44__YP_003856055.1,GeneID:9712063__101_kDa_proteinSIG13.1	gene44__YP_003856055.1,GeneID:9712063__101_kDa_protein	SIG13.1	-25.4
gene44__YP_003856055.1,GeneID:9712063__101_kDa_proteinSIG23.1	gene44__YP_003856055.1,GeneID:9712063__101_kDa_protein	SIG23.1	-13.9
gene44__YP_003856055.1,GeneID:9712063__101_kDa_proteinSIG14	gene44__YP_003856055.1,GeneID:9712063__101_kDa_protein	SIG14	-15.4
gene44__YP_003856055.1,GeneID:9712063__101_kDa_proteinSIG5	gene44__YP_003856055.1,GeneID:9712063__101_kDa_protein	SIG5	-15.42
gene45__YP_003856056.1,GeneID:9712064__transcriptional_regulatorSIG11	gene45__YP_003856056.1,GeneID:9712064__transcriptional_regulator	SIG11	-16.09
gene45__YP_003856056.1,GeneID:9712064__transcriptional_regulatorSIG8.1	gene45__YP_003856056.1,GeneID:9712064__transcriptional_regulator	SIG8.1	-16
gene45__YP_003856056.1,GeneID:9712064__transcriptional_regulatorSIG18.1	gene45__YP_003856056.1,GeneID:9712064__transcriptional_regulator	SIG18.1	-17.1
gene45__YP_003856056.1,GeneID:9712064__transcriptional_regulatorSIG6	gene45__YP_003856056.1,GeneID:9712064__transcriptional_regulator	SIG6	-15.39
gene45__YP_003856056.1,GeneID:9712064__transcriptional_regulatorSIG23.1	gene45__YP_003856056.1,GeneID:9712064__transcriptional_regulator	SIG23.1	-18.9
gene45__YP_003856056.1,GeneID:9712064__transcriptional_regulatorSIG14	gene45__YP_003856056.1,GeneID:9712064__transcriptional_regulator	SIG14	-22.5
gene45__YP_003856056.1,GeneID:9712064__transcriptional_regulatorSIG24.1	gene45__YP_003856056.1,GeneID:9712064__transcriptional_regulator	SIG24.1	-18.62
gene45__YP_003856056.1,GeneID:9712064__transcriptional_regulatorSIG2.1	gene45__YP_003856056.1,GeneID:9712064__transcriptional_regulator	SIG2.1	-15.5
gene45__YP_003856056.1,GeneID:9712064__transcriptional_regulatorSIG5	gene45__YP_003856056.1,GeneID:9712064__transcriptional_regulator	SIG5	-14.05
gene46__YP_003856057.1,GeneID:9712065__hypothetical_proteinSIG11	gene46__YP_003856057.1,GeneID:9712065__hypothetical_protein	SIG11	-18.5
gene46__YP_003856057.1,GeneID:9712065__hypothetical_proteinSIG8.1	gene46__YP_003856057.1,GeneID:9712065__hypothetical_protein	SIG8.1	-23.7
gene46__YP_003856057.1,GeneID:9712065__hypothetical_proteinSIG26	gene46__YP_003856057.1,GeneID:9712065__hypothetical_protein	SIG26	-17.8
gene46__YP_003856057.1,GeneID:9712065__hypothetical_proteinSIG18.1	gene46__YP_003856057.1,GeneID:9712065__hypothetical_protein	SIG18.1	-15.6
gene46__YP_003856057.1,GeneID:9712065__hypothetical_proteinSIG6	gene46__YP_003856057.1,GeneID:9712065__hypothetical_protein	SIG6	-18.1
gene46__YP_003856057.1,GeneID:9712065__hypothetical_proteinSIG13.1	gene46__YP_003856057.1,GeneID:9712065__hypothetical_protein	SIG13.1	-22.7
gene46__YP_003856057.1,GeneID:9712065__hypothetical_proteinSIG14	gene46__YP_003856057.1,GeneID:9712065__hypothetical_protein	SIG14	-26.4
gene46__YP_003856057.1,GeneID:9712065__hypothetical_proteinSIG24.1	gene46__YP_003856057.1,GeneID:9712065__hypothetical_protein	SIG24.1	-14
gene46__YP_003856057.1,GeneID:9712065__hypothetical_proteinSIG2.1	gene46__YP_003856057.1,GeneID:9712065__hypothetical_protein	SIG2.1	-21.4
gene46__YP_003856057.1,GeneID:9712065__hypothetical_proteinSIG5	gene46__YP_003856057.1,GeneID:9712065__hypothetical_protein	SIG5	-14.5
gene47__YP_003856058.1,GeneID:9712066__hypothetical_proteinSIG11	gene47__YP_003856058.1,GeneID:9712066__hypothetical_protein	SIG11	-14.5
gene47__YP_003856058.1,GeneID:9712066__hypothetical_proteinSIG26	gene47__YP_003856058.1,GeneID:9712066__hypothetical_protein	SIG26	-18
gene47__YP_003856058.1,GeneID:9712066__hypothetical_proteinSIG6	gene47__YP_003856058.1,GeneID:9712066__hypothetical_protein	SIG6	-15.69
gene47__YP_003856058.1,GeneID:9712066__hypothetical_proteinSIG13.1	gene47__YP_003856058.1,GeneID:9712066__hypothetical_protein	SIG13.1	-15.14
gene47__YP_003856058.1,GeneID:9712066__hypothetical_proteinSIG14	gene47__YP_003856058.1,GeneID:9712066__hypothetical_protein	SIG14	-16.17
gene48__YP_003856059.1,GeneID:9712067__hypothetical_proteinSIG11	gene48__YP_003856059.1,GeneID:9712067__hypothetical_protein	SIG11	-14.1
gene48__YP_003856059.1,GeneID:9712067__hypothetical_proteinSIG8.1	gene48__YP_003856059.1,GeneID:9712067__hypothetical_protein	SIG8.1	-15.98
gene48__YP_003856059.1,GeneID:9712067__hypothetical_proteinSIG26	gene48__YP_003856059.1,GeneID:9712067__hypothetical_protein	SIG26	-18.87
gene48__YP_003856059.1,GeneID:9712067__hypothetical_proteinSIG18.1	gene48__YP_003856059.1,GeneID:9712067__hypothetical_protein	SIG18.1	-16.1
gene48__YP_003856059.1,GeneID:9712067__hypothetical_proteinSIG6	gene48__YP_003856059.1,GeneID:9712067__hypothetical_protein	SIG6	-16.97
gene48__YP_003856059.1,GeneID:9712067__hypothetical_proteinSIG13.1	gene48__YP_003856059.1,GeneID:9712067__hypothetical_protein	SIG13.1	-17.35
gene48__YP_003856059.1,GeneID:9712067__hypothetical_proteinSIG23.1	gene48__YP_003856059.1,GeneID:9712067__hypothetical_protein	SIG23.1	-14.21
gene48__YP_003856059.1,GeneID:9712067__hypothetical_proteinSIG14	gene48__YP_003856059.1,GeneID:9712067__hypothetical_protein	SIG14	-18.5
gene48__YP_003856059.1,GeneID:9712067__hypothetical_proteinSIG24.1	gene48__YP_003856059.1,GeneID:9712067__hypothetical_protein	SIG24.1	-22.92
gene48__YP_003856059.1,GeneID:9712067__hypothetical_proteinSIG5	gene48__YP_003856059.1,GeneID:9712067__hypothetical_protein	SIG5	-20
gene49__YP_003856060.1,GeneID:9712068__transposase%2C_IS861SIG11	gene49__YP_003856060.1,GeneID:9712068__transposase%2C_IS861	SIG11	-15.1
gene49__YP_003856060.1,GeneID:9712068__transposase%2C_IS861SIG6	gene49__YP_003856060.1,GeneID:9712068__transposase%2C_IS861	SIG6	-15.4
gene49__YP_003856060.1,GeneID:9712068__transposase%2C_IS861SIG14	gene49__YP_003856060.1,GeneID:9712068__transposase%2C_IS861	SIG14	-13.3
gene50__YP_003856061.1,GeneID:9712069__5%27-nucleotidaseSIG11	gene50__YP_003856061.1,GeneID:9712069__5%27-nucleotidase	SIG11	-18.84
gene50__YP_003856061.1,GeneID:9712069__5%27-nucleotidaseSIG26	gene50__YP_003856061.1,GeneID:9712069__5%27-nucleotidase	SIG26	-22.6
gene50__YP_003856061.1,GeneID:9712069__5%27-nucleotidaseSIG18.1	gene50__YP_003856061.1,GeneID:9712069__5%27-nucleotidase	SIG18.1	-14.14
gene50__YP_003856061.1,GeneID:9712069__5%27-nucleotidaseSIG6	gene50__YP_003856061.1,GeneID:9712069__5%27-nucleotidase	SIG6	-20.8
gene50__YP_003856061.1,GeneID:9712069__5%27-nucleotidaseSIG13.1	gene50__YP_003856061.1,GeneID:9712069__5%27-nucleotidase	SIG13.1	-19.79
gene50__YP_003856061.1,GeneID:9712069__5%27-nucleotidaseSIG23.1	gene50__YP_003856061.1,GeneID:9712069__5%27-nucleotidase	SIG23.1	-13.07
gene50__YP_003856061.1,GeneID:9712069__5%27-nucleotidaseSIG14	gene50__YP_003856061.1,GeneID:9712069__5%27-nucleotidase	SIG14	-16.1
gene50__YP_003856061.1,GeneID:9712069__5%27-nucleotidaseSIG24.1	gene50__YP_003856061.1,GeneID:9712069__5%27-nucleotidase	SIG24.1	-18.3
gene50__YP_003856061.1,GeneID:9712069__5%27-nucleotidaseSIG5	gene50__YP_003856061.1,GeneID:9712069__5%27-nucleotidase	SIG5	-15.11
gene51__YP_003856062.1,GeneID:9712070__hypothetical_proteinSIG11	gene51__YP_003856062.1,GeneID:9712070__hypothetical_protein	SIG11	-25.6
gene51__YP_003856062.1,GeneID:9712070__hypothetical_proteinSIG8.1	gene51__YP_003856062.1,GeneID:9712070__hypothetical_protein	SIG8.1	-14.21
gene51__YP_003856062.1,GeneID:9712070__hypothetical_proteinSIG26	gene51__YP_003856062.1,GeneID:9712070__hypothetical_protein	SIG26	-18
gene51__YP_003856062.1,GeneID:9712070__hypothetical_proteinSIG13.1	gene51__YP_003856062.1,GeneID:9712070__hypothetical_protein	SIG13.1	-13.5
gene51__YP_003856062.1,GeneID:9712070__hypothetical_proteinSIG14	gene51__YP_003856062.1,GeneID:9712070__hypothetical_protein	SIG14	-20.92
gene51__YP_003856062.1,GeneID:9712070__hypothetical_proteinSIG24.1	gene51__YP_003856062.1,GeneID:9712070__hypothetical_protein	SIG24.1	-22.6
gene51__YP_003856062.1,GeneID:9712070__hypothetical_proteinSIG2.1	gene51__YP_003856062.1,GeneID:9712070__hypothetical_protein	SIG2.1	-34.9
gene51__YP_003856062.1,GeneID:9712070__hypothetical_proteinSIG5	gene51__YP_003856062.1,GeneID:9712070__hypothetical_protein	SIG5	-21.2
gene52__YP_003856063.1,GeneID:9712071__hypothetical_proteinSIG11	gene52__YP_003856063.1,GeneID:9712071__hypothetical_protein	SIG11	-21.3
gene52__YP_003856063.1,GeneID:9712071__hypothetical_proteinSIG8.1	gene52__YP_003856063.1,GeneID:9712071__hypothetical_protein	SIG8.1	-13.86
gene52__YP_003856063.1,GeneID:9712071__hypothetical_proteinSIG26	gene52__YP_003856063.1,GeneID:9712071__hypothetical_protein	SIG26	-13.4
gene52__YP_003856063.1,GeneID:9712071__hypothetical_proteinSIG6	gene52__YP_003856063.1,GeneID:9712071__hypothetical_protein	SIG6	-17.4
gene52__YP_003856063.1,GeneID:9712071__hypothetical_proteinSIG13.1	gene52__YP_003856063.1,GeneID:9712071__hypothetical_protein	SIG13.1	-20.5
gene52__YP_003856063.1,GeneID:9712071__hypothetical_proteinSIG14	gene52__YP_003856063.1,GeneID:9712071__hypothetical_protein	SIG14	-22.9
gene52__YP_003856063.1,GeneID:9712071__hypothetical_proteinSIG2.1	gene52__YP_003856063.1,GeneID:9712071__hypothetical_protein	SIG2.1	-14.17
gene52__YP_003856063.1,GeneID:9712071__hypothetical_proteinSIG5	gene52__YP_003856063.1,GeneID:9712071__hypothetical_protein	SIG5	-27.2
gene53__YP_003856064.1,GeneID:9712072__hypothetical_proteinSIG11	gene53__YP_003856064.1,GeneID:9712072__hypothetical_protein	SIG11	-13.6
gene53__YP_003856064.1,GeneID:9712072__hypothetical_proteinSIG26	gene53__YP_003856064.1,GeneID:9712072__hypothetical_protein	SIG26	-17.7
gene53__YP_003856064.1,GeneID:9712072__hypothetical_proteinSIG6	gene53__YP_003856064.1,GeneID:9712072__hypothetical_protein	SIG6	-15.3
gene53__YP_003856064.1,GeneID:9712072__hypothetical_proteinSIG13.1	gene53__YP_003856064.1,GeneID:9712072__hypothetical_protein	SIG13.1	-14.3
gene53__YP_003856064.1,GeneID:9712072__hypothetical_proteinSIG14	gene53__YP_003856064.1,GeneID:9712072__hypothetical_protein	SIG14	-26.2
gene53__YP_003856064.1,GeneID:9712072__hypothetical_proteinSIG24.1	gene53__YP_003856064.1,GeneID:9712072__hypothetical_protein	SIG24.1	-17.2
gene53__YP_003856064.1,GeneID:9712072__hypothetical_proteinSIG5	gene53__YP_003856064.1,GeneID:9712072__hypothetical_protein	SIG5	-16.6
gene54__YP_003856065.1,GeneID:9712073__50S_ribosomal_protein_L10SIG11	gene54__YP_003856065.1,GeneID:9712073__50S_ribosomal_protein_L10	SIG11	-17.7
gene54__YP_003856065.1,GeneID:9712073__50S_ribosomal_protein_L10SIG8.1	gene54__YP_003856065.1,GeneID:9712073__50S_ribosomal_protein_L10	SIG8.1	-15.1
gene54__YP_003856065.1,GeneID:9712073__50S_ribosomal_protein_L10SIG26	gene54__YP_003856065.1,GeneID:9712073__50S_ribosomal_protein_L10	SIG26	-24.3
gene54__YP_003856065.1,GeneID:9712073__50S_ribosomal_protein_L10SIG18.1	gene54__YP_003856065.1,GeneID:9712073__50S_ribosomal_protein_L10	SIG18.1	-20.02
gene54__YP_003856065.1,GeneID:9712073__50S_ribosomal_protein_L10SIG6	gene54__YP_003856065.1,GeneID:9712073__50S_ribosomal_protein_L10	SIG6	-19.4
gene54__YP_003856065.1,GeneID:9712073__50S_ribosomal_protein_L10SIG13.1	gene54__YP_003856065.1,GeneID:9712073__50S_ribosomal_protein_L10	SIG13.1	-23.5
gene54__YP_003856065.1,GeneID:9712073__50S_ribosomal_protein_L10SIG5	gene54__YP_003856065.1,GeneID:9712073__50S_ribosomal_protein_L10	SIG5	-17.7
gene55__YP_003856066.1,GeneID:9712074__50S_ribosomal_protein_L7%2FL12SIG11	gene55__YP_003856066.1,GeneID:9712074__50S_ribosomal_protein_L7%2FL12	SIG11	-24.9
gene55__YP_003856066.1,GeneID:9712074__50S_ribosomal_protein_L7%2FL12SIG8.1	gene55__YP_003856066.1,GeneID:9712074__50S_ribosomal_protein_L7%2FL12	SIG8.1	-21.93
gene55__YP_003856066.1,GeneID:9712074__50S_ribosomal_protein_L7%2FL12SIG26	gene55__YP_003856066.1,GeneID:9712074__50S_ribosomal_protein_L7%2FL12	SIG26	-20.9
gene55__YP_003856066.1,GeneID:9712074__50S_ribosomal_protein_L7%2FL12SIG18.1	gene55__YP_003856066.1,GeneID:9712074__50S_ribosomal_protein_L7%2FL12	SIG18.1	-20.15
gene55__YP_003856066.1,GeneID:9712074__50S_ribosomal_protein_L7%2FL12SIG6	gene55__YP_003856066.1,GeneID:9712074__50S_ribosomal_protein_L7%2FL12	SIG6	-17.7
gene55__YP_003856066.1,GeneID:9712074__50S_ribosomal_protein_L7%2FL12SIG13.1	gene55__YP_003856066.1,GeneID:9712074__50S_ribosomal_protein_L7%2FL12	SIG13.1	-29.7
gene55__YP_003856066.1,GeneID:9712074__50S_ribosomal_protein_L7%2FL12SIG14	gene55__YP_003856066.1,GeneID:9712074__50S_ribosomal_protein_L7%2FL12	SIG14	-26.1
gene55__YP_003856066.1,GeneID:9712074__50S_ribosomal_protein_L7%2FL12SIG24.1	gene55__YP_003856066.1,GeneID:9712074__50S_ribosomal_protein_L7%2FL12	SIG24.1	-15.9
gene55__YP_003856066.1,GeneID:9712074__50S_ribosomal_protein_L7%2FL12SIG2.1	gene55__YP_003856066.1,GeneID:9712074__50S_ribosomal_protein_L7%2FL12	SIG2.1	-18.5
gene55__YP_003856066.1,GeneID:9712074__50S_ribosomal_protein_L7%2FL12SIG5	gene55__YP_003856066.1,GeneID:9712074__50S_ribosomal_protein_L7%2FL12	SIG5	-17.5
gene56__YP_003856067.1,GeneID:9712075__DNA-directed_RNA_polymerase_subunit_betaSIG11	gene56__YP_003856067.1,GeneID:9712075__DNA-directed_RNA_polymerase_subunit_beta	SIG11	-14.3
gene56__YP_003856067.1,GeneID:9712075__DNA-directed_RNA_polymerase_subunit_betaSIG8.1	gene56__YP_003856067.1,GeneID:9712075__DNA-directed_RNA_polymerase_subunit_beta	SIG8.1	-15.1
gene56__YP_003856067.1,GeneID:9712075__DNA-directed_RNA_polymerase_subunit_betaSIG18.1	gene56__YP_003856067.1,GeneID:9712075__DNA-directed_RNA_polymerase_subunit_beta	SIG18.1	-23.9
gene56__YP_003856067.1,GeneID:9712075__DNA-directed_RNA_polymerase_subunit_betaSIG6	gene56__YP_003856067.1,GeneID:9712075__DNA-directed_RNA_polymerase_subunit_beta	SIG6	-20
gene56__YP_003856067.1,GeneID:9712075__DNA-directed_RNA_polymerase_subunit_betaSIG13.1	gene56__YP_003856067.1,GeneID:9712075__DNA-directed_RNA_polymerase_subunit_beta	SIG13.1	-23.8
gene56__YP_003856067.1,GeneID:9712075__DNA-directed_RNA_polymerase_subunit_betaSIG23.1	gene56__YP_003856067.1,GeneID:9712075__DNA-directed_RNA_polymerase_subunit_beta	SIG23.1	-21.3
gene56__YP_003856067.1,GeneID:9712075__DNA-directed_RNA_polymerase_subunit_betaSIG14	gene56__YP_003856067.1,GeneID:9712075__DNA-directed_RNA_polymerase_subunit_beta	SIG14	-17.3
gene56__YP_003856067.1,GeneID:9712075__DNA-directed_RNA_polymerase_subunit_betaSIG2.1	gene56__YP_003856067.1,GeneID:9712075__DNA-directed_RNA_polymerase_subunit_beta	SIG2.1	-14.9
gene56__YP_003856067.1,GeneID:9712075__DNA-directed_RNA_polymerase_subunit_betaSIG5	gene56__YP_003856067.1,GeneID:9712075__DNA-directed_RNA_polymerase_subunit_beta	SIG5	-23.79
gene57__YP_003856068.1,GeneID:9712076__DNA-directed_RNA_polymerase_subunit_beta%27SIG11	gene57__YP_003856068.1,GeneID:9712076__DNA-directed_RNA_polymerase_subunit_beta%27	SIG11	-17.5
gene57__YP_003856068.1,GeneID:9712076__DNA-directed_RNA_polymerase_subunit_beta%27SIG8.1	gene57__YP_003856068.1,GeneID:9712076__DNA-directed_RNA_polymerase_subunit_beta%27	SIG8.1	-14.4
gene57__YP_003856068.1,GeneID:9712076__DNA-directed_RNA_polymerase_subunit_beta%27SIG26	gene57__YP_003856068.1,GeneID:9712076__DNA-directed_RNA_polymerase_subunit_beta%27	SIG26	-19.86
gene57__YP_003856068.1,GeneID:9712076__DNA-directed_RNA_polymerase_subunit_beta%27SIG6	gene57__YP_003856068.1,GeneID:9712076__DNA-directed_RNA_polymerase_subunit_beta%27	SIG6	-14.6
gene57__YP_003856068.1,GeneID:9712076__DNA-directed_RNA_polymerase_subunit_beta%27SIG13.1	gene57__YP_003856068.1,GeneID:9712076__DNA-directed_RNA_polymerase_subunit_beta%27	SIG13.1	-18.8
gene57__YP_003856068.1,GeneID:9712076__DNA-directed_RNA_polymerase_subunit_beta%27SIG23.1	gene57__YP_003856068.1,GeneID:9712076__DNA-directed_RNA_polymerase_subunit_beta%27	SIG23.1	-21.5
gene57__YP_003856068.1,GeneID:9712076__DNA-directed_RNA_polymerase_subunit_beta%27SIG2.1	gene57__YP_003856068.1,GeneID:9712076__DNA-directed_RNA_polymerase_subunit_beta%27	SIG2.1	-15.9
gene57__YP_003856068.1,GeneID:9712076__DNA-directed_RNA_polymerase_subunit_beta%27SIG5	gene57__YP_003856068.1,GeneID:9712076__DNA-directed_RNA_polymerase_subunit_beta%27	SIG5	-28.5
gene58__YP_003856069.1,GeneID:9712077__ATPase%2C_YjeE_familySIG11	gene58__YP_003856069.1,GeneID:9712077__ATPase%2C_YjeE_family	SIG11	-16.5
gene58__YP_003856069.1,GeneID:9712077__ATPase%2C_YjeE_familySIG18.1	gene58__YP_003856069.1,GeneID:9712077__ATPase%2C_YjeE_family	SIG18.1	-19.7
gene58__YP_003856069.1,GeneID:9712077__ATPase%2C_YjeE_familySIG6	gene58__YP_003856069.1,GeneID:9712077__ATPase%2C_YjeE_family	SIG6	-13.3
gene58__YP_003856069.1,GeneID:9712077__ATPase%2C_YjeE_familySIG13.1	gene58__YP_003856069.1,GeneID:9712077__ATPase%2C_YjeE_family	SIG13.1	-16.82
gene58__YP_003856069.1,GeneID:9712077__ATPase%2C_YjeE_familySIG14	gene58__YP_003856069.1,GeneID:9712077__ATPase%2C_YjeE_family	SIG14	-13.44
gene58__YP_003856069.1,GeneID:9712077__ATPase%2C_YjeE_familySIG24.1	gene58__YP_003856069.1,GeneID:9712077__ATPase%2C_YjeE_family	SIG24.1	-17.6
gene58__YP_003856069.1,GeneID:9712077__ATPase%2C_YjeE_familySIG2.1	gene58__YP_003856069.1,GeneID:9712077__ATPase%2C_YjeE_family	SIG2.1	-15.5
gene58__YP_003856069.1,GeneID:9712077__ATPase%2C_YjeE_familySIG5	gene58__YP_003856069.1,GeneID:9712077__ATPase%2C_YjeE_family	SIG5	-17.8
gene59__YP_003856070.1,GeneID:9712078__hypothetical_proteinSIG26	gene59__YP_003856070.1,GeneID:9712078__hypothetical_protein	SIG26	-17.8
gene59__YP_003856070.1,GeneID:9712078__hypothetical_proteinSIG6	gene59__YP_003856070.1,GeneID:9712078__hypothetical_protein	SIG6	-14.6
gene59__YP_003856070.1,GeneID:9712078__hypothetical_proteinSIG13.1	gene59__YP_003856070.1,GeneID:9712078__hypothetical_protein	SIG13.1	-13.9
gene59__YP_003856070.1,GeneID:9712078__hypothetical_proteinSIG23.1	gene59__YP_003856070.1,GeneID:9712078__hypothetical_protein	SIG23.1	-21.5
gene59__YP_003856070.1,GeneID:9712078__hypothetical_proteinSIG14	gene59__YP_003856070.1,GeneID:9712078__hypothetical_protein	SIG14	-13.9
gene59__YP_003856070.1,GeneID:9712078__hypothetical_proteinSIG24.1	gene59__YP_003856070.1,GeneID:9712078__hypothetical_protein	SIG24.1	-14.02
gene59__YP_003856070.1,GeneID:9712078__hypothetical_proteinSIG5	gene59__YP_003856070.1,GeneID:9712078__hypothetical_protein	SIG5	-24.2
gene60__YP_003856071.1,GeneID:9712079__hypothetical_proteinSIG26	gene60__YP_003856071.1,GeneID:9712079__hypothetical_protein	SIG26	-16.5
gene60__YP_003856071.1,GeneID:9712079__hypothetical_proteinSIG18.1	gene60__YP_003856071.1,GeneID:9712079__hypothetical_protein	SIG18.1	-19.9
gene60__YP_003856071.1,GeneID:9712079__hypothetical_proteinSIG6	gene60__YP_003856071.1,GeneID:9712079__hypothetical_protein	SIG6	-15.4
gene60__YP_003856071.1,GeneID:9712079__hypothetical_proteinSIG14	gene60__YP_003856071.1,GeneID:9712079__hypothetical_protein	SIG14	-13.2
gene60__YP_003856071.1,GeneID:9712079__hypothetical_proteinSIG24.1	gene60__YP_003856071.1,GeneID:9712079__hypothetical_protein	SIG24.1	-15.2
gene60__YP_003856071.1,GeneID:9712079__hypothetical_proteinSIG5	gene60__YP_003856071.1,GeneID:9712079__hypothetical_protein	SIG5	-14.8
gene61__YP_003856072.1,GeneID:9712080__Bifunctional_protein_including_dihydrofolate_reductase_and_deoxycytidylate_deaminase_family_domainsSIG11	gene61__YP_003856072.1,GeneID:9712080__Bifunctional_protein_including_dihydrofolate_reductase_and_deoxycytidylate_deaminase_family_domains	SIG11	-17.52
gene61__YP_003856072.1,GeneID:9712080__Bifunctional_protein_including_dihydrofolate_reductase_and_deoxycytidylate_deaminase_family_domainsSIG8.1	gene61__YP_003856072.1,GeneID:9712080__Bifunctional_protein_including_dihydrofolate_reductase_and_deoxycytidylate_deaminase_family_domains	SIG8.1	-15.7
gene61__YP_003856072.1,GeneID:9712080__Bifunctional_protein_including_dihydrofolate_reductase_and_deoxycytidylate_deaminase_family_domainsSIG26	gene61__YP_003856072.1,GeneID:9712080__Bifunctional_protein_including_dihydrofolate_reductase_and_deoxycytidylate_deaminase_family_domains	SIG26	-17.6
gene61__YP_003856072.1,GeneID:9712080__Bifunctional_protein_including_dihydrofolate_reductase_and_deoxycytidylate_deaminase_family_domainsSIG6	gene61__YP_003856072.1,GeneID:9712080__Bifunctional_protein_including_dihydrofolate_reductase_and_deoxycytidylate_deaminase_family_domains	SIG6	-17.05
gene61__YP_003856072.1,GeneID:9712080__Bifunctional_protein_including_dihydrofolate_reductase_and_deoxycytidylate_deaminase_family_domainsSIG14	gene61__YP_003856072.1,GeneID:9712080__Bifunctional_protein_including_dihydrofolate_reductase_and_deoxycytidylate_deaminase_family_domains	SIG14	-15.8
gene61__YP_003856072.1,GeneID:9712080__Bifunctional_protein_including_dihydrofolate_reductase_and_deoxycytidylate_deaminase_family_domainsSIG24.1	gene61__YP_003856072.1,GeneID:9712080__Bifunctional_protein_including_dihydrofolate_reductase_and_deoxycytidylate_deaminase_family_domains	SIG24.1	-14.8
gene61__YP_003856072.1,GeneID:9712080__Bifunctional_protein_including_dihydrofolate_reductase_and_deoxycytidylate_deaminase_family_domainsSIG5	gene61__YP_003856072.1,GeneID:9712080__Bifunctional_protein_including_dihydrofolate_reductase_and_deoxycytidylate_deaminase_family_domains	SIG5	-20.85
gene62__YP_003856073.1,GeneID:9712081__uncharactized_lipoproteinSIG11	gene62__YP_003856073.1,GeneID:9712081__uncharactized_lipoprotein	SIG11	-18.7
gene62__YP_003856073.1,GeneID:9712081__uncharactized_lipoproteinSIG8.1	gene62__YP_003856073.1,GeneID:9712081__uncharactized_lipoprotein	SIG8.1	-15.82
gene62__YP_003856073.1,GeneID:9712081__uncharactized_lipoproteinSIG26	gene62__YP_003856073.1,GeneID:9712081__uncharactized_lipoprotein	SIG26	-17.7
gene62__YP_003856073.1,GeneID:9712081__uncharactized_lipoproteinSIG18.1	gene62__YP_003856073.1,GeneID:9712081__uncharactized_lipoprotein	SIG18.1	-17.1
gene62__YP_003856073.1,GeneID:9712081__uncharactized_lipoproteinSIG6	gene62__YP_003856073.1,GeneID:9712081__uncharactized_lipoprotein	SIG6	-24.46
gene62__YP_003856073.1,GeneID:9712081__uncharactized_lipoproteinSIG13.1	gene62__YP_003856073.1,GeneID:9712081__uncharactized_lipoprotein	SIG13.1	-22
gene62__YP_003856073.1,GeneID:9712081__uncharactized_lipoproteinSIG14	gene62__YP_003856073.1,GeneID:9712081__uncharactized_lipoprotein	SIG14	-18.76
gene62__YP_003856073.1,GeneID:9712081__uncharactized_lipoproteinSIG2.1	gene62__YP_003856073.1,GeneID:9712081__uncharactized_lipoprotein	SIG2.1	-15.1
gene62__YP_003856073.1,GeneID:9712081__uncharactized_lipoproteinSIG5	gene62__YP_003856073.1,GeneID:9712081__uncharactized_lipoprotein	SIG5	-17.1
gene63__YP_003856074.1,GeneID:9712082__uncharactized_lipoproteinSIG11	gene63__YP_003856074.1,GeneID:9712082__uncharactized_lipoprotein	SIG11	-16.6
gene63__YP_003856074.1,GeneID:9712082__uncharactized_lipoproteinSIG8.1	gene63__YP_003856074.1,GeneID:9712082__uncharactized_lipoprotein	SIG8.1	-17.6
gene63__YP_003856074.1,GeneID:9712082__uncharactized_lipoproteinSIG26	gene63__YP_003856074.1,GeneID:9712082__uncharactized_lipoprotein	SIG26	-19.3
gene63__YP_003856074.1,GeneID:9712082__uncharactized_lipoproteinSIG18.1	gene63__YP_003856074.1,GeneID:9712082__uncharactized_lipoprotein	SIG18.1	-13
gene63__YP_003856074.1,GeneID:9712082__uncharactized_lipoproteinSIG13.1	gene63__YP_003856074.1,GeneID:9712082__uncharactized_lipoprotein	SIG13.1	-22.3
gene63__YP_003856074.1,GeneID:9712082__uncharactized_lipoproteinSIG23.1	gene63__YP_003856074.1,GeneID:9712082__uncharactized_lipoprotein	SIG23.1	-14
gene63__YP_003856074.1,GeneID:9712082__uncharactized_lipoproteinSIG14	gene63__YP_003856074.1,GeneID:9712082__uncharactized_lipoprotein	SIG14	-17.87
gene63__YP_003856074.1,GeneID:9712082__uncharactized_lipoproteinSIG24.1	gene63__YP_003856074.1,GeneID:9712082__uncharactized_lipoprotein	SIG24.1	-15.2
gene63__YP_003856074.1,GeneID:9712082__uncharactized_lipoproteinSIG5	gene63__YP_003856074.1,GeneID:9712082__uncharactized_lipoprotein	SIG5	-18.2
gene64__YP_003856075.1,GeneID:9712083__LipoproteinSIG11	gene64__YP_003856075.1,GeneID:9712083__Lipoprotein	SIG11	-17.8
gene64__YP_003856075.1,GeneID:9712083__LipoproteinSIG26	gene64__YP_003856075.1,GeneID:9712083__Lipoprotein	SIG26	-14.3
gene64__YP_003856075.1,GeneID:9712083__LipoproteinSIG13.1	gene64__YP_003856075.1,GeneID:9712083__Lipoprotein	SIG13.1	-14.1
gene64__YP_003856075.1,GeneID:9712083__LipoproteinSIG14	gene64__YP_003856075.1,GeneID:9712083__Lipoprotein	SIG14	-13.14
gene64__YP_003856075.1,GeneID:9712083__LipoproteinSIG24.1	gene64__YP_003856075.1,GeneID:9712083__Lipoprotein	SIG24.1	-17.95
gene64__YP_003856075.1,GeneID:9712083__LipoproteinSIG2.1	gene64__YP_003856075.1,GeneID:9712083__Lipoprotein	SIG2.1	-18.37
gene64__YP_003856075.1,GeneID:9712083__LipoproteinSIG5	gene64__YP_003856075.1,GeneID:9712083__Lipoprotein	SIG5	-28.41
gene65__YP_003856076.1,GeneID:9712084__ABC_transporter_permease_proteinSIG11	gene65__YP_003856076.1,GeneID:9712084__ABC_transporter_permease_protein	SIG11	-19.1
gene65__YP_003856076.1,GeneID:9712084__ABC_transporter_permease_proteinSIG8.1	gene65__YP_003856076.1,GeneID:9712084__ABC_transporter_permease_protein	SIG8.1	-13.69
gene65__YP_003856076.1,GeneID:9712084__ABC_transporter_permease_proteinSIG26	gene65__YP_003856076.1,GeneID:9712084__ABC_transporter_permease_protein	SIG26	-16.7
gene65__YP_003856076.1,GeneID:9712084__ABC_transporter_permease_proteinSIG6	gene65__YP_003856076.1,GeneID:9712084__ABC_transporter_permease_protein	SIG6	-19
gene65__YP_003856076.1,GeneID:9712084__ABC_transporter_permease_proteinSIG13.1	gene65__YP_003856076.1,GeneID:9712084__ABC_transporter_permease_protein	SIG13.1	-13.1
gene65__YP_003856076.1,GeneID:9712084__ABC_transporter_permease_proteinSIG23.1	gene65__YP_003856076.1,GeneID:9712084__ABC_transporter_permease_protein	SIG23.1	-14.1
gene65__YP_003856076.1,GeneID:9712084__ABC_transporter_permease_proteinSIG14	gene65__YP_003856076.1,GeneID:9712084__ABC_transporter_permease_protein	SIG14	-14.51
gene65__YP_003856076.1,GeneID:9712084__ABC_transporter_permease_proteinSIG24.1	gene65__YP_003856076.1,GeneID:9712084__ABC_transporter_permease_protein	SIG24.1	-14
gene65__YP_003856076.1,GeneID:9712084__ABC_transporter_permease_proteinSIG2.1	gene65__YP_003856076.1,GeneID:9712084__ABC_transporter_permease_protein	SIG2.1	-14
gene65__YP_003856076.1,GeneID:9712084__ABC_transporter_permease_proteinSIG5	gene65__YP_003856076.1,GeneID:9712084__ABC_transporter_permease_protein	SIG5	-13.2
gene66__YP_003856077.1,GeneID:9712085__ABC_transport_permease_proteinSIG11	gene66__YP_003856077.1,GeneID:9712085__ABC_transport_permease_protein	SIG11	-18.82
gene66__YP_003856077.1,GeneID:9712085__ABC_transport_permease_proteinSIG8.1	gene66__YP_003856077.1,GeneID:9712085__ABC_transport_permease_protein	SIG8.1	-13.62
gene66__YP_003856077.1,GeneID:9712085__ABC_transport_permease_proteinSIG26	gene66__YP_003856077.1,GeneID:9712085__ABC_transport_permease_protein	SIG26	-18
gene66__YP_003856077.1,GeneID:9712085__ABC_transport_permease_proteinSIG18.1	gene66__YP_003856077.1,GeneID:9712085__ABC_transport_permease_protein	SIG18.1	-16.1
gene66__YP_003856077.1,GeneID:9712085__ABC_transport_permease_proteinSIG6	gene66__YP_003856077.1,GeneID:9712085__ABC_transport_permease_protein	SIG6	-19.1
gene66__YP_003856077.1,GeneID:9712085__ABC_transport_permease_proteinSIG13.1	gene66__YP_003856077.1,GeneID:9712085__ABC_transport_permease_protein	SIG13.1	-15.6
gene66__YP_003856077.1,GeneID:9712085__ABC_transport_permease_proteinSIG23.1	gene66__YP_003856077.1,GeneID:9712085__ABC_transport_permease_protein	SIG23.1	-17.3
gene66__YP_003856077.1,GeneID:9712085__ABC_transport_permease_proteinSIG14	gene66__YP_003856077.1,GeneID:9712085__ABC_transport_permease_protein	SIG14	-29
gene66__YP_003856077.1,GeneID:9712085__ABC_transport_permease_proteinSIG2.1	gene66__YP_003856077.1,GeneID:9712085__ABC_transport_permease_protein	SIG2.1	-17.56
gene66__YP_003856077.1,GeneID:9712085__ABC_transport_permease_proteinSIG5	gene66__YP_003856077.1,GeneID:9712085__ABC_transport_permease_protein	SIG5	-24.1
gene67__YP_003856078.1,GeneID:9712086__ABC_transporter_permease_proteinSIG11	gene67__YP_003856078.1,GeneID:9712086__ABC_transporter_permease_protein	SIG11	-25.8
gene67__YP_003856078.1,GeneID:9712086__ABC_transporter_permease_proteinSIG8.1	gene67__YP_003856078.1,GeneID:9712086__ABC_transporter_permease_protein	SIG8.1	-17.81
gene67__YP_003856078.1,GeneID:9712086__ABC_transporter_permease_proteinSIG26	gene67__YP_003856078.1,GeneID:9712086__ABC_transporter_permease_protein	SIG26	-28.1
gene67__YP_003856078.1,GeneID:9712086__ABC_transporter_permease_proteinSIG18.1	gene67__YP_003856078.1,GeneID:9712086__ABC_transporter_permease_protein	SIG18.1	-13.86
gene67__YP_003856078.1,GeneID:9712086__ABC_transporter_permease_proteinSIG6	gene67__YP_003856078.1,GeneID:9712086__ABC_transporter_permease_protein	SIG6	-18.1
gene67__YP_003856078.1,GeneID:9712086__ABC_transporter_permease_proteinSIG13.1	gene67__YP_003856078.1,GeneID:9712086__ABC_transporter_permease_protein	SIG13.1	-17.1
gene67__YP_003856078.1,GeneID:9712086__ABC_transporter_permease_proteinSIG23.1	gene67__YP_003856078.1,GeneID:9712086__ABC_transporter_permease_protein	SIG23.1	-17.11
gene67__YP_003856078.1,GeneID:9712086__ABC_transporter_permease_proteinSIG24.1	gene67__YP_003856078.1,GeneID:9712086__ABC_transporter_permease_protein	SIG24.1	-18.9
gene67__YP_003856078.1,GeneID:9712086__ABC_transporter_permease_proteinSIG5	gene67__YP_003856078.1,GeneID:9712086__ABC_transporter_permease_protein	SIG5	-24.3
gene68__YP_003856079.1,GeneID:9712087__Cytidylate_kinaseSIG11	gene68__YP_003856079.1,GeneID:9712087__Cytidylate_kinase	SIG11	-26.6
gene68__YP_003856079.1,GeneID:9712087__Cytidylate_kinaseSIG8.1	gene68__YP_003856079.1,GeneID:9712087__Cytidylate_kinase	SIG8.1	-15.14
gene68__YP_003856079.1,GeneID:9712087__Cytidylate_kinaseSIG26	gene68__YP_003856079.1,GeneID:9712087__Cytidylate_kinase	SIG26	-20.16
gene68__YP_003856079.1,GeneID:9712087__Cytidylate_kinaseSIG18.1	gene68__YP_003856079.1,GeneID:9712087__Cytidylate_kinase	SIG18.1	-14.6
gene68__YP_003856079.1,GeneID:9712087__Cytidylate_kinaseSIG6	gene68__YP_003856079.1,GeneID:9712087__Cytidylate_kinase	SIG6	-16.1
gene68__YP_003856079.1,GeneID:9712087__Cytidylate_kinaseSIG13.1	gene68__YP_003856079.1,GeneID:9712087__Cytidylate_kinase	SIG13.1	-18.9
gene68__YP_003856079.1,GeneID:9712087__Cytidylate_kinaseSIG23.1	gene68__YP_003856079.1,GeneID:9712087__Cytidylate_kinase	SIG23.1	-13.5
gene68__YP_003856079.1,GeneID:9712087__Cytidylate_kinaseSIG14	gene68__YP_003856079.1,GeneID:9712087__Cytidylate_kinase	SIG14	-14.7
gene68__YP_003856079.1,GeneID:9712087__Cytidylate_kinaseSIG24.1	gene68__YP_003856079.1,GeneID:9712087__Cytidylate_kinase	SIG24.1	-32.1
gene68__YP_003856079.1,GeneID:9712087__Cytidylate_kinaseSIG2.1	gene68__YP_003856079.1,GeneID:9712087__Cytidylate_kinase	SIG2.1	-15.6
gene68__YP_003856079.1,GeneID:9712087__Cytidylate_kinaseSIG5	gene68__YP_003856079.1,GeneID:9712087__Cytidylate_kinase	SIG5	-23.7
gene69__YP_003856080.1,GeneID:9712088__GTPase_proteinSIG11	gene69__YP_003856080.1,GeneID:9712088__GTPase_protein	SIG11	-20.41
gene69__YP_003856080.1,GeneID:9712088__GTPase_proteinSIG26	gene69__YP_003856080.1,GeneID:9712088__GTPase_protein	SIG26	-17.3
gene69__YP_003856080.1,GeneID:9712088__GTPase_proteinSIG6	gene69__YP_003856080.1,GeneID:9712088__GTPase_protein	SIG6	-16.61
gene69__YP_003856080.1,GeneID:9712088__GTPase_proteinSIG13.1	gene69__YP_003856080.1,GeneID:9712088__GTPase_protein	SIG13.1	-15.4
gene69__YP_003856080.1,GeneID:9712088__GTPase_proteinSIG23.1	gene69__YP_003856080.1,GeneID:9712088__GTPase_protein	SIG23.1	-17.5
gene69__YP_003856080.1,GeneID:9712088__GTPase_proteinSIG14	gene69__YP_003856080.1,GeneID:9712088__GTPase_protein	SIG14	-19.6
gene69__YP_003856080.1,GeneID:9712088__GTPase_proteinSIG24.1	gene69__YP_003856080.1,GeneID:9712088__GTPase_protein	SIG24.1	-19.9
gene69__YP_003856080.1,GeneID:9712088__GTPase_proteinSIG2.1	gene69__YP_003856080.1,GeneID:9712088__GTPase_protein	SIG2.1	-16.84
gene69__YP_003856080.1,GeneID:9712088__GTPase_proteinSIG5	gene69__YP_003856080.1,GeneID:9712088__GTPase_protein	SIG5	-17.75
gene70__YP_003856081.1,GeneID:9712089__Histone-like_DNA-binding_proteinSIG11	gene70__YP_003856081.1,GeneID:9712089__Histone-like_DNA-binding_protein	SIG11	-17.8
gene70__YP_003856081.1,GeneID:9712089__Histone-like_DNA-binding_proteinSIG8.1	gene70__YP_003856081.1,GeneID:9712089__Histone-like_DNA-binding_protein	SIG8.1	-14.3
gene70__YP_003856081.1,GeneID:9712089__Histone-like_DNA-binding_proteinSIG26	gene70__YP_003856081.1,GeneID:9712089__Histone-like_DNA-binding_protein	SIG26	-19.3
gene70__YP_003856081.1,GeneID:9712089__Histone-like_DNA-binding_proteinSIG18.1	gene70__YP_003856081.1,GeneID:9712089__Histone-like_DNA-binding_protein	SIG18.1	-17.9
gene70__YP_003856081.1,GeneID:9712089__Histone-like_DNA-binding_proteinSIG6	gene70__YP_003856081.1,GeneID:9712089__Histone-like_DNA-binding_protein	SIG6	-13.8
gene70__YP_003856081.1,GeneID:9712089__Histone-like_DNA-binding_proteinSIG13.1	gene70__YP_003856081.1,GeneID:9712089__Histone-like_DNA-binding_protein	SIG13.1	-13.63
gene70__YP_003856081.1,GeneID:9712089__Histone-like_DNA-binding_proteinSIG23.1	gene70__YP_003856081.1,GeneID:9712089__Histone-like_DNA-binding_protein	SIG23.1	-23.8
gene70__YP_003856081.1,GeneID:9712089__Histone-like_DNA-binding_proteinSIG14	gene70__YP_003856081.1,GeneID:9712089__Histone-like_DNA-binding_protein	SIG14	-21.2
gene70__YP_003856081.1,GeneID:9712089__Histone-like_DNA-binding_proteinSIG24.1	gene70__YP_003856081.1,GeneID:9712089__Histone-like_DNA-binding_protein	SIG24.1	-18.6
gene70__YP_003856081.1,GeneID:9712089__Histone-like_DNA-binding_proteinSIG2.1	gene70__YP_003856081.1,GeneID:9712089__Histone-like_DNA-binding_protein	SIG2.1	-16
gene70__YP_003856081.1,GeneID:9712089__Histone-like_DNA-binding_proteinSIG5	gene70__YP_003856081.1,GeneID:9712089__Histone-like_DNA-binding_protein	SIG5	-15.7
gene71__YP_003856082.1,GeneID:9712090__GTP-binding_protein_LepASIG11	gene71__YP_003856082.1,GeneID:9712090__GTP-binding_protein_LepA	SIG11	-26.2
gene71__YP_003856082.1,GeneID:9712090__GTP-binding_protein_LepASIG26	gene71__YP_003856082.1,GeneID:9712090__GTP-binding_protein_LepA	SIG26	-20.2
gene71__YP_003856082.1,GeneID:9712090__GTP-binding_protein_LepASIG6	gene71__YP_003856082.1,GeneID:9712090__GTP-binding_protein_LepA	SIG6	-16.62
gene71__YP_003856082.1,GeneID:9712090__GTP-binding_protein_LepASIG13.1	gene71__YP_003856082.1,GeneID:9712090__GTP-binding_protein_LepA	SIG13.1	-16.5
gene71__YP_003856082.1,GeneID:9712090__GTP-binding_protein_LepASIG14	gene71__YP_003856082.1,GeneID:9712090__GTP-binding_protein_LepA	SIG14	-26.7
gene71__YP_003856082.1,GeneID:9712090__GTP-binding_protein_LepASIG24.1	gene71__YP_003856082.1,GeneID:9712090__GTP-binding_protein_LepA	SIG24.1	-23.11
gene71__YP_003856082.1,GeneID:9712090__GTP-binding_protein_LepASIG2.1	gene71__YP_003856082.1,GeneID:9712090__GTP-binding_protein_LepA	SIG2.1	-13.2
gene71__YP_003856082.1,GeneID:9712090__GTP-binding_protein_LepASIG5	gene71__YP_003856082.1,GeneID:9712090__GTP-binding_protein_LepA	SIG5	-17.4
gene72__YP_003856083.1,GeneID:9712091__Cytosine-specific_methyltransferaseSIG11	gene72__YP_003856083.1,GeneID:9712091__Cytosine-specific_methyltransferase	SIG11	-17.2
gene72__YP_003856083.1,GeneID:9712091__Cytosine-specific_methyltransferaseSIG8.1	gene72__YP_003856083.1,GeneID:9712091__Cytosine-specific_methyltransferase	SIG8.1	-13.25
gene72__YP_003856083.1,GeneID:9712091__Cytosine-specific_methyltransferaseSIG26	gene72__YP_003856083.1,GeneID:9712091__Cytosine-specific_methyltransferase	SIG26	-19.6
gene72__YP_003856083.1,GeneID:9712091__Cytosine-specific_methyltransferaseSIG6	gene72__YP_003856083.1,GeneID:9712091__Cytosine-specific_methyltransferase	SIG6	-16.22
gene72__YP_003856083.1,GeneID:9712091__Cytosine-specific_methyltransferaseSIG13.1	gene72__YP_003856083.1,GeneID:9712091__Cytosine-specific_methyltransferase	SIG13.1	-17.24
gene72__YP_003856083.1,GeneID:9712091__Cytosine-specific_methyltransferaseSIG14	gene72__YP_003856083.1,GeneID:9712091__Cytosine-specific_methyltransferase	SIG14	-14.5
gene72__YP_003856083.1,GeneID:9712091__Cytosine-specific_methyltransferaseSIG24.1	gene72__YP_003856083.1,GeneID:9712091__Cytosine-specific_methyltransferase	SIG24.1	-15.2
gene72__YP_003856083.1,GeneID:9712091__Cytosine-specific_methyltransferaseSIG2.1	gene72__YP_003856083.1,GeneID:9712091__Cytosine-specific_methyltransferase	SIG2.1	-14.49
gene72__YP_003856083.1,GeneID:9712091__Cytosine-specific_methyltransferaseSIG5	gene72__YP_003856083.1,GeneID:9712091__Cytosine-specific_methyltransferase	SIG5	-13.14
gene73__YP_003856084.1,GeneID:9712092__hypothetical_proteinSIG11	gene73__YP_003856084.1,GeneID:9712092__hypothetical_protein	SIG11	-17.5
gene73__YP_003856084.1,GeneID:9712092__hypothetical_proteinSIG26	gene73__YP_003856084.1,GeneID:9712092__hypothetical_protein	SIG26	-22
gene73__YP_003856084.1,GeneID:9712092__hypothetical_proteinSIG6	gene73__YP_003856084.1,GeneID:9712092__hypothetical_protein	SIG6	-15.09
gene73__YP_003856084.1,GeneID:9712092__hypothetical_proteinSIG13.1	gene73__YP_003856084.1,GeneID:9712092__hypothetical_protein	SIG13.1	-20.1
gene73__YP_003856084.1,GeneID:9712092__hypothetical_proteinSIG14	gene73__YP_003856084.1,GeneID:9712092__hypothetical_protein	SIG14	-13.12
gene73__YP_003856084.1,GeneID:9712092__hypothetical_proteinSIG24.1	gene73__YP_003856084.1,GeneID:9712092__hypothetical_protein	SIG24.1	-18
gene73__YP_003856084.1,GeneID:9712092__hypothetical_proteinSIG2.1	gene73__YP_003856084.1,GeneID:9712092__hypothetical_protein	SIG2.1	-14.24
gene73__YP_003856084.1,GeneID:9712092__hypothetical_proteinSIG5	gene73__YP_003856084.1,GeneID:9712092__hypothetical_protein	SIG5	-22.6
gene74__YP_003856085.1,GeneID:9712093__P59-like_proteinSIG11	gene74__YP_003856085.1,GeneID:9712093__P59-like_protein	SIG11	-16.7
gene74__YP_003856085.1,GeneID:9712093__P59-like_proteinSIG8.1	gene74__YP_003856085.1,GeneID:9712093__P59-like_protein	SIG8.1	-13.7
gene74__YP_003856085.1,GeneID:9712093__P59-like_proteinSIG26	gene74__YP_003856085.1,GeneID:9712093__P59-like_protein	SIG26	-21.7
gene74__YP_003856085.1,GeneID:9712093__P59-like_proteinSIG18.1	gene74__YP_003856085.1,GeneID:9712093__P59-like_protein	SIG18.1	-17.82
gene74__YP_003856085.1,GeneID:9712093__P59-like_proteinSIG6	gene74__YP_003856085.1,GeneID:9712093__P59-like_protein	SIG6	-15.76
gene74__YP_003856085.1,GeneID:9712093__P59-like_proteinSIG13.1	gene74__YP_003856085.1,GeneID:9712093__P59-like_protein	SIG13.1	-27.2
gene74__YP_003856085.1,GeneID:9712093__P59-like_proteinSIG23.1	gene74__YP_003856085.1,GeneID:9712093__P59-like_protein	SIG23.1	-21.9
gene74__YP_003856085.1,GeneID:9712093__P59-like_proteinSIG14	gene74__YP_003856085.1,GeneID:9712093__P59-like_protein	SIG14	-23.2
gene74__YP_003856085.1,GeneID:9712093__P59-like_proteinSIG24.1	gene74__YP_003856085.1,GeneID:9712093__P59-like_protein	SIG24.1	-32.8
gene74__YP_003856085.1,GeneID:9712093__P59-like_proteinSIG2.1	gene74__YP_003856085.1,GeneID:9712093__P59-like_protein	SIG2.1	-17.1
gene75__YP_003856086.1,GeneID:9712094__Amino_acid_or_sugar_ABC_transport_system%2C_permease_proteinSIG11	gene75__YP_003856086.1,GeneID:9712094__Amino_acid_or_sugar_ABC_transport_system%2C_permease_protein	SIG11	-18
gene75__YP_003856086.1,GeneID:9712094__Amino_acid_or_sugar_ABC_transport_system%2C_permease_proteinSIG8.1	gene75__YP_003856086.1,GeneID:9712094__Amino_acid_or_sugar_ABC_transport_system%2C_permease_protein	SIG8.1	-22.7
gene75__YP_003856086.1,GeneID:9712094__Amino_acid_or_sugar_ABC_transport_system%2C_permease_proteinSIG26	gene75__YP_003856086.1,GeneID:9712094__Amino_acid_or_sugar_ABC_transport_system%2C_permease_protein	SIG26	-16.34
gene75__YP_003856086.1,GeneID:9712094__Amino_acid_or_sugar_ABC_transport_system%2C_permease_proteinSIG18.1	gene75__YP_003856086.1,GeneID:9712094__Amino_acid_or_sugar_ABC_transport_system%2C_permease_protein	SIG18.1	-18.69
gene75__YP_003856086.1,GeneID:9712094__Amino_acid_or_sugar_ABC_transport_system%2C_permease_proteinSIG6	gene75__YP_003856086.1,GeneID:9712094__Amino_acid_or_sugar_ABC_transport_system%2C_permease_protein	SIG6	-15.12
gene75__YP_003856086.1,GeneID:9712094__Amino_acid_or_sugar_ABC_transport_system%2C_permease_proteinSIG13.1	gene75__YP_003856086.1,GeneID:9712094__Amino_acid_or_sugar_ABC_transport_system%2C_permease_protein	SIG13.1	-16.8
gene75__YP_003856086.1,GeneID:9712094__Amino_acid_or_sugar_ABC_transport_system%2C_permease_proteinSIG23.1	gene75__YP_003856086.1,GeneID:9712094__Amino_acid_or_sugar_ABC_transport_system%2C_permease_protein	SIG23.1	-19.3
gene75__YP_003856086.1,GeneID:9712094__Amino_acid_or_sugar_ABC_transport_system%2C_permease_proteinSIG14	gene75__YP_003856086.1,GeneID:9712094__Amino_acid_or_sugar_ABC_transport_system%2C_permease_protein	SIG14	-18.5
gene75__YP_003856086.1,GeneID:9712094__Amino_acid_or_sugar_ABC_transport_system%2C_permease_proteinSIG24.1	gene75__YP_003856086.1,GeneID:9712094__Amino_acid_or_sugar_ABC_transport_system%2C_permease_protein	SIG24.1	-16.52
gene75__YP_003856086.1,GeneID:9712094__Amino_acid_or_sugar_ABC_transport_system%2C_permease_proteinSIG2.1	gene75__YP_003856086.1,GeneID:9712094__Amino_acid_or_sugar_ABC_transport_system%2C_permease_protein	SIG2.1	-13.9
gene75__YP_003856086.1,GeneID:9712094__Amino_acid_or_sugar_ABC_transport_system%2C_permease_proteinSIG5	gene75__YP_003856086.1,GeneID:9712094__Amino_acid_or_sugar_ABC_transport_system%2C_permease_protein	SIG5	-23.6
gene76__YP_003856087.1,GeneID:9712095__Sugar_ABC_transporter_permease_proteinSIG11	gene76__YP_003856087.1,GeneID:9712095__Sugar_ABC_transporter_permease_protein	SIG11	-16.13
gene76__YP_003856087.1,GeneID:9712095__Sugar_ABC_transporter_permease_proteinSIG8.1	gene76__YP_003856087.1,GeneID:9712095__Sugar_ABC_transporter_permease_protein	SIG8.1	-22.7
gene76__YP_003856087.1,GeneID:9712095__Sugar_ABC_transporter_permease_proteinSIG26	gene76__YP_003856087.1,GeneID:9712095__Sugar_ABC_transporter_permease_protein	SIG26	-13.2
gene76__YP_003856087.1,GeneID:9712095__Sugar_ABC_transporter_permease_proteinSIG6	gene76__YP_003856087.1,GeneID:9712095__Sugar_ABC_transporter_permease_protein	SIG6	-15.3
gene76__YP_003856087.1,GeneID:9712095__Sugar_ABC_transporter_permease_proteinSIG13.1	gene76__YP_003856087.1,GeneID:9712095__Sugar_ABC_transporter_permease_protein	SIG13.1	-19
gene76__YP_003856087.1,GeneID:9712095__Sugar_ABC_transporter_permease_proteinSIG23.1	gene76__YP_003856087.1,GeneID:9712095__Sugar_ABC_transporter_permease_protein	SIG23.1	-15.2
gene76__YP_003856087.1,GeneID:9712095__Sugar_ABC_transporter_permease_proteinSIG14	gene76__YP_003856087.1,GeneID:9712095__Sugar_ABC_transporter_permease_protein	SIG14	-16.4
gene76__YP_003856087.1,GeneID:9712095__Sugar_ABC_transporter_permease_proteinSIG5	gene76__YP_003856087.1,GeneID:9712095__Sugar_ABC_transporter_permease_protein	SIG5	-19.3
gene77__YP_003856088.1,GeneID:9712096__Ag_243-5_proteinSIG11	gene77__YP_003856088.1,GeneID:9712096__Ag_243-5_protein	SIG11	-20.1
gene77__YP_003856088.1,GeneID:9712096__Ag_243-5_proteinSIG8.1	gene77__YP_003856088.1,GeneID:9712096__Ag_243-5_protein	SIG8.1	-19.5
gene77__YP_003856088.1,GeneID:9712096__Ag_243-5_proteinSIG26	gene77__YP_003856088.1,GeneID:9712096__Ag_243-5_protein	SIG26	-22.7
gene77__YP_003856088.1,GeneID:9712096__Ag_243-5_proteinSIG18.1	gene77__YP_003856088.1,GeneID:9712096__Ag_243-5_protein	SIG18.1	-20.2
gene77__YP_003856088.1,GeneID:9712096__Ag_243-5_proteinSIG6	gene77__YP_003856088.1,GeneID:9712096__Ag_243-5_protein	SIG6	-16.08
gene77__YP_003856088.1,GeneID:9712096__Ag_243-5_proteinSIG13.1	gene77__YP_003856088.1,GeneID:9712096__Ag_243-5_protein	SIG13.1	-13.9
gene77__YP_003856088.1,GeneID:9712096__Ag_243-5_proteinSIG23.1	gene77__YP_003856088.1,GeneID:9712096__Ag_243-5_protein	SIG23.1	-18.2
gene77__YP_003856088.1,GeneID:9712096__Ag_243-5_proteinSIG14	gene77__YP_003856088.1,GeneID:9712096__Ag_243-5_protein	SIG14	-28
gene77__YP_003856088.1,GeneID:9712096__Ag_243-5_proteinSIG24.1	gene77__YP_003856088.1,GeneID:9712096__Ag_243-5_protein	SIG24.1	-22.7
gene77__YP_003856088.1,GeneID:9712096__Ag_243-5_proteinSIG2.1	gene77__YP_003856088.1,GeneID:9712096__Ag_243-5_protein	SIG2.1	-16.1
gene77__YP_003856088.1,GeneID:9712096__Ag_243-5_proteinSIG5	gene77__YP_003856088.1,GeneID:9712096__Ag_243-5_protein	SIG5	-15
gene78__YP_003856089.1,GeneID:9712097__hypothetical_proteinSIG11	gene78__YP_003856089.1,GeneID:9712097__hypothetical_protein	SIG11	-14.7
gene78__YP_003856089.1,GeneID:9712097__hypothetical_proteinSIG26	gene78__YP_003856089.1,GeneID:9712097__hypothetical_protein	SIG26	-14.3
gene78__YP_003856089.1,GeneID:9712097__hypothetical_proteinSIG18.1	gene78__YP_003856089.1,GeneID:9712097__hypothetical_protein	SIG18.1	-16.83
gene78__YP_003856089.1,GeneID:9712097__hypothetical_proteinSIG6	gene78__YP_003856089.1,GeneID:9712097__hypothetical_protein	SIG6	-18.11
gene78__YP_003856089.1,GeneID:9712097__hypothetical_proteinSIG13.1	gene78__YP_003856089.1,GeneID:9712097__hypothetical_protein	SIG13.1	-16.7
gene78__YP_003856089.1,GeneID:9712097__hypothetical_proteinSIG23.1	gene78__YP_003856089.1,GeneID:9712097__hypothetical_protein	SIG23.1	-17.7
gene78__YP_003856089.1,GeneID:9712097__hypothetical_proteinSIG14	gene78__YP_003856089.1,GeneID:9712097__hypothetical_protein	SIG14	-20.7
gene78__YP_003856089.1,GeneID:9712097__hypothetical_proteinSIG24.1	gene78__YP_003856089.1,GeneID:9712097__hypothetical_protein	SIG24.1	-21.27
gene79__YP_003856090.1,GeneID:9712098__hypothetical_proteinSIG11	gene79__YP_003856090.1,GeneID:9712098__hypothetical_protein	SIG11	-16.8
gene79__YP_003856090.1,GeneID:9712098__hypothetical_proteinSIG26	gene79__YP_003856090.1,GeneID:9712098__hypothetical_protein	SIG26	-16.8
gene79__YP_003856090.1,GeneID:9712098__hypothetical_proteinSIG23.1	gene79__YP_003856090.1,GeneID:9712098__hypothetical_protein	SIG23.1	-13.3
gene79__YP_003856090.1,GeneID:9712098__hypothetical_proteinSIG14	gene79__YP_003856090.1,GeneID:9712098__hypothetical_protein	SIG14	-14.7
gene79__YP_003856090.1,GeneID:9712098__hypothetical_proteinSIG24.1	gene79__YP_003856090.1,GeneID:9712098__hypothetical_protein	SIG24.1	-15.4
gene80__YP_003856091.1,GeneID:9712099__hypothetical_proteinSIG11	gene80__YP_003856091.1,GeneID:9712099__hypothetical_protein	SIG11	-27.1
gene80__YP_003856091.1,GeneID:9712099__hypothetical_proteinSIG8.1	gene80__YP_003856091.1,GeneID:9712099__hypothetical_protein	SIG8.1	-22.6
gene80__YP_003856091.1,GeneID:9712099__hypothetical_proteinSIG26	gene80__YP_003856091.1,GeneID:9712099__hypothetical_protein	SIG26	-20.7
gene80__YP_003856091.1,GeneID:9712099__hypothetical_proteinSIG18.1	gene80__YP_003856091.1,GeneID:9712099__hypothetical_protein	SIG18.1	-15.82
gene80__YP_003856091.1,GeneID:9712099__hypothetical_proteinSIG6	gene80__YP_003856091.1,GeneID:9712099__hypothetical_protein	SIG6	-23.02
gene80__YP_003856091.1,GeneID:9712099__hypothetical_proteinSIG13.1	gene80__YP_003856091.1,GeneID:9712099__hypothetical_protein	SIG13.1	-14.69
gene80__YP_003856091.1,GeneID:9712099__hypothetical_proteinSIG23.1	gene80__YP_003856091.1,GeneID:9712099__hypothetical_protein	SIG23.1	-15.5
gene80__YP_003856091.1,GeneID:9712099__hypothetical_proteinSIG14	gene80__YP_003856091.1,GeneID:9712099__hypothetical_protein	SIG14	-18.93
gene80__YP_003856091.1,GeneID:9712099__hypothetical_proteinSIG24.1	gene80__YP_003856091.1,GeneID:9712099__hypothetical_protein	SIG24.1	-16.4
gene80__YP_003856091.1,GeneID:9712099__hypothetical_proteinSIG2.1	gene80__YP_003856091.1,GeneID:9712099__hypothetical_protein	SIG2.1	-18.7
gene80__YP_003856091.1,GeneID:9712099__hypothetical_proteinSIG5	gene80__YP_003856091.1,GeneID:9712099__hypothetical_protein	SIG5	-22.1
gene81__YP_003856092.1,GeneID:9712100__hypothetical_proteinSIG11	gene81__YP_003856092.1,GeneID:9712100__hypothetical_protein	SIG11	-15
gene81__YP_003856092.1,GeneID:9712100__hypothetical_proteinSIG26	gene81__YP_003856092.1,GeneID:9712100__hypothetical_protein	SIG26	-22.51
gene81__YP_003856092.1,GeneID:9712100__hypothetical_proteinSIG6	gene81__YP_003856092.1,GeneID:9712100__hypothetical_protein	SIG6	-15.1
gene81__YP_003856092.1,GeneID:9712100__hypothetical_proteinSIG13.1	gene81__YP_003856092.1,GeneID:9712100__hypothetical_protein	SIG13.1	-14.69
gene81__YP_003856092.1,GeneID:9712100__hypothetical_proteinSIG14	gene81__YP_003856092.1,GeneID:9712100__hypothetical_protein	SIG14	-19
gene81__YP_003856092.1,GeneID:9712100__hypothetical_proteinSIG2.1	gene81__YP_003856092.1,GeneID:9712100__hypothetical_protein	SIG2.1	-17
gene81__YP_003856092.1,GeneID:9712100__hypothetical_proteinSIG5	gene81__YP_003856092.1,GeneID:9712100__hypothetical_protein	SIG5	-18.72
gene82__YP_003856093.1,GeneID:9712101__Zinc_metalloproteinase_CSIG11	gene82__YP_003856093.1,GeneID:9712101__Zinc_metalloproteinase_C	SIG11	-19.7
gene82__YP_003856093.1,GeneID:9712101__Zinc_metalloproteinase_CSIG8.1	gene82__YP_003856093.1,GeneID:9712101__Zinc_metalloproteinase_C	SIG8.1	-15.95
gene82__YP_003856093.1,GeneID:9712101__Zinc_metalloproteinase_CSIG26	gene82__YP_003856093.1,GeneID:9712101__Zinc_metalloproteinase_C	SIG26	-22.2
gene82__YP_003856093.1,GeneID:9712101__Zinc_metalloproteinase_CSIG18.1	gene82__YP_003856093.1,GeneID:9712101__Zinc_metalloproteinase_C	SIG18.1	-20
gene82__YP_003856093.1,GeneID:9712101__Zinc_metalloproteinase_CSIG6	gene82__YP_003856093.1,GeneID:9712101__Zinc_metalloproteinase_C	SIG6	-14.9
gene82__YP_003856093.1,GeneID:9712101__Zinc_metalloproteinase_CSIG13.1	gene82__YP_003856093.1,GeneID:9712101__Zinc_metalloproteinase_C	SIG13.1	-16.6
gene82__YP_003856093.1,GeneID:9712101__Zinc_metalloproteinase_CSIG23.1	gene82__YP_003856093.1,GeneID:9712101__Zinc_metalloproteinase_C	SIG23.1	-22.3
gene82__YP_003856093.1,GeneID:9712101__Zinc_metalloproteinase_CSIG14	gene82__YP_003856093.1,GeneID:9712101__Zinc_metalloproteinase_C	SIG14	-18.5
gene82__YP_003856093.1,GeneID:9712101__Zinc_metalloproteinase_CSIG24.1	gene82__YP_003856093.1,GeneID:9712101__Zinc_metalloproteinase_C	SIG24.1	-15.9
gene82__YP_003856093.1,GeneID:9712101__Zinc_metalloproteinase_CSIG2.1	gene82__YP_003856093.1,GeneID:9712101__Zinc_metalloproteinase_C	SIG2.1	-20.22
gene82__YP_003856093.1,GeneID:9712101__Zinc_metalloproteinase_CSIG5	gene82__YP_003856093.1,GeneID:9712101__Zinc_metalloproteinase_C	SIG5	-16.3
gene83__YP_003856094.1,GeneID:9712102__hypothetical_proteinSIG11	gene83__YP_003856094.1,GeneID:9712102__hypothetical_protein	SIG11	-20.8
gene83__YP_003856094.1,GeneID:9712102__hypothetical_proteinSIG26	gene83__YP_003856094.1,GeneID:9712102__hypothetical_protein	SIG26	-18.66
gene83__YP_003856094.1,GeneID:9712102__hypothetical_proteinSIG18.1	gene83__YP_003856094.1,GeneID:9712102__hypothetical_protein	SIG18.1	-13.3
gene83__YP_003856094.1,GeneID:9712102__hypothetical_proteinSIG6	gene83__YP_003856094.1,GeneID:9712102__hypothetical_protein	SIG6	-21.8
gene83__YP_003856094.1,GeneID:9712102__hypothetical_proteinSIG13.1	gene83__YP_003856094.1,GeneID:9712102__hypothetical_protein	SIG13.1	-24.7
gene83__YP_003856094.1,GeneID:9712102__hypothetical_proteinSIG23.1	gene83__YP_003856094.1,GeneID:9712102__hypothetical_protein	SIG23.1	-13.52
gene83__YP_003856094.1,GeneID:9712102__hypothetical_proteinSIG14	gene83__YP_003856094.1,GeneID:9712102__hypothetical_protein	SIG14	-15
gene83__YP_003856094.1,GeneID:9712102__hypothetical_proteinSIG24.1	gene83__YP_003856094.1,GeneID:9712102__hypothetical_protein	SIG24.1	-14.8
gene83__YP_003856094.1,GeneID:9712102__hypothetical_proteinSIG2.1	gene83__YP_003856094.1,GeneID:9712102__hypothetical_protein	SIG2.1	-17.1
gene83__YP_003856094.1,GeneID:9712102__hypothetical_proteinSIG5	gene83__YP_003856094.1,GeneID:9712102__hypothetical_protein	SIG5	-19.6
gene84__YP_003856095.1,GeneID:9712103__30S_ribosomal_protein_S4SIG11	gene84__YP_003856095.1,GeneID:9712103__30S_ribosomal_protein_S4	SIG11	-15.2
gene84__YP_003856095.1,GeneID:9712103__30S_ribosomal_protein_S4SIG8.1	gene84__YP_003856095.1,GeneID:9712103__30S_ribosomal_protein_S4	SIG8.1	-15.8
gene84__YP_003856095.1,GeneID:9712103__30S_ribosomal_protein_S4SIG26	gene84__YP_003856095.1,GeneID:9712103__30S_ribosomal_protein_S4	SIG26	-15.5
gene84__YP_003856095.1,GeneID:9712103__30S_ribosomal_protein_S4SIG18.1	gene84__YP_003856095.1,GeneID:9712103__30S_ribosomal_protein_S4	SIG18.1	-13.04
gene84__YP_003856095.1,GeneID:9712103__30S_ribosomal_protein_S4SIG6	gene84__YP_003856095.1,GeneID:9712103__30S_ribosomal_protein_S4	SIG6	-13.13
gene84__YP_003856095.1,GeneID:9712103__30S_ribosomal_protein_S4SIG13.1	gene84__YP_003856095.1,GeneID:9712103__30S_ribosomal_protein_S4	SIG13.1	-20.5
gene84__YP_003856095.1,GeneID:9712103__30S_ribosomal_protein_S4SIG23.1	gene84__YP_003856095.1,GeneID:9712103__30S_ribosomal_protein_S4	SIG23.1	-17.1
gene84__YP_003856095.1,GeneID:9712103__30S_ribosomal_protein_S4SIG14	gene84__YP_003856095.1,GeneID:9712103__30S_ribosomal_protein_S4	SIG14	-15.25
gene84__YP_003856095.1,GeneID:9712103__30S_ribosomal_protein_S4SIG24.1	gene84__YP_003856095.1,GeneID:9712103__30S_ribosomal_protein_S4	SIG24.1	-14.07
gene84__YP_003856095.1,GeneID:9712103__30S_ribosomal_protein_S4SIG5	gene84__YP_003856095.1,GeneID:9712103__30S_ribosomal_protein_S4	SIG5	-26.4
gene85__YP_003856096.1,GeneID:9712104__Cell_division_protein_ftsYSIG11	gene85__YP_003856096.1,GeneID:9712104__Cell_division_protein_ftsY	SIG11	-14.79
gene85__YP_003856096.1,GeneID:9712104__Cell_division_protein_ftsYSIG26	gene85__YP_003856096.1,GeneID:9712104__Cell_division_protein_ftsY	SIG26	-17.9
gene85__YP_003856096.1,GeneID:9712104__Cell_division_protein_ftsYSIG6	gene85__YP_003856096.1,GeneID:9712104__Cell_division_protein_ftsY	SIG6	-15.96
gene85__YP_003856096.1,GeneID:9712104__Cell_division_protein_ftsYSIG14	gene85__YP_003856096.1,GeneID:9712104__Cell_division_protein_ftsY	SIG14	-15.6
gene85__YP_003856096.1,GeneID:9712104__Cell_division_protein_ftsYSIG2.1	gene85__YP_003856096.1,GeneID:9712104__Cell_division_protein_ftsY	SIG2.1	-16.1
gene87__YP_003856097.1,GeneID:9712684__hypothetical_proteinSIG11	gene87__YP_003856097.1,GeneID:9712684__hypothetical_protein	SIG11	-13.5
gene87__YP_003856097.1,GeneID:9712684__hypothetical_proteinSIG8.1	gene87__YP_003856097.1,GeneID:9712684__hypothetical_protein	SIG8.1	-23.4
gene87__YP_003856097.1,GeneID:9712684__hypothetical_proteinSIG26	gene87__YP_003856097.1,GeneID:9712684__hypothetical_protein	SIG26	-15.8
gene87__YP_003856097.1,GeneID:9712684__hypothetical_proteinSIG18.1	gene87__YP_003856097.1,GeneID:9712684__hypothetical_protein	SIG18.1	-16.31
gene87__YP_003856097.1,GeneID:9712684__hypothetical_proteinSIG6	gene87__YP_003856097.1,GeneID:9712684__hypothetical_protein	SIG6	-19.54
gene87__YP_003856097.1,GeneID:9712684__hypothetical_proteinSIG13.1	gene87__YP_003856097.1,GeneID:9712684__hypothetical_protein	SIG13.1	-13.6
gene87__YP_003856097.1,GeneID:9712684__hypothetical_proteinSIG23.1	gene87__YP_003856097.1,GeneID:9712684__hypothetical_protein	SIG23.1	-16.31
gene87__YP_003856097.1,GeneID:9712684__hypothetical_proteinSIG14	gene87__YP_003856097.1,GeneID:9712684__hypothetical_protein	SIG14	-15.36
gene87__YP_003856097.1,GeneID:9712684__hypothetical_proteinSIG24.1	gene87__YP_003856097.1,GeneID:9712684__hypothetical_protein	SIG24.1	-18.8
gene87__YP_003856097.1,GeneID:9712684__hypothetical_proteinSIG2.1	gene87__YP_003856097.1,GeneID:9712684__hypothetical_protein	SIG2.1	-16.4
gene87__YP_003856097.1,GeneID:9712684__hypothetical_proteinSIG5	gene87__YP_003856097.1,GeneID:9712684__hypothetical_protein	SIG5	-20.7
gene89__YP_003856098.1,GeneID:9712685__Heat-inducible_transcription_repressor_hrcASIG11	gene89__YP_003856098.1,GeneID:9712685__Heat-inducible_transcription_repressor_hrcA	SIG11	-18.5
gene89__YP_003856098.1,GeneID:9712685__Heat-inducible_transcription_repressor_hrcASIG26	gene89__YP_003856098.1,GeneID:9712685__Heat-inducible_transcription_repressor_hrcA	SIG26	-26.9
gene89__YP_003856098.1,GeneID:9712685__Heat-inducible_transcription_repressor_hrcASIG18.1	gene89__YP_003856098.1,GeneID:9712685__Heat-inducible_transcription_repressor_hrcA	SIG18.1	-16
gene89__YP_003856098.1,GeneID:9712685__Heat-inducible_transcription_repressor_hrcASIG6	gene89__YP_003856098.1,GeneID:9712685__Heat-inducible_transcription_repressor_hrcA	SIG6	-16.5
gene89__YP_003856098.1,GeneID:9712685__Heat-inducible_transcription_repressor_hrcASIG13.1	gene89__YP_003856098.1,GeneID:9712685__Heat-inducible_transcription_repressor_hrcA	SIG13.1	-25.4
gene89__YP_003856098.1,GeneID:9712685__Heat-inducible_transcription_repressor_hrcASIG23.1	gene89__YP_003856098.1,GeneID:9712685__Heat-inducible_transcription_repressor_hrcA	SIG23.1	-20.17
gene89__YP_003856098.1,GeneID:9712685__Heat-inducible_transcription_repressor_hrcASIG14	gene89__YP_003856098.1,GeneID:9712685__Heat-inducible_transcription_repressor_hrcA	SIG14	-22.2
gene89__YP_003856098.1,GeneID:9712685__Heat-inducible_transcription_repressor_hrcASIG24.1	gene89__YP_003856098.1,GeneID:9712685__Heat-inducible_transcription_repressor_hrcA	SIG24.1	-13.32
gene89__YP_003856098.1,GeneID:9712685__Heat-inducible_transcription_repressor_hrcASIG5	gene89__YP_003856098.1,GeneID:9712685__Heat-inducible_transcription_repressor_hrcA	SIG5	-14.85
gene90__YP_003856099.1,GeneID:9712107__Heat_shock_proteinSIG8.1	gene90__YP_003856099.1,GeneID:9712107__Heat_shock_protein	SIG8.1	-22.21
gene90__YP_003856099.1,GeneID:9712107__Heat_shock_proteinSIG26	gene90__YP_003856099.1,GeneID:9712107__Heat_shock_protein	SIG26	-20.5
gene90__YP_003856099.1,GeneID:9712107__Heat_shock_proteinSIG18.1	gene90__YP_003856099.1,GeneID:9712107__Heat_shock_protein	SIG18.1	-14.14
gene90__YP_003856099.1,GeneID:9712107__Heat_shock_proteinSIG6	gene90__YP_003856099.1,GeneID:9712107__Heat_shock_protein	SIG6	-15.3
gene90__YP_003856099.1,GeneID:9712107__Heat_shock_proteinSIG23.1	gene90__YP_003856099.1,GeneID:9712107__Heat_shock_protein	SIG23.1	-19.6
gene90__YP_003856099.1,GeneID:9712107__Heat_shock_proteinSIG24.1	gene90__YP_003856099.1,GeneID:9712107__Heat_shock_protein	SIG24.1	-13.4
gene90__YP_003856099.1,GeneID:9712107__Heat_shock_proteinSIG2.1	gene90__YP_003856099.1,GeneID:9712107__Heat_shock_protein	SIG2.1	-15.7
gene91__YP_003856100.1,GeneID:9712108__Arginyl-tRNA_synthetase_1SIG11	gene91__YP_003856100.1,GeneID:9712108__Arginyl-tRNA_synthetase_1	SIG11	-18.24
gene91__YP_003856100.1,GeneID:9712108__Arginyl-tRNA_synthetase_1SIG8.1	gene91__YP_003856100.1,GeneID:9712108__Arginyl-tRNA_synthetase_1	SIG8.1	-21.4
gene91__YP_003856100.1,GeneID:9712108__Arginyl-tRNA_synthetase_1SIG26	gene91__YP_003856100.1,GeneID:9712108__Arginyl-tRNA_synthetase_1	SIG26	-17.73
gene91__YP_003856100.1,GeneID:9712108__Arginyl-tRNA_synthetase_1SIG6	gene91__YP_003856100.1,GeneID:9712108__Arginyl-tRNA_synthetase_1	SIG6	-20.52
gene91__YP_003856100.1,GeneID:9712108__Arginyl-tRNA_synthetase_1SIG13.1	gene91__YP_003856100.1,GeneID:9712108__Arginyl-tRNA_synthetase_1	SIG13.1	-20.87
gene91__YP_003856100.1,GeneID:9712108__Arginyl-tRNA_synthetase_1SIG23.1	gene91__YP_003856100.1,GeneID:9712108__Arginyl-tRNA_synthetase_1	SIG23.1	-16.24
gene91__YP_003856100.1,GeneID:9712108__Arginyl-tRNA_synthetase_1SIG2.1	gene91__YP_003856100.1,GeneID:9712108__Arginyl-tRNA_synthetase_1	SIG2.1	-21.45
gene91__YP_003856100.1,GeneID:9712108__Arginyl-tRNA_synthetase_1SIG5	gene91__YP_003856100.1,GeneID:9712108__Arginyl-tRNA_synthetase_1	SIG5	-13
gene92__YP_003856101.1,GeneID:9712109__hypothetical_proteinSIG8.1	gene92__YP_003856101.1,GeneID:9712109__hypothetical_protein	SIG8.1	-19
gene92__YP_003856101.1,GeneID:9712109__hypothetical_proteinSIG26	gene92__YP_003856101.1,GeneID:9712109__hypothetical_protein	SIG26	-21
gene92__YP_003856101.1,GeneID:9712109__hypothetical_proteinSIG18.1	gene92__YP_003856101.1,GeneID:9712109__hypothetical_protein	SIG18.1	-20.2
gene92__YP_003856101.1,GeneID:9712109__hypothetical_proteinSIG13.1	gene92__YP_003856101.1,GeneID:9712109__hypothetical_protein	SIG13.1	-13.7
gene92__YP_003856101.1,GeneID:9712109__hypothetical_proteinSIG2.1	gene92__YP_003856101.1,GeneID:9712109__hypothetical_protein	SIG2.1	-16.6
gene92__YP_003856101.1,GeneID:9712109__hypothetical_proteinSIG5	gene92__YP_003856101.1,GeneID:9712109__hypothetical_protein	SIG5	-18.6
gene93__YP_003856102.1,GeneID:9712110__Fructose-bisphosphate_aldolase_class_II_transmembrane_proteinSIG11	gene93__YP_003856102.1,GeneID:9712110__Fructose-bisphosphate_aldolase_class_II_transmembrane_protein	SIG11	-22.96
gene93__YP_003856102.1,GeneID:9712110__Fructose-bisphosphate_aldolase_class_II_transmembrane_proteinSIG8.1	gene93__YP_003856102.1,GeneID:9712110__Fructose-bisphosphate_aldolase_class_II_transmembrane_protein	SIG8.1	-15.64
gene93__YP_003856102.1,GeneID:9712110__Fructose-bisphosphate_aldolase_class_II_transmembrane_proteinSIG26	gene93__YP_003856102.1,GeneID:9712110__Fructose-bisphosphate_aldolase_class_II_transmembrane_protein	SIG26	-14.6
gene93__YP_003856102.1,GeneID:9712110__Fructose-bisphosphate_aldolase_class_II_transmembrane_proteinSIG18.1	gene93__YP_003856102.1,GeneID:9712110__Fructose-bisphosphate_aldolase_class_II_transmembrane_protein	SIG18.1	-21.9
gene93__YP_003856102.1,GeneID:9712110__Fructose-bisphosphate_aldolase_class_II_transmembrane_proteinSIG6	gene93__YP_003856102.1,GeneID:9712110__Fructose-bisphosphate_aldolase_class_II_transmembrane_protein	SIG6	-17.55
gene93__YP_003856102.1,GeneID:9712110__Fructose-bisphosphate_aldolase_class_II_transmembrane_proteinSIG13.1	gene93__YP_003856102.1,GeneID:9712110__Fructose-bisphosphate_aldolase_class_II_transmembrane_protein	SIG13.1	-17.8
gene93__YP_003856102.1,GeneID:9712110__Fructose-bisphosphate_aldolase_class_II_transmembrane_proteinSIG23.1	gene93__YP_003856102.1,GeneID:9712110__Fructose-bisphosphate_aldolase_class_II_transmembrane_protein	SIG23.1	-17.4
gene93__YP_003856102.1,GeneID:9712110__Fructose-bisphosphate_aldolase_class_II_transmembrane_proteinSIG24.1	gene93__YP_003856102.1,GeneID:9712110__Fructose-bisphosphate_aldolase_class_II_transmembrane_protein	SIG24.1	-13.6
gene93__YP_003856102.1,GeneID:9712110__Fructose-bisphosphate_aldolase_class_II_transmembrane_proteinSIG2.1	gene93__YP_003856102.1,GeneID:9712110__Fructose-bisphosphate_aldolase_class_II_transmembrane_protein	SIG2.1	-16.3
gene93__YP_003856102.1,GeneID:9712110__Fructose-bisphosphate_aldolase_class_II_transmembrane_proteinSIG5	gene93__YP_003856102.1,GeneID:9712110__Fructose-bisphosphate_aldolase_class_II_transmembrane_protein	SIG5	-17.9
gene94__YP_003856103.1,GeneID:9712111__hypothetical_proteinSIG11	gene94__YP_003856103.1,GeneID:9712111__hypothetical_protein	SIG11	-22.46
gene94__YP_003856103.1,GeneID:9712111__hypothetical_proteinSIG26	gene94__YP_003856103.1,GeneID:9712111__hypothetical_protein	SIG26	-17.56
gene94__YP_003856103.1,GeneID:9712111__hypothetical_proteinSIG18.1	gene94__YP_003856103.1,GeneID:9712111__hypothetical_protein	SIG18.1	-13.36
gene94__YP_003856103.1,GeneID:9712111__hypothetical_proteinSIG6	gene94__YP_003856103.1,GeneID:9712111__hypothetical_protein	SIG6	-13.01
gene94__YP_003856103.1,GeneID:9712111__hypothetical_proteinSIG13.1	gene94__YP_003856103.1,GeneID:9712111__hypothetical_protein	SIG13.1	-14.89
gene94__YP_003856103.1,GeneID:9712111__hypothetical_proteinSIG23.1	gene94__YP_003856103.1,GeneID:9712111__hypothetical_protein	SIG23.1	-13.5
gene94__YP_003856103.1,GeneID:9712111__hypothetical_proteinSIG14	gene94__YP_003856103.1,GeneID:9712111__hypothetical_protein	SIG14	-18.3
gene94__YP_003856103.1,GeneID:9712111__hypothetical_proteinSIG24.1	gene94__YP_003856103.1,GeneID:9712111__hypothetical_protein	SIG24.1	-18.3
gene94__YP_003856103.1,GeneID:9712111__hypothetical_proteinSIG5	gene94__YP_003856103.1,GeneID:9712111__hypothetical_protein	SIG5	-18.3
gene95__YP_003856104.1,GeneID:9712112__hypothetical_proteinSIG11	gene95__YP_003856104.1,GeneID:9712112__hypothetical_protein	SIG11	-18.76
gene95__YP_003856104.1,GeneID:9712112__hypothetical_proteinSIG26	gene95__YP_003856104.1,GeneID:9712112__hypothetical_protein	SIG26	-21.2
gene95__YP_003856104.1,GeneID:9712112__hypothetical_proteinSIG6	gene95__YP_003856104.1,GeneID:9712112__hypothetical_protein	SIG6	-22.6
gene95__YP_003856104.1,GeneID:9712112__hypothetical_proteinSIG13.1	gene95__YP_003856104.1,GeneID:9712112__hypothetical_protein	SIG13.1	-15.1
gene95__YP_003856104.1,GeneID:9712112__hypothetical_proteinSIG14	gene95__YP_003856104.1,GeneID:9712112__hypothetical_protein	SIG14	-22.73
gene95__YP_003856104.1,GeneID:9712112__hypothetical_proteinSIG2.1	gene95__YP_003856104.1,GeneID:9712112__hypothetical_protein	SIG2.1	-13.6
gene95__YP_003856104.1,GeneID:9712112__hypothetical_proteinSIG5	gene95__YP_003856104.1,GeneID:9712112__hypothetical_protein	SIG5	-25.5
gene96__YP_003856105.1,GeneID:9712113__transposaseSIG11	gene96__YP_003856105.1,GeneID:9712113__transposase	SIG11	-18.9
gene96__YP_003856105.1,GeneID:9712113__transposaseSIG26	gene96__YP_003856105.1,GeneID:9712113__transposase	SIG26	-22.3
gene96__YP_003856105.1,GeneID:9712113__transposaseSIG18.1	gene96__YP_003856105.1,GeneID:9712113__transposase	SIG18.1	-16.19
gene96__YP_003856105.1,GeneID:9712113__transposaseSIG6	gene96__YP_003856105.1,GeneID:9712113__transposase	SIG6	-14.65
gene96__YP_003856105.1,GeneID:9712113__transposaseSIG23.1	gene96__YP_003856105.1,GeneID:9712113__transposase	SIG23.1	-15.99
gene96__YP_003856105.1,GeneID:9712113__transposaseSIG2.1	gene96__YP_003856105.1,GeneID:9712113__transposase	SIG2.1	-17.1
gene96__YP_003856105.1,GeneID:9712113__transposaseSIG5	gene96__YP_003856105.1,GeneID:9712113__transposase	SIG5	-25.5
gene97__YP_003856106.1,GeneID:9712114__transposase%2C_IS861SIG11	gene97__YP_003856106.1,GeneID:9712114__transposase%2C_IS861	SIG11	-20
gene97__YP_003856106.1,GeneID:9712114__transposase%2C_IS861SIG26	gene97__YP_003856106.1,GeneID:9712114__transposase%2C_IS861	SIG26	-20.36
gene97__YP_003856106.1,GeneID:9712114__transposase%2C_IS861SIG6	gene97__YP_003856106.1,GeneID:9712114__transposase%2C_IS861	SIG6	-16.36
gene97__YP_003856106.1,GeneID:9712114__transposase%2C_IS861SIG13.1	gene97__YP_003856106.1,GeneID:9712114__transposase%2C_IS861	SIG13.1	-17.2
gene97__YP_003856106.1,GeneID:9712114__transposase%2C_IS861SIG23.1	gene97__YP_003856106.1,GeneID:9712114__transposase%2C_IS861	SIG23.1	-17.7
gene97__YP_003856106.1,GeneID:9712114__transposase%2C_IS861SIG14	gene97__YP_003856106.1,GeneID:9712114__transposase%2C_IS861	SIG14	-17.2
gene97__YP_003856106.1,GeneID:9712114__transposase%2C_IS861SIG24.1	gene97__YP_003856106.1,GeneID:9712114__transposase%2C_IS861	SIG24.1	-19.8
gene97__YP_003856106.1,GeneID:9712114__transposase%2C_IS861SIG2.1	gene97__YP_003856106.1,GeneID:9712114__transposase%2C_IS861	SIG2.1	-17.2
gene97__YP_003856106.1,GeneID:9712114__transposase%2C_IS861SIG5	gene97__YP_003856106.1,GeneID:9712114__transposase%2C_IS861	SIG5	-14
gene98__YP_003856107.1,GeneID:9712115__Triacylglycerol_lipaseSIG11	gene98__YP_003856107.1,GeneID:9712115__Triacylglycerol_lipase	SIG11	-16.41
gene98__YP_003856107.1,GeneID:9712115__Triacylglycerol_lipaseSIG8.1	gene98__YP_003856107.1,GeneID:9712115__Triacylglycerol_lipase	SIG8.1	-20.2
gene98__YP_003856107.1,GeneID:9712115__Triacylglycerol_lipaseSIG26	gene98__YP_003856107.1,GeneID:9712115__Triacylglycerol_lipase	SIG26	-18
gene98__YP_003856107.1,GeneID:9712115__Triacylglycerol_lipaseSIG13.1	gene98__YP_003856107.1,GeneID:9712115__Triacylglycerol_lipase	SIG13.1	-15
gene99__YP_003856108.1,GeneID:9712116__Lipoyltransferase_and_lipoate-protein_ligaseSIG11	gene99__YP_003856108.1,GeneID:9712116__Lipoyltransferase_and_lipoate-protein_ligase	SIG11	-18.3
gene99__YP_003856108.1,GeneID:9712116__Lipoyltransferase_and_lipoate-protein_ligaseSIG26	gene99__YP_003856108.1,GeneID:9712116__Lipoyltransferase_and_lipoate-protein_ligase	SIG26	-16.1
gene99__YP_003856108.1,GeneID:9712116__Lipoyltransferase_and_lipoate-protein_ligaseSIG18.1	gene99__YP_003856108.1,GeneID:9712116__Lipoyltransferase_and_lipoate-protein_ligase	SIG18.1	-18.12
gene99__YP_003856108.1,GeneID:9712116__Lipoyltransferase_and_lipoate-protein_ligaseSIG13.1	gene99__YP_003856108.1,GeneID:9712116__Lipoyltransferase_and_lipoate-protein_ligase	SIG13.1	-18.3
gene99__YP_003856108.1,GeneID:9712116__Lipoyltransferase_and_lipoate-protein_ligaseSIG23.1	gene99__YP_003856108.1,GeneID:9712116__Lipoyltransferase_and_lipoate-protein_ligase	SIG23.1	-19.4
gene99__YP_003856108.1,GeneID:9712116__Lipoyltransferase_and_lipoate-protein_ligaseSIG24.1	gene99__YP_003856108.1,GeneID:9712116__Lipoyltransferase_and_lipoate-protein_ligase	SIG24.1	-15.11
gene99__YP_003856108.1,GeneID:9712116__Lipoyltransferase_and_lipoate-protein_ligaseSIG2.1	gene99__YP_003856108.1,GeneID:9712116__Lipoyltransferase_and_lipoate-protein_ligase	SIG2.1	-13.1
gene99__YP_003856108.1,GeneID:9712116__Lipoyltransferase_and_lipoate-protein_ligaseSIG5	gene99__YP_003856108.1,GeneID:9712116__Lipoyltransferase_and_lipoate-protein_ligase	SIG5	-17.7
gene100__YP_003856109.1,GeneID:9712117__Expressed_proteinSIG11	gene100__YP_003856109.1,GeneID:9712117__Expressed_protein	SIG11	-15.92
gene100__YP_003856109.1,GeneID:9712117__Expressed_proteinSIG26	gene100__YP_003856109.1,GeneID:9712117__Expressed_protein	SIG26	-15.82
gene100__YP_003856109.1,GeneID:9712117__Expressed_proteinSIG23.1	gene100__YP_003856109.1,GeneID:9712117__Expressed_protein	SIG23.1	-22
gene100__YP_003856109.1,GeneID:9712117__Expressed_proteinSIG24.1	gene100__YP_003856109.1,GeneID:9712117__Expressed_protein	SIG24.1	-17.9
gene100__YP_003856109.1,GeneID:9712117__Expressed_proteinSIG5	gene100__YP_003856109.1,GeneID:9712117__Expressed_protein	SIG5	-15.5
gene101__YP_003856110.1,GeneID:9712118__Fatty_acid-binding_protein_DegV-like_proteinSIG11	gene101__YP_003856110.1,GeneID:9712118__Fatty_acid-binding_protein_DegV-like_protein	SIG11	-19
gene101__YP_003856110.1,GeneID:9712118__Fatty_acid-binding_protein_DegV-like_proteinSIG26	gene101__YP_003856110.1,GeneID:9712118__Fatty_acid-binding_protein_DegV-like_protein	SIG26	-16.6
gene101__YP_003856110.1,GeneID:9712118__Fatty_acid-binding_protein_DegV-like_proteinSIG13.1	gene101__YP_003856110.1,GeneID:9712118__Fatty_acid-binding_protein_DegV-like_protein	SIG13.1	-16.5
gene101__YP_003856110.1,GeneID:9712118__Fatty_acid-binding_protein_DegV-like_proteinSIG23.1	gene101__YP_003856110.1,GeneID:9712118__Fatty_acid-binding_protein_DegV-like_protein	SIG23.1	-19.4
gene101__YP_003856110.1,GeneID:9712118__Fatty_acid-binding_protein_DegV-like_proteinSIG2.1	gene101__YP_003856110.1,GeneID:9712118__Fatty_acid-binding_protein_DegV-like_protein	SIG2.1	-16.9
gene101__YP_003856110.1,GeneID:9712118__Fatty_acid-binding_protein_DegV-like_proteinSIG5	gene101__YP_003856110.1,GeneID:9712118__Fatty_acid-binding_protein_DegV-like_protein	SIG5	-19.8
gene102__YP_003856111.1,GeneID:9712119__DNA_polymerase_III_gamma_and_tau_subunitSIG11	gene102__YP_003856111.1,GeneID:9712119__DNA_polymerase_III_gamma_and_tau_subunit	SIG11	-19.3
gene102__YP_003856111.1,GeneID:9712119__DNA_polymerase_III_gamma_and_tau_subunitSIG26	gene102__YP_003856111.1,GeneID:9712119__DNA_polymerase_III_gamma_and_tau_subunit	SIG26	-19.8
gene102__YP_003856111.1,GeneID:9712119__DNA_polymerase_III_gamma_and_tau_subunitSIG18.1	gene102__YP_003856111.1,GeneID:9712119__DNA_polymerase_III_gamma_and_tau_subunit	SIG18.1	-15.02
gene102__YP_003856111.1,GeneID:9712119__DNA_polymerase_III_gamma_and_tau_subunitSIG6	gene102__YP_003856111.1,GeneID:9712119__DNA_polymerase_III_gamma_and_tau_subunit	SIG6	-19.91
gene102__YP_003856111.1,GeneID:9712119__DNA_polymerase_III_gamma_and_tau_subunitSIG13.1	gene102__YP_003856111.1,GeneID:9712119__DNA_polymerase_III_gamma_and_tau_subunit	SIG13.1	-24.5
gene102__YP_003856111.1,GeneID:9712119__DNA_polymerase_III_gamma_and_tau_subunitSIG24.1	gene102__YP_003856111.1,GeneID:9712119__DNA_polymerase_III_gamma_and_tau_subunit	SIG24.1	-20
gene102__YP_003856111.1,GeneID:9712119__DNA_polymerase_III_gamma_and_tau_subunitSIG2.1	gene102__YP_003856111.1,GeneID:9712119__DNA_polymerase_III_gamma_and_tau_subunit	SIG2.1	-16.9
gene102__YP_003856111.1,GeneID:9712119__DNA_polymerase_III_gamma_and_tau_subunitSIG5	gene102__YP_003856111.1,GeneID:9712119__DNA_polymerase_III_gamma_and_tau_subunit	SIG5	-19.4
gene103__YP_003856112.1,GeneID:9712120__hypothetical_proteinSIG11	gene103__YP_003856112.1,GeneID:9712120__hypothetical_protein	SIG11	-16.3
gene103__YP_003856112.1,GeneID:9712120__hypothetical_proteinSIG18.1	gene103__YP_003856112.1,GeneID:9712120__hypothetical_protein	SIG18.1	-13.69
gene103__YP_003856112.1,GeneID:9712120__hypothetical_proteinSIG6	gene103__YP_003856112.1,GeneID:9712120__hypothetical_protein	SIG6	-22.85
gene103__YP_003856112.1,GeneID:9712120__hypothetical_proteinSIG13.1	gene103__YP_003856112.1,GeneID:9712120__hypothetical_protein	SIG13.1	-22.36
gene103__YP_003856112.1,GeneID:9712120__hypothetical_proteinSIG14	gene103__YP_003856112.1,GeneID:9712120__hypothetical_protein	SIG14	-28.33
gene103__YP_003856112.1,GeneID:9712120__hypothetical_proteinSIG24.1	gene103__YP_003856112.1,GeneID:9712120__hypothetical_protein	SIG24.1	-17.5
gene103__YP_003856112.1,GeneID:9712120__hypothetical_proteinSIG2.1	gene103__YP_003856112.1,GeneID:9712120__hypothetical_protein	SIG2.1	-15
gene103__YP_003856112.1,GeneID:9712120__hypothetical_proteinSIG5	gene103__YP_003856112.1,GeneID:9712120__hypothetical_protein	SIG5	-18.5
gene104__YP_003856113.1,GeneID:9712121__Recombination_proteinSIG11	gene104__YP_003856113.1,GeneID:9712121__Recombination_protein	SIG11	-17.9
gene104__YP_003856113.1,GeneID:9712121__Recombination_proteinSIG26	gene104__YP_003856113.1,GeneID:9712121__Recombination_protein	SIG26	-18.7
gene104__YP_003856113.1,GeneID:9712121__Recombination_proteinSIG18.1	gene104__YP_003856113.1,GeneID:9712121__Recombination_protein	SIG18.1	-13.99
gene104__YP_003856113.1,GeneID:9712121__Recombination_proteinSIG13.1	gene104__YP_003856113.1,GeneID:9712121__Recombination_protein	SIG13.1	-19.5
gene104__YP_003856113.1,GeneID:9712121__Recombination_proteinSIG14	gene104__YP_003856113.1,GeneID:9712121__Recombination_protein	SIG14	-17.2
gene104__YP_003856113.1,GeneID:9712121__Recombination_proteinSIG5	gene104__YP_003856113.1,GeneID:9712121__Recombination_protein	SIG5	-17.2
gene105__YP_003856114.1,GeneID:9712122__Thymidylate_kinaseSIG11	gene105__YP_003856114.1,GeneID:9712122__Thymidylate_kinase	SIG11	-20.9
gene105__YP_003856114.1,GeneID:9712122__Thymidylate_kinaseSIG8.1	gene105__YP_003856114.1,GeneID:9712122__Thymidylate_kinase	SIG8.1	-20.8
gene105__YP_003856114.1,GeneID:9712122__Thymidylate_kinaseSIG26	gene105__YP_003856114.1,GeneID:9712122__Thymidylate_kinase	SIG26	-25.5
gene105__YP_003856114.1,GeneID:9712122__Thymidylate_kinaseSIG18.1	gene105__YP_003856114.1,GeneID:9712122__Thymidylate_kinase	SIG18.1	-20.21
gene105__YP_003856114.1,GeneID:9712122__Thymidylate_kinaseSIG6	gene105__YP_003856114.1,GeneID:9712122__Thymidylate_kinase	SIG6	-17.2
gene105__YP_003856114.1,GeneID:9712122__Thymidylate_kinaseSIG13.1	gene105__YP_003856114.1,GeneID:9712122__Thymidylate_kinase	SIG13.1	-14.3
gene105__YP_003856114.1,GeneID:9712122__Thymidylate_kinaseSIG23.1	gene105__YP_003856114.1,GeneID:9712122__Thymidylate_kinase	SIG23.1	-21.1
gene105__YP_003856114.1,GeneID:9712122__Thymidylate_kinaseSIG14	gene105__YP_003856114.1,GeneID:9712122__Thymidylate_kinase	SIG14	-20.9
gene105__YP_003856114.1,GeneID:9712122__Thymidylate_kinaseSIG2.1	gene105__YP_003856114.1,GeneID:9712122__Thymidylate_kinase	SIG2.1	-13.2
gene106__YP_003856115.1,GeneID:9712123__DNA_polymerase_III_subunit_deltaSIG11	gene106__YP_003856115.1,GeneID:9712123__DNA_polymerase_III_subunit_delta	SIG11	-15.28
gene106__YP_003856115.1,GeneID:9712123__DNA_polymerase_III_subunit_deltaSIG8.1	gene106__YP_003856115.1,GeneID:9712123__DNA_polymerase_III_subunit_delta	SIG8.1	-14
gene106__YP_003856115.1,GeneID:9712123__DNA_polymerase_III_subunit_deltaSIG26	gene106__YP_003856115.1,GeneID:9712123__DNA_polymerase_III_subunit_delta	SIG26	-15.46
gene106__YP_003856115.1,GeneID:9712123__DNA_polymerase_III_subunit_deltaSIG18.1	gene106__YP_003856115.1,GeneID:9712123__DNA_polymerase_III_subunit_delta	SIG18.1	-13.2
gene106__YP_003856115.1,GeneID:9712123__DNA_polymerase_III_subunit_deltaSIG6	gene106__YP_003856115.1,GeneID:9712123__DNA_polymerase_III_subunit_delta	SIG6	-13.1
gene106__YP_003856115.1,GeneID:9712123__DNA_polymerase_III_subunit_deltaSIG14	gene106__YP_003856115.1,GeneID:9712123__DNA_polymerase_III_subunit_delta	SIG14	-14.5
gene106__YP_003856115.1,GeneID:9712123__DNA_polymerase_III_subunit_deltaSIG2.1	gene106__YP_003856115.1,GeneID:9712123__DNA_polymerase_III_subunit_delta	SIG2.1	-15.3
gene106__YP_003856115.1,GeneID:9712123__DNA_polymerase_III_subunit_deltaSIG5	gene106__YP_003856115.1,GeneID:9712123__DNA_polymerase_III_subunit_delta	SIG5	-13.1
gene107__YP_003856116.1,GeneID:9712124__Ribosomal_RNA_small_subunit_methyltransferase_ISIG11	gene107__YP_003856116.1,GeneID:9712124__Ribosomal_RNA_small_subunit_methyltransferase_I	SIG11	-19
gene107__YP_003856116.1,GeneID:9712124__Ribosomal_RNA_small_subunit_methyltransferase_ISIG26	gene107__YP_003856116.1,GeneID:9712124__Ribosomal_RNA_small_subunit_methyltransferase_I	SIG26	-13.9
gene107__YP_003856116.1,GeneID:9712124__Ribosomal_RNA_small_subunit_methyltransferase_ISIG18.1	gene107__YP_003856116.1,GeneID:9712124__Ribosomal_RNA_small_subunit_methyltransferase_I	SIG18.1	-17
gene107__YP_003856116.1,GeneID:9712124__Ribosomal_RNA_small_subunit_methyltransferase_ISIG6	gene107__YP_003856116.1,GeneID:9712124__Ribosomal_RNA_small_subunit_methyltransferase_I	SIG6	-26.5
gene107__YP_003856116.1,GeneID:9712124__Ribosomal_RNA_small_subunit_methyltransferase_ISIG13.1	gene107__YP_003856116.1,GeneID:9712124__Ribosomal_RNA_small_subunit_methyltransferase_I	SIG13.1	-14.49
gene107__YP_003856116.1,GeneID:9712124__Ribosomal_RNA_small_subunit_methyltransferase_ISIG23.1	gene107__YP_003856116.1,GeneID:9712124__Ribosomal_RNA_small_subunit_methyltransferase_I	SIG23.1	-19.9
gene107__YP_003856116.1,GeneID:9712124__Ribosomal_RNA_small_subunit_methyltransferase_ISIG14	gene107__YP_003856116.1,GeneID:9712124__Ribosomal_RNA_small_subunit_methyltransferase_I	SIG14	-13.6
gene107__YP_003856116.1,GeneID:9712124__Ribosomal_RNA_small_subunit_methyltransferase_ISIG24.1	gene107__YP_003856116.1,GeneID:9712124__Ribosomal_RNA_small_subunit_methyltransferase_I	SIG24.1	-20.9
gene107__YP_003856116.1,GeneID:9712124__Ribosomal_RNA_small_subunit_methyltransferase_ISIG5	gene107__YP_003856116.1,GeneID:9712124__Ribosomal_RNA_small_subunit_methyltransferase_I	SIG5	-22.6
gene108__YP_003856117.1,GeneID:9712125__Hypoxanthine_phosphoribosyltransferaseSIG11	gene108__YP_003856117.1,GeneID:9712125__Hypoxanthine_phosphoribosyltransferase	SIG11	-19.1
gene108__YP_003856117.1,GeneID:9712125__Hypoxanthine_phosphoribosyltransferaseSIG8.1	gene108__YP_003856117.1,GeneID:9712125__Hypoxanthine_phosphoribosyltransferase	SIG8.1	-15
gene108__YP_003856117.1,GeneID:9712125__Hypoxanthine_phosphoribosyltransferaseSIG26	gene108__YP_003856117.1,GeneID:9712125__Hypoxanthine_phosphoribosyltransferase	SIG26	-20.6
gene108__YP_003856117.1,GeneID:9712125__Hypoxanthine_phosphoribosyltransferaseSIG6	gene108__YP_003856117.1,GeneID:9712125__Hypoxanthine_phosphoribosyltransferase	SIG6	-16.54
gene108__YP_003856117.1,GeneID:9712125__Hypoxanthine_phosphoribosyltransferaseSIG23.1	gene108__YP_003856117.1,GeneID:9712125__Hypoxanthine_phosphoribosyltransferase	SIG23.1	-18.5
gene108__YP_003856117.1,GeneID:9712125__Hypoxanthine_phosphoribosyltransferaseSIG14	gene108__YP_003856117.1,GeneID:9712125__Hypoxanthine_phosphoribosyltransferase	SIG14	-15.8
gene108__YP_003856117.1,GeneID:9712125__Hypoxanthine_phosphoribosyltransferaseSIG2.1	gene108__YP_003856117.1,GeneID:9712125__Hypoxanthine_phosphoribosyltransferase	SIG2.1	-13.6
gene108__YP_003856117.1,GeneID:9712125__Hypoxanthine_phosphoribosyltransferaseSIG5	gene108__YP_003856117.1,GeneID:9712125__Hypoxanthine_phosphoribosyltransferase	SIG5	-17.33
gene109__YP_003856118.1,GeneID:9712126__ABC_transporter%2C_ATP-binding_proteinSIG11	gene109__YP_003856118.1,GeneID:9712126__ABC_transporter%2C_ATP-binding_protein	SIG11	-21.9
gene109__YP_003856118.1,GeneID:9712126__ABC_transporter%2C_ATP-binding_proteinSIG8.1	gene109__YP_003856118.1,GeneID:9712126__ABC_transporter%2C_ATP-binding_protein	SIG8.1	-17.9
gene109__YP_003856118.1,GeneID:9712126__ABC_transporter%2C_ATP-binding_proteinSIG26	gene109__YP_003856118.1,GeneID:9712126__ABC_transporter%2C_ATP-binding_protein	SIG26	-16
gene109__YP_003856118.1,GeneID:9712126__ABC_transporter%2C_ATP-binding_proteinSIG18.1	gene109__YP_003856118.1,GeneID:9712126__ABC_transporter%2C_ATP-binding_protein	SIG18.1	-15
gene109__YP_003856118.1,GeneID:9712126__ABC_transporter%2C_ATP-binding_proteinSIG6	gene109__YP_003856118.1,GeneID:9712126__ABC_transporter%2C_ATP-binding_protein	SIG6	-15.21
gene109__YP_003856118.1,GeneID:9712126__ABC_transporter%2C_ATP-binding_proteinSIG23.1	gene109__YP_003856118.1,GeneID:9712126__ABC_transporter%2C_ATP-binding_protein	SIG23.1	-21.4
gene109__YP_003856118.1,GeneID:9712126__ABC_transporter%2C_ATP-binding_proteinSIG14	gene109__YP_003856118.1,GeneID:9712126__ABC_transporter%2C_ATP-binding_protein	SIG14	-19.45
gene109__YP_003856118.1,GeneID:9712126__ABC_transporter%2C_ATP-binding_proteinSIG2.1	gene109__YP_003856118.1,GeneID:9712126__ABC_transporter%2C_ATP-binding_protein	SIG2.1	-15.7
gene109__YP_003856118.1,GeneID:9712126__ABC_transporter%2C_ATP-binding_proteinSIG5	gene109__YP_003856118.1,GeneID:9712126__ABC_transporter%2C_ATP-binding_protein	SIG5	-17
gene110__YP_003856119.1,GeneID:9712127__ABC_transporter%2C_ATP-binding_proteinSIG11	gene110__YP_003856119.1,GeneID:9712127__ABC_transporter%2C_ATP-binding_protein	SIG11	-15.41
gene110__YP_003856119.1,GeneID:9712127__ABC_transporter%2C_ATP-binding_proteinSIG26	gene110__YP_003856119.1,GeneID:9712127__ABC_transporter%2C_ATP-binding_protein	SIG26	-14.63
gene110__YP_003856119.1,GeneID:9712127__ABC_transporter%2C_ATP-binding_proteinSIG18.1	gene110__YP_003856119.1,GeneID:9712127__ABC_transporter%2C_ATP-binding_protein	SIG18.1	-18.24
gene110__YP_003856119.1,GeneID:9712127__ABC_transporter%2C_ATP-binding_proteinSIG6	gene110__YP_003856119.1,GeneID:9712127__ABC_transporter%2C_ATP-binding_protein	SIG6	-15.5
gene110__YP_003856119.1,GeneID:9712127__ABC_transporter%2C_ATP-binding_proteinSIG13.1	gene110__YP_003856119.1,GeneID:9712127__ABC_transporter%2C_ATP-binding_protein	SIG13.1	-13.1
gene110__YP_003856119.1,GeneID:9712127__ABC_transporter%2C_ATP-binding_proteinSIG23.1	gene110__YP_003856119.1,GeneID:9712127__ABC_transporter%2C_ATP-binding_protein	SIG23.1	-13.84
gene110__YP_003856119.1,GeneID:9712127__ABC_transporter%2C_ATP-binding_proteinSIG14	gene110__YP_003856119.1,GeneID:9712127__ABC_transporter%2C_ATP-binding_protein	SIG14	-18
gene110__YP_003856119.1,GeneID:9712127__ABC_transporter%2C_ATP-binding_proteinSIG24.1	gene110__YP_003856119.1,GeneID:9712127__ABC_transporter%2C_ATP-binding_protein	SIG24.1	-18
gene110__YP_003856119.1,GeneID:9712127__ABC_transporter%2C_ATP-binding_proteinSIG2.1	gene110__YP_003856119.1,GeneID:9712127__ABC_transporter%2C_ATP-binding_protein	SIG2.1	-17
gene110__YP_003856119.1,GeneID:9712127__ABC_transporter%2C_ATP-binding_proteinSIG5	gene110__YP_003856119.1,GeneID:9712127__ABC_transporter%2C_ATP-binding_protein	SIG5	-23.7
gene111__YP_003856120.1,GeneID:9712128__ABC_transporter_permease_proteinSIG11	gene111__YP_003856120.1,GeneID:9712128__ABC_transporter_permease_protein	SIG11	-22.1
gene111__YP_003856120.1,GeneID:9712128__ABC_transporter_permease_proteinSIG8.1	gene111__YP_003856120.1,GeneID:9712128__ABC_transporter_permease_protein	SIG8.1	-14.96
gene111__YP_003856120.1,GeneID:9712128__ABC_transporter_permease_proteinSIG26	gene111__YP_003856120.1,GeneID:9712128__ABC_transporter_permease_protein	SIG26	-18.8
gene111__YP_003856120.1,GeneID:9712128__ABC_transporter_permease_proteinSIG18.1	gene111__YP_003856120.1,GeneID:9712128__ABC_transporter_permease_protein	SIG18.1	-15.7
gene111__YP_003856120.1,GeneID:9712128__ABC_transporter_permease_proteinSIG6	gene111__YP_003856120.1,GeneID:9712128__ABC_transporter_permease_protein	SIG6	-15.22
gene111__YP_003856120.1,GeneID:9712128__ABC_transporter_permease_proteinSIG13.1	gene111__YP_003856120.1,GeneID:9712128__ABC_transporter_permease_protein	SIG13.1	-19.3
gene111__YP_003856120.1,GeneID:9712128__ABC_transporter_permease_proteinSIG23.1	gene111__YP_003856120.1,GeneID:9712128__ABC_transporter_permease_protein	SIG23.1	-15.29
gene111__YP_003856120.1,GeneID:9712128__ABC_transporter_permease_proteinSIG14	gene111__YP_003856120.1,GeneID:9712128__ABC_transporter_permease_protein	SIG14	-15.6
gene111__YP_003856120.1,GeneID:9712128__ABC_transporter_permease_proteinSIG5	gene111__YP_003856120.1,GeneID:9712128__ABC_transporter_permease_protein	SIG5	-16.2
gene112__YP_003856121.1,GeneID:9712129__DNA_ligase%2C_NAD-dependentSIG26	gene112__YP_003856121.1,GeneID:9712129__DNA_ligase%2C_NAD-dependent	SIG26	-14.6
gene112__YP_003856121.1,GeneID:9712129__DNA_ligase%2C_NAD-dependentSIG13.1	gene112__YP_003856121.1,GeneID:9712129__DNA_ligase%2C_NAD-dependent	SIG13.1	-13.74
gene112__YP_003856121.1,GeneID:9712129__DNA_ligase%2C_NAD-dependentSIG23.1	gene112__YP_003856121.1,GeneID:9712129__DNA_ligase%2C_NAD-dependent	SIG23.1	-18.75
gene112__YP_003856121.1,GeneID:9712129__DNA_ligase%2C_NAD-dependentSIG14	gene112__YP_003856121.1,GeneID:9712129__DNA_ligase%2C_NAD-dependent	SIG14	-14.3
gene112__YP_003856121.1,GeneID:9712129__DNA_ligase%2C_NAD-dependentSIG5	gene112__YP_003856121.1,GeneID:9712129__DNA_ligase%2C_NAD-dependent	SIG5	-16.79
gene113__YP_003856122.1,GeneID:9712130__hypothetical_proteinSIG11	gene113__YP_003856122.1,GeneID:9712130__hypothetical_protein	SIG11	-13.31
gene113__YP_003856122.1,GeneID:9712130__hypothetical_proteinSIG8.1	gene113__YP_003856122.1,GeneID:9712130__hypothetical_protein	SIG8.1	-14.5
gene113__YP_003856122.1,GeneID:9712130__hypothetical_proteinSIG26	gene113__YP_003856122.1,GeneID:9712130__hypothetical_protein	SIG26	-20.4
gene113__YP_003856122.1,GeneID:9712130__hypothetical_proteinSIG18.1	gene113__YP_003856122.1,GeneID:9712130__hypothetical_protein	SIG18.1	-20.8
gene113__YP_003856122.1,GeneID:9712130__hypothetical_proteinSIG6	gene113__YP_003856122.1,GeneID:9712130__hypothetical_protein	SIG6	-13.9
gene113__YP_003856122.1,GeneID:9712130__hypothetical_proteinSIG13.1	gene113__YP_003856122.1,GeneID:9712130__hypothetical_protein	SIG13.1	-17
gene113__YP_003856122.1,GeneID:9712130__hypothetical_proteinSIG23.1	gene113__YP_003856122.1,GeneID:9712130__hypothetical_protein	SIG23.1	-17.12
gene113__YP_003856122.1,GeneID:9712130__hypothetical_proteinSIG14	gene113__YP_003856122.1,GeneID:9712130__hypothetical_protein	SIG14	-14.2
gene113__YP_003856122.1,GeneID:9712130__hypothetical_proteinSIG5	gene113__YP_003856122.1,GeneID:9712130__hypothetical_protein	SIG5	-14.52
gene114__YP_003856123.1,GeneID:9712131__Sugar-phospahte_nucleotidyltransferaseSIG11	gene114__YP_003856123.1,GeneID:9712131__Sugar-phospahte_nucleotidyltransferase	SIG11	-13
gene114__YP_003856123.1,GeneID:9712131__Sugar-phospahte_nucleotidyltransferaseSIG26	gene114__YP_003856123.1,GeneID:9712131__Sugar-phospahte_nucleotidyltransferase	SIG26	-15
gene114__YP_003856123.1,GeneID:9712131__Sugar-phospahte_nucleotidyltransferaseSIG18.1	gene114__YP_003856123.1,GeneID:9712131__Sugar-phospahte_nucleotidyltransferase	SIG18.1	-19.5
gene114__YP_003856123.1,GeneID:9712131__Sugar-phospahte_nucleotidyltransferaseSIG6	gene114__YP_003856123.1,GeneID:9712131__Sugar-phospahte_nucleotidyltransferase	SIG6	-18.7
gene114__YP_003856123.1,GeneID:9712131__Sugar-phospahte_nucleotidyltransferaseSIG13.1	gene114__YP_003856123.1,GeneID:9712131__Sugar-phospahte_nucleotidyltransferase	SIG13.1	-16.9
gene114__YP_003856123.1,GeneID:9712131__Sugar-phospahte_nucleotidyltransferaseSIG23.1	gene114__YP_003856123.1,GeneID:9712131__Sugar-phospahte_nucleotidyltransferase	SIG23.1	-13.9
gene114__YP_003856123.1,GeneID:9712131__Sugar-phospahte_nucleotidyltransferaseSIG24.1	gene114__YP_003856123.1,GeneID:9712131__Sugar-phospahte_nucleotidyltransferase	SIG24.1	-15.31
gene114__YP_003856123.1,GeneID:9712131__Sugar-phospahte_nucleotidyltransferaseSIG2.1	gene114__YP_003856123.1,GeneID:9712131__Sugar-phospahte_nucleotidyltransferase	SIG2.1	-13.8
gene114__YP_003856123.1,GeneID:9712131__Sugar-phospahte_nucleotidyltransferaseSIG5	gene114__YP_003856123.1,GeneID:9712131__Sugar-phospahte_nucleotidyltransferase	SIG5	-14.13
gene115__YP_003856124.1,GeneID:9712132__DNA_gyrase_subunit_ASIG11	gene115__YP_003856124.1,GeneID:9712132__DNA_gyrase_subunit_A	SIG11	-15.5
gene115__YP_003856124.1,GeneID:9712132__DNA_gyrase_subunit_ASIG8.1	gene115__YP_003856124.1,GeneID:9712132__DNA_gyrase_subunit_A	SIG8.1	-18.2
gene115__YP_003856124.1,GeneID:9712132__DNA_gyrase_subunit_ASIG26	gene115__YP_003856124.1,GeneID:9712132__DNA_gyrase_subunit_A	SIG26	-17.1
gene115__YP_003856124.1,GeneID:9712132__DNA_gyrase_subunit_ASIG6	gene115__YP_003856124.1,GeneID:9712132__DNA_gyrase_subunit_A	SIG6	-13.2
gene115__YP_003856124.1,GeneID:9712132__DNA_gyrase_subunit_ASIG13.1	gene115__YP_003856124.1,GeneID:9712132__DNA_gyrase_subunit_A	SIG13.1	-14
gene115__YP_003856124.1,GeneID:9712132__DNA_gyrase_subunit_ASIG14	gene115__YP_003856124.1,GeneID:9712132__DNA_gyrase_subunit_A	SIG14	-17.2
gene115__YP_003856124.1,GeneID:9712132__DNA_gyrase_subunit_ASIG24.1	gene115__YP_003856124.1,GeneID:9712132__DNA_gyrase_subunit_A	SIG24.1	-14.11
gene115__YP_003856124.1,GeneID:9712132__DNA_gyrase_subunit_ASIG2.1	gene115__YP_003856124.1,GeneID:9712132__DNA_gyrase_subunit_A	SIG2.1	-16.9
gene115__YP_003856124.1,GeneID:9712132__DNA_gyrase_subunit_ASIG5	gene115__YP_003856124.1,GeneID:9712132__DNA_gyrase_subunit_A	SIG5	-15.51
gene116__YP_003856125.1,GeneID:9712133__Peptide_methionine_sulfoxide_reductase_msrASIG11	gene116__YP_003856125.1,GeneID:9712133__Peptide_methionine_sulfoxide_reductase_msrA	SIG11	-15.4
gene116__YP_003856125.1,GeneID:9712133__Peptide_methionine_sulfoxide_reductase_msrASIG8.1	gene116__YP_003856125.1,GeneID:9712133__Peptide_methionine_sulfoxide_reductase_msrA	SIG8.1	-14.3
gene116__YP_003856125.1,GeneID:9712133__Peptide_methionine_sulfoxide_reductase_msrASIG26	gene116__YP_003856125.1,GeneID:9712133__Peptide_methionine_sulfoxide_reductase_msrA	SIG26	-20.5
gene116__YP_003856125.1,GeneID:9712133__Peptide_methionine_sulfoxide_reductase_msrASIG18.1	gene116__YP_003856125.1,GeneID:9712133__Peptide_methionine_sulfoxide_reductase_msrA	SIG18.1	-21.5
gene116__YP_003856125.1,GeneID:9712133__Peptide_methionine_sulfoxide_reductase_msrASIG6	gene116__YP_003856125.1,GeneID:9712133__Peptide_methionine_sulfoxide_reductase_msrA	SIG6	-13.36
gene116__YP_003856125.1,GeneID:9712133__Peptide_methionine_sulfoxide_reductase_msrASIG13.1	gene116__YP_003856125.1,GeneID:9712133__Peptide_methionine_sulfoxide_reductase_msrA	SIG13.1	-17
gene116__YP_003856125.1,GeneID:9712133__Peptide_methionine_sulfoxide_reductase_msrASIG23.1	gene116__YP_003856125.1,GeneID:9712133__Peptide_methionine_sulfoxide_reductase_msrA	SIG23.1	-23.6
gene116__YP_003856125.1,GeneID:9712133__Peptide_methionine_sulfoxide_reductase_msrASIG14	gene116__YP_003856125.1,GeneID:9712133__Peptide_methionine_sulfoxide_reductase_msrA	SIG14	-24.2
gene116__YP_003856125.1,GeneID:9712133__Peptide_methionine_sulfoxide_reductase_msrASIG24.1	gene116__YP_003856125.1,GeneID:9712133__Peptide_methionine_sulfoxide_reductase_msrA	SIG24.1	-20.37
gene116__YP_003856125.1,GeneID:9712133__Peptide_methionine_sulfoxide_reductase_msrASIG2.1	gene116__YP_003856125.1,GeneID:9712133__Peptide_methionine_sulfoxide_reductase_msrA	SIG2.1	-13
gene116__YP_003856125.1,GeneID:9712133__Peptide_methionine_sulfoxide_reductase_msrASIG5	gene116__YP_003856125.1,GeneID:9712133__Peptide_methionine_sulfoxide_reductase_msrA	SIG5	-13.8
gene117__YP_003856126.1,GeneID:9712134__Tyrosyl_tRNA_synthetase_1SIG11	gene117__YP_003856126.1,GeneID:9712134__Tyrosyl_tRNA_synthetase_1	SIG11	-19
gene117__YP_003856126.1,GeneID:9712134__Tyrosyl_tRNA_synthetase_1SIG8.1	gene117__YP_003856126.1,GeneID:9712134__Tyrosyl_tRNA_synthetase_1	SIG8.1	-15.72
gene117__YP_003856126.1,GeneID:9712134__Tyrosyl_tRNA_synthetase_1SIG26	gene117__YP_003856126.1,GeneID:9712134__Tyrosyl_tRNA_synthetase_1	SIG26	-13.3
gene117__YP_003856126.1,GeneID:9712134__Tyrosyl_tRNA_synthetase_1SIG18.1	gene117__YP_003856126.1,GeneID:9712134__Tyrosyl_tRNA_synthetase_1	SIG18.1	-13.4
gene117__YP_003856126.1,GeneID:9712134__Tyrosyl_tRNA_synthetase_1SIG6	gene117__YP_003856126.1,GeneID:9712134__Tyrosyl_tRNA_synthetase_1	SIG6	-19.39
gene117__YP_003856126.1,GeneID:9712134__Tyrosyl_tRNA_synthetase_1SIG13.1	gene117__YP_003856126.1,GeneID:9712134__Tyrosyl_tRNA_synthetase_1	SIG13.1	-13.64
gene117__YP_003856126.1,GeneID:9712134__Tyrosyl_tRNA_synthetase_1SIG23.1	gene117__YP_003856126.1,GeneID:9712134__Tyrosyl_tRNA_synthetase_1	SIG23.1	-20.41
gene117__YP_003856126.1,GeneID:9712134__Tyrosyl_tRNA_synthetase_1SIG14	gene117__YP_003856126.1,GeneID:9712134__Tyrosyl_tRNA_synthetase_1	SIG14	-18.77
gene117__YP_003856126.1,GeneID:9712134__Tyrosyl_tRNA_synthetase_1SIG24.1	gene117__YP_003856126.1,GeneID:9712134__Tyrosyl_tRNA_synthetase_1	SIG24.1	-23.9
gene117__YP_003856126.1,GeneID:9712134__Tyrosyl_tRNA_synthetase_1SIG5	gene117__YP_003856126.1,GeneID:9712134__Tyrosyl_tRNA_synthetase_1	SIG5	-14.2
gene118__YP_003856127.1,GeneID:9712135__Ribose-phosphate_pyrophosphokinaseSIG11	gene118__YP_003856127.1,GeneID:9712135__Ribose-phosphate_pyrophosphokinase	SIG11	-16.5
gene118__YP_003856127.1,GeneID:9712135__Ribose-phosphate_pyrophosphokinaseSIG26	gene118__YP_003856127.1,GeneID:9712135__Ribose-phosphate_pyrophosphokinase	SIG26	-16
gene118__YP_003856127.1,GeneID:9712135__Ribose-phosphate_pyrophosphokinaseSIG6	gene118__YP_003856127.1,GeneID:9712135__Ribose-phosphate_pyrophosphokinase	SIG6	-14.2
gene118__YP_003856127.1,GeneID:9712135__Ribose-phosphate_pyrophosphokinaseSIG13.1	gene118__YP_003856127.1,GeneID:9712135__Ribose-phosphate_pyrophosphokinase	SIG13.1	-13.39
gene118__YP_003856127.1,GeneID:9712135__Ribose-phosphate_pyrophosphokinaseSIG23.1	gene118__YP_003856127.1,GeneID:9712135__Ribose-phosphate_pyrophosphokinase	SIG23.1	-16
gene118__YP_003856127.1,GeneID:9712135__Ribose-phosphate_pyrophosphokinaseSIG14	gene118__YP_003856127.1,GeneID:9712135__Ribose-phosphate_pyrophosphokinase	SIG14	-18.4
gene118__YP_003856127.1,GeneID:9712135__Ribose-phosphate_pyrophosphokinaseSIG24.1	gene118__YP_003856127.1,GeneID:9712135__Ribose-phosphate_pyrophosphokinase	SIG24.1	-22.2
gene118__YP_003856127.1,GeneID:9712135__Ribose-phosphate_pyrophosphokinaseSIG2.1	gene118__YP_003856127.1,GeneID:9712135__Ribose-phosphate_pyrophosphokinase	SIG2.1	-15.2
gene118__YP_003856127.1,GeneID:9712135__Ribose-phosphate_pyrophosphokinaseSIG5	gene118__YP_003856127.1,GeneID:9712135__Ribose-phosphate_pyrophosphokinase	SIG5	-16
gene119__YP_003856128.1,GeneID:9712136__Ribosomal_RNA_small_subunit_methyltransferase_GSIG11	gene119__YP_003856128.1,GeneID:9712136__Ribosomal_RNA_small_subunit_methyltransferase_G	SIG11	-18.4
gene119__YP_003856128.1,GeneID:9712136__Ribosomal_RNA_small_subunit_methyltransferase_GSIG26	gene119__YP_003856128.1,GeneID:9712136__Ribosomal_RNA_small_subunit_methyltransferase_G	SIG26	-22.6
gene119__YP_003856128.1,GeneID:9712136__Ribosomal_RNA_small_subunit_methyltransferase_GSIG6	gene119__YP_003856128.1,GeneID:9712136__Ribosomal_RNA_small_subunit_methyltransferase_G	SIG6	-17.9
gene119__YP_003856128.1,GeneID:9712136__Ribosomal_RNA_small_subunit_methyltransferase_GSIG13.1	gene119__YP_003856128.1,GeneID:9712136__Ribosomal_RNA_small_subunit_methyltransferase_G	SIG13.1	-16
gene119__YP_003856128.1,GeneID:9712136__Ribosomal_RNA_small_subunit_methyltransferase_GSIG23.1	gene119__YP_003856128.1,GeneID:9712136__Ribosomal_RNA_small_subunit_methyltransferase_G	SIG23.1	-16.89
gene119__YP_003856128.1,GeneID:9712136__Ribosomal_RNA_small_subunit_methyltransferase_GSIG14	gene119__YP_003856128.1,GeneID:9712136__Ribosomal_RNA_small_subunit_methyltransferase_G	SIG14	-18.2
gene119__YP_003856128.1,GeneID:9712136__Ribosomal_RNA_small_subunit_methyltransferase_GSIG24.1	gene119__YP_003856128.1,GeneID:9712136__Ribosomal_RNA_small_subunit_methyltransferase_G	SIG24.1	-24.5
gene119__YP_003856128.1,GeneID:9712136__Ribosomal_RNA_small_subunit_methyltransferase_GSIG5	gene119__YP_003856128.1,GeneID:9712136__Ribosomal_RNA_small_subunit_methyltransferase_G	SIG5	-20.4
gene120__YP_003856129.1,GeneID:9712137__uncharactized_deoxyribonuclease_yabDSIG8.1	gene120__YP_003856129.1,GeneID:9712137__uncharactized_deoxyribonuclease_yabD	SIG8.1	-15.6
gene120__YP_003856129.1,GeneID:9712137__uncharactized_deoxyribonuclease_yabDSIG26	gene120__YP_003856129.1,GeneID:9712137__uncharactized_deoxyribonuclease_yabD	SIG26	-20.4
gene120__YP_003856129.1,GeneID:9712137__uncharactized_deoxyribonuclease_yabDSIG6	gene120__YP_003856129.1,GeneID:9712137__uncharactized_deoxyribonuclease_yabD	SIG6	-22.14
gene120__YP_003856129.1,GeneID:9712137__uncharactized_deoxyribonuclease_yabDSIG14	gene120__YP_003856129.1,GeneID:9712137__uncharactized_deoxyribonuclease_yabD	SIG14	-17.62
gene121__YP_003856130.1,GeneID:9712138__Ribosomal_RNA_small_subunit_methyltransferase_ASIG11	gene121__YP_003856130.1,GeneID:9712138__Ribosomal_RNA_small_subunit_methyltransferase_A	SIG11	-20.8
gene121__YP_003856130.1,GeneID:9712138__Ribosomal_RNA_small_subunit_methyltransferase_ASIG8.1	gene121__YP_003856130.1,GeneID:9712138__Ribosomal_RNA_small_subunit_methyltransferase_A	SIG8.1	-14.4
gene121__YP_003856130.1,GeneID:9712138__Ribosomal_RNA_small_subunit_methyltransferase_ASIG26	gene121__YP_003856130.1,GeneID:9712138__Ribosomal_RNA_small_subunit_methyltransferase_A	SIG26	-35.1
gene121__YP_003856130.1,GeneID:9712138__Ribosomal_RNA_small_subunit_methyltransferase_ASIG18.1	gene121__YP_003856130.1,GeneID:9712138__Ribosomal_RNA_small_subunit_methyltransferase_A	SIG18.1	-18.47
gene121__YP_003856130.1,GeneID:9712138__Ribosomal_RNA_small_subunit_methyltransferase_ASIG6	gene121__YP_003856130.1,GeneID:9712138__Ribosomal_RNA_small_subunit_methyltransferase_A	SIG6	-15.35
gene121__YP_003856130.1,GeneID:9712138__Ribosomal_RNA_small_subunit_methyltransferase_ASIG13.1	gene121__YP_003856130.1,GeneID:9712138__Ribosomal_RNA_small_subunit_methyltransferase_A	SIG13.1	-21.2
gene121__YP_003856130.1,GeneID:9712138__Ribosomal_RNA_small_subunit_methyltransferase_ASIG23.1	gene121__YP_003856130.1,GeneID:9712138__Ribosomal_RNA_small_subunit_methyltransferase_A	SIG23.1	-15.3
gene121__YP_003856130.1,GeneID:9712138__Ribosomal_RNA_small_subunit_methyltransferase_ASIG14	gene121__YP_003856130.1,GeneID:9712138__Ribosomal_RNA_small_subunit_methyltransferase_A	SIG14	-18.9
gene121__YP_003856130.1,GeneID:9712138__Ribosomal_RNA_small_subunit_methyltransferase_ASIG24.1	gene121__YP_003856130.1,GeneID:9712138__Ribosomal_RNA_small_subunit_methyltransferase_A	SIG24.1	-13.61
gene121__YP_003856130.1,GeneID:9712138__Ribosomal_RNA_small_subunit_methyltransferase_ASIG2.1	gene121__YP_003856130.1,GeneID:9712138__Ribosomal_RNA_small_subunit_methyltransferase_A	SIG2.1	-13.1
gene121__YP_003856130.1,GeneID:9712138__Ribosomal_RNA_small_subunit_methyltransferase_ASIG5	gene121__YP_003856130.1,GeneID:9712138__Ribosomal_RNA_small_subunit_methyltransferase_A	SIG5	-13.2
gene122__YP_003856131.1,GeneID:9712139__ABC_transporter_permease_proteinSIG11	gene122__YP_003856131.1,GeneID:9712139__ABC_transporter_permease_protein	SIG11	-18.8
gene122__YP_003856131.1,GeneID:9712139__ABC_transporter_permease_proteinSIG26	gene122__YP_003856131.1,GeneID:9712139__ABC_transporter_permease_protein	SIG26	-26.21
gene122__YP_003856131.1,GeneID:9712139__ABC_transporter_permease_proteinSIG18.1	gene122__YP_003856131.1,GeneID:9712139__ABC_transporter_permease_protein	SIG18.1	-15.1
gene122__YP_003856131.1,GeneID:9712139__ABC_transporter_permease_proteinSIG6	gene122__YP_003856131.1,GeneID:9712139__ABC_transporter_permease_protein	SIG6	-19
gene122__YP_003856131.1,GeneID:9712139__ABC_transporter_permease_proteinSIG13.1	gene122__YP_003856131.1,GeneID:9712139__ABC_transporter_permease_protein	SIG13.1	-14.1
gene122__YP_003856131.1,GeneID:9712139__ABC_transporter_permease_proteinSIG14	gene122__YP_003856131.1,GeneID:9712139__ABC_transporter_permease_protein	SIG14	-19
gene122__YP_003856131.1,GeneID:9712139__ABC_transporter_permease_proteinSIG24.1	gene122__YP_003856131.1,GeneID:9712139__ABC_transporter_permease_protein	SIG24.1	-14
gene122__YP_003856131.1,GeneID:9712139__ABC_transporter_permease_proteinSIG2.1	gene122__YP_003856131.1,GeneID:9712139__ABC_transporter_permease_protein	SIG2.1	-15.4
gene122__YP_003856131.1,GeneID:9712139__ABC_transporter_permease_proteinSIG5	gene122__YP_003856131.1,GeneID:9712139__ABC_transporter_permease_protein	SIG5	-18.9
gene123__YP_003856132.1,GeneID:9712140__ABC_transporter_permease_proteinSIG11	gene123__YP_003856132.1,GeneID:9712140__ABC_transporter_permease_protein	SIG11	-14.4
gene123__YP_003856132.1,GeneID:9712140__ABC_transporter_permease_proteinSIG26	gene123__YP_003856132.1,GeneID:9712140__ABC_transporter_permease_protein	SIG26	-19.83
gene123__YP_003856132.1,GeneID:9712140__ABC_transporter_permease_proteinSIG6	gene123__YP_003856132.1,GeneID:9712140__ABC_transporter_permease_protein	SIG6	-15.3
gene123__YP_003856132.1,GeneID:9712140__ABC_transporter_permease_proteinSIG13.1	gene123__YP_003856132.1,GeneID:9712140__ABC_transporter_permease_protein	SIG13.1	-21.76
gene123__YP_003856132.1,GeneID:9712140__ABC_transporter_permease_proteinSIG14	gene123__YP_003856132.1,GeneID:9712140__ABC_transporter_permease_protein	SIG14	-17.59
gene123__YP_003856132.1,GeneID:9712140__ABC_transporter_permease_proteinSIG24.1	gene123__YP_003856132.1,GeneID:9712140__ABC_transporter_permease_protein	SIG24.1	-22.4
gene123__YP_003856132.1,GeneID:9712140__ABC_transporter_permease_proteinSIG5	gene123__YP_003856132.1,GeneID:9712140__ABC_transporter_permease_protein	SIG5	-19.3
gene124__YP_003856133.1,GeneID:9712141__Glycerol_ABC_transporter%2C_ATP_bindingcomponentSIG11	gene124__YP_003856133.1,GeneID:9712141__Glycerol_ABC_transporter%2C_ATP_bindingcomponent	SIG11	-15
gene124__YP_003856133.1,GeneID:9712141__Glycerol_ABC_transporter%2C_ATP_bindingcomponentSIG26	gene124__YP_003856133.1,GeneID:9712141__Glycerol_ABC_transporter%2C_ATP_bindingcomponent	SIG26	-14.5
gene124__YP_003856133.1,GeneID:9712141__Glycerol_ABC_transporter%2C_ATP_bindingcomponentSIG6	gene124__YP_003856133.1,GeneID:9712141__Glycerol_ABC_transporter%2C_ATP_bindingcomponent	SIG6	-13.6
gene124__YP_003856133.1,GeneID:9712141__Glycerol_ABC_transporter%2C_ATP_bindingcomponentSIG13.1	gene124__YP_003856133.1,GeneID:9712141__Glycerol_ABC_transporter%2C_ATP_bindingcomponent	SIG13.1	-13.67
gene124__YP_003856133.1,GeneID:9712141__Glycerol_ABC_transporter%2C_ATP_bindingcomponentSIG23.1	gene124__YP_003856133.1,GeneID:9712141__Glycerol_ABC_transporter%2C_ATP_bindingcomponent	SIG23.1	-14.1
gene124__YP_003856133.1,GeneID:9712141__Glycerol_ABC_transporter%2C_ATP_bindingcomponentSIG14	gene124__YP_003856133.1,GeneID:9712141__Glycerol_ABC_transporter%2C_ATP_bindingcomponent	SIG14	-23
gene124__YP_003856133.1,GeneID:9712141__Glycerol_ABC_transporter%2C_ATP_bindingcomponentSIG24.1	gene124__YP_003856133.1,GeneID:9712141__Glycerol_ABC_transporter%2C_ATP_bindingcomponent	SIG24.1	-14.87
gene124__YP_003856133.1,GeneID:9712141__Glycerol_ABC_transporter%2C_ATP_bindingcomponentSIG2.1	gene124__YP_003856133.1,GeneID:9712141__Glycerol_ABC_transporter%2C_ATP_bindingcomponent	SIG2.1	-15.7
gene124__YP_003856133.1,GeneID:9712141__Glycerol_ABC_transporter%2C_ATP_bindingcomponentSIG5	gene124__YP_003856133.1,GeneID:9712141__Glycerol_ABC_transporter%2C_ATP_bindingcomponent	SIG5	-13.9
gene125__YP_003856134.1,GeneID:9712142__50S_ribosomal_protein_L13SIG11	gene125__YP_003856134.1,GeneID:9712142__50S_ribosomal_protein_L13	SIG11	-23.31
gene125__YP_003856134.1,GeneID:9712142__50S_ribosomal_protein_L13SIG8.1	gene125__YP_003856134.1,GeneID:9712142__50S_ribosomal_protein_L13	SIG8.1	-21.2
gene125__YP_003856134.1,GeneID:9712142__50S_ribosomal_protein_L13SIG26	gene125__YP_003856134.1,GeneID:9712142__50S_ribosomal_protein_L13	SIG26	-14.26
gene125__YP_003856134.1,GeneID:9712142__50S_ribosomal_protein_L13SIG18.1	gene125__YP_003856134.1,GeneID:9712142__50S_ribosomal_protein_L13	SIG18.1	-21.3
gene125__YP_003856134.1,GeneID:9712142__50S_ribosomal_protein_L13SIG6	gene125__YP_003856134.1,GeneID:9712142__50S_ribosomal_protein_L13	SIG6	-18.46
gene125__YP_003856134.1,GeneID:9712142__50S_ribosomal_protein_L13SIG13.1	gene125__YP_003856134.1,GeneID:9712142__50S_ribosomal_protein_L13	SIG13.1	-21.7
gene125__YP_003856134.1,GeneID:9712142__50S_ribosomal_protein_L13SIG23.1	gene125__YP_003856134.1,GeneID:9712142__50S_ribosomal_protein_L13	SIG23.1	-19.5
gene125__YP_003856134.1,GeneID:9712142__50S_ribosomal_protein_L13SIG14	gene125__YP_003856134.1,GeneID:9712142__50S_ribosomal_protein_L13	SIG14	-21
gene125__YP_003856134.1,GeneID:9712142__50S_ribosomal_protein_L13SIG24.1	gene125__YP_003856134.1,GeneID:9712142__50S_ribosomal_protein_L13	SIG24.1	-23.1
gene125__YP_003856134.1,GeneID:9712142__50S_ribosomal_protein_L13SIG2.1	gene125__YP_003856134.1,GeneID:9712142__50S_ribosomal_protein_L13	SIG2.1	-15.1
gene125__YP_003856134.1,GeneID:9712142__50S_ribosomal_protein_L13SIG5	gene125__YP_003856134.1,GeneID:9712142__50S_ribosomal_protein_L13	SIG5	-20.8
gene126__YP_003856135.1,GeneID:9712143__30S_ribosomal_protein_S9SIG11	gene126__YP_003856135.1,GeneID:9712143__30S_ribosomal_protein_S9	SIG11	-21.13
gene126__YP_003856135.1,GeneID:9712143__30S_ribosomal_protein_S9SIG26	gene126__YP_003856135.1,GeneID:9712143__30S_ribosomal_protein_S9	SIG26	-21.06
gene126__YP_003856135.1,GeneID:9712143__30S_ribosomal_protein_S9SIG18.1	gene126__YP_003856135.1,GeneID:9712143__30S_ribosomal_protein_S9	SIG18.1	-17.46
gene126__YP_003856135.1,GeneID:9712143__30S_ribosomal_protein_S9SIG6	gene126__YP_003856135.1,GeneID:9712143__30S_ribosomal_protein_S9	SIG6	-21.4
gene126__YP_003856135.1,GeneID:9712143__30S_ribosomal_protein_S9SIG23.1	gene126__YP_003856135.1,GeneID:9712143__30S_ribosomal_protein_S9	SIG23.1	-20.6
gene126__YP_003856135.1,GeneID:9712143__30S_ribosomal_protein_S9SIG14	gene126__YP_003856135.1,GeneID:9712143__30S_ribosomal_protein_S9	SIG14	-17.6
gene126__YP_003856135.1,GeneID:9712143__30S_ribosomal_protein_S9SIG24.1	gene126__YP_003856135.1,GeneID:9712143__30S_ribosomal_protein_S9	SIG24.1	-14.43
gene126__YP_003856135.1,GeneID:9712143__30S_ribosomal_protein_S9SIG2.1	gene126__YP_003856135.1,GeneID:9712143__30S_ribosomal_protein_S9	SIG2.1	-15.35
gene126__YP_003856135.1,GeneID:9712143__30S_ribosomal_protein_S9SIG5	gene126__YP_003856135.1,GeneID:9712143__30S_ribosomal_protein_S9	SIG5	-18
gene128__YP_003856136.1,GeneID:9712700__Aspartate--ammonia_ligase%2C_AsnA-typeSIG26	gene128__YP_003856136.1,GeneID:9712700__Aspartate--ammonia_ligase%2C_AsnA-type	SIG26	-19.4
gene128__YP_003856136.1,GeneID:9712700__Aspartate--ammonia_ligase%2C_AsnA-typeSIG13.1	gene128__YP_003856136.1,GeneID:9712700__Aspartate--ammonia_ligase%2C_AsnA-type	SIG13.1	-18.4
gene128__YP_003856136.1,GeneID:9712700__Aspartate--ammonia_ligase%2C_AsnA-typeSIG23.1	gene128__YP_003856136.1,GeneID:9712700__Aspartate--ammonia_ligase%2C_AsnA-type	SIG23.1	-14.27
gene128__YP_003856136.1,GeneID:9712700__Aspartate--ammonia_ligase%2C_AsnA-typeSIG14	gene128__YP_003856136.1,GeneID:9712700__Aspartate--ammonia_ligase%2C_AsnA-type	SIG14	-18.2
gene128__YP_003856136.1,GeneID:9712700__Aspartate--ammonia_ligase%2C_AsnA-typeSIG24.1	gene128__YP_003856136.1,GeneID:9712700__Aspartate--ammonia_ligase%2C_AsnA-type	SIG24.1	-16.6
gene128__YP_003856136.1,GeneID:9712700__Aspartate--ammonia_ligase%2C_AsnA-typeSIG2.1	gene128__YP_003856136.1,GeneID:9712700__Aspartate--ammonia_ligase%2C_AsnA-type	SIG2.1	-16.4
gene129__YP_003856137.1,GeneID:9712145__hypothetical_proteinSIG11	gene129__YP_003856137.1,GeneID:9712145__hypothetical_protein	SIG11	-17.1
gene129__YP_003856137.1,GeneID:9712145__hypothetical_proteinSIG8.1	gene129__YP_003856137.1,GeneID:9712145__hypothetical_protein	SIG8.1	-14
gene129__YP_003856137.1,GeneID:9712145__hypothetical_proteinSIG26	gene129__YP_003856137.1,GeneID:9712145__hypothetical_protein	SIG26	-13.7
gene129__YP_003856137.1,GeneID:9712145__hypothetical_proteinSIG6	gene129__YP_003856137.1,GeneID:9712145__hypothetical_protein	SIG6	-17.2
gene129__YP_003856137.1,GeneID:9712145__hypothetical_proteinSIG23.1	gene129__YP_003856137.1,GeneID:9712145__hypothetical_protein	SIG23.1	-15.3
gene129__YP_003856137.1,GeneID:9712145__hypothetical_proteinSIG14	gene129__YP_003856137.1,GeneID:9712145__hypothetical_protein	SIG14	-21.5
gene129__YP_003856137.1,GeneID:9712145__hypothetical_proteinSIG24.1	gene129__YP_003856137.1,GeneID:9712145__hypothetical_protein	SIG24.1	-15.3
gene129__YP_003856137.1,GeneID:9712145__hypothetical_proteinSIG2.1	gene129__YP_003856137.1,GeneID:9712145__hypothetical_protein	SIG2.1	-16.27
gene129__YP_003856137.1,GeneID:9712145__hypothetical_proteinSIG5	gene129__YP_003856137.1,GeneID:9712145__hypothetical_protein	SIG5	-20.9
gene130__YP_003856138.1,GeneID:9712146__Excinuclease_ABC_subunit_CSIG11	gene130__YP_003856138.1,GeneID:9712146__Excinuclease_ABC_subunit_C	SIG11	-18.8
gene130__YP_003856138.1,GeneID:9712146__Excinuclease_ABC_subunit_CSIG8.1	gene130__YP_003856138.1,GeneID:9712146__Excinuclease_ABC_subunit_C	SIG8.1	-14.2
gene130__YP_003856138.1,GeneID:9712146__Excinuclease_ABC_subunit_CSIG26	gene130__YP_003856138.1,GeneID:9712146__Excinuclease_ABC_subunit_C	SIG26	-20.7
gene130__YP_003856138.1,GeneID:9712146__Excinuclease_ABC_subunit_CSIG6	gene130__YP_003856138.1,GeneID:9712146__Excinuclease_ABC_subunit_C	SIG6	-15.74
gene130__YP_003856138.1,GeneID:9712146__Excinuclease_ABC_subunit_CSIG13.1	gene130__YP_003856138.1,GeneID:9712146__Excinuclease_ABC_subunit_C	SIG13.1	-17
gene130__YP_003856138.1,GeneID:9712146__Excinuclease_ABC_subunit_CSIG23.1	gene130__YP_003856138.1,GeneID:9712146__Excinuclease_ABC_subunit_C	SIG23.1	-15.6
gene130__YP_003856138.1,GeneID:9712146__Excinuclease_ABC_subunit_CSIG24.1	gene130__YP_003856138.1,GeneID:9712146__Excinuclease_ABC_subunit_C	SIG24.1	-15.5
gene130__YP_003856138.1,GeneID:9712146__Excinuclease_ABC_subunit_CSIG2.1	gene130__YP_003856138.1,GeneID:9712146__Excinuclease_ABC_subunit_C	SIG2.1	-15.7
gene130__YP_003856138.1,GeneID:9712146__Excinuclease_ABC_subunit_CSIG5	gene130__YP_003856138.1,GeneID:9712146__Excinuclease_ABC_subunit_C	SIG5	-21.2
gene131__YP_003856139.1,GeneID:9712147__hypothetical_proteinSIG11	gene131__YP_003856139.1,GeneID:9712147__hypothetical_protein	SIG11	-13.2
gene131__YP_003856139.1,GeneID:9712147__hypothetical_proteinSIG26	gene131__YP_003856139.1,GeneID:9712147__hypothetical_protein	SIG26	-13.2
gene131__YP_003856139.1,GeneID:9712147__hypothetical_proteinSIG18.1	gene131__YP_003856139.1,GeneID:9712147__hypothetical_protein	SIG18.1	-20.29
gene131__YP_003856139.1,GeneID:9712147__hypothetical_proteinSIG6	gene131__YP_003856139.1,GeneID:9712147__hypothetical_protein	SIG6	-17.93
gene131__YP_003856139.1,GeneID:9712147__hypothetical_proteinSIG13.1	gene131__YP_003856139.1,GeneID:9712147__hypothetical_protein	SIG13.1	-16.52
gene131__YP_003856139.1,GeneID:9712147__hypothetical_proteinSIG14	gene131__YP_003856139.1,GeneID:9712147__hypothetical_protein	SIG14	-23.1
gene131__YP_003856139.1,GeneID:9712147__hypothetical_proteinSIG24.1	gene131__YP_003856139.1,GeneID:9712147__hypothetical_protein	SIG24.1	-18.1
gene131__YP_003856139.1,GeneID:9712147__hypothetical_proteinSIG2.1	gene131__YP_003856139.1,GeneID:9712147__hypothetical_protein	SIG2.1	-14.9
gene131__YP_003856139.1,GeneID:9712147__hypothetical_proteinSIG5	gene131__YP_003856139.1,GeneID:9712147__hypothetical_protein	SIG5	-22.8
gene132__YP_003856140.1,GeneID:9712148__Topoisomerase_IV_subunit_BSIG11	gene132__YP_003856140.1,GeneID:9712148__Topoisomerase_IV_subunit_B	SIG11	-19.9
gene132__YP_003856140.1,GeneID:9712148__Topoisomerase_IV_subunit_BSIG18.1	gene132__YP_003856140.1,GeneID:9712148__Topoisomerase_IV_subunit_B	SIG18.1	-21.4
gene132__YP_003856140.1,GeneID:9712148__Topoisomerase_IV_subunit_BSIG6	gene132__YP_003856140.1,GeneID:9712148__Topoisomerase_IV_subunit_B	SIG6	-13.9
gene132__YP_003856140.1,GeneID:9712148__Topoisomerase_IV_subunit_BSIG13.1	gene132__YP_003856140.1,GeneID:9712148__Topoisomerase_IV_subunit_B	SIG13.1	-25.4
gene132__YP_003856140.1,GeneID:9712148__Topoisomerase_IV_subunit_BSIG23.1	gene132__YP_003856140.1,GeneID:9712148__Topoisomerase_IV_subunit_B	SIG23.1	-22.3
gene132__YP_003856140.1,GeneID:9712148__Topoisomerase_IV_subunit_BSIG14	gene132__YP_003856140.1,GeneID:9712148__Topoisomerase_IV_subunit_B	SIG14	-21.72
gene132__YP_003856140.1,GeneID:9712148__Topoisomerase_IV_subunit_BSIG24.1	gene132__YP_003856140.1,GeneID:9712148__Topoisomerase_IV_subunit_B	SIG24.1	-18.4
gene132__YP_003856140.1,GeneID:9712148__Topoisomerase_IV_subunit_BSIG5	gene132__YP_003856140.1,GeneID:9712148__Topoisomerase_IV_subunit_B	SIG5	-23.1
gene133__YP_003856141.1,GeneID:9712149__Topoisomerase_IV_subunit_ASIG11	gene133__YP_003856141.1,GeneID:9712149__Topoisomerase_IV_subunit_A	SIG11	-21.2
gene133__YP_003856141.1,GeneID:9712149__Topoisomerase_IV_subunit_ASIG8.1	gene133__YP_003856141.1,GeneID:9712149__Topoisomerase_IV_subunit_A	SIG8.1	-13.8
gene133__YP_003856141.1,GeneID:9712149__Topoisomerase_IV_subunit_ASIG13.1	gene133__YP_003856141.1,GeneID:9712149__Topoisomerase_IV_subunit_A	SIG13.1	-15.4
gene133__YP_003856141.1,GeneID:9712149__Topoisomerase_IV_subunit_ASIG24.1	gene133__YP_003856141.1,GeneID:9712149__Topoisomerase_IV_subunit_A	SIG24.1	-16
gene133__YP_003856141.1,GeneID:9712149__Topoisomerase_IV_subunit_ASIG5	gene133__YP_003856141.1,GeneID:9712149__Topoisomerase_IV_subunit_A	SIG5	-13.7
gene134__YP_003856142.1,GeneID:9712150__Isoleucyl_tRNA_synthetaseSIG11	gene134__YP_003856142.1,GeneID:9712150__Isoleucyl_tRNA_synthetase	SIG11	-14.2
gene134__YP_003856142.1,GeneID:9712150__Isoleucyl_tRNA_synthetaseSIG8.1	gene134__YP_003856142.1,GeneID:9712150__Isoleucyl_tRNA_synthetase	SIG8.1	-14.74
gene134__YP_003856142.1,GeneID:9712150__Isoleucyl_tRNA_synthetaseSIG18.1	gene134__YP_003856142.1,GeneID:9712150__Isoleucyl_tRNA_synthetase	SIG18.1	-14.7
gene134__YP_003856142.1,GeneID:9712150__Isoleucyl_tRNA_synthetaseSIG6	gene134__YP_003856142.1,GeneID:9712150__Isoleucyl_tRNA_synthetase	SIG6	-14.49
gene134__YP_003856142.1,GeneID:9712150__Isoleucyl_tRNA_synthetaseSIG23.1	gene134__YP_003856142.1,GeneID:9712150__Isoleucyl_tRNA_synthetase	SIG23.1	-13.74
gene134__YP_003856142.1,GeneID:9712150__Isoleucyl_tRNA_synthetaseSIG14	gene134__YP_003856142.1,GeneID:9712150__Isoleucyl_tRNA_synthetase	SIG14	-13.3
gene134__YP_003856142.1,GeneID:9712150__Isoleucyl_tRNA_synthetaseSIG5	gene134__YP_003856142.1,GeneID:9712150__Isoleucyl_tRNA_synthetase	SIG5	-16.74
gene135__YP_003856143.1,GeneID:9712151__Signal_peptidase_IISIG11	gene135__YP_003856143.1,GeneID:9712151__Signal_peptidase_II	SIG11	-15.61
gene135__YP_003856143.1,GeneID:9712151__Signal_peptidase_IISIG6	gene135__YP_003856143.1,GeneID:9712151__Signal_peptidase_II	SIG6	-17.07
gene135__YP_003856143.1,GeneID:9712151__Signal_peptidase_IISIG14	gene135__YP_003856143.1,GeneID:9712151__Signal_peptidase_II	SIG14	-13.6
gene135__YP_003856143.1,GeneID:9712151__Signal_peptidase_IISIG24.1	gene135__YP_003856143.1,GeneID:9712151__Signal_peptidase_II	SIG24.1	-18.1
gene135__YP_003856143.1,GeneID:9712151__Signal_peptidase_IISIG5	gene135__YP_003856143.1,GeneID:9712151__Signal_peptidase_II	SIG5	-23.9
gene136__YP_003856144.1,GeneID:9712152__transposase_InsKSIG11	gene136__YP_003856144.1,GeneID:9712152__transposase_InsK	SIG11	-20.55
gene136__YP_003856144.1,GeneID:9712152__transposase_InsKSIG26	gene136__YP_003856144.1,GeneID:9712152__transposase_InsK	SIG26	-24.7
gene136__YP_003856144.1,GeneID:9712152__transposase_InsKSIG18.1	gene136__YP_003856144.1,GeneID:9712152__transposase_InsK	SIG18.1	-15.63
gene136__YP_003856144.1,GeneID:9712152__transposase_InsKSIG13.1	gene136__YP_003856144.1,GeneID:9712152__transposase_InsK	SIG13.1	-17.2
gene136__YP_003856144.1,GeneID:9712152__transposase_InsKSIG23.1	gene136__YP_003856144.1,GeneID:9712152__transposase_InsK	SIG23.1	-21.9
gene136__YP_003856144.1,GeneID:9712152__transposase_InsKSIG14	gene136__YP_003856144.1,GeneID:9712152__transposase_InsK	SIG14	-15.6
gene136__YP_003856144.1,GeneID:9712152__transposase_InsKSIG24.1	gene136__YP_003856144.1,GeneID:9712152__transposase_InsK	SIG24.1	-14.1
gene136__YP_003856144.1,GeneID:9712152__transposase_InsKSIG5	gene136__YP_003856144.1,GeneID:9712152__transposase_InsK	SIG5	-22.6
gene137__YP_003856145.1,GeneID:9712153__Subtilisin-like_serine_proteaseSIG11	gene137__YP_003856145.1,GeneID:9712153__Subtilisin-like_serine_protease	SIG11	-16
gene137__YP_003856145.1,GeneID:9712153__Subtilisin-like_serine_proteaseSIG8.1	gene137__YP_003856145.1,GeneID:9712153__Subtilisin-like_serine_protease	SIG8.1	-17.1
gene137__YP_003856145.1,GeneID:9712153__Subtilisin-like_serine_proteaseSIG26	gene137__YP_003856145.1,GeneID:9712153__Subtilisin-like_serine_protease	SIG26	-14.79
gene137__YP_003856145.1,GeneID:9712153__Subtilisin-like_serine_proteaseSIG18.1	gene137__YP_003856145.1,GeneID:9712153__Subtilisin-like_serine_protease	SIG18.1	-16.34
gene137__YP_003856145.1,GeneID:9712153__Subtilisin-like_serine_proteaseSIG6	gene137__YP_003856145.1,GeneID:9712153__Subtilisin-like_serine_protease	SIG6	-18.1
gene137__YP_003856145.1,GeneID:9712153__Subtilisin-like_serine_proteaseSIG13.1	gene137__YP_003856145.1,GeneID:9712153__Subtilisin-like_serine_protease	SIG13.1	-14.3
gene137__YP_003856145.1,GeneID:9712153__Subtilisin-like_serine_proteaseSIG23.1	gene137__YP_003856145.1,GeneID:9712153__Subtilisin-like_serine_protease	SIG23.1	-15.4
gene137__YP_003856145.1,GeneID:9712153__Subtilisin-like_serine_proteaseSIG14	gene137__YP_003856145.1,GeneID:9712153__Subtilisin-like_serine_protease	SIG14	-16.6
gene137__YP_003856145.1,GeneID:9712153__Subtilisin-like_serine_proteaseSIG24.1	gene137__YP_003856145.1,GeneID:9712153__Subtilisin-like_serine_protease	SIG24.1	-22.6
gene137__YP_003856145.1,GeneID:9712153__Subtilisin-like_serine_proteaseSIG2.1	gene137__YP_003856145.1,GeneID:9712153__Subtilisin-like_serine_protease	SIG2.1	-17.1
gene137__YP_003856145.1,GeneID:9712153__Subtilisin-like_serine_proteaseSIG5	gene137__YP_003856145.1,GeneID:9712153__Subtilisin-like_serine_protease	SIG5	-15.2
gene138__YP_003856146.1,GeneID:9712154__hypothetical_proteinSIG11	gene138__YP_003856146.1,GeneID:9712154__hypothetical_protein	SIG11	-17.9
gene138__YP_003856146.1,GeneID:9712154__hypothetical_proteinSIG26	gene138__YP_003856146.1,GeneID:9712154__hypothetical_protein	SIG26	-24.1
gene138__YP_003856146.1,GeneID:9712154__hypothetical_proteinSIG6	gene138__YP_003856146.1,GeneID:9712154__hypothetical_protein	SIG6	-16.26
gene138__YP_003856146.1,GeneID:9712154__hypothetical_proteinSIG13.1	gene138__YP_003856146.1,GeneID:9712154__hypothetical_protein	SIG13.1	-15.18
gene138__YP_003856146.1,GeneID:9712154__hypothetical_proteinSIG23.1	gene138__YP_003856146.1,GeneID:9712154__hypothetical_protein	SIG23.1	-18.7
gene138__YP_003856146.1,GeneID:9712154__hypothetical_proteinSIG24.1	gene138__YP_003856146.1,GeneID:9712154__hypothetical_protein	SIG24.1	-21.8
gene138__YP_003856146.1,GeneID:9712154__hypothetical_proteinSIG2.1	gene138__YP_003856146.1,GeneID:9712154__hypothetical_protein	SIG2.1	-13.32
gene138__YP_003856146.1,GeneID:9712154__hypothetical_proteinSIG5	gene138__YP_003856146.1,GeneID:9712154__hypothetical_protein	SIG5	-22.2
gene139__YP_003856147.1,GeneID:9712155__hypothetical_proteinSIG11	gene139__YP_003856147.1,GeneID:9712155__hypothetical_protein	SIG11	-16
gene139__YP_003856147.1,GeneID:9712155__hypothetical_proteinSIG8.1	gene139__YP_003856147.1,GeneID:9712155__hypothetical_protein	SIG8.1	-17.1
gene139__YP_003856147.1,GeneID:9712155__hypothetical_proteinSIG26	gene139__YP_003856147.1,GeneID:9712155__hypothetical_protein	SIG26	-14.79
gene139__YP_003856147.1,GeneID:9712155__hypothetical_proteinSIG18.1	gene139__YP_003856147.1,GeneID:9712155__hypothetical_protein	SIG18.1	-16.34
gene139__YP_003856147.1,GeneID:9712155__hypothetical_proteinSIG13.1	gene139__YP_003856147.1,GeneID:9712155__hypothetical_protein	SIG13.1	-14.3
gene139__YP_003856147.1,GeneID:9712155__hypothetical_proteinSIG14	gene139__YP_003856147.1,GeneID:9712155__hypothetical_protein	SIG14	-15.3
gene140__YP_003856148.1,GeneID:9712156__hypothetical_proteinSIG11	gene140__YP_003856148.1,GeneID:9712156__hypothetical_protein	SIG11	-20.1
gene140__YP_003856148.1,GeneID:9712156__hypothetical_proteinSIG8.1	gene140__YP_003856148.1,GeneID:9712156__hypothetical_protein	SIG8.1	-18.7
gene140__YP_003856148.1,GeneID:9712156__hypothetical_proteinSIG26	gene140__YP_003856148.1,GeneID:9712156__hypothetical_protein	SIG26	-16.1
gene140__YP_003856148.1,GeneID:9712156__hypothetical_proteinSIG18.1	gene140__YP_003856148.1,GeneID:9712156__hypothetical_protein	SIG18.1	-13.97
gene140__YP_003856148.1,GeneID:9712156__hypothetical_proteinSIG6	gene140__YP_003856148.1,GeneID:9712156__hypothetical_protein	SIG6	-22.6
gene140__YP_003856148.1,GeneID:9712156__hypothetical_proteinSIG13.1	gene140__YP_003856148.1,GeneID:9712156__hypothetical_protein	SIG13.1	-18.8
gene140__YP_003856148.1,GeneID:9712156__hypothetical_proteinSIG14	gene140__YP_003856148.1,GeneID:9712156__hypothetical_protein	SIG14	-20.7
gene140__YP_003856148.1,GeneID:9712156__hypothetical_proteinSIG24.1	gene140__YP_003856148.1,GeneID:9712156__hypothetical_protein	SIG24.1	-14.6
gene140__YP_003856148.1,GeneID:9712156__hypothetical_proteinSIG2.1	gene140__YP_003856148.1,GeneID:9712156__hypothetical_protein	SIG2.1	-13.91
gene140__YP_003856148.1,GeneID:9712156__hypothetical_proteinSIG5	gene140__YP_003856148.1,GeneID:9712156__hypothetical_protein	SIG5	-13.05
gene141__YP_003856149.1,GeneID:9712157__hypothetical_proteinSIG11	gene141__YP_003856149.1,GeneID:9712157__hypothetical_protein	SIG11	-16.4
gene141__YP_003856149.1,GeneID:9712157__hypothetical_proteinSIG26	gene141__YP_003856149.1,GeneID:9712157__hypothetical_protein	SIG26	-15.34
gene141__YP_003856149.1,GeneID:9712157__hypothetical_proteinSIG13.1	gene141__YP_003856149.1,GeneID:9712157__hypothetical_protein	SIG13.1	-16.54
gene141__YP_003856149.1,GeneID:9712157__hypothetical_proteinSIG14	gene141__YP_003856149.1,GeneID:9712157__hypothetical_protein	SIG14	-13.87
gene141__YP_003856149.1,GeneID:9712157__hypothetical_proteinSIG24.1	gene141__YP_003856149.1,GeneID:9712157__hypothetical_protein	SIG24.1	-22.1
gene141__YP_003856149.1,GeneID:9712157__hypothetical_proteinSIG5	gene141__YP_003856149.1,GeneID:9712157__hypothetical_protein	SIG5	-25.6
gene142__YP_003856150.1,GeneID:9712158__hypothetical_proteinSIG11	gene142__YP_003856150.1,GeneID:9712158__hypothetical_protein	SIG11	-17.9
gene142__YP_003856150.1,GeneID:9712158__hypothetical_proteinSIG8.1	gene142__YP_003856150.1,GeneID:9712158__hypothetical_protein	SIG8.1	-15.1
gene142__YP_003856150.1,GeneID:9712158__hypothetical_proteinSIG26	gene142__YP_003856150.1,GeneID:9712158__hypothetical_protein	SIG26	-14.5
gene142__YP_003856150.1,GeneID:9712158__hypothetical_proteinSIG6	gene142__YP_003856150.1,GeneID:9712158__hypothetical_protein	SIG6	-16.6
gene142__YP_003856150.1,GeneID:9712158__hypothetical_proteinSIG13.1	gene142__YP_003856150.1,GeneID:9712158__hypothetical_protein	SIG13.1	-13.5
gene142__YP_003856150.1,GeneID:9712158__hypothetical_proteinSIG23.1	gene142__YP_003856150.1,GeneID:9712158__hypothetical_protein	SIG23.1	-25.6
gene142__YP_003856150.1,GeneID:9712158__hypothetical_proteinSIG14	gene142__YP_003856150.1,GeneID:9712158__hypothetical_protein	SIG14	-15.83
gene142__YP_003856150.1,GeneID:9712158__hypothetical_proteinSIG2.1	gene142__YP_003856150.1,GeneID:9712158__hypothetical_protein	SIG2.1	-13.75
gene142__YP_003856150.1,GeneID:9712158__hypothetical_proteinSIG5	gene142__YP_003856150.1,GeneID:9712158__hypothetical_protein	SIG5	-15.25
gene143__YP_003856151.1,GeneID:9712159__transposase%2C_IS861SIG11	gene143__YP_003856151.1,GeneID:9712159__transposase%2C_IS861	SIG11	-17.25
gene143__YP_003856151.1,GeneID:9712159__transposase%2C_IS861SIG26	gene143__YP_003856151.1,GeneID:9712159__transposase%2C_IS861	SIG26	-30
gene143__YP_003856151.1,GeneID:9712159__transposase%2C_IS861SIG18.1	gene143__YP_003856151.1,GeneID:9712159__transposase%2C_IS861	SIG18.1	-14.1
gene143__YP_003856151.1,GeneID:9712159__transposase%2C_IS861SIG6	gene143__YP_003856151.1,GeneID:9712159__transposase%2C_IS861	SIG6	-16.19
gene143__YP_003856151.1,GeneID:9712159__transposase%2C_IS861SIG13.1	gene143__YP_003856151.1,GeneID:9712159__transposase%2C_IS861	SIG13.1	-16.7
gene143__YP_003856151.1,GeneID:9712159__transposase%2C_IS861SIG14	gene143__YP_003856151.1,GeneID:9712159__transposase%2C_IS861	SIG14	-16.2
gene143__YP_003856151.1,GeneID:9712159__transposase%2C_IS861SIG24.1	gene143__YP_003856151.1,GeneID:9712159__transposase%2C_IS861	SIG24.1	-15.4
gene143__YP_003856151.1,GeneID:9712159__transposase%2C_IS861SIG5	gene143__YP_003856151.1,GeneID:9712159__transposase%2C_IS861	SIG5	-18.72
gene144__YP_003856152.1,GeneID:9712160__transposase%2C_IS861SIG11	gene144__YP_003856152.1,GeneID:9712160__transposase%2C_IS861	SIG11	-17
gene144__YP_003856152.1,GeneID:9712160__transposase%2C_IS861SIG8.1	gene144__YP_003856152.1,GeneID:9712160__transposase%2C_IS861	SIG8.1	-13.6
gene144__YP_003856152.1,GeneID:9712160__transposase%2C_IS861SIG26	gene144__YP_003856152.1,GeneID:9712160__transposase%2C_IS861	SIG26	-19.7
gene144__YP_003856152.1,GeneID:9712160__transposase%2C_IS861SIG6	gene144__YP_003856152.1,GeneID:9712160__transposase%2C_IS861	SIG6	-14.66
gene144__YP_003856152.1,GeneID:9712160__transposase%2C_IS861SIG13.1	gene144__YP_003856152.1,GeneID:9712160__transposase%2C_IS861	SIG13.1	-14.1
gene144__YP_003856152.1,GeneID:9712160__transposase%2C_IS861SIG23.1	gene144__YP_003856152.1,GeneID:9712160__transposase%2C_IS861	SIG23.1	-17.7
gene144__YP_003856152.1,GeneID:9712160__transposase%2C_IS861SIG14	gene144__YP_003856152.1,GeneID:9712160__transposase%2C_IS861	SIG14	-14.7
gene144__YP_003856152.1,GeneID:9712160__transposase%2C_IS861SIG24.1	gene144__YP_003856152.1,GeneID:9712160__transposase%2C_IS861	SIG24.1	-19.8
gene144__YP_003856152.1,GeneID:9712160__transposase%2C_IS861SIG2.1	gene144__YP_003856152.1,GeneID:9712160__transposase%2C_IS861	SIG2.1	-19.4
gene145__YP_003856153.1,GeneID:9712161__Protein-export_membrane_proteinSIG11	gene145__YP_003856153.1,GeneID:9712161__Protein-export_membrane_protein	SIG11	-16.21
gene145__YP_003856153.1,GeneID:9712161__Protein-export_membrane_proteinSIG8.1	gene145__YP_003856153.1,GeneID:9712161__Protein-export_membrane_protein	SIG8.1	-15.1
gene145__YP_003856153.1,GeneID:9712161__Protein-export_membrane_proteinSIG13.1	gene145__YP_003856153.1,GeneID:9712161__Protein-export_membrane_protein	SIG13.1	-16.2
gene145__YP_003856153.1,GeneID:9712161__Protein-export_membrane_proteinSIG23.1	gene145__YP_003856153.1,GeneID:9712161__Protein-export_membrane_protein	SIG23.1	-17.4
gene145__YP_003856153.1,GeneID:9712161__Protein-export_membrane_proteinSIG14	gene145__YP_003856153.1,GeneID:9712161__Protein-export_membrane_protein	SIG14	-16.3
gene145__YP_003856153.1,GeneID:9712161__Protein-export_membrane_proteinSIG24.1	gene145__YP_003856153.1,GeneID:9712161__Protein-export_membrane_protein	SIG24.1	-20.8
gene145__YP_003856153.1,GeneID:9712161__Protein-export_membrane_proteinSIG2.1	gene145__YP_003856153.1,GeneID:9712161__Protein-export_membrane_protein	SIG2.1	-17.5
gene145__YP_003856153.1,GeneID:9712161__Protein-export_membrane_proteinSIG5	gene145__YP_003856153.1,GeneID:9712161__Protein-export_membrane_protein	SIG5	-23.93
gene146__YP_003856154.1,GeneID:9712162__Histidyl-tRNA_synthetaseSIG11	gene146__YP_003856154.1,GeneID:9712162__Histidyl-tRNA_synthetase	SIG11	-16.2
gene146__YP_003856154.1,GeneID:9712162__Histidyl-tRNA_synthetaseSIG8.1	gene146__YP_003856154.1,GeneID:9712162__Histidyl-tRNA_synthetase	SIG8.1	-14.6
gene146__YP_003856154.1,GeneID:9712162__Histidyl-tRNA_synthetaseSIG26	gene146__YP_003856154.1,GeneID:9712162__Histidyl-tRNA_synthetase	SIG26	-25.91
gene146__YP_003856154.1,GeneID:9712162__Histidyl-tRNA_synthetaseSIG18.1	gene146__YP_003856154.1,GeneID:9712162__Histidyl-tRNA_synthetase	SIG18.1	-16.79
gene146__YP_003856154.1,GeneID:9712162__Histidyl-tRNA_synthetaseSIG6	gene146__YP_003856154.1,GeneID:9712162__Histidyl-tRNA_synthetase	SIG6	-18.23
gene146__YP_003856154.1,GeneID:9712162__Histidyl-tRNA_synthetaseSIG13.1	gene146__YP_003856154.1,GeneID:9712162__Histidyl-tRNA_synthetase	SIG13.1	-15.12
gene146__YP_003856154.1,GeneID:9712162__Histidyl-tRNA_synthetaseSIG14	gene146__YP_003856154.1,GeneID:9712162__Histidyl-tRNA_synthetase	SIG14	-15.74
gene146__YP_003856154.1,GeneID:9712162__Histidyl-tRNA_synthetaseSIG24.1	gene146__YP_003856154.1,GeneID:9712162__Histidyl-tRNA_synthetase	SIG24.1	-18.55
gene146__YP_003856154.1,GeneID:9712162__Histidyl-tRNA_synthetaseSIG5	gene146__YP_003856154.1,GeneID:9712162__Histidyl-tRNA_synthetase	SIG5	-13.4
gene147__YP_003856155.1,GeneID:9712163__aspartyl_tRNA_synthetaseSIG11	gene147__YP_003856155.1,GeneID:9712163__aspartyl_tRNA_synthetase	SIG11	-13
gene147__YP_003856155.1,GeneID:9712163__aspartyl_tRNA_synthetaseSIG8.1	gene147__YP_003856155.1,GeneID:9712163__aspartyl_tRNA_synthetase	SIG8.1	-13.6
gene147__YP_003856155.1,GeneID:9712163__aspartyl_tRNA_synthetaseSIG26	gene147__YP_003856155.1,GeneID:9712163__aspartyl_tRNA_synthetase	SIG26	-18.3
gene147__YP_003856155.1,GeneID:9712163__aspartyl_tRNA_synthetaseSIG18.1	gene147__YP_003856155.1,GeneID:9712163__aspartyl_tRNA_synthetase	SIG18.1	-14.64
gene147__YP_003856155.1,GeneID:9712163__aspartyl_tRNA_synthetaseSIG6	gene147__YP_003856155.1,GeneID:9712163__aspartyl_tRNA_synthetase	SIG6	-14.52
gene147__YP_003856155.1,GeneID:9712163__aspartyl_tRNA_synthetaseSIG13.1	gene147__YP_003856155.1,GeneID:9712163__aspartyl_tRNA_synthetase	SIG13.1	-14.3
gene147__YP_003856155.1,GeneID:9712163__aspartyl_tRNA_synthetaseSIG23.1	gene147__YP_003856155.1,GeneID:9712163__aspartyl_tRNA_synthetase	SIG23.1	-16.46
gene147__YP_003856155.1,GeneID:9712163__aspartyl_tRNA_synthetaseSIG14	gene147__YP_003856155.1,GeneID:9712163__aspartyl_tRNA_synthetase	SIG14	-15.3
gene147__YP_003856155.1,GeneID:9712163__aspartyl_tRNA_synthetaseSIG24.1	gene147__YP_003856155.1,GeneID:9712163__aspartyl_tRNA_synthetase	SIG24.1	-14.26
gene147__YP_003856155.1,GeneID:9712163__aspartyl_tRNA_synthetaseSIG2.1	gene147__YP_003856155.1,GeneID:9712163__aspartyl_tRNA_synthetase	SIG2.1	-13.4
gene148__YP_003856156.1,GeneID:9712164__amino_acid_permeaseSIG11	gene148__YP_003856156.1,GeneID:9712164__amino_acid_permease	SIG11	-25.5
gene148__YP_003856156.1,GeneID:9712164__amino_acid_permeaseSIG8.1	gene148__YP_003856156.1,GeneID:9712164__amino_acid_permease	SIG8.1	-13.83
gene148__YP_003856156.1,GeneID:9712164__amino_acid_permeaseSIG26	gene148__YP_003856156.1,GeneID:9712164__amino_acid_permease	SIG26	-15.8
gene148__YP_003856156.1,GeneID:9712164__amino_acid_permeaseSIG18.1	gene148__YP_003856156.1,GeneID:9712164__amino_acid_permease	SIG18.1	-15.8
gene148__YP_003856156.1,GeneID:9712164__amino_acid_permeaseSIG6	gene148__YP_003856156.1,GeneID:9712164__amino_acid_permease	SIG6	-18.8
gene148__YP_003856156.1,GeneID:9712164__amino_acid_permeaseSIG13.1	gene148__YP_003856156.1,GeneID:9712164__amino_acid_permease	SIG13.1	-19.7
gene148__YP_003856156.1,GeneID:9712164__amino_acid_permeaseSIG23.1	gene148__YP_003856156.1,GeneID:9712164__amino_acid_permease	SIG23.1	-17.2
gene148__YP_003856156.1,GeneID:9712164__amino_acid_permeaseSIG14	gene148__YP_003856156.1,GeneID:9712164__amino_acid_permease	SIG14	-20.2
gene148__YP_003856156.1,GeneID:9712164__amino_acid_permeaseSIG24.1	gene148__YP_003856156.1,GeneID:9712164__amino_acid_permease	SIG24.1	-15.04
gene148__YP_003856156.1,GeneID:9712164__amino_acid_permeaseSIG5	gene148__YP_003856156.1,GeneID:9712164__amino_acid_permease	SIG5	-15.32
gene151__YP_003856157.1,GeneID:9712702__50S_ribosomal_protein_L33SIG11	gene151__YP_003856157.1,GeneID:9712702__50S_ribosomal_protein_L33	SIG11	-16.1
gene151__YP_003856157.1,GeneID:9712702__50S_ribosomal_protein_L33SIG8.1	gene151__YP_003856157.1,GeneID:9712702__50S_ribosomal_protein_L33	SIG8.1	-14.7
gene151__YP_003856157.1,GeneID:9712702__50S_ribosomal_protein_L33SIG26	gene151__YP_003856157.1,GeneID:9712702__50S_ribosomal_protein_L33	SIG26	-16.2
gene151__YP_003856157.1,GeneID:9712702__50S_ribosomal_protein_L33SIG18.1	gene151__YP_003856157.1,GeneID:9712702__50S_ribosomal_protein_L33	SIG18.1	-13.3
gene151__YP_003856157.1,GeneID:9712702__50S_ribosomal_protein_L33SIG6	gene151__YP_003856157.1,GeneID:9712702__50S_ribosomal_protein_L33	SIG6	-13.37
gene151__YP_003856157.1,GeneID:9712702__50S_ribosomal_protein_L33SIG14	gene151__YP_003856157.1,GeneID:9712702__50S_ribosomal_protein_L33	SIG14	-18.6
gene151__YP_003856157.1,GeneID:9712702__50S_ribosomal_protein_L33SIG24.1	gene151__YP_003856157.1,GeneID:9712702__50S_ribosomal_protein_L33	SIG24.1	-14.9
gene151__YP_003856157.1,GeneID:9712702__50S_ribosomal_protein_L33SIG2.1	gene151__YP_003856157.1,GeneID:9712702__50S_ribosomal_protein_L33	SIG2.1	-14.4
gene152__YP_003856158.1,GeneID:9712166__Xaa-pro_aminopeptidaseSIG11	gene152__YP_003856158.1,GeneID:9712166__Xaa-pro_aminopeptidase	SIG11	-15.43
gene152__YP_003856158.1,GeneID:9712166__Xaa-pro_aminopeptidaseSIG8.1	gene152__YP_003856158.1,GeneID:9712166__Xaa-pro_aminopeptidase	SIG8.1	-16.02
gene152__YP_003856158.1,GeneID:9712166__Xaa-pro_aminopeptidaseSIG26	gene152__YP_003856158.1,GeneID:9712166__Xaa-pro_aminopeptidase	SIG26	-20.7
gene152__YP_003856158.1,GeneID:9712166__Xaa-pro_aminopeptidaseSIG6	gene152__YP_003856158.1,GeneID:9712166__Xaa-pro_aminopeptidase	SIG6	-16.7
gene152__YP_003856158.1,GeneID:9712166__Xaa-pro_aminopeptidaseSIG23.1	gene152__YP_003856158.1,GeneID:9712166__Xaa-pro_aminopeptidase	SIG23.1	-22.1
gene152__YP_003856158.1,GeneID:9712166__Xaa-pro_aminopeptidaseSIG14	gene152__YP_003856158.1,GeneID:9712166__Xaa-pro_aminopeptidase	SIG14	-17.09
gene152__YP_003856158.1,GeneID:9712166__Xaa-pro_aminopeptidaseSIG24.1	gene152__YP_003856158.1,GeneID:9712166__Xaa-pro_aminopeptidase	SIG24.1	-14.63
gene152__YP_003856158.1,GeneID:9712166__Xaa-pro_aminopeptidaseSIG5	gene152__YP_003856158.1,GeneID:9712166__Xaa-pro_aminopeptidase	SIG5	-15.96
gene153__YP_003856159.1,GeneID:9712167__ABC-type_multidrug_transport_system%2C_ATPase_and_permease_componentSIG11	gene153__YP_003856159.1,GeneID:9712167__ABC-type_multidrug_transport_system%2C_ATPase_and_permease_component	SIG11	-23.5
gene153__YP_003856159.1,GeneID:9712167__ABC-type_multidrug_transport_system%2C_ATPase_and_permease_componentSIG26	gene153__YP_003856159.1,GeneID:9712167__ABC-type_multidrug_transport_system%2C_ATPase_and_permease_component	SIG26	-15.7
gene153__YP_003856159.1,GeneID:9712167__ABC-type_multidrug_transport_system%2C_ATPase_and_permease_componentSIG18.1	gene153__YP_003856159.1,GeneID:9712167__ABC-type_multidrug_transport_system%2C_ATPase_and_permease_component	SIG18.1	-20.82
gene153__YP_003856159.1,GeneID:9712167__ABC-type_multidrug_transport_system%2C_ATPase_and_permease_componentSIG6	gene153__YP_003856159.1,GeneID:9712167__ABC-type_multidrug_transport_system%2C_ATPase_and_permease_component	SIG6	-16.81
gene153__YP_003856159.1,GeneID:9712167__ABC-type_multidrug_transport_system%2C_ATPase_and_permease_componentSIG13.1	gene153__YP_003856159.1,GeneID:9712167__ABC-type_multidrug_transport_system%2C_ATPase_and_permease_component	SIG13.1	-18.1
gene153__YP_003856159.1,GeneID:9712167__ABC-type_multidrug_transport_system%2C_ATPase_and_permease_componentSIG14	gene153__YP_003856159.1,GeneID:9712167__ABC-type_multidrug_transport_system%2C_ATPase_and_permease_component	SIG14	-18.41
gene153__YP_003856159.1,GeneID:9712167__ABC-type_multidrug_transport_system%2C_ATPase_and_permease_componentSIG24.1	gene153__YP_003856159.1,GeneID:9712167__ABC-type_multidrug_transport_system%2C_ATPase_and_permease_component	SIG24.1	-22.4
gene153__YP_003856159.1,GeneID:9712167__ABC-type_multidrug_transport_system%2C_ATPase_and_permease_componentSIG2.1	gene153__YP_003856159.1,GeneID:9712167__ABC-type_multidrug_transport_system%2C_ATPase_and_permease_component	SIG2.1	-17.1
gene153__YP_003856159.1,GeneID:9712167__ABC-type_multidrug_transport_system%2C_ATPase_and_permease_componentSIG5	gene153__YP_003856159.1,GeneID:9712167__ABC-type_multidrug_transport_system%2C_ATPase_and_permease_component	SIG5	-23.7
gene154__YP_003856160.1,GeneID:9712168__ABC-type_multidrug_transport_system%2C_ATPase_and_permease_componentSIG11	gene154__YP_003856160.1,GeneID:9712168__ABC-type_multidrug_transport_system%2C_ATPase_and_permease_component	SIG11	-15.84
gene154__YP_003856160.1,GeneID:9712168__ABC-type_multidrug_transport_system%2C_ATPase_and_permease_componentSIG8.1	gene154__YP_003856160.1,GeneID:9712168__ABC-type_multidrug_transport_system%2C_ATPase_and_permease_component	SIG8.1	-19.7
gene154__YP_003856160.1,GeneID:9712168__ABC-type_multidrug_transport_system%2C_ATPase_and_permease_componentSIG26	gene154__YP_003856160.1,GeneID:9712168__ABC-type_multidrug_transport_system%2C_ATPase_and_permease_component	SIG26	-16.5
gene154__YP_003856160.1,GeneID:9712168__ABC-type_multidrug_transport_system%2C_ATPase_and_permease_componentSIG18.1	gene154__YP_003856160.1,GeneID:9712168__ABC-type_multidrug_transport_system%2C_ATPase_and_permease_component	SIG18.1	-18.3
gene154__YP_003856160.1,GeneID:9712168__ABC-type_multidrug_transport_system%2C_ATPase_and_permease_componentSIG13.1	gene154__YP_003856160.1,GeneID:9712168__ABC-type_multidrug_transport_system%2C_ATPase_and_permease_component	SIG13.1	-20.9
gene154__YP_003856160.1,GeneID:9712168__ABC-type_multidrug_transport_system%2C_ATPase_and_permease_componentSIG23.1	gene154__YP_003856160.1,GeneID:9712168__ABC-type_multidrug_transport_system%2C_ATPase_and_permease_component	SIG23.1	-14.1
gene154__YP_003856160.1,GeneID:9712168__ABC-type_multidrug_transport_system%2C_ATPase_and_permease_componentSIG14	gene154__YP_003856160.1,GeneID:9712168__ABC-type_multidrug_transport_system%2C_ATPase_and_permease_component	SIG14	-23.4
gene154__YP_003856160.1,GeneID:9712168__ABC-type_multidrug_transport_system%2C_ATPase_and_permease_componentSIG24.1	gene154__YP_003856160.1,GeneID:9712168__ABC-type_multidrug_transport_system%2C_ATPase_and_permease_component	SIG24.1	-19.3
gene154__YP_003856160.1,GeneID:9712168__ABC-type_multidrug_transport_system%2C_ATPase_and_permease_componentSIG2.1	gene154__YP_003856160.1,GeneID:9712168__ABC-type_multidrug_transport_system%2C_ATPase_and_permease_component	SIG2.1	-24.31
gene154__YP_003856160.1,GeneID:9712168__ABC-type_multidrug_transport_system%2C_ATPase_and_permease_componentSIG5	gene154__YP_003856160.1,GeneID:9712168__ABC-type_multidrug_transport_system%2C_ATPase_and_permease_component	SIG5	-21.4
gene155__YP_003856161.1,GeneID:9712169__Seryl-trna_synthetase_proteinSIG11	gene155__YP_003856161.1,GeneID:9712169__Seryl-trna_synthetase_protein	SIG11	-20.02
gene155__YP_003856161.1,GeneID:9712169__Seryl-trna_synthetase_proteinSIG18.1	gene155__YP_003856161.1,GeneID:9712169__Seryl-trna_synthetase_protein	SIG18.1	-15.8
gene155__YP_003856161.1,GeneID:9712169__Seryl-trna_synthetase_proteinSIG6	gene155__YP_003856161.1,GeneID:9712169__Seryl-trna_synthetase_protein	SIG6	-19.1
gene155__YP_003856161.1,GeneID:9712169__Seryl-trna_synthetase_proteinSIG13.1	gene155__YP_003856161.1,GeneID:9712169__Seryl-trna_synthetase_protein	SIG13.1	-15.6
gene155__YP_003856161.1,GeneID:9712169__Seryl-trna_synthetase_proteinSIG23.1	gene155__YP_003856161.1,GeneID:9712169__Seryl-trna_synthetase_protein	SIG23.1	-18.7
gene155__YP_003856161.1,GeneID:9712169__Seryl-trna_synthetase_proteinSIG14	gene155__YP_003856161.1,GeneID:9712169__Seryl-trna_synthetase_protein	SIG14	-18.8
gene155__YP_003856161.1,GeneID:9712169__Seryl-trna_synthetase_proteinSIG2.1	gene155__YP_003856161.1,GeneID:9712169__Seryl-trna_synthetase_protein	SIG2.1	-13.4
gene156__YP_003856162.1,GeneID:9712170__hypothetical_proteinSIG11	gene156__YP_003856162.1,GeneID:9712170__hypothetical_protein	SIG11	-25
gene156__YP_003856162.1,GeneID:9712170__hypothetical_proteinSIG8.1	gene156__YP_003856162.1,GeneID:9712170__hypothetical_protein	SIG8.1	-16.94
gene156__YP_003856162.1,GeneID:9712170__hypothetical_proteinSIG26	gene156__YP_003856162.1,GeneID:9712170__hypothetical_protein	SIG26	-22.6
gene156__YP_003856162.1,GeneID:9712170__hypothetical_proteinSIG18.1	gene156__YP_003856162.1,GeneID:9712170__hypothetical_protein	SIG18.1	-19.9
gene156__YP_003856162.1,GeneID:9712170__hypothetical_proteinSIG6	gene156__YP_003856162.1,GeneID:9712170__hypothetical_protein	SIG6	-26.5
gene156__YP_003856162.1,GeneID:9712170__hypothetical_proteinSIG13.1	gene156__YP_003856162.1,GeneID:9712170__hypothetical_protein	SIG13.1	-18.8
gene156__YP_003856162.1,GeneID:9712170__hypothetical_proteinSIG14	gene156__YP_003856162.1,GeneID:9712170__hypothetical_protein	SIG14	-16.5
gene156__YP_003856162.1,GeneID:9712170__hypothetical_proteinSIG24.1	gene156__YP_003856162.1,GeneID:9712170__hypothetical_protein	SIG24.1	-20.8
gene156__YP_003856162.1,GeneID:9712170__hypothetical_proteinSIG2.1	gene156__YP_003856162.1,GeneID:9712170__hypothetical_protein	SIG2.1	-18.5
gene156__YP_003856162.1,GeneID:9712170__hypothetical_proteinSIG5	gene156__YP_003856162.1,GeneID:9712170__hypothetical_protein	SIG5	-14.8
gene157__YP_003856163.1,GeneID:9712171__hypothetical_Serine-rich_adhesin_for_plateletsSIG11	gene157__YP_003856163.1,GeneID:9712171__hypothetical_Serine-rich_adhesin_for_platelets	SIG11	-34.9
gene157__YP_003856163.1,GeneID:9712171__hypothetical_Serine-rich_adhesin_for_plateletsSIG8.1	gene157__YP_003856163.1,GeneID:9712171__hypothetical_Serine-rich_adhesin_for_platelets	SIG8.1	-17.16
gene157__YP_003856163.1,GeneID:9712171__hypothetical_Serine-rich_adhesin_for_plateletsSIG26	gene157__YP_003856163.1,GeneID:9712171__hypothetical_Serine-rich_adhesin_for_platelets	SIG26	-17
gene157__YP_003856163.1,GeneID:9712171__hypothetical_Serine-rich_adhesin_for_plateletsSIG18.1	gene157__YP_003856163.1,GeneID:9712171__hypothetical_Serine-rich_adhesin_for_platelets	SIG18.1	-20
gene157__YP_003856163.1,GeneID:9712171__hypothetical_Serine-rich_adhesin_for_plateletsSIG6	gene157__YP_003856163.1,GeneID:9712171__hypothetical_Serine-rich_adhesin_for_platelets	SIG6	-23.3
gene157__YP_003856163.1,GeneID:9712171__hypothetical_Serine-rich_adhesin_for_plateletsSIG13.1	gene157__YP_003856163.1,GeneID:9712171__hypothetical_Serine-rich_adhesin_for_platelets	SIG13.1	-22.1
gene157__YP_003856163.1,GeneID:9712171__hypothetical_Serine-rich_adhesin_for_plateletsSIG14	gene157__YP_003856163.1,GeneID:9712171__hypothetical_Serine-rich_adhesin_for_platelets	SIG14	-24.5
gene157__YP_003856163.1,GeneID:9712171__hypothetical_Serine-rich_adhesin_for_plateletsSIG24.1	gene157__YP_003856163.1,GeneID:9712171__hypothetical_Serine-rich_adhesin_for_platelets	SIG24.1	-22.8
gene157__YP_003856163.1,GeneID:9712171__hypothetical_Serine-rich_adhesin_for_plateletsSIG2.1	gene157__YP_003856163.1,GeneID:9712171__hypothetical_Serine-rich_adhesin_for_platelets	SIG2.1	-14.47
gene157__YP_003856163.1,GeneID:9712171__hypothetical_Serine-rich_adhesin_for_plateletsSIG5	gene157__YP_003856163.1,GeneID:9712171__hypothetical_Serine-rich_adhesin_for_platelets	SIG5	-15
gene158__YP_003856164.1,GeneID:9712172__hypothetical_Serine-rich_adhesin_for_plateletsSIG11	gene158__YP_003856164.1,GeneID:9712172__hypothetical_Serine-rich_adhesin_for_platelets	SIG11	-21.3
gene158__YP_003856164.1,GeneID:9712172__hypothetical_Serine-rich_adhesin_for_plateletsSIG26	gene158__YP_003856164.1,GeneID:9712172__hypothetical_Serine-rich_adhesin_for_platelets	SIG26	-16.1
gene158__YP_003856164.1,GeneID:9712172__hypothetical_Serine-rich_adhesin_for_plateletsSIG18.1	gene158__YP_003856164.1,GeneID:9712172__hypothetical_Serine-rich_adhesin_for_platelets	SIG18.1	-14.15
gene158__YP_003856164.1,GeneID:9712172__hypothetical_Serine-rich_adhesin_for_plateletsSIG13.1	gene158__YP_003856164.1,GeneID:9712172__hypothetical_Serine-rich_adhesin_for_platelets	SIG13.1	-15.3
gene158__YP_003856164.1,GeneID:9712172__hypothetical_Serine-rich_adhesin_for_plateletsSIG23.1	gene158__YP_003856164.1,GeneID:9712172__hypothetical_Serine-rich_adhesin_for_platelets	SIG23.1	-22.1
gene158__YP_003856164.1,GeneID:9712172__hypothetical_Serine-rich_adhesin_for_plateletsSIG14	gene158__YP_003856164.1,GeneID:9712172__hypothetical_Serine-rich_adhesin_for_platelets	SIG14	-15.9
gene158__YP_003856164.1,GeneID:9712172__hypothetical_Serine-rich_adhesin_for_plateletsSIG24.1	gene158__YP_003856164.1,GeneID:9712172__hypothetical_Serine-rich_adhesin_for_platelets	SIG24.1	-18.6
gene158__YP_003856164.1,GeneID:9712172__hypothetical_Serine-rich_adhesin_for_plateletsSIG5	gene158__YP_003856164.1,GeneID:9712172__hypothetical_Serine-rich_adhesin_for_platelets	SIG5	-17.71
gene159__YP_003856165.1,GeneID:9712173__hypothetical_Serine-rich_adhesin_for_plateletsSIG11	gene159__YP_003856165.1,GeneID:9712173__hypothetical_Serine-rich_adhesin_for_platelets	SIG11	-16.1
gene159__YP_003856165.1,GeneID:9712173__hypothetical_Serine-rich_adhesin_for_plateletsSIG8.1	gene159__YP_003856165.1,GeneID:9712173__hypothetical_Serine-rich_adhesin_for_platelets	SIG8.1	-16.3
gene159__YP_003856165.1,GeneID:9712173__hypothetical_Serine-rich_adhesin_for_plateletsSIG18.1	gene159__YP_003856165.1,GeneID:9712173__hypothetical_Serine-rich_adhesin_for_platelets	SIG18.1	-13.7
gene159__YP_003856165.1,GeneID:9712173__hypothetical_Serine-rich_adhesin_for_plateletsSIG13.1	gene159__YP_003856165.1,GeneID:9712173__hypothetical_Serine-rich_adhesin_for_platelets	SIG13.1	-13.33
gene159__YP_003856165.1,GeneID:9712173__hypothetical_Serine-rich_adhesin_for_plateletsSIG23.1	gene159__YP_003856165.1,GeneID:9712173__hypothetical_Serine-rich_adhesin_for_platelets	SIG23.1	-14.4
gene159__YP_003856165.1,GeneID:9712173__hypothetical_Serine-rich_adhesin_for_plateletsSIG14	gene159__YP_003856165.1,GeneID:9712173__hypothetical_Serine-rich_adhesin_for_platelets	SIG14	-15.81
gene159__YP_003856165.1,GeneID:9712173__hypothetical_Serine-rich_adhesin_for_plateletsSIG24.1	gene159__YP_003856165.1,GeneID:9712173__hypothetical_Serine-rich_adhesin_for_platelets	SIG24.1	-16.61
gene159__YP_003856165.1,GeneID:9712173__hypothetical_Serine-rich_adhesin_for_plateletsSIG5	gene159__YP_003856165.1,GeneID:9712173__hypothetical_Serine-rich_adhesin_for_platelets	SIG5	-15.2
gene160__YP_003856166.1,GeneID:9712174__Triosephosphate_isomeraseSIG11	gene160__YP_003856166.1,GeneID:9712174__Triosephosphate_isomerase	SIG11	-19.2
gene160__YP_003856166.1,GeneID:9712174__Triosephosphate_isomeraseSIG6	gene160__YP_003856166.1,GeneID:9712174__Triosephosphate_isomerase	SIG6	-18.2
gene160__YP_003856166.1,GeneID:9712174__Triosephosphate_isomeraseSIG13.1	gene160__YP_003856166.1,GeneID:9712174__Triosephosphate_isomerase	SIG13.1	-20
gene160__YP_003856166.1,GeneID:9712174__Triosephosphate_isomeraseSIG23.1	gene160__YP_003856166.1,GeneID:9712174__Triosephosphate_isomerase	SIG23.1	-15
gene160__YP_003856166.1,GeneID:9712174__Triosephosphate_isomeraseSIG14	gene160__YP_003856166.1,GeneID:9712174__Triosephosphate_isomerase	SIG14	-16.73
gene160__YP_003856166.1,GeneID:9712174__Triosephosphate_isomeraseSIG24.1	gene160__YP_003856166.1,GeneID:9712174__Triosephosphate_isomerase	SIG24.1	-16.4
gene160__YP_003856166.1,GeneID:9712174__Triosephosphate_isomeraseSIG5	gene160__YP_003856166.1,GeneID:9712174__Triosephosphate_isomerase	SIG5	-19.3
gene161__YP_003856167.1,GeneID:9712175__30S_ribosomal_protein_S15SIG11	gene161__YP_003856167.1,GeneID:9712175__30S_ribosomal_protein_S15	SIG11	-26.6
gene161__YP_003856167.1,GeneID:9712175__30S_ribosomal_protein_S15SIG8.1	gene161__YP_003856167.1,GeneID:9712175__30S_ribosomal_protein_S15	SIG8.1	-16.1
gene161__YP_003856167.1,GeneID:9712175__30S_ribosomal_protein_S15SIG26	gene161__YP_003856167.1,GeneID:9712175__30S_ribosomal_protein_S15	SIG26	-17.94
gene161__YP_003856167.1,GeneID:9712175__30S_ribosomal_protein_S15SIG6	gene161__YP_003856167.1,GeneID:9712175__30S_ribosomal_protein_S15	SIG6	-21.3
gene161__YP_003856167.1,GeneID:9712175__30S_ribosomal_protein_S15SIG13.1	gene161__YP_003856167.1,GeneID:9712175__30S_ribosomal_protein_S15	SIG13.1	-13.9
gene161__YP_003856167.1,GeneID:9712175__30S_ribosomal_protein_S15SIG24.1	gene161__YP_003856167.1,GeneID:9712175__30S_ribosomal_protein_S15	SIG24.1	-13.7
gene161__YP_003856167.1,GeneID:9712175__30S_ribosomal_protein_S15SIG2.1	gene161__YP_003856167.1,GeneID:9712175__30S_ribosomal_protein_S15	SIG2.1	-17.7
gene161__YP_003856167.1,GeneID:9712175__30S_ribosomal_protein_S15SIG5	gene161__YP_003856167.1,GeneID:9712175__30S_ribosomal_protein_S15	SIG5	-18.79
gene162__YP_003856168.1,GeneID:9712176__Serine_hydroxymethyltransferase_3SIG11	gene162__YP_003856168.1,GeneID:9712176__Serine_hydroxymethyltransferase_3	SIG11	-15.5
gene162__YP_003856168.1,GeneID:9712176__Serine_hydroxymethyltransferase_3SIG26	gene162__YP_003856168.1,GeneID:9712176__Serine_hydroxymethyltransferase_3	SIG26	-22.3
gene162__YP_003856168.1,GeneID:9712176__Serine_hydroxymethyltransferase_3SIG18.1	gene162__YP_003856168.1,GeneID:9712176__Serine_hydroxymethyltransferase_3	SIG18.1	-16.4
gene162__YP_003856168.1,GeneID:9712176__Serine_hydroxymethyltransferase_3SIG6	gene162__YP_003856168.1,GeneID:9712176__Serine_hydroxymethyltransferase_3	SIG6	-15.7
gene162__YP_003856168.1,GeneID:9712176__Serine_hydroxymethyltransferase_3SIG13.1	gene162__YP_003856168.1,GeneID:9712176__Serine_hydroxymethyltransferase_3	SIG13.1	-20.5
gene162__YP_003856168.1,GeneID:9712176__Serine_hydroxymethyltransferase_3SIG23.1	gene162__YP_003856168.1,GeneID:9712176__Serine_hydroxymethyltransferase_3	SIG23.1	-17.2
gene162__YP_003856168.1,GeneID:9712176__Serine_hydroxymethyltransferase_3SIG14	gene162__YP_003856168.1,GeneID:9712176__Serine_hydroxymethyltransferase_3	SIG14	-14.32
gene162__YP_003856168.1,GeneID:9712176__Serine_hydroxymethyltransferase_3SIG24.1	gene162__YP_003856168.1,GeneID:9712176__Serine_hydroxymethyltransferase_3	SIG24.1	-19.6
gene162__YP_003856168.1,GeneID:9712176__Serine_hydroxymethyltransferase_3SIG5	gene162__YP_003856168.1,GeneID:9712176__Serine_hydroxymethyltransferase_3	SIG5	-14.1
gene163__YP_003856169.1,GeneID:9712177__IS3-family_transposase%2C_OrfBSIG11	gene163__YP_003856169.1,GeneID:9712177__IS3-family_transposase%2C_OrfB	SIG11	-19.2
gene163__YP_003856169.1,GeneID:9712177__IS3-family_transposase%2C_OrfBSIG8.1	gene163__YP_003856169.1,GeneID:9712177__IS3-family_transposase%2C_OrfB	SIG8.1	-13.1
gene163__YP_003856169.1,GeneID:9712177__IS3-family_transposase%2C_OrfBSIG26	gene163__YP_003856169.1,GeneID:9712177__IS3-family_transposase%2C_OrfB	SIG26	-16.56
gene163__YP_003856169.1,GeneID:9712177__IS3-family_transposase%2C_OrfBSIG6	gene163__YP_003856169.1,GeneID:9712177__IS3-family_transposase%2C_OrfB	SIG6	-16.16
gene163__YP_003856169.1,GeneID:9712177__IS3-family_transposase%2C_OrfBSIG13.1	gene163__YP_003856169.1,GeneID:9712177__IS3-family_transposase%2C_OrfB	SIG13.1	-14.24
gene163__YP_003856169.1,GeneID:9712177__IS3-family_transposase%2C_OrfBSIG23.1	gene163__YP_003856169.1,GeneID:9712177__IS3-family_transposase%2C_OrfB	SIG23.1	-18.9
gene163__YP_003856169.1,GeneID:9712177__IS3-family_transposase%2C_OrfBSIG14	gene163__YP_003856169.1,GeneID:9712177__IS3-family_transposase%2C_OrfB	SIG14	-16.9
gene163__YP_003856169.1,GeneID:9712177__IS3-family_transposase%2C_OrfBSIG24.1	gene163__YP_003856169.1,GeneID:9712177__IS3-family_transposase%2C_OrfB	SIG24.1	-19.8
gene163__YP_003856169.1,GeneID:9712177__IS3-family_transposase%2C_OrfBSIG5	gene163__YP_003856169.1,GeneID:9712177__IS3-family_transposase%2C_OrfB	SIG5	-19.1
gene164__YP_003856170.1,GeneID:9712178__hypothetical_proteinSIG11	gene164__YP_003856170.1,GeneID:9712178__hypothetical_protein	SIG11	-13.3
gene164__YP_003856170.1,GeneID:9712178__hypothetical_proteinSIG26	gene164__YP_003856170.1,GeneID:9712178__hypothetical_protein	SIG26	-14.81
gene164__YP_003856170.1,GeneID:9712178__hypothetical_proteinSIG18.1	gene164__YP_003856170.1,GeneID:9712178__hypothetical_protein	SIG18.1	-14.7
gene164__YP_003856170.1,GeneID:9712178__hypothetical_proteinSIG6	gene164__YP_003856170.1,GeneID:9712178__hypothetical_protein	SIG6	-16.75
gene164__YP_003856170.1,GeneID:9712178__hypothetical_proteinSIG13.1	gene164__YP_003856170.1,GeneID:9712178__hypothetical_protein	SIG13.1	-13.3
gene164__YP_003856170.1,GeneID:9712178__hypothetical_proteinSIG23.1	gene164__YP_003856170.1,GeneID:9712178__hypothetical_protein	SIG23.1	-16.14
gene164__YP_003856170.1,GeneID:9712178__hypothetical_proteinSIG14	gene164__YP_003856170.1,GeneID:9712178__hypothetical_protein	SIG14	-17.2
gene164__YP_003856170.1,GeneID:9712178__hypothetical_proteinSIG24.1	gene164__YP_003856170.1,GeneID:9712178__hypothetical_protein	SIG24.1	-14.33
gene164__YP_003856170.1,GeneID:9712178__hypothetical_proteinSIG2.1	gene164__YP_003856170.1,GeneID:9712178__hypothetical_protein	SIG2.1	-18.4
gene165__YP_003856171.1,GeneID:9712179__hypothetical_proteinSIG11	gene165__YP_003856171.1,GeneID:9712179__hypothetical_protein	SIG11	-18.76
gene165__YP_003856171.1,GeneID:9712179__hypothetical_proteinSIG26	gene165__YP_003856171.1,GeneID:9712179__hypothetical_protein	SIG26	-24.8
gene165__YP_003856171.1,GeneID:9712179__hypothetical_proteinSIG18.1	gene165__YP_003856171.1,GeneID:9712179__hypothetical_protein	SIG18.1	-13
gene165__YP_003856171.1,GeneID:9712179__hypothetical_proteinSIG6	gene165__YP_003856171.1,GeneID:9712179__hypothetical_protein	SIG6	-27
gene165__YP_003856171.1,GeneID:9712179__hypothetical_proteinSIG14	gene165__YP_003856171.1,GeneID:9712179__hypothetical_protein	SIG14	-25.82
gene165__YP_003856171.1,GeneID:9712179__hypothetical_proteinSIG2.1	gene165__YP_003856171.1,GeneID:9712179__hypothetical_protein	SIG2.1	-15.31
gene165__YP_003856171.1,GeneID:9712179__hypothetical_proteinSIG5	gene165__YP_003856171.1,GeneID:9712179__hypothetical_protein	SIG5	-25.5
gene166__YP_003856172.1,GeneID:9712180__hypothetical_proteinSIG11	gene166__YP_003856172.1,GeneID:9712180__hypothetical_protein	SIG11	-19.36
gene166__YP_003856172.1,GeneID:9712180__hypothetical_proteinSIG8.1	gene166__YP_003856172.1,GeneID:9712180__hypothetical_protein	SIG8.1	-25.2
gene166__YP_003856172.1,GeneID:9712180__hypothetical_proteinSIG26	gene166__YP_003856172.1,GeneID:9712180__hypothetical_protein	SIG26	-20.09
gene166__YP_003856172.1,GeneID:9712180__hypothetical_proteinSIG18.1	gene166__YP_003856172.1,GeneID:9712180__hypothetical_protein	SIG18.1	-20.4
gene166__YP_003856172.1,GeneID:9712180__hypothetical_proteinSIG6	gene166__YP_003856172.1,GeneID:9712180__hypothetical_protein	SIG6	-17.5
gene166__YP_003856172.1,GeneID:9712180__hypothetical_proteinSIG13.1	gene166__YP_003856172.1,GeneID:9712180__hypothetical_protein	SIG13.1	-18.84
gene166__YP_003856172.1,GeneID:9712180__hypothetical_proteinSIG23.1	gene166__YP_003856172.1,GeneID:9712180__hypothetical_protein	SIG23.1	-18.26
gene166__YP_003856172.1,GeneID:9712180__hypothetical_proteinSIG24.1	gene166__YP_003856172.1,GeneID:9712180__hypothetical_protein	SIG24.1	-14.1
gene166__YP_003856172.1,GeneID:9712180__hypothetical_proteinSIG2.1	gene166__YP_003856172.1,GeneID:9712180__hypothetical_protein	SIG2.1	-18.17
gene166__YP_003856172.1,GeneID:9712180__hypothetical_proteinSIG5	gene166__YP_003856172.1,GeneID:9712180__hypothetical_protein	SIG5	-14
gene167__YP_003856173.1,GeneID:9712181__xylose_ABC_transporter_ATP-binding_proteinSIG11	gene167__YP_003856173.1,GeneID:9712181__xylose_ABC_transporter_ATP-binding_protein	SIG11	-19.9
gene167__YP_003856173.1,GeneID:9712181__xylose_ABC_transporter_ATP-binding_proteinSIG8.1	gene167__YP_003856173.1,GeneID:9712181__xylose_ABC_transporter_ATP-binding_protein	SIG8.1	-18
gene167__YP_003856173.1,GeneID:9712181__xylose_ABC_transporter_ATP-binding_proteinSIG26	gene167__YP_003856173.1,GeneID:9712181__xylose_ABC_transporter_ATP-binding_protein	SIG26	-13.4
gene167__YP_003856173.1,GeneID:9712181__xylose_ABC_transporter_ATP-binding_proteinSIG18.1	gene167__YP_003856173.1,GeneID:9712181__xylose_ABC_transporter_ATP-binding_protein	SIG18.1	-16.9
gene167__YP_003856173.1,GeneID:9712181__xylose_ABC_transporter_ATP-binding_proteinSIG6	gene167__YP_003856173.1,GeneID:9712181__xylose_ABC_transporter_ATP-binding_protein	SIG6	-18.82
gene167__YP_003856173.1,GeneID:9712181__xylose_ABC_transporter_ATP-binding_proteinSIG13.1	gene167__YP_003856173.1,GeneID:9712181__xylose_ABC_transporter_ATP-binding_protein	SIG13.1	-16.76
gene167__YP_003856173.1,GeneID:9712181__xylose_ABC_transporter_ATP-binding_proteinSIG23.1	gene167__YP_003856173.1,GeneID:9712181__xylose_ABC_transporter_ATP-binding_protein	SIG23.1	-13.3
gene167__YP_003856173.1,GeneID:9712181__xylose_ABC_transporter_ATP-binding_proteinSIG14	gene167__YP_003856173.1,GeneID:9712181__xylose_ABC_transporter_ATP-binding_protein	SIG14	-17.91
gene167__YP_003856173.1,GeneID:9712181__xylose_ABC_transporter_ATP-binding_proteinSIG24.1	gene167__YP_003856173.1,GeneID:9712181__xylose_ABC_transporter_ATP-binding_protein	SIG24.1	-23.5
gene167__YP_003856173.1,GeneID:9712181__xylose_ABC_transporter_ATP-binding_proteinSIG2.1	gene167__YP_003856173.1,GeneID:9712181__xylose_ABC_transporter_ATP-binding_protein	SIG2.1	-17.4
gene167__YP_003856173.1,GeneID:9712181__xylose_ABC_transporter_ATP-binding_proteinSIG5	gene167__YP_003856173.1,GeneID:9712181__xylose_ABC_transporter_ATP-binding_protein	SIG5	-22.9
gene168__YP_003856174.1,GeneID:9712182__Xylose_ABC_transporter_permease_proteinSIG11	gene168__YP_003856174.1,GeneID:9712182__Xylose_ABC_transporter_permease_protein	SIG11	-18.6
gene168__YP_003856174.1,GeneID:9712182__Xylose_ABC_transporter_permease_proteinSIG26	gene168__YP_003856174.1,GeneID:9712182__Xylose_ABC_transporter_permease_protein	SIG26	-22.3
gene168__YP_003856174.1,GeneID:9712182__Xylose_ABC_transporter_permease_proteinSIG18.1	gene168__YP_003856174.1,GeneID:9712182__Xylose_ABC_transporter_permease_protein	SIG18.1	-23.3
gene168__YP_003856174.1,GeneID:9712182__Xylose_ABC_transporter_permease_proteinSIG6	gene168__YP_003856174.1,GeneID:9712182__Xylose_ABC_transporter_permease_protein	SIG6	-21.7
gene168__YP_003856174.1,GeneID:9712182__Xylose_ABC_transporter_permease_proteinSIG13.1	gene168__YP_003856174.1,GeneID:9712182__Xylose_ABC_transporter_permease_protein	SIG13.1	-15.7
gene168__YP_003856174.1,GeneID:9712182__Xylose_ABC_transporter_permease_proteinSIG23.1	gene168__YP_003856174.1,GeneID:9712182__Xylose_ABC_transporter_permease_protein	SIG23.1	-16.9
gene168__YP_003856174.1,GeneID:9712182__Xylose_ABC_transporter_permease_proteinSIG14	gene168__YP_003856174.1,GeneID:9712182__Xylose_ABC_transporter_permease_protein	SIG14	-19.29
gene168__YP_003856174.1,GeneID:9712182__Xylose_ABC_transporter_permease_proteinSIG24.1	gene168__YP_003856174.1,GeneID:9712182__Xylose_ABC_transporter_permease_protein	SIG24.1	-19.37
gene168__YP_003856174.1,GeneID:9712182__Xylose_ABC_transporter_permease_proteinSIG2.1	gene168__YP_003856174.1,GeneID:9712182__Xylose_ABC_transporter_permease_protein	SIG2.1	-17.5
gene169__YP_003856175.1,GeneID:9712183__hypothetical_proteinSIG11	gene169__YP_003856175.1,GeneID:9712183__hypothetical_protein	SIG11	-21.1
gene169__YP_003856175.1,GeneID:9712183__hypothetical_proteinSIG8.1	gene169__YP_003856175.1,GeneID:9712183__hypothetical_protein	SIG8.1	-13.09
gene169__YP_003856175.1,GeneID:9712183__hypothetical_proteinSIG26	gene169__YP_003856175.1,GeneID:9712183__hypothetical_protein	SIG26	-19.5
gene169__YP_003856175.1,GeneID:9712183__hypothetical_proteinSIG18.1	gene169__YP_003856175.1,GeneID:9712183__hypothetical_protein	SIG18.1	-15.4
gene169__YP_003856175.1,GeneID:9712183__hypothetical_proteinSIG6	gene169__YP_003856175.1,GeneID:9712183__hypothetical_protein	SIG6	-24.6
gene169__YP_003856175.1,GeneID:9712183__hypothetical_proteinSIG13.1	gene169__YP_003856175.1,GeneID:9712183__hypothetical_protein	SIG13.1	-15.9
gene169__YP_003856175.1,GeneID:9712183__hypothetical_proteinSIG23.1	gene169__YP_003856175.1,GeneID:9712183__hypothetical_protein	SIG23.1	-14.9
gene169__YP_003856175.1,GeneID:9712183__hypothetical_proteinSIG14	gene169__YP_003856175.1,GeneID:9712183__hypothetical_protein	SIG14	-18.95
gene169__YP_003856175.1,GeneID:9712183__hypothetical_proteinSIG2.1	gene169__YP_003856175.1,GeneID:9712183__hypothetical_protein	SIG2.1	-20.1
gene169__YP_003856175.1,GeneID:9712183__hypothetical_proteinSIG5	gene169__YP_003856175.1,GeneID:9712183__hypothetical_protein	SIG5	-18.8
gene170__YP_003856176.1,GeneID:9712184__GlucokinaseSIG11	gene170__YP_003856176.1,GeneID:9712184__Glucokinase	SIG11	-17.3
gene170__YP_003856176.1,GeneID:9712184__GlucokinaseSIG26	gene170__YP_003856176.1,GeneID:9712184__Glucokinase	SIG26	-14.1
gene170__YP_003856176.1,GeneID:9712184__GlucokinaseSIG18.1	gene170__YP_003856176.1,GeneID:9712184__Glucokinase	SIG18.1	-20.2
gene170__YP_003856176.1,GeneID:9712184__GlucokinaseSIG14	gene170__YP_003856176.1,GeneID:9712184__Glucokinase	SIG14	-14.4
gene170__YP_003856176.1,GeneID:9712184__GlucokinaseSIG24.1	gene170__YP_003856176.1,GeneID:9712184__Glucokinase	SIG24.1	-13.3
gene170__YP_003856176.1,GeneID:9712184__GlucokinaseSIG2.1	gene170__YP_003856176.1,GeneID:9712184__Glucokinase	SIG2.1	-15.6
gene171__YP_003856177.1,GeneID:9712185__hypothetical_proteinSIG11	gene171__YP_003856177.1,GeneID:9712185__hypothetical_protein	SIG11	-20.2
gene171__YP_003856177.1,GeneID:9712185__hypothetical_proteinSIG26	gene171__YP_003856177.1,GeneID:9712185__hypothetical_protein	SIG26	-15.92
gene171__YP_003856177.1,GeneID:9712185__hypothetical_proteinSIG6	gene171__YP_003856177.1,GeneID:9712185__hypothetical_protein	SIG6	-13.7
gene171__YP_003856177.1,GeneID:9712185__hypothetical_proteinSIG13.1	gene171__YP_003856177.1,GeneID:9712185__hypothetical_protein	SIG13.1	-16.2
gene171__YP_003856177.1,GeneID:9712185__hypothetical_proteinSIG24.1	gene171__YP_003856177.1,GeneID:9712185__hypothetical_protein	SIG24.1	-17.7
gene171__YP_003856177.1,GeneID:9712185__hypothetical_proteinSIG5	gene171__YP_003856177.1,GeneID:9712185__hypothetical_protein	SIG5	-23.29
gene172__YP_003856178.1,GeneID:9712186__hypothetical_proteinSIG11	gene172__YP_003856178.1,GeneID:9712186__hypothetical_protein	SIG11	-16.42
gene172__YP_003856178.1,GeneID:9712186__hypothetical_proteinSIG26	gene172__YP_003856178.1,GeneID:9712186__hypothetical_protein	SIG26	-13.27
gene172__YP_003856178.1,GeneID:9712186__hypothetical_proteinSIG18.1	gene172__YP_003856178.1,GeneID:9712186__hypothetical_protein	SIG18.1	-14
gene172__YP_003856178.1,GeneID:9712186__hypothetical_proteinSIG13.1	gene172__YP_003856178.1,GeneID:9712186__hypothetical_protein	SIG13.1	-15.3
gene172__YP_003856178.1,GeneID:9712186__hypothetical_proteinSIG14	gene172__YP_003856178.1,GeneID:9712186__hypothetical_protein	SIG14	-22.2
gene172__YP_003856178.1,GeneID:9712186__hypothetical_proteinSIG5	gene172__YP_003856178.1,GeneID:9712186__hypothetical_protein	SIG5	-22.9
gene173__YP_003856179.1,GeneID:9712187__Mannitol-specific_phosphotransferase_enzyme_IIA_componentSIG11	gene173__YP_003856179.1,GeneID:9712187__Mannitol-specific_phosphotransferase_enzyme_IIA_component	SIG11	-16.77
gene173__YP_003856179.1,GeneID:9712187__Mannitol-specific_phosphotransferase_enzyme_IIA_componentSIG8.1	gene173__YP_003856179.1,GeneID:9712187__Mannitol-specific_phosphotransferase_enzyme_IIA_component	SIG8.1	-19.3
gene173__YP_003856179.1,GeneID:9712187__Mannitol-specific_phosphotransferase_enzyme_IIA_componentSIG26	gene173__YP_003856179.1,GeneID:9712187__Mannitol-specific_phosphotransferase_enzyme_IIA_component	SIG26	-19.4
gene173__YP_003856179.1,GeneID:9712187__Mannitol-specific_phosphotransferase_enzyme_IIA_componentSIG18.1	gene173__YP_003856179.1,GeneID:9712187__Mannitol-specific_phosphotransferase_enzyme_IIA_component	SIG18.1	-22.5
gene173__YP_003856179.1,GeneID:9712187__Mannitol-specific_phosphotransferase_enzyme_IIA_componentSIG6	gene173__YP_003856179.1,GeneID:9712187__Mannitol-specific_phosphotransferase_enzyme_IIA_component	SIG6	-17.5
gene173__YP_003856179.1,GeneID:9712187__Mannitol-specific_phosphotransferase_enzyme_IIA_componentSIG13.1	gene173__YP_003856179.1,GeneID:9712187__Mannitol-specific_phosphotransferase_enzyme_IIA_component	SIG13.1	-14
gene173__YP_003856179.1,GeneID:9712187__Mannitol-specific_phosphotransferase_enzyme_IIA_componentSIG23.1	gene173__YP_003856179.1,GeneID:9712187__Mannitol-specific_phosphotransferase_enzyme_IIA_component	SIG23.1	-13.6
gene173__YP_003856179.1,GeneID:9712187__Mannitol-specific_phosphotransferase_enzyme_IIA_componentSIG14	gene173__YP_003856179.1,GeneID:9712187__Mannitol-specific_phosphotransferase_enzyme_IIA_component	SIG14	-15.7
gene173__YP_003856179.1,GeneID:9712187__Mannitol-specific_phosphotransferase_enzyme_IIA_componentSIG24.1	gene173__YP_003856179.1,GeneID:9712187__Mannitol-specific_phosphotransferase_enzyme_IIA_component	SIG24.1	-18.5
gene173__YP_003856179.1,GeneID:9712187__Mannitol-specific_phosphotransferase_enzyme_IIA_componentSIG2.1	gene173__YP_003856179.1,GeneID:9712187__Mannitol-specific_phosphotransferase_enzyme_IIA_component	SIG2.1	-15.1
gene173__YP_003856179.1,GeneID:9712187__Mannitol-specific_phosphotransferase_enzyme_IIA_componentSIG5	gene173__YP_003856179.1,GeneID:9712187__Mannitol-specific_phosphotransferase_enzyme_IIA_component	SIG5	-18.3
gene174__YP_003856180.1,GeneID:9712188__mannitol-1-phosphate_5-dehydrogenaseSIG11	gene174__YP_003856180.1,GeneID:9712188__mannitol-1-phosphate_5-dehydrogenase	SIG11	-17
gene174__YP_003856180.1,GeneID:9712188__mannitol-1-phosphate_5-dehydrogenaseSIG26	gene174__YP_003856180.1,GeneID:9712188__mannitol-1-phosphate_5-dehydrogenase	SIG26	-20.6
gene174__YP_003856180.1,GeneID:9712188__mannitol-1-phosphate_5-dehydrogenaseSIG6	gene174__YP_003856180.1,GeneID:9712188__mannitol-1-phosphate_5-dehydrogenase	SIG6	-15
gene174__YP_003856180.1,GeneID:9712188__mannitol-1-phosphate_5-dehydrogenaseSIG23.1	gene174__YP_003856180.1,GeneID:9712188__mannitol-1-phosphate_5-dehydrogenase	SIG23.1	-13.3
gene174__YP_003856180.1,GeneID:9712188__mannitol-1-phosphate_5-dehydrogenaseSIG14	gene174__YP_003856180.1,GeneID:9712188__mannitol-1-phosphate_5-dehydrogenase	SIG14	-14.3
gene174__YP_003856180.1,GeneID:9712188__mannitol-1-phosphate_5-dehydrogenaseSIG5	gene174__YP_003856180.1,GeneID:9712188__mannitol-1-phosphate_5-dehydrogenase	SIG5	-13.1
gene176__YP_003856181.1,GeneID:9712686__hypothetical_proteinSIG11	gene176__YP_003856181.1,GeneID:9712686__hypothetical_protein	SIG11	-27.4
gene176__YP_003856181.1,GeneID:9712686__hypothetical_proteinSIG8.1	gene176__YP_003856181.1,GeneID:9712686__hypothetical_protein	SIG8.1	-14.1
gene176__YP_003856181.1,GeneID:9712686__hypothetical_proteinSIG26	gene176__YP_003856181.1,GeneID:9712686__hypothetical_protein	SIG26	-20.8
gene176__YP_003856181.1,GeneID:9712686__hypothetical_proteinSIG6	gene176__YP_003856181.1,GeneID:9712686__hypothetical_protein	SIG6	-14.6
gene176__YP_003856181.1,GeneID:9712686__hypothetical_proteinSIG13.1	gene176__YP_003856181.1,GeneID:9712686__hypothetical_protein	SIG13.1	-14.8
gene176__YP_003856181.1,GeneID:9712686__hypothetical_proteinSIG23.1	gene176__YP_003856181.1,GeneID:9712686__hypothetical_protein	SIG23.1	-15.42
gene176__YP_003856181.1,GeneID:9712686__hypothetical_proteinSIG14	gene176__YP_003856181.1,GeneID:9712686__hypothetical_protein	SIG14	-17.2
gene176__YP_003856181.1,GeneID:9712686__hypothetical_proteinSIG24.1	gene176__YP_003856181.1,GeneID:9712686__hypothetical_protein	SIG24.1	-19.2
gene176__YP_003856181.1,GeneID:9712686__hypothetical_proteinSIG2.1	gene176__YP_003856181.1,GeneID:9712686__hypothetical_protein	SIG2.1	-20.8
gene176__YP_003856181.1,GeneID:9712686__hypothetical_proteinSIG5	gene176__YP_003856181.1,GeneID:9712686__hypothetical_protein	SIG5	-23.3
gene177__YP_003856182.1,GeneID:9712190__transposase%2C_IS861SIG11	gene177__YP_003856182.1,GeneID:9712190__transposase%2C_IS861	SIG11	-15.5
gene177__YP_003856182.1,GeneID:9712190__transposase%2C_IS861SIG26	gene177__YP_003856182.1,GeneID:9712190__transposase%2C_IS861	SIG26	-16.29
gene177__YP_003856182.1,GeneID:9712190__transposase%2C_IS861SIG23.1	gene177__YP_003856182.1,GeneID:9712190__transposase%2C_IS861	SIG23.1	-17.2
gene177__YP_003856182.1,GeneID:9712190__transposase%2C_IS861SIG5	gene177__YP_003856182.1,GeneID:9712190__transposase%2C_IS861	SIG5	-16.2
gene178__YP_003856183.1,GeneID:9712191__hypothetical_proteinSIG11	gene178__YP_003856183.1,GeneID:9712191__hypothetical_protein	SIG11	-13.4
gene178__YP_003856183.1,GeneID:9712191__hypothetical_proteinSIG18.1	gene178__YP_003856183.1,GeneID:9712191__hypothetical_protein	SIG18.1	-13.9
gene178__YP_003856183.1,GeneID:9712191__hypothetical_proteinSIG13.1	gene178__YP_003856183.1,GeneID:9712191__hypothetical_protein	SIG13.1	-17.5
gene178__YP_003856183.1,GeneID:9712191__hypothetical_proteinSIG14	gene178__YP_003856183.1,GeneID:9712191__hypothetical_protein	SIG14	-18.45
gene178__YP_003856183.1,GeneID:9712191__hypothetical_proteinSIG24.1	gene178__YP_003856183.1,GeneID:9712191__hypothetical_protein	SIG24.1	-17.7
gene178__YP_003856183.1,GeneID:9712191__hypothetical_proteinSIG2.1	gene178__YP_003856183.1,GeneID:9712191__hypothetical_protein	SIG2.1	-20.5
gene179__YP_003856184.1,GeneID:9712192__Type_III_restriction-modification_system_methylaseSIG11	gene179__YP_003856184.1,GeneID:9712192__Type_III_restriction-modification_system_methylase	SIG11	-18.1
gene179__YP_003856184.1,GeneID:9712192__Type_III_restriction-modification_system_methylaseSIG26	gene179__YP_003856184.1,GeneID:9712192__Type_III_restriction-modification_system_methylase	SIG26	-21.8
gene179__YP_003856184.1,GeneID:9712192__Type_III_restriction-modification_system_methylaseSIG13.1	gene179__YP_003856184.1,GeneID:9712192__Type_III_restriction-modification_system_methylase	SIG13.1	-18.3
gene179__YP_003856184.1,GeneID:9712192__Type_III_restriction-modification_system_methylaseSIG23.1	gene179__YP_003856184.1,GeneID:9712192__Type_III_restriction-modification_system_methylase	SIG23.1	-13.12
gene179__YP_003856184.1,GeneID:9712192__Type_III_restriction-modification_system_methylaseSIG14	gene179__YP_003856184.1,GeneID:9712192__Type_III_restriction-modification_system_methylase	SIG14	-18.7
gene179__YP_003856184.1,GeneID:9712192__Type_III_restriction-modification_system_methylaseSIG24.1	gene179__YP_003856184.1,GeneID:9712192__Type_III_restriction-modification_system_methylase	SIG24.1	-16.5
gene179__YP_003856184.1,GeneID:9712192__Type_III_restriction-modification_system_methylaseSIG2.1	gene179__YP_003856184.1,GeneID:9712192__Type_III_restriction-modification_system_methylase	SIG2.1	-13.7
gene179__YP_003856184.1,GeneID:9712192__Type_III_restriction-modification_system_methylaseSIG5	gene179__YP_003856184.1,GeneID:9712192__Type_III_restriction-modification_system_methylase	SIG5	-22
gene180__YP_003856185.1,GeneID:9712193__Putative_type_III_restriction-modification_system:_methylaseSIG11	gene180__YP_003856185.1,GeneID:9712193__Putative_type_III_restriction-modification_system:_methylase	SIG11	-19.1
gene180__YP_003856185.1,GeneID:9712193__Putative_type_III_restriction-modification_system:_methylaseSIG26	gene180__YP_003856185.1,GeneID:9712193__Putative_type_III_restriction-modification_system:_methylase	SIG26	-24.6
gene180__YP_003856185.1,GeneID:9712193__Putative_type_III_restriction-modification_system:_methylaseSIG18.1	gene180__YP_003856185.1,GeneID:9712193__Putative_type_III_restriction-modification_system:_methylase	SIG18.1	-15.3
gene180__YP_003856185.1,GeneID:9712193__Putative_type_III_restriction-modification_system:_methylaseSIG6	gene180__YP_003856185.1,GeneID:9712193__Putative_type_III_restriction-modification_system:_methylase	SIG6	-16.67
gene180__YP_003856185.1,GeneID:9712193__Putative_type_III_restriction-modification_system:_methylaseSIG23.1	gene180__YP_003856185.1,GeneID:9712193__Putative_type_III_restriction-modification_system:_methylase	SIG23.1	-18.33
gene180__YP_003856185.1,GeneID:9712193__Putative_type_III_restriction-modification_system:_methylaseSIG14	gene180__YP_003856185.1,GeneID:9712193__Putative_type_III_restriction-modification_system:_methylase	SIG14	-20.14
gene180__YP_003856185.1,GeneID:9712193__Putative_type_III_restriction-modification_system:_methylaseSIG24.1	gene180__YP_003856185.1,GeneID:9712193__Putative_type_III_restriction-modification_system:_methylase	SIG24.1	-14.7
gene180__YP_003856185.1,GeneID:9712193__Putative_type_III_restriction-modification_system:_methylaseSIG5	gene180__YP_003856185.1,GeneID:9712193__Putative_type_III_restriction-modification_system:_methylase	SIG5	-18.3
gene181__YP_003856186.1,GeneID:9712194__Site-specific_DNA-methyltransferase%2C_Adenine-specificSIG11	gene181__YP_003856186.1,GeneID:9712194__Site-specific_DNA-methyltransferase%2C_Adenine-specific	SIG11	-16.9
gene181__YP_003856186.1,GeneID:9712194__Site-specific_DNA-methyltransferase%2C_Adenine-specificSIG8.1	gene181__YP_003856186.1,GeneID:9712194__Site-specific_DNA-methyltransferase%2C_Adenine-specific	SIG8.1	-13.5
gene181__YP_003856186.1,GeneID:9712194__Site-specific_DNA-methyltransferase%2C_Adenine-specificSIG26	gene181__YP_003856186.1,GeneID:9712194__Site-specific_DNA-methyltransferase%2C_Adenine-specific	SIG26	-18.5
gene181__YP_003856186.1,GeneID:9712194__Site-specific_DNA-methyltransferase%2C_Adenine-specificSIG18.1	gene181__YP_003856186.1,GeneID:9712194__Site-specific_DNA-methyltransferase%2C_Adenine-specific	SIG18.1	-15.5
gene181__YP_003856186.1,GeneID:9712194__Site-specific_DNA-methyltransferase%2C_Adenine-specificSIG23.1	gene181__YP_003856186.1,GeneID:9712194__Site-specific_DNA-methyltransferase%2C_Adenine-specific	SIG23.1	-16.9
gene181__YP_003856186.1,GeneID:9712194__Site-specific_DNA-methyltransferase%2C_Adenine-specificSIG14	gene181__YP_003856186.1,GeneID:9712194__Site-specific_DNA-methyltransferase%2C_Adenine-specific	SIG14	-18.7
gene181__YP_003856186.1,GeneID:9712194__Site-specific_DNA-methyltransferase%2C_Adenine-specificSIG24.1	gene181__YP_003856186.1,GeneID:9712194__Site-specific_DNA-methyltransferase%2C_Adenine-specific	SIG24.1	-13.41
gene181__YP_003856186.1,GeneID:9712194__Site-specific_DNA-methyltransferase%2C_Adenine-specificSIG5	gene181__YP_003856186.1,GeneID:9712194__Site-specific_DNA-methyltransferase%2C_Adenine-specific	SIG5	-13.1
gene182__YP_003856187.1,GeneID:9712195__Putative_type_III_restriction-modification_system:_methylaseSIG11	gene182__YP_003856187.1,GeneID:9712195__Putative_type_III_restriction-modification_system:_methylase	SIG11	-18
gene182__YP_003856187.1,GeneID:9712195__Putative_type_III_restriction-modification_system:_methylaseSIG8.1	gene182__YP_003856187.1,GeneID:9712195__Putative_type_III_restriction-modification_system:_methylase	SIG8.1	-13.7
gene182__YP_003856187.1,GeneID:9712195__Putative_type_III_restriction-modification_system:_methylaseSIG26	gene182__YP_003856187.1,GeneID:9712195__Putative_type_III_restriction-modification_system:_methylase	SIG26	-18.3
gene182__YP_003856187.1,GeneID:9712195__Putative_type_III_restriction-modification_system:_methylaseSIG18.1	gene182__YP_003856187.1,GeneID:9712195__Putative_type_III_restriction-modification_system:_methylase	SIG18.1	-13.5
gene182__YP_003856187.1,GeneID:9712195__Putative_type_III_restriction-modification_system:_methylaseSIG14	gene182__YP_003856187.1,GeneID:9712195__Putative_type_III_restriction-modification_system:_methylase	SIG14	-18.7
gene182__YP_003856187.1,GeneID:9712195__Putative_type_III_restriction-modification_system:_methylaseSIG5	gene182__YP_003856187.1,GeneID:9712195__Putative_type_III_restriction-modification_system:_methylase	SIG5	-13.4
gene183__YP_003856188.1,GeneID:9712196__adenine_DNA_methyltransferase_subunitSIG11	gene183__YP_003856188.1,GeneID:9712196__adenine_DNA_methyltransferase_subunit	SIG11	-18
gene183__YP_003856188.1,GeneID:9712196__adenine_DNA_methyltransferase_subunitSIG26	gene183__YP_003856188.1,GeneID:9712196__adenine_DNA_methyltransferase_subunit	SIG26	-18.5
gene183__YP_003856188.1,GeneID:9712196__adenine_DNA_methyltransferase_subunitSIG18.1	gene183__YP_003856188.1,GeneID:9712196__adenine_DNA_methyltransferase_subunit	SIG18.1	-16.5
gene183__YP_003856188.1,GeneID:9712196__adenine_DNA_methyltransferase_subunitSIG14	gene183__YP_003856188.1,GeneID:9712196__adenine_DNA_methyltransferase_subunit	SIG14	-18.7
gene183__YP_003856188.1,GeneID:9712196__adenine_DNA_methyltransferase_subunitSIG24.1	gene183__YP_003856188.1,GeneID:9712196__adenine_DNA_methyltransferase_subunit	SIG24.1	-13.41
gene183__YP_003856188.1,GeneID:9712196__adenine_DNA_methyltransferase_subunitSIG5	gene183__YP_003856188.1,GeneID:9712196__adenine_DNA_methyltransferase_subunit	SIG5	-13.4
gene184__YP_003856189.1,GeneID:9712197__Putative_type_III_restriction-modification_system:_methylaseSIG11	gene184__YP_003856189.1,GeneID:9712197__Putative_type_III_restriction-modification_system:_methylase	SIG11	-19.1
gene184__YP_003856189.1,GeneID:9712197__Putative_type_III_restriction-modification_system:_methylaseSIG26	gene184__YP_003856189.1,GeneID:9712197__Putative_type_III_restriction-modification_system:_methylase	SIG26	-24.6
gene184__YP_003856189.1,GeneID:9712197__Putative_type_III_restriction-modification_system:_methylaseSIG18.1	gene184__YP_003856189.1,GeneID:9712197__Putative_type_III_restriction-modification_system:_methylase	SIG18.1	-15.24
gene184__YP_003856189.1,GeneID:9712197__Putative_type_III_restriction-modification_system:_methylaseSIG6	gene184__YP_003856189.1,GeneID:9712197__Putative_type_III_restriction-modification_system:_methylase	SIG6	-16.83
gene184__YP_003856189.1,GeneID:9712197__Putative_type_III_restriction-modification_system:_methylaseSIG23.1	gene184__YP_003856189.1,GeneID:9712197__Putative_type_III_restriction-modification_system:_methylase	SIG23.1	-14
gene184__YP_003856189.1,GeneID:9712197__Putative_type_III_restriction-modification_system:_methylaseSIG14	gene184__YP_003856189.1,GeneID:9712197__Putative_type_III_restriction-modification_system:_methylase	SIG14	-16.4
gene184__YP_003856189.1,GeneID:9712197__Putative_type_III_restriction-modification_system:_methylaseSIG24.1	gene184__YP_003856189.1,GeneID:9712197__Putative_type_III_restriction-modification_system:_methylase	SIG24.1	-14.7
gene184__YP_003856189.1,GeneID:9712197__Putative_type_III_restriction-modification_system:_methylaseSIG5	gene184__YP_003856189.1,GeneID:9712197__Putative_type_III_restriction-modification_system:_methylase	SIG5	-18.3
gene187__YP_003856190.1,GeneID:9712688__transposase_InsKSIG11	gene187__YP_003856190.1,GeneID:9712688__transposase_InsK	SIG11	-16.57
gene187__YP_003856190.1,GeneID:9712688__transposase_InsKSIG8.1	gene187__YP_003856190.1,GeneID:9712688__transposase_InsK	SIG8.1	-14
gene187__YP_003856190.1,GeneID:9712688__transposase_InsKSIG26	gene187__YP_003856190.1,GeneID:9712688__transposase_InsK	SIG26	-22.14
gene187__YP_003856190.1,GeneID:9712688__transposase_InsKSIG13.1	gene187__YP_003856190.1,GeneID:9712688__transposase_InsK	SIG13.1	-15.2
gene187__YP_003856190.1,GeneID:9712688__transposase_InsKSIG24.1	gene187__YP_003856190.1,GeneID:9712688__transposase_InsK	SIG24.1	-15.34
gene187__YP_003856190.1,GeneID:9712688__transposase_InsKSIG2.1	gene187__YP_003856190.1,GeneID:9712688__transposase_InsK	SIG2.1	-14
gene188__YP_003856191.1,GeneID:9712199__hypothetical_proteinSIG11	gene188__YP_003856191.1,GeneID:9712199__hypothetical_protein	SIG11	-18.76
gene188__YP_003856191.1,GeneID:9712199__hypothetical_proteinSIG26	gene188__YP_003856191.1,GeneID:9712199__hypothetical_protein	SIG26	-22.9
gene188__YP_003856191.1,GeneID:9712199__hypothetical_proteinSIG6	gene188__YP_003856191.1,GeneID:9712199__hypothetical_protein	SIG6	-27
gene188__YP_003856191.1,GeneID:9712199__hypothetical_proteinSIG14	gene188__YP_003856191.1,GeneID:9712199__hypothetical_protein	SIG14	-25.82
gene188__YP_003856191.1,GeneID:9712199__hypothetical_proteinSIG2.1	gene188__YP_003856191.1,GeneID:9712199__hypothetical_protein	SIG2.1	-15.31
gene188__YP_003856191.1,GeneID:9712199__hypothetical_proteinSIG5	gene188__YP_003856191.1,GeneID:9712199__hypothetical_protein	SIG5	-18.09
gene189__YP_003856192.1,GeneID:9712200__putative_beta-phosphoglucomutaseSIG8.1	gene189__YP_003856192.1,GeneID:9712200__putative_beta-phosphoglucomutase	SIG8.1	-19.5
gene189__YP_003856192.1,GeneID:9712200__putative_beta-phosphoglucomutaseSIG26	gene189__YP_003856192.1,GeneID:9712200__putative_beta-phosphoglucomutase	SIG26	-17.83
gene189__YP_003856192.1,GeneID:9712200__putative_beta-phosphoglucomutaseSIG6	gene189__YP_003856192.1,GeneID:9712200__putative_beta-phosphoglucomutase	SIG6	-15.75
gene189__YP_003856192.1,GeneID:9712200__putative_beta-phosphoglucomutaseSIG5	gene189__YP_003856192.1,GeneID:9712200__putative_beta-phosphoglucomutase	SIG5	-15.8
gene190__YP_003856193.1,GeneID:9712201__Putative_maltose_phosphorylase_domain_proteinSIG11	gene190__YP_003856193.1,GeneID:9712201__Putative_maltose_phosphorylase_domain_protein	SIG11	-15.5
gene190__YP_003856193.1,GeneID:9712201__Putative_maltose_phosphorylase_domain_proteinSIG26	gene190__YP_003856193.1,GeneID:9712201__Putative_maltose_phosphorylase_domain_protein	SIG26	-14.2
gene190__YP_003856193.1,GeneID:9712201__Putative_maltose_phosphorylase_domain_proteinSIG18.1	gene190__YP_003856193.1,GeneID:9712201__Putative_maltose_phosphorylase_domain_protein	SIG18.1	-15.1
gene190__YP_003856193.1,GeneID:9712201__Putative_maltose_phosphorylase_domain_proteinSIG13.1	gene190__YP_003856193.1,GeneID:9712201__Putative_maltose_phosphorylase_domain_protein	SIG13.1	-19.1
gene190__YP_003856193.1,GeneID:9712201__Putative_maltose_phosphorylase_domain_proteinSIG23.1	gene190__YP_003856193.1,GeneID:9712201__Putative_maltose_phosphorylase_domain_protein	SIG23.1	-22.7
gene190__YP_003856193.1,GeneID:9712201__Putative_maltose_phosphorylase_domain_proteinSIG14	gene190__YP_003856193.1,GeneID:9712201__Putative_maltose_phosphorylase_domain_protein	SIG14	-22.2
gene190__YP_003856193.1,GeneID:9712201__Putative_maltose_phosphorylase_domain_proteinSIG24.1	gene190__YP_003856193.1,GeneID:9712201__Putative_maltose_phosphorylase_domain_protein	SIG24.1	-25.6
gene191__YP_003856194.1,GeneID:9712202__Sucrase-isomaltaseSIG11	gene191__YP_003856194.1,GeneID:9712202__Sucrase-isomaltase	SIG11	-16
gene191__YP_003856194.1,GeneID:9712202__Sucrase-isomaltaseSIG8.1	gene191__YP_003856194.1,GeneID:9712202__Sucrase-isomaltase	SIG8.1	-15.2
gene191__YP_003856194.1,GeneID:9712202__Sucrase-isomaltaseSIG26	gene191__YP_003856194.1,GeneID:9712202__Sucrase-isomaltase	SIG26	-22.6
gene191__YP_003856194.1,GeneID:9712202__Sucrase-isomaltaseSIG6	gene191__YP_003856194.1,GeneID:9712202__Sucrase-isomaltase	SIG6	-15.3
gene191__YP_003856194.1,GeneID:9712202__Sucrase-isomaltaseSIG23.1	gene191__YP_003856194.1,GeneID:9712202__Sucrase-isomaltase	SIG23.1	-20.3
gene191__YP_003856194.1,GeneID:9712202__Sucrase-isomaltaseSIG14	gene191__YP_003856194.1,GeneID:9712202__Sucrase-isomaltase	SIG14	-22.72
gene191__YP_003856194.1,GeneID:9712202__Sucrase-isomaltaseSIG24.1	gene191__YP_003856194.1,GeneID:9712202__Sucrase-isomaltase	SIG24.1	-23.8
gene191__YP_003856194.1,GeneID:9712202__Sucrase-isomaltaseSIG2.1	gene191__YP_003856194.1,GeneID:9712202__Sucrase-isomaltase	SIG2.1	-17.3
gene191__YP_003856194.1,GeneID:9712202__Sucrase-isomaltaseSIG5	gene191__YP_003856194.1,GeneID:9712202__Sucrase-isomaltase	SIG5	-19.34
gene192__YP_003856195.1,GeneID:9712203__alpha_amylaseSIG11	gene192__YP_003856195.1,GeneID:9712203__alpha_amylase	SIG11	-15
gene192__YP_003856195.1,GeneID:9712203__alpha_amylaseSIG8.1	gene192__YP_003856195.1,GeneID:9712203__alpha_amylase	SIG8.1	-17.05
gene192__YP_003856195.1,GeneID:9712203__alpha_amylaseSIG26	gene192__YP_003856195.1,GeneID:9712203__alpha_amylase	SIG26	-19.94
gene192__YP_003856195.1,GeneID:9712203__alpha_amylaseSIG13.1	gene192__YP_003856195.1,GeneID:9712203__alpha_amylase	SIG13.1	-16.26
gene192__YP_003856195.1,GeneID:9712203__alpha_amylaseSIG24.1	gene192__YP_003856195.1,GeneID:9712203__alpha_amylase	SIG24.1	-22.1
gene192__YP_003856195.1,GeneID:9712203__alpha_amylaseSIG2.1	gene192__YP_003856195.1,GeneID:9712203__alpha_amylase	SIG2.1	-14
gene193__YP_003856196.1,GeneID:9712204__GntR_family_transcriptional_regulatorSIG11	gene193__YP_003856196.1,GeneID:9712204__GntR_family_transcriptional_regulator	SIG11	-14.5
gene193__YP_003856196.1,GeneID:9712204__GntR_family_transcriptional_regulatorSIG8.1	gene193__YP_003856196.1,GeneID:9712204__GntR_family_transcriptional_regulator	SIG8.1	-16.06
gene193__YP_003856196.1,GeneID:9712204__GntR_family_transcriptional_regulatorSIG26	gene193__YP_003856196.1,GeneID:9712204__GntR_family_transcriptional_regulator	SIG26	-13
gene193__YP_003856196.1,GeneID:9712204__GntR_family_transcriptional_regulatorSIG18.1	gene193__YP_003856196.1,GeneID:9712204__GntR_family_transcriptional_regulator	SIG18.1	-24.3
gene193__YP_003856196.1,GeneID:9712204__GntR_family_transcriptional_regulatorSIG6	gene193__YP_003856196.1,GeneID:9712204__GntR_family_transcriptional_regulator	SIG6	-17.1
gene193__YP_003856196.1,GeneID:9712204__GntR_family_transcriptional_regulatorSIG13.1	gene193__YP_003856196.1,GeneID:9712204__GntR_family_transcriptional_regulator	SIG13.1	-21.1
gene193__YP_003856196.1,GeneID:9712204__GntR_family_transcriptional_regulatorSIG23.1	gene193__YP_003856196.1,GeneID:9712204__GntR_family_transcriptional_regulator	SIG23.1	-20.8
gene193__YP_003856196.1,GeneID:9712204__GntR_family_transcriptional_regulatorSIG14	gene193__YP_003856196.1,GeneID:9712204__GntR_family_transcriptional_regulator	SIG14	-18.6
gene193__YP_003856196.1,GeneID:9712204__GntR_family_transcriptional_regulatorSIG24.1	gene193__YP_003856196.1,GeneID:9712204__GntR_family_transcriptional_regulator	SIG24.1	-20.12
gene193__YP_003856196.1,GeneID:9712204__GntR_family_transcriptional_regulatorSIG2.1	gene193__YP_003856196.1,GeneID:9712204__GntR_family_transcriptional_regulator	SIG2.1	-14.15
gene193__YP_003856196.1,GeneID:9712204__GntR_family_transcriptional_regulatorSIG5	gene193__YP_003856196.1,GeneID:9712204__GntR_family_transcriptional_regulator	SIG5	-20.8
gene194__YP_003856197.1,GeneID:9712205__transposase_InsKSIG11	gene194__YP_003856197.1,GeneID:9712205__transposase_InsK	SIG11	-20.6
gene194__YP_003856197.1,GeneID:9712205__transposase_InsKSIG8.1	gene194__YP_003856197.1,GeneID:9712205__transposase_InsK	SIG8.1	-13.4
gene194__YP_003856197.1,GeneID:9712205__transposase_InsKSIG26	gene194__YP_003856197.1,GeneID:9712205__transposase_InsK	SIG26	-30.8
gene194__YP_003856197.1,GeneID:9712205__transposase_InsKSIG13.1	gene194__YP_003856197.1,GeneID:9712205__transposase_InsK	SIG13.1	-16.8
gene194__YP_003856197.1,GeneID:9712205__transposase_InsKSIG2.1	gene194__YP_003856197.1,GeneID:9712205__transposase_InsK	SIG2.1	-14
gene194__YP_003856197.1,GeneID:9712205__transposase_InsKSIG5	gene194__YP_003856197.1,GeneID:9712205__transposase_InsK	SIG5	-22.5
gene195__YP_003856198.1,GeneID:9712206__hypothetical_proteinSIG26	gene195__YP_003856198.1,GeneID:9712206__hypothetical_protein	SIG26	-14.84
gene195__YP_003856198.1,GeneID:9712206__hypothetical_proteinSIG18.1	gene195__YP_003856198.1,GeneID:9712206__hypothetical_protein	SIG18.1	-14.7
gene195__YP_003856198.1,GeneID:9712206__hypothetical_proteinSIG6	gene195__YP_003856198.1,GeneID:9712206__hypothetical_protein	SIG6	-16.75
gene195__YP_003856198.1,GeneID:9712206__hypothetical_proteinSIG13.1	gene195__YP_003856198.1,GeneID:9712206__hypothetical_protein	SIG13.1	-13.3
gene195__YP_003856198.1,GeneID:9712206__hypothetical_proteinSIG23.1	gene195__YP_003856198.1,GeneID:9712206__hypothetical_protein	SIG23.1	-22.09
gene195__YP_003856198.1,GeneID:9712206__hypothetical_proteinSIG24.1	gene195__YP_003856198.1,GeneID:9712206__hypothetical_protein	SIG24.1	-14.33
gene195__YP_003856198.1,GeneID:9712206__hypothetical_proteinSIG2.1	gene195__YP_003856198.1,GeneID:9712206__hypothetical_protein	SIG2.1	-18.4
gene196__YP_003856199.1,GeneID:9712207__hypothetical_proteinSIG11	gene196__YP_003856199.1,GeneID:9712207__hypothetical_protein	SIG11	-18.76
gene196__YP_003856199.1,GeneID:9712207__hypothetical_proteinSIG26	gene196__YP_003856199.1,GeneID:9712207__hypothetical_protein	SIG26	-22.3
gene196__YP_003856199.1,GeneID:9712207__hypothetical_proteinSIG6	gene196__YP_003856199.1,GeneID:9712207__hypothetical_protein	SIG6	-27
gene196__YP_003856199.1,GeneID:9712207__hypothetical_proteinSIG13.1	gene196__YP_003856199.1,GeneID:9712207__hypothetical_protein	SIG13.1	-15.1
gene196__YP_003856199.1,GeneID:9712207__hypothetical_proteinSIG14	gene196__YP_003856199.1,GeneID:9712207__hypothetical_protein	SIG14	-25.82
gene196__YP_003856199.1,GeneID:9712207__hypothetical_proteinSIG2.1	gene196__YP_003856199.1,GeneID:9712207__hypothetical_protein	SIG2.1	-15.31
gene196__YP_003856199.1,GeneID:9712207__hypothetical_proteinSIG5	gene196__YP_003856199.1,GeneID:9712207__hypothetical_protein	SIG5	-25.5
gene197__YP_003856200.1,GeneID:9712208__hypothetical_proteinSIG11	gene197__YP_003856200.1,GeneID:9712208__hypothetical_protein	SIG11	-15.8
gene197__YP_003856200.1,GeneID:9712208__hypothetical_proteinSIG26	gene197__YP_003856200.1,GeneID:9712208__hypothetical_protein	SIG26	-17.83
gene197__YP_003856200.1,GeneID:9712208__hypothetical_proteinSIG6	gene197__YP_003856200.1,GeneID:9712208__hypothetical_protein	SIG6	-14.41
gene197__YP_003856200.1,GeneID:9712208__hypothetical_proteinSIG13.1	gene197__YP_003856200.1,GeneID:9712208__hypothetical_protein	SIG13.1	-15.3
gene197__YP_003856200.1,GeneID:9712208__hypothetical_proteinSIG23.1	gene197__YP_003856200.1,GeneID:9712208__hypothetical_protein	SIG23.1	-17.2
gene197__YP_003856200.1,GeneID:9712208__hypothetical_proteinSIG14	gene197__YP_003856200.1,GeneID:9712208__hypothetical_protein	SIG14	-16.5
gene198__YP_003856201.1,GeneID:9712209__ABC-type_maltose%2Fmaltodextrin_transporter_ATP-binding_protein_MalKSIG11	gene198__YP_003856201.1,GeneID:9712209__ABC-type_maltose%2Fmaltodextrin_transporter_ATP-binding_protein_MalK	SIG11	-17
gene198__YP_003856201.1,GeneID:9712209__ABC-type_maltose%2Fmaltodextrin_transporter_ATP-binding_protein_MalKSIG26	gene198__YP_003856201.1,GeneID:9712209__ABC-type_maltose%2Fmaltodextrin_transporter_ATP-binding_protein_MalK	SIG26	-19
gene198__YP_003856201.1,GeneID:9712209__ABC-type_maltose%2Fmaltodextrin_transporter_ATP-binding_protein_MalKSIG6	gene198__YP_003856201.1,GeneID:9712209__ABC-type_maltose%2Fmaltodextrin_transporter_ATP-binding_protein_MalK	SIG6	-13.97
gene198__YP_003856201.1,GeneID:9712209__ABC-type_maltose%2Fmaltodextrin_transporter_ATP-binding_protein_MalKSIG13.1	gene198__YP_003856201.1,GeneID:9712209__ABC-type_maltose%2Fmaltodextrin_transporter_ATP-binding_protein_MalK	SIG13.1	-19.8
gene198__YP_003856201.1,GeneID:9712209__ABC-type_maltose%2Fmaltodextrin_transporter_ATP-binding_protein_MalKSIG14	gene198__YP_003856201.1,GeneID:9712209__ABC-type_maltose%2Fmaltodextrin_transporter_ATP-binding_protein_MalK	SIG14	-21.39
gene198__YP_003856201.1,GeneID:9712209__ABC-type_maltose%2Fmaltodextrin_transporter_ATP-binding_protein_MalKSIG24.1	gene198__YP_003856201.1,GeneID:9712209__ABC-type_maltose%2Fmaltodextrin_transporter_ATP-binding_protein_MalK	SIG24.1	-13.7
gene198__YP_003856201.1,GeneID:9712209__ABC-type_maltose%2Fmaltodextrin_transporter_ATP-binding_protein_MalKSIG2.1	gene198__YP_003856201.1,GeneID:9712209__ABC-type_maltose%2Fmaltodextrin_transporter_ATP-binding_protein_MalK	SIG2.1	-14.1
gene198__YP_003856201.1,GeneID:9712209__ABC-type_maltose%2Fmaltodextrin_transporter_ATP-binding_protein_MalKSIG5	gene198__YP_003856201.1,GeneID:9712209__ABC-type_maltose%2Fmaltodextrin_transporter_ATP-binding_protein_MalK	SIG5	-25.9
gene199__YP_003856202.1,GeneID:9712210__Maltodextrin_ABC_transporter%2C_permease_MalDSIG11	gene199__YP_003856202.1,GeneID:9712210__Maltodextrin_ABC_transporter%2C_permease_MalD	SIG11	-29.4
gene199__YP_003856202.1,GeneID:9712210__Maltodextrin_ABC_transporter%2C_permease_MalDSIG8.1	gene199__YP_003856202.1,GeneID:9712210__Maltodextrin_ABC_transporter%2C_permease_MalD	SIG8.1	-13.89
gene199__YP_003856202.1,GeneID:9712210__Maltodextrin_ABC_transporter%2C_permease_MalDSIG26	gene199__YP_003856202.1,GeneID:9712210__Maltodextrin_ABC_transporter%2C_permease_MalD	SIG26	-15.5
gene199__YP_003856202.1,GeneID:9712210__Maltodextrin_ABC_transporter%2C_permease_MalDSIG18.1	gene199__YP_003856202.1,GeneID:9712210__Maltodextrin_ABC_transporter%2C_permease_MalD	SIG18.1	-13.99
gene199__YP_003856202.1,GeneID:9712210__Maltodextrin_ABC_transporter%2C_permease_MalDSIG6	gene199__YP_003856202.1,GeneID:9712210__Maltodextrin_ABC_transporter%2C_permease_MalD	SIG6	-19.5
gene199__YP_003856202.1,GeneID:9712210__Maltodextrin_ABC_transporter%2C_permease_MalDSIG13.1	gene199__YP_003856202.1,GeneID:9712210__Maltodextrin_ABC_transporter%2C_permease_MalD	SIG13.1	-24.9
gene199__YP_003856202.1,GeneID:9712210__Maltodextrin_ABC_transporter%2C_permease_MalDSIG23.1	gene199__YP_003856202.1,GeneID:9712210__Maltodextrin_ABC_transporter%2C_permease_MalD	SIG23.1	-16.32
gene199__YP_003856202.1,GeneID:9712210__Maltodextrin_ABC_transporter%2C_permease_MalDSIG14	gene199__YP_003856202.1,GeneID:9712210__Maltodextrin_ABC_transporter%2C_permease_MalD	SIG14	-20.8
gene199__YP_003856202.1,GeneID:9712210__Maltodextrin_ABC_transporter%2C_permease_MalDSIG24.1	gene199__YP_003856202.1,GeneID:9712210__Maltodextrin_ABC_transporter%2C_permease_MalD	SIG24.1	-26.7
gene199__YP_003856202.1,GeneID:9712210__Maltodextrin_ABC_transporter%2C_permease_MalDSIG5	gene199__YP_003856202.1,GeneID:9712210__Maltodextrin_ABC_transporter%2C_permease_MalD	SIG5	-13.41
gene200__YP_003856203.1,GeneID:9712211__ABC_transporter%2C_permease_proteinSIG11	gene200__YP_003856203.1,GeneID:9712211__ABC_transporter%2C_permease_protein	SIG11	-20.5
gene200__YP_003856203.1,GeneID:9712211__ABC_transporter%2C_permease_proteinSIG8.1	gene200__YP_003856203.1,GeneID:9712211__ABC_transporter%2C_permease_protein	SIG8.1	-15.99
gene200__YP_003856203.1,GeneID:9712211__ABC_transporter%2C_permease_proteinSIG26	gene200__YP_003856203.1,GeneID:9712211__ABC_transporter%2C_permease_protein	SIG26	-17.02
gene200__YP_003856203.1,GeneID:9712211__ABC_transporter%2C_permease_proteinSIG18.1	gene200__YP_003856203.1,GeneID:9712211__ABC_transporter%2C_permease_protein	SIG18.1	-21
gene200__YP_003856203.1,GeneID:9712211__ABC_transporter%2C_permease_proteinSIG6	gene200__YP_003856203.1,GeneID:9712211__ABC_transporter%2C_permease_protein	SIG6	-16
gene200__YP_003856203.1,GeneID:9712211__ABC_transporter%2C_permease_proteinSIG13.1	gene200__YP_003856203.1,GeneID:9712211__ABC_transporter%2C_permease_protein	SIG13.1	-27.36
gene200__YP_003856203.1,GeneID:9712211__ABC_transporter%2C_permease_proteinSIG23.1	gene200__YP_003856203.1,GeneID:9712211__ABC_transporter%2C_permease_protein	SIG23.1	-19.41
gene200__YP_003856203.1,GeneID:9712211__ABC_transporter%2C_permease_proteinSIG14	gene200__YP_003856203.1,GeneID:9712211__ABC_transporter%2C_permease_protein	SIG14	-21.5
gene200__YP_003856203.1,GeneID:9712211__ABC_transporter%2C_permease_proteinSIG24.1	gene200__YP_003856203.1,GeneID:9712211__ABC_transporter%2C_permease_protein	SIG24.1	-15
gene200__YP_003856203.1,GeneID:9712211__ABC_transporter%2C_permease_proteinSIG2.1	gene200__YP_003856203.1,GeneID:9712211__ABC_transporter%2C_permease_protein	SIG2.1	-18.41
gene200__YP_003856203.1,GeneID:9712211__ABC_transporter%2C_permease_proteinSIG5	gene200__YP_003856203.1,GeneID:9712211__ABC_transporter%2C_permease_protein	SIG5	-16.5
gene201__YP_003856204.1,GeneID:9712212__hypothetical_proteinSIG11	gene201__YP_003856204.1,GeneID:9712212__hypothetical_protein	SIG11	-15.9
gene201__YP_003856204.1,GeneID:9712212__hypothetical_proteinSIG8.1	gene201__YP_003856204.1,GeneID:9712212__hypothetical_protein	SIG8.1	-19.4
gene201__YP_003856204.1,GeneID:9712212__hypothetical_proteinSIG26	gene201__YP_003856204.1,GeneID:9712212__hypothetical_protein	SIG26	-22
gene201__YP_003856204.1,GeneID:9712212__hypothetical_proteinSIG6	gene201__YP_003856204.1,GeneID:9712212__hypothetical_protein	SIG6	-15.5
gene201__YP_003856204.1,GeneID:9712212__hypothetical_proteinSIG13.1	gene201__YP_003856204.1,GeneID:9712212__hypothetical_protein	SIG13.1	-21.4
gene201__YP_003856204.1,GeneID:9712212__hypothetical_proteinSIG14	gene201__YP_003856204.1,GeneID:9712212__hypothetical_protein	SIG14	-20.2
gene201__YP_003856204.1,GeneID:9712212__hypothetical_proteinSIG24.1	gene201__YP_003856204.1,GeneID:9712212__hypothetical_protein	SIG24.1	-16.7
gene201__YP_003856204.1,GeneID:9712212__hypothetical_proteinSIG2.1	gene201__YP_003856204.1,GeneID:9712212__hypothetical_protein	SIG2.1	-15
gene201__YP_003856204.1,GeneID:9712212__hypothetical_proteinSIG5	gene201__YP_003856204.1,GeneID:9712212__hypothetical_protein	SIG5	-17.8
gene202__YP_003856205.1,GeneID:9712213__LipoproteinSIG11	gene202__YP_003856205.1,GeneID:9712213__Lipoprotein	SIG11	-23
gene202__YP_003856205.1,GeneID:9712213__LipoproteinSIG8.1	gene202__YP_003856205.1,GeneID:9712213__Lipoprotein	SIG8.1	-18.3
gene202__YP_003856205.1,GeneID:9712213__LipoproteinSIG26	gene202__YP_003856205.1,GeneID:9712213__Lipoprotein	SIG26	-21.64
gene202__YP_003856205.1,GeneID:9712213__LipoproteinSIG18.1	gene202__YP_003856205.1,GeneID:9712213__Lipoprotein	SIG18.1	-15.4
gene202__YP_003856205.1,GeneID:9712213__LipoproteinSIG6	gene202__YP_003856205.1,GeneID:9712213__Lipoprotein	SIG6	-17.93
gene202__YP_003856205.1,GeneID:9712213__LipoproteinSIG13.1	gene202__YP_003856205.1,GeneID:9712213__Lipoprotein	SIG13.1	-20.1
gene202__YP_003856205.1,GeneID:9712213__LipoproteinSIG23.1	gene202__YP_003856205.1,GeneID:9712213__Lipoprotein	SIG23.1	-15.1
gene202__YP_003856205.1,GeneID:9712213__LipoproteinSIG14	gene202__YP_003856205.1,GeneID:9712213__Lipoprotein	SIG14	-21
gene202__YP_003856205.1,GeneID:9712213__LipoproteinSIG24.1	gene202__YP_003856205.1,GeneID:9712213__Lipoprotein	SIG24.1	-13.1
gene202__YP_003856205.1,GeneID:9712213__LipoproteinSIG2.1	gene202__YP_003856205.1,GeneID:9712213__Lipoprotein	SIG2.1	-24.6
gene202__YP_003856205.1,GeneID:9712213__LipoproteinSIG5	gene202__YP_003856205.1,GeneID:9712213__Lipoprotein	SIG5	-24.7
gene203__YP_003856206.1,GeneID:9712214__hypothetical_proteinSIG11	gene203__YP_003856206.1,GeneID:9712214__hypothetical_protein	SIG11	-19
gene203__YP_003856206.1,GeneID:9712214__hypothetical_proteinSIG26	gene203__YP_003856206.1,GeneID:9712214__hypothetical_protein	SIG26	-14.2
gene203__YP_003856206.1,GeneID:9712214__hypothetical_proteinSIG18.1	gene203__YP_003856206.1,GeneID:9712214__hypothetical_protein	SIG18.1	-21.8
gene203__YP_003856206.1,GeneID:9712214__hypothetical_proteinSIG13.1	gene203__YP_003856206.1,GeneID:9712214__hypothetical_protein	SIG13.1	-19.8
gene203__YP_003856206.1,GeneID:9712214__hypothetical_proteinSIG24.1	gene203__YP_003856206.1,GeneID:9712214__hypothetical_protein	SIG24.1	-16.53
gene203__YP_003856206.1,GeneID:9712214__hypothetical_proteinSIG2.1	gene203__YP_003856206.1,GeneID:9712214__hypothetical_protein	SIG2.1	-26.8
gene203__YP_003856206.1,GeneID:9712214__hypothetical_proteinSIG5	gene203__YP_003856206.1,GeneID:9712214__hypothetical_protein	SIG5	-14.1
gene204__YP_003856207.1,GeneID:9712215__Restriction_endonuclease_S_subunitsSIG11	gene204__YP_003856207.1,GeneID:9712215__Restriction_endonuclease_S_subunits	SIG11	-20
gene204__YP_003856207.1,GeneID:9712215__Restriction_endonuclease_S_subunitsSIG8.1	gene204__YP_003856207.1,GeneID:9712215__Restriction_endonuclease_S_subunits	SIG8.1	-15.2
gene204__YP_003856207.1,GeneID:9712215__Restriction_endonuclease_S_subunitsSIG26	gene204__YP_003856207.1,GeneID:9712215__Restriction_endonuclease_S_subunits	SIG26	-14.6
gene204__YP_003856207.1,GeneID:9712215__Restriction_endonuclease_S_subunitsSIG18.1	gene204__YP_003856207.1,GeneID:9712215__Restriction_endonuclease_S_subunits	SIG18.1	-14.66
gene204__YP_003856207.1,GeneID:9712215__Restriction_endonuclease_S_subunitsSIG6	gene204__YP_003856207.1,GeneID:9712215__Restriction_endonuclease_S_subunits	SIG6	-16.6
gene204__YP_003856207.1,GeneID:9712215__Restriction_endonuclease_S_subunitsSIG13.1	gene204__YP_003856207.1,GeneID:9712215__Restriction_endonuclease_S_subunits	SIG13.1	-14.9
gene204__YP_003856207.1,GeneID:9712215__Restriction_endonuclease_S_subunitsSIG23.1	gene204__YP_003856207.1,GeneID:9712215__Restriction_endonuclease_S_subunits	SIG23.1	-19
gene204__YP_003856207.1,GeneID:9712215__Restriction_endonuclease_S_subunitsSIG14	gene204__YP_003856207.1,GeneID:9712215__Restriction_endonuclease_S_subunits	SIG14	-16.5
gene204__YP_003856207.1,GeneID:9712215__Restriction_endonuclease_S_subunitsSIG5	gene204__YP_003856207.1,GeneID:9712215__Restriction_endonuclease_S_subunits	SIG5	-15.05
gene205__YP_003856208.1,GeneID:9712216__Type_I_site-specific_DNA_methyltransferase_specificity_subunitSIG11	gene205__YP_003856208.1,GeneID:9712216__Type_I_site-specific_DNA_methyltransferase_specificity_subunit	SIG11	-14.9
gene205__YP_003856208.1,GeneID:9712216__Type_I_site-specific_DNA_methyltransferase_specificity_subunitSIG8.1	gene205__YP_003856208.1,GeneID:9712216__Type_I_site-specific_DNA_methyltransferase_specificity_subunit	SIG8.1	-16.1
gene205__YP_003856208.1,GeneID:9712216__Type_I_site-specific_DNA_methyltransferase_specificity_subunitSIG26	gene205__YP_003856208.1,GeneID:9712216__Type_I_site-specific_DNA_methyltransferase_specificity_subunit	SIG26	-20.72
gene205__YP_003856208.1,GeneID:9712216__Type_I_site-specific_DNA_methyltransferase_specificity_subunitSIG6	gene205__YP_003856208.1,GeneID:9712216__Type_I_site-specific_DNA_methyltransferase_specificity_subunit	SIG6	-14.37
gene205__YP_003856208.1,GeneID:9712216__Type_I_site-specific_DNA_methyltransferase_specificity_subunitSIG13.1	gene205__YP_003856208.1,GeneID:9712216__Type_I_site-specific_DNA_methyltransferase_specificity_subunit	SIG13.1	-14.4
gene205__YP_003856208.1,GeneID:9712216__Type_I_site-specific_DNA_methyltransferase_specificity_subunitSIG23.1	gene205__YP_003856208.1,GeneID:9712216__Type_I_site-specific_DNA_methyltransferase_specificity_subunit	SIG23.1	-14.6
gene205__YP_003856208.1,GeneID:9712216__Type_I_site-specific_DNA_methyltransferase_specificity_subunitSIG14	gene205__YP_003856208.1,GeneID:9712216__Type_I_site-specific_DNA_methyltransferase_specificity_subunit	SIG14	-23.6
gene206__YP_003856209.1,GeneID:9712217__Restriction_endonuclease_S_subunitsSIG11	gene206__YP_003856209.1,GeneID:9712217__Restriction_endonuclease_S_subunits	SIG11	-17.6
gene206__YP_003856209.1,GeneID:9712217__Restriction_endonuclease_S_subunitsSIG8.1	gene206__YP_003856209.1,GeneID:9712217__Restriction_endonuclease_S_subunits	SIG8.1	-18.31
gene206__YP_003856209.1,GeneID:9712217__Restriction_endonuclease_S_subunitsSIG26	gene206__YP_003856209.1,GeneID:9712217__Restriction_endonuclease_S_subunits	SIG26	-18.7
gene206__YP_003856209.1,GeneID:9712217__Restriction_endonuclease_S_subunitsSIG6	gene206__YP_003856209.1,GeneID:9712217__Restriction_endonuclease_S_subunits	SIG6	-19.7
gene206__YP_003856209.1,GeneID:9712217__Restriction_endonuclease_S_subunitsSIG13.1	gene206__YP_003856209.1,GeneID:9712217__Restriction_endonuclease_S_subunits	SIG13.1	-27.2
gene206__YP_003856209.1,GeneID:9712217__Restriction_endonuclease_S_subunitsSIG23.1	gene206__YP_003856209.1,GeneID:9712217__Restriction_endonuclease_S_subunits	SIG23.1	-15.3
gene206__YP_003856209.1,GeneID:9712217__Restriction_endonuclease_S_subunitsSIG24.1	gene206__YP_003856209.1,GeneID:9712217__Restriction_endonuclease_S_subunits	SIG24.1	-15.51
gene206__YP_003856209.1,GeneID:9712217__Restriction_endonuclease_S_subunitsSIG2.1	gene206__YP_003856209.1,GeneID:9712217__Restriction_endonuclease_S_subunits	SIG2.1	-25.4
gene206__YP_003856209.1,GeneID:9712217__Restriction_endonuclease_S_subunitsSIG5	gene206__YP_003856209.1,GeneID:9712217__Restriction_endonuclease_S_subunits	SIG5	-18.1
gene207__YP_003856210.1,GeneID:9712218__DNA_mismatch_repair_proteinSIG11	gene207__YP_003856210.1,GeneID:9712218__DNA_mismatch_repair_protein	SIG11	-15.4
gene207__YP_003856210.1,GeneID:9712218__DNA_mismatch_repair_proteinSIG26	gene207__YP_003856210.1,GeneID:9712218__DNA_mismatch_repair_protein	SIG26	-17.29
gene207__YP_003856210.1,GeneID:9712218__DNA_mismatch_repair_proteinSIG18.1	gene207__YP_003856210.1,GeneID:9712218__DNA_mismatch_repair_protein	SIG18.1	-19.43
gene207__YP_003856210.1,GeneID:9712218__DNA_mismatch_repair_proteinSIG6	gene207__YP_003856210.1,GeneID:9712218__DNA_mismatch_repair_protein	SIG6	-17
gene207__YP_003856210.1,GeneID:9712218__DNA_mismatch_repair_proteinSIG13.1	gene207__YP_003856210.1,GeneID:9712218__DNA_mismatch_repair_protein	SIG13.1	-16.6
gene207__YP_003856210.1,GeneID:9712218__DNA_mismatch_repair_proteinSIG23.1	gene207__YP_003856210.1,GeneID:9712218__DNA_mismatch_repair_protein	SIG23.1	-20.7
gene207__YP_003856210.1,GeneID:9712218__DNA_mismatch_repair_proteinSIG14	gene207__YP_003856210.1,GeneID:9712218__DNA_mismatch_repair_protein	SIG14	-26.2
gene207__YP_003856210.1,GeneID:9712218__DNA_mismatch_repair_proteinSIG24.1	gene207__YP_003856210.1,GeneID:9712218__DNA_mismatch_repair_protein	SIG24.1	-17.6
gene207__YP_003856210.1,GeneID:9712218__DNA_mismatch_repair_proteinSIG2.1	gene207__YP_003856210.1,GeneID:9712218__DNA_mismatch_repair_protein	SIG2.1	-18.9
gene207__YP_003856210.1,GeneID:9712218__DNA_mismatch_repair_proteinSIG5	gene207__YP_003856210.1,GeneID:9712218__DNA_mismatch_repair_protein	SIG5	-20
gene208__YP_003856211.1,GeneID:9712219__DNA-cytosine_methyltransferase_family_proteinSIG11	gene208__YP_003856211.1,GeneID:9712219__DNA-cytosine_methyltransferase_family_protein	SIG11	-19.7
gene208__YP_003856211.1,GeneID:9712219__DNA-cytosine_methyltransferase_family_proteinSIG8.1	gene208__YP_003856211.1,GeneID:9712219__DNA-cytosine_methyltransferase_family_protein	SIG8.1	-16.5
gene208__YP_003856211.1,GeneID:9712219__DNA-cytosine_methyltransferase_family_proteinSIG26	gene208__YP_003856211.1,GeneID:9712219__DNA-cytosine_methyltransferase_family_protein	SIG26	-17.9
gene208__YP_003856211.1,GeneID:9712219__DNA-cytosine_methyltransferase_family_proteinSIG18.1	gene208__YP_003856211.1,GeneID:9712219__DNA-cytosine_methyltransferase_family_protein	SIG18.1	-21.7
gene208__YP_003856211.1,GeneID:9712219__DNA-cytosine_methyltransferase_family_proteinSIG6	gene208__YP_003856211.1,GeneID:9712219__DNA-cytosine_methyltransferase_family_protein	SIG6	-17.03
gene208__YP_003856211.1,GeneID:9712219__DNA-cytosine_methyltransferase_family_proteinSIG13.1	gene208__YP_003856211.1,GeneID:9712219__DNA-cytosine_methyltransferase_family_protein	SIG13.1	-17.7
gene208__YP_003856211.1,GeneID:9712219__DNA-cytosine_methyltransferase_family_proteinSIG23.1	gene208__YP_003856211.1,GeneID:9712219__DNA-cytosine_methyltransferase_family_protein	SIG23.1	-23.8
gene208__YP_003856211.1,GeneID:9712219__DNA-cytosine_methyltransferase_family_proteinSIG14	gene208__YP_003856211.1,GeneID:9712219__DNA-cytosine_methyltransferase_family_protein	SIG14	-16.24
gene208__YP_003856211.1,GeneID:9712219__DNA-cytosine_methyltransferase_family_proteinSIG24.1	gene208__YP_003856211.1,GeneID:9712219__DNA-cytosine_methyltransferase_family_protein	SIG24.1	-16.6
gene208__YP_003856211.1,GeneID:9712219__DNA-cytosine_methyltransferase_family_proteinSIG2.1	gene208__YP_003856211.1,GeneID:9712219__DNA-cytosine_methyltransferase_family_protein	SIG2.1	-18.9
gene208__YP_003856211.1,GeneID:9712219__DNA-cytosine_methyltransferase_family_proteinSIG5	gene208__YP_003856211.1,GeneID:9712219__DNA-cytosine_methyltransferase_family_protein	SIG5	-15.9
gene209__YP_003856212.1,GeneID:9712220__aminopeptidaseSIG11	gene209__YP_003856212.1,GeneID:9712220__aminopeptidase	SIG11	-16.9
gene209__YP_003856212.1,GeneID:9712220__aminopeptidaseSIG8.1	gene209__YP_003856212.1,GeneID:9712220__aminopeptidase	SIG8.1	-19.9
gene209__YP_003856212.1,GeneID:9712220__aminopeptidaseSIG26	gene209__YP_003856212.1,GeneID:9712220__aminopeptidase	SIG26	-16.5
gene209__YP_003856212.1,GeneID:9712220__aminopeptidaseSIG18.1	gene209__YP_003856212.1,GeneID:9712220__aminopeptidase	SIG18.1	-21.1
gene209__YP_003856212.1,GeneID:9712220__aminopeptidaseSIG6	gene209__YP_003856212.1,GeneID:9712220__aminopeptidase	SIG6	-21.4
gene209__YP_003856212.1,GeneID:9712220__aminopeptidaseSIG13.1	gene209__YP_003856212.1,GeneID:9712220__aminopeptidase	SIG13.1	-18.41
gene209__YP_003856212.1,GeneID:9712220__aminopeptidaseSIG23.1	gene209__YP_003856212.1,GeneID:9712220__aminopeptidase	SIG23.1	-24.9
gene209__YP_003856212.1,GeneID:9712220__aminopeptidaseSIG14	gene209__YP_003856212.1,GeneID:9712220__aminopeptidase	SIG14	-13.51
gene209__YP_003856212.1,GeneID:9712220__aminopeptidaseSIG24.1	gene209__YP_003856212.1,GeneID:9712220__aminopeptidase	SIG24.1	-14.5
gene209__YP_003856212.1,GeneID:9712220__aminopeptidaseSIG2.1	gene209__YP_003856212.1,GeneID:9712220__aminopeptidase	SIG2.1	-15.4
gene209__YP_003856212.1,GeneID:9712220__aminopeptidaseSIG5	gene209__YP_003856212.1,GeneID:9712220__aminopeptidase	SIG5	-19.5
gene210__YP_003856213.1,GeneID:9712221__Membrane_nuclease%2C_lipoproteinSIG11	gene210__YP_003856213.1,GeneID:9712221__Membrane_nuclease%2C_lipoprotein	SIG11	-19.4
gene210__YP_003856213.1,GeneID:9712221__Membrane_nuclease%2C_lipoproteinSIG26	gene210__YP_003856213.1,GeneID:9712221__Membrane_nuclease%2C_lipoprotein	SIG26	-17.84
gene210__YP_003856213.1,GeneID:9712221__Membrane_nuclease%2C_lipoproteinSIG13.1	gene210__YP_003856213.1,GeneID:9712221__Membrane_nuclease%2C_lipoprotein	SIG13.1	-18.2
gene210__YP_003856213.1,GeneID:9712221__Membrane_nuclease%2C_lipoproteinSIG14	gene210__YP_003856213.1,GeneID:9712221__Membrane_nuclease%2C_lipoprotein	SIG14	-19.3
gene210__YP_003856213.1,GeneID:9712221__Membrane_nuclease%2C_lipoproteinSIG24.1	gene210__YP_003856213.1,GeneID:9712221__Membrane_nuclease%2C_lipoprotein	SIG24.1	-15
gene210__YP_003856213.1,GeneID:9712221__Membrane_nuclease%2C_lipoproteinSIG5	gene210__YP_003856213.1,GeneID:9712221__Membrane_nuclease%2C_lipoprotein	SIG5	-23.5
gene211__YP_003856214.1,GeneID:9712222__uracil-DNA_glycosylaseSIG11	gene211__YP_003856214.1,GeneID:9712222__uracil-DNA_glycosylase	SIG11	-19.63
gene211__YP_003856214.1,GeneID:9712222__uracil-DNA_glycosylaseSIG26	gene211__YP_003856214.1,GeneID:9712222__uracil-DNA_glycosylase	SIG26	-15.75
gene211__YP_003856214.1,GeneID:9712222__uracil-DNA_glycosylaseSIG18.1	gene211__YP_003856214.1,GeneID:9712222__uracil-DNA_glycosylase	SIG18.1	-19.42
gene211__YP_003856214.1,GeneID:9712222__uracil-DNA_glycosylaseSIG6	gene211__YP_003856214.1,GeneID:9712222__uracil-DNA_glycosylase	SIG6	-21.3
gene211__YP_003856214.1,GeneID:9712222__uracil-DNA_glycosylaseSIG24.1	gene211__YP_003856214.1,GeneID:9712222__uracil-DNA_glycosylase	SIG24.1	-16.8
gene211__YP_003856214.1,GeneID:9712222__uracil-DNA_glycosylaseSIG5	gene211__YP_003856214.1,GeneID:9712222__uracil-DNA_glycosylase	SIG5	-13.6
gene212__YP_003856215.1,GeneID:9712223__5%27-nucleotidaseSIG11	gene212__YP_003856215.1,GeneID:9712223__5%27-nucleotidase	SIG11	-23.8
gene212__YP_003856215.1,GeneID:9712223__5%27-nucleotidaseSIG8.1	gene212__YP_003856215.1,GeneID:9712223__5%27-nucleotidase	SIG8.1	-23.7
gene212__YP_003856215.1,GeneID:9712223__5%27-nucleotidaseSIG26	gene212__YP_003856215.1,GeneID:9712223__5%27-nucleotidase	SIG26	-18.5
gene212__YP_003856215.1,GeneID:9712223__5%27-nucleotidaseSIG18.1	gene212__YP_003856215.1,GeneID:9712223__5%27-nucleotidase	SIG18.1	-17.2
gene212__YP_003856215.1,GeneID:9712223__5%27-nucleotidaseSIG6	gene212__YP_003856215.1,GeneID:9712223__5%27-nucleotidase	SIG6	-14.1
gene212__YP_003856215.1,GeneID:9712223__5%27-nucleotidaseSIG14	gene212__YP_003856215.1,GeneID:9712223__5%27-nucleotidase	SIG14	-22.3
gene212__YP_003856215.1,GeneID:9712223__5%27-nucleotidaseSIG24.1	gene212__YP_003856215.1,GeneID:9712223__5%27-nucleotidase	SIG24.1	-22.8
gene212__YP_003856215.1,GeneID:9712223__5%27-nucleotidaseSIG2.1	gene212__YP_003856215.1,GeneID:9712223__5%27-nucleotidase	SIG2.1	-16.9
gene212__YP_003856215.1,GeneID:9712223__5%27-nucleotidaseSIG5	gene212__YP_003856215.1,GeneID:9712223__5%27-nucleotidase	SIG5	-25.8
gene213__YP_003856216.1,GeneID:9712224__Cardiolipin_synthetaseSIG11	gene213__YP_003856216.1,GeneID:9712224__Cardiolipin_synthetase	SIG11	-20.7
gene213__YP_003856216.1,GeneID:9712224__Cardiolipin_synthetaseSIG26	gene213__YP_003856216.1,GeneID:9712224__Cardiolipin_synthetase	SIG26	-22.6
gene213__YP_003856216.1,GeneID:9712224__Cardiolipin_synthetaseSIG18.1	gene213__YP_003856216.1,GeneID:9712224__Cardiolipin_synthetase	SIG18.1	-17.7
gene213__YP_003856216.1,GeneID:9712224__Cardiolipin_synthetaseSIG6	gene213__YP_003856216.1,GeneID:9712224__Cardiolipin_synthetase	SIG6	-14.63
gene213__YP_003856216.1,GeneID:9712224__Cardiolipin_synthetaseSIG13.1	gene213__YP_003856216.1,GeneID:9712224__Cardiolipin_synthetase	SIG13.1	-22.75
gene213__YP_003856216.1,GeneID:9712224__Cardiolipin_synthetaseSIG14	gene213__YP_003856216.1,GeneID:9712224__Cardiolipin_synthetase	SIG14	-16
gene213__YP_003856216.1,GeneID:9712224__Cardiolipin_synthetaseSIG24.1	gene213__YP_003856216.1,GeneID:9712224__Cardiolipin_synthetase	SIG24.1	-13.5
gene213__YP_003856216.1,GeneID:9712224__Cardiolipin_synthetaseSIG2.1	gene213__YP_003856216.1,GeneID:9712224__Cardiolipin_synthetase	SIG2.1	-14.71
gene213__YP_003856216.1,GeneID:9712224__Cardiolipin_synthetaseSIG5	gene213__YP_003856216.1,GeneID:9712224__Cardiolipin_synthetase	SIG5	-23.8
gene214__YP_003856217.1,GeneID:9712225__recombinase_ASIG11	gene214__YP_003856217.1,GeneID:9712225__recombinase_A	SIG11	-15
gene214__YP_003856217.1,GeneID:9712225__recombinase_ASIG26	gene214__YP_003856217.1,GeneID:9712225__recombinase_A	SIG26	-16.55
gene214__YP_003856217.1,GeneID:9712225__recombinase_ASIG6	gene214__YP_003856217.1,GeneID:9712225__recombinase_A	SIG6	-22.4
gene214__YP_003856217.1,GeneID:9712225__recombinase_ASIG13.1	gene214__YP_003856217.1,GeneID:9712225__recombinase_A	SIG13.1	-23.8
gene214__YP_003856217.1,GeneID:9712225__recombinase_ASIG14	gene214__YP_003856217.1,GeneID:9712225__recombinase_A	SIG14	-21.6
gene214__YP_003856217.1,GeneID:9712225__recombinase_ASIG2.1	gene214__YP_003856217.1,GeneID:9712225__recombinase_A	SIG2.1	-17.7
gene214__YP_003856217.1,GeneID:9712225__recombinase_ASIG5	gene214__YP_003856217.1,GeneID:9712225__recombinase_A	SIG5	-21.2
gene215__YP_003856218.1,GeneID:9712226__Phosphotransferase_enzyme_family_proteinSIG11	gene215__YP_003856218.1,GeneID:9712226__Phosphotransferase_enzyme_family_protein	SIG11	-16.14
gene215__YP_003856218.1,GeneID:9712226__Phosphotransferase_enzyme_family_proteinSIG26	gene215__YP_003856218.1,GeneID:9712226__Phosphotransferase_enzyme_family_protein	SIG26	-16.4
gene215__YP_003856218.1,GeneID:9712226__Phosphotransferase_enzyme_family_proteinSIG18.1	gene215__YP_003856218.1,GeneID:9712226__Phosphotransferase_enzyme_family_protein	SIG18.1	-13.3
gene215__YP_003856218.1,GeneID:9712226__Phosphotransferase_enzyme_family_proteinSIG13.1	gene215__YP_003856218.1,GeneID:9712226__Phosphotransferase_enzyme_family_protein	SIG13.1	-19
gene215__YP_003856218.1,GeneID:9712226__Phosphotransferase_enzyme_family_proteinSIG14	gene215__YP_003856218.1,GeneID:9712226__Phosphotransferase_enzyme_family_protein	SIG14	-19.32
gene215__YP_003856218.1,GeneID:9712226__Phosphotransferase_enzyme_family_proteinSIG24.1	gene215__YP_003856218.1,GeneID:9712226__Phosphotransferase_enzyme_family_protein	SIG24.1	-14.96
gene215__YP_003856218.1,GeneID:9712226__Phosphotransferase_enzyme_family_proteinSIG5	gene215__YP_003856218.1,GeneID:9712226__Phosphotransferase_enzyme_family_protein	SIG5	-18.5
gene216__YP_003856219.1,GeneID:9712227__GTPase_obgSIG11	gene216__YP_003856219.1,GeneID:9712227__GTPase_obg	SIG11	-24.5
gene216__YP_003856219.1,GeneID:9712227__GTPase_obgSIG8.1	gene216__YP_003856219.1,GeneID:9712227__GTPase_obg	SIG8.1	-17.92
gene216__YP_003856219.1,GeneID:9712227__GTPase_obgSIG26	gene216__YP_003856219.1,GeneID:9712227__GTPase_obg	SIG26	-18.4
gene216__YP_003856219.1,GeneID:9712227__GTPase_obgSIG18.1	gene216__YP_003856219.1,GeneID:9712227__GTPase_obg	SIG18.1	-16
gene216__YP_003856219.1,GeneID:9712227__GTPase_obgSIG6	gene216__YP_003856219.1,GeneID:9712227__GTPase_obg	SIG6	-19.4
gene216__YP_003856219.1,GeneID:9712227__GTPase_obgSIG13.1	gene216__YP_003856219.1,GeneID:9712227__GTPase_obg	SIG13.1	-17.6
gene216__YP_003856219.1,GeneID:9712227__GTPase_obgSIG23.1	gene216__YP_003856219.1,GeneID:9712227__GTPase_obg	SIG23.1	-18.2
gene216__YP_003856219.1,GeneID:9712227__GTPase_obgSIG14	gene216__YP_003856219.1,GeneID:9712227__GTPase_obg	SIG14	-18.4
gene216__YP_003856219.1,GeneID:9712227__GTPase_obgSIG24.1	gene216__YP_003856219.1,GeneID:9712227__GTPase_obg	SIG24.1	-16.2
gene216__YP_003856219.1,GeneID:9712227__GTPase_obgSIG2.1	gene216__YP_003856219.1,GeneID:9712227__GTPase_obg	SIG2.1	-15.2
gene217__YP_003856220.1,GeneID:9712228__hypothetical_proteinSIG11	gene217__YP_003856220.1,GeneID:9712228__hypothetical_protein	SIG11	-14.9
gene217__YP_003856220.1,GeneID:9712228__hypothetical_proteinSIG18.1	gene217__YP_003856220.1,GeneID:9712228__hypothetical_protein	SIG18.1	-19.04
gene217__YP_003856220.1,GeneID:9712228__hypothetical_proteinSIG6	gene217__YP_003856220.1,GeneID:9712228__hypothetical_protein	SIG6	-16.7
gene217__YP_003856220.1,GeneID:9712228__hypothetical_proteinSIG5	gene217__YP_003856220.1,GeneID:9712228__hypothetical_protein	SIG5	-18.09
gene218__YP_003856221.1,GeneID:9712229__hypothetical_proteinSIG11	gene218__YP_003856221.1,GeneID:9712229__hypothetical_protein	SIG11	-21.3
gene218__YP_003856221.1,GeneID:9712229__hypothetical_proteinSIG8.1	gene218__YP_003856221.1,GeneID:9712229__hypothetical_protein	SIG8.1	-16.7
gene218__YP_003856221.1,GeneID:9712229__hypothetical_proteinSIG26	gene218__YP_003856221.1,GeneID:9712229__hypothetical_protein	SIG26	-18.44
gene218__YP_003856221.1,GeneID:9712229__hypothetical_proteinSIG13.1	gene218__YP_003856221.1,GeneID:9712229__hypothetical_protein	SIG13.1	-19.4
gene218__YP_003856221.1,GeneID:9712229__hypothetical_proteinSIG14	gene218__YP_003856221.1,GeneID:9712229__hypothetical_protein	SIG14	-14.27
gene218__YP_003856221.1,GeneID:9712229__hypothetical_proteinSIG24.1	gene218__YP_003856221.1,GeneID:9712229__hypothetical_protein	SIG24.1	-16.91
gene218__YP_003856221.1,GeneID:9712229__hypothetical_proteinSIG5	gene218__YP_003856221.1,GeneID:9712229__hypothetical_protein	SIG5	-17.34
gene219__YP_003856222.1,GeneID:9712230__putative_acyl_carrier_proteinSIG11	gene219__YP_003856222.1,GeneID:9712230__putative_acyl_carrier_protein	SIG11	-14.6
gene219__YP_003856222.1,GeneID:9712230__putative_acyl_carrier_proteinSIG8.1	gene219__YP_003856222.1,GeneID:9712230__putative_acyl_carrier_protein	SIG8.1	-15.02
gene219__YP_003856222.1,GeneID:9712230__putative_acyl_carrier_proteinSIG26	gene219__YP_003856222.1,GeneID:9712230__putative_acyl_carrier_protein	SIG26	-16.2
gene219__YP_003856222.1,GeneID:9712230__putative_acyl_carrier_proteinSIG6	gene219__YP_003856222.1,GeneID:9712230__putative_acyl_carrier_protein	SIG6	-14.1
gene219__YP_003856222.1,GeneID:9712230__putative_acyl_carrier_proteinSIG13.1	gene219__YP_003856222.1,GeneID:9712230__putative_acyl_carrier_protein	SIG13.1	-14.3
gene219__YP_003856222.1,GeneID:9712230__putative_acyl_carrier_proteinSIG14	gene219__YP_003856222.1,GeneID:9712230__putative_acyl_carrier_protein	SIG14	-16
gene219__YP_003856222.1,GeneID:9712230__putative_acyl_carrier_proteinSIG24.1	gene219__YP_003856222.1,GeneID:9712230__putative_acyl_carrier_protein	SIG24.1	-13.65
gene219__YP_003856222.1,GeneID:9712230__putative_acyl_carrier_proteinSIG2.1	gene219__YP_003856222.1,GeneID:9712230__putative_acyl_carrier_protein	SIG2.1	-13.1
gene219__YP_003856222.1,GeneID:9712230__putative_acyl_carrier_proteinSIG5	gene219__YP_003856222.1,GeneID:9712230__putative_acyl_carrier_protein	SIG5	-17.83
gene220__YP_003856223.1,GeneID:9712231__DNA_polymerase_IVSIG8.1	gene220__YP_003856223.1,GeneID:9712231__DNA_polymerase_IV	SIG8.1	-13.4
gene220__YP_003856223.1,GeneID:9712231__DNA_polymerase_IVSIG26	gene220__YP_003856223.1,GeneID:9712231__DNA_polymerase_IV	SIG26	-28
gene220__YP_003856223.1,GeneID:9712231__DNA_polymerase_IVSIG6	gene220__YP_003856223.1,GeneID:9712231__DNA_polymerase_IV	SIG6	-16.55
gene220__YP_003856223.1,GeneID:9712231__DNA_polymerase_IVSIG13.1	gene220__YP_003856223.1,GeneID:9712231__DNA_polymerase_IV	SIG13.1	-13.5
gene220__YP_003856223.1,GeneID:9712231__DNA_polymerase_IVSIG23.1	gene220__YP_003856223.1,GeneID:9712231__DNA_polymerase_IV	SIG23.1	-14.36
gene220__YP_003856223.1,GeneID:9712231__DNA_polymerase_IVSIG14	gene220__YP_003856223.1,GeneID:9712231__DNA_polymerase_IV	SIG14	-14.47
gene220__YP_003856223.1,GeneID:9712231__DNA_polymerase_IVSIG24.1	gene220__YP_003856223.1,GeneID:9712231__DNA_polymerase_IV	SIG24.1	-18.3
gene220__YP_003856223.1,GeneID:9712231__DNA_polymerase_IVSIG5	gene220__YP_003856223.1,GeneID:9712231__DNA_polymerase_IV	SIG5	-15.76
gene221__YP_003856224.1,GeneID:9712232__ATP_synthase_subunit_aSIG11	gene221__YP_003856224.1,GeneID:9712232__ATP_synthase_subunit_a	SIG11	-17.51
gene221__YP_003856224.1,GeneID:9712232__ATP_synthase_subunit_aSIG8.1	gene221__YP_003856224.1,GeneID:9712232__ATP_synthase_subunit_a	SIG8.1	-13.51
gene221__YP_003856224.1,GeneID:9712232__ATP_synthase_subunit_aSIG26	gene221__YP_003856224.1,GeneID:9712232__ATP_synthase_subunit_a	SIG26	-18.7
gene221__YP_003856224.1,GeneID:9712232__ATP_synthase_subunit_aSIG18.1	gene221__YP_003856224.1,GeneID:9712232__ATP_synthase_subunit_a	SIG18.1	-19.69
gene221__YP_003856224.1,GeneID:9712232__ATP_synthase_subunit_aSIG6	gene221__YP_003856224.1,GeneID:9712232__ATP_synthase_subunit_a	SIG6	-17.3
gene221__YP_003856224.1,GeneID:9712232__ATP_synthase_subunit_aSIG23.1	gene221__YP_003856224.1,GeneID:9712232__ATP_synthase_subunit_a	SIG23.1	-17.01
gene221__YP_003856224.1,GeneID:9712232__ATP_synthase_subunit_aSIG14	gene221__YP_003856224.1,GeneID:9712232__ATP_synthase_subunit_a	SIG14	-15.3
gene221__YP_003856224.1,GeneID:9712232__ATP_synthase_subunit_aSIG24.1	gene221__YP_003856224.1,GeneID:9712232__ATP_synthase_subunit_a	SIG24.1	-18.11
gene221__YP_003856224.1,GeneID:9712232__ATP_synthase_subunit_aSIG2.1	gene221__YP_003856224.1,GeneID:9712232__ATP_synthase_subunit_a	SIG2.1	-14.5
gene221__YP_003856224.1,GeneID:9712232__ATP_synthase_subunit_aSIG5	gene221__YP_003856224.1,GeneID:9712232__ATP_synthase_subunit_a	SIG5	-22.3
gene222__YP_003856225.1,GeneID:9712233__ATP_synthase_C_chain%2C_sodium_ion_specific_lipid-binding_proteinSIG11	gene222__YP_003856225.1,GeneID:9712233__ATP_synthase_C_chain%2C_sodium_ion_specific_lipid-binding_protein	SIG11	-24.6
gene222__YP_003856225.1,GeneID:9712233__ATP_synthase_C_chain%2C_sodium_ion_specific_lipid-binding_proteinSIG8.1	gene222__YP_003856225.1,GeneID:9712233__ATP_synthase_C_chain%2C_sodium_ion_specific_lipid-binding_protein	SIG8.1	-14.5
gene222__YP_003856225.1,GeneID:9712233__ATP_synthase_C_chain%2C_sodium_ion_specific_lipid-binding_proteinSIG26	gene222__YP_003856225.1,GeneID:9712233__ATP_synthase_C_chain%2C_sodium_ion_specific_lipid-binding_protein	SIG26	-14.3
gene222__YP_003856225.1,GeneID:9712233__ATP_synthase_C_chain%2C_sodium_ion_specific_lipid-binding_proteinSIG18.1	gene222__YP_003856225.1,GeneID:9712233__ATP_synthase_C_chain%2C_sodium_ion_specific_lipid-binding_protein	SIG18.1	-24.27
gene222__YP_003856225.1,GeneID:9712233__ATP_synthase_C_chain%2C_sodium_ion_specific_lipid-binding_proteinSIG6	gene222__YP_003856225.1,GeneID:9712233__ATP_synthase_C_chain%2C_sodium_ion_specific_lipid-binding_protein	SIG6	-22.6
gene222__YP_003856225.1,GeneID:9712233__ATP_synthase_C_chain%2C_sodium_ion_specific_lipid-binding_proteinSIG13.1	gene222__YP_003856225.1,GeneID:9712233__ATP_synthase_C_chain%2C_sodium_ion_specific_lipid-binding_protein	SIG13.1	-21.7
gene222__YP_003856225.1,GeneID:9712233__ATP_synthase_C_chain%2C_sodium_ion_specific_lipid-binding_proteinSIG23.1	gene222__YP_003856225.1,GeneID:9712233__ATP_synthase_C_chain%2C_sodium_ion_specific_lipid-binding_protein	SIG23.1	-21.7
gene222__YP_003856225.1,GeneID:9712233__ATP_synthase_C_chain%2C_sodium_ion_specific_lipid-binding_proteinSIG24.1	gene222__YP_003856225.1,GeneID:9712233__ATP_synthase_C_chain%2C_sodium_ion_specific_lipid-binding_protein	SIG24.1	-21.5
gene222__YP_003856225.1,GeneID:9712233__ATP_synthase_C_chain%2C_sodium_ion_specific_lipid-binding_proteinSIG2.1	gene222__YP_003856225.1,GeneID:9712233__ATP_synthase_C_chain%2C_sodium_ion_specific_lipid-binding_protein	SIG2.1	-16.9
gene222__YP_003856225.1,GeneID:9712233__ATP_synthase_C_chain%2C_sodium_ion_specific_lipid-binding_proteinSIG5	gene222__YP_003856225.1,GeneID:9712233__ATP_synthase_C_chain%2C_sodium_ion_specific_lipid-binding_protein	SIG5	-18.5
gene223__YP_003856226.1,GeneID:9712234__ATP_synthase_subunit_bSIG11	gene223__YP_003856226.1,GeneID:9712234__ATP_synthase_subunit_b	SIG11	-20.26
gene223__YP_003856226.1,GeneID:9712234__ATP_synthase_subunit_bSIG26	gene223__YP_003856226.1,GeneID:9712234__ATP_synthase_subunit_b	SIG26	-15.9
gene223__YP_003856226.1,GeneID:9712234__ATP_synthase_subunit_bSIG18.1	gene223__YP_003856226.1,GeneID:9712234__ATP_synthase_subunit_b	SIG18.1	-15.1
gene223__YP_003856226.1,GeneID:9712234__ATP_synthase_subunit_bSIG6	gene223__YP_003856226.1,GeneID:9712234__ATP_synthase_subunit_b	SIG6	-15.3
gene223__YP_003856226.1,GeneID:9712234__ATP_synthase_subunit_bSIG13.1	gene223__YP_003856226.1,GeneID:9712234__ATP_synthase_subunit_b	SIG13.1	-16.8
gene223__YP_003856226.1,GeneID:9712234__ATP_synthase_subunit_bSIG23.1	gene223__YP_003856226.1,GeneID:9712234__ATP_synthase_subunit_b	SIG23.1	-14.45
gene223__YP_003856226.1,GeneID:9712234__ATP_synthase_subunit_bSIG14	gene223__YP_003856226.1,GeneID:9712234__ATP_synthase_subunit_b	SIG14	-24.4
gene223__YP_003856226.1,GeneID:9712234__ATP_synthase_subunit_bSIG24.1	gene223__YP_003856226.1,GeneID:9712234__ATP_synthase_subunit_b	SIG24.1	-15
gene223__YP_003856226.1,GeneID:9712234__ATP_synthase_subunit_bSIG2.1	gene223__YP_003856226.1,GeneID:9712234__ATP_synthase_subunit_b	SIG2.1	-16.8
gene223__YP_003856226.1,GeneID:9712234__ATP_synthase_subunit_bSIG5	gene223__YP_003856226.1,GeneID:9712234__ATP_synthase_subunit_b	SIG5	-17.8
gene224__YP_003856227.1,GeneID:9712235__ATP_synthase_subunit_deltaSIG11	gene224__YP_003856227.1,GeneID:9712235__ATP_synthase_subunit_delta	SIG11	-16.1
gene224__YP_003856227.1,GeneID:9712235__ATP_synthase_subunit_deltaSIG8.1	gene224__YP_003856227.1,GeneID:9712235__ATP_synthase_subunit_delta	SIG8.1	-17.3
gene224__YP_003856227.1,GeneID:9712235__ATP_synthase_subunit_deltaSIG26	gene224__YP_003856227.1,GeneID:9712235__ATP_synthase_subunit_delta	SIG26	-22.3
gene224__YP_003856227.1,GeneID:9712235__ATP_synthase_subunit_deltaSIG18.1	gene224__YP_003856227.1,GeneID:9712235__ATP_synthase_subunit_delta	SIG18.1	-13.5
gene224__YP_003856227.1,GeneID:9712235__ATP_synthase_subunit_deltaSIG6	gene224__YP_003856227.1,GeneID:9712235__ATP_synthase_subunit_delta	SIG6	-17.8
gene224__YP_003856227.1,GeneID:9712235__ATP_synthase_subunit_deltaSIG13.1	gene224__YP_003856227.1,GeneID:9712235__ATP_synthase_subunit_delta	SIG13.1	-21.2
gene224__YP_003856227.1,GeneID:9712235__ATP_synthase_subunit_deltaSIG14	gene224__YP_003856227.1,GeneID:9712235__ATP_synthase_subunit_delta	SIG14	-27.73
gene224__YP_003856227.1,GeneID:9712235__ATP_synthase_subunit_deltaSIG24.1	gene224__YP_003856227.1,GeneID:9712235__ATP_synthase_subunit_delta	SIG24.1	-17.9
gene224__YP_003856227.1,GeneID:9712235__ATP_synthase_subunit_deltaSIG2.1	gene224__YP_003856227.1,GeneID:9712235__ATP_synthase_subunit_delta	SIG2.1	-16.9
gene224__YP_003856227.1,GeneID:9712235__ATP_synthase_subunit_deltaSIG5	gene224__YP_003856227.1,GeneID:9712235__ATP_synthase_subunit_delta	SIG5	-21.6
gene225__YP_003856228.1,GeneID:9712236__ATP_synthase_subunit_alphaSIG11	gene225__YP_003856228.1,GeneID:9712236__ATP_synthase_subunit_alpha	SIG11	-16.3
gene225__YP_003856228.1,GeneID:9712236__ATP_synthase_subunit_alphaSIG8.1	gene225__YP_003856228.1,GeneID:9712236__ATP_synthase_subunit_alpha	SIG8.1	-26.2
gene225__YP_003856228.1,GeneID:9712236__ATP_synthase_subunit_alphaSIG26	gene225__YP_003856228.1,GeneID:9712236__ATP_synthase_subunit_alpha	SIG26	-17.9
gene225__YP_003856228.1,GeneID:9712236__ATP_synthase_subunit_alphaSIG18.1	gene225__YP_003856228.1,GeneID:9712236__ATP_synthase_subunit_alpha	SIG18.1	-18.5
gene225__YP_003856228.1,GeneID:9712236__ATP_synthase_subunit_alphaSIG6	gene225__YP_003856228.1,GeneID:9712236__ATP_synthase_subunit_alpha	SIG6	-17.4
gene225__YP_003856228.1,GeneID:9712236__ATP_synthase_subunit_alphaSIG13.1	gene225__YP_003856228.1,GeneID:9712236__ATP_synthase_subunit_alpha	SIG13.1	-21.7
gene225__YP_003856228.1,GeneID:9712236__ATP_synthase_subunit_alphaSIG23.1	gene225__YP_003856228.1,GeneID:9712236__ATP_synthase_subunit_alpha	SIG23.1	-18.1
gene225__YP_003856228.1,GeneID:9712236__ATP_synthase_subunit_alphaSIG14	gene225__YP_003856228.1,GeneID:9712236__ATP_synthase_subunit_alpha	SIG14	-28.7
gene225__YP_003856228.1,GeneID:9712236__ATP_synthase_subunit_alphaSIG24.1	gene225__YP_003856228.1,GeneID:9712236__ATP_synthase_subunit_alpha	SIG24.1	-21.7
gene225__YP_003856228.1,GeneID:9712236__ATP_synthase_subunit_alphaSIG2.1	gene225__YP_003856228.1,GeneID:9712236__ATP_synthase_subunit_alpha	SIG2.1	-14.6
gene226__YP_003856229.1,GeneID:9712237__ATP_synthase_gamma_chainSIG11	gene226__YP_003856229.1,GeneID:9712237__ATP_synthase_gamma_chain	SIG11	-20.1
gene226__YP_003856229.1,GeneID:9712237__ATP_synthase_gamma_chainSIG18.1	gene226__YP_003856229.1,GeneID:9712237__ATP_synthase_gamma_chain	SIG18.1	-17.2
gene226__YP_003856229.1,GeneID:9712237__ATP_synthase_gamma_chainSIG6	gene226__YP_003856229.1,GeneID:9712237__ATP_synthase_gamma_chain	SIG6	-14.2
gene226__YP_003856229.1,GeneID:9712237__ATP_synthase_gamma_chainSIG14	gene226__YP_003856229.1,GeneID:9712237__ATP_synthase_gamma_chain	SIG14	-16.15
gene226__YP_003856229.1,GeneID:9712237__ATP_synthase_gamma_chainSIG24.1	gene226__YP_003856229.1,GeneID:9712237__ATP_synthase_gamma_chain	SIG24.1	-16.61
gene226__YP_003856229.1,GeneID:9712237__ATP_synthase_gamma_chainSIG5	gene226__YP_003856229.1,GeneID:9712237__ATP_synthase_gamma_chain	SIG5	-18.85
gene227__YP_003856230.1,GeneID:9712238__Proton-translocating_ATPase%2C_beta_subunitSIG11	gene227__YP_003856230.1,GeneID:9712238__Proton-translocating_ATPase%2C_beta_subunit	SIG11	-23
gene227__YP_003856230.1,GeneID:9712238__Proton-translocating_ATPase%2C_beta_subunitSIG8.1	gene227__YP_003856230.1,GeneID:9712238__Proton-translocating_ATPase%2C_beta_subunit	SIG8.1	-17.6
gene227__YP_003856230.1,GeneID:9712238__Proton-translocating_ATPase%2C_beta_subunitSIG26	gene227__YP_003856230.1,GeneID:9712238__Proton-translocating_ATPase%2C_beta_subunit	SIG26	-23.4
gene227__YP_003856230.1,GeneID:9712238__Proton-translocating_ATPase%2C_beta_subunitSIG6	gene227__YP_003856230.1,GeneID:9712238__Proton-translocating_ATPase%2C_beta_subunit	SIG6	-17.9
gene227__YP_003856230.1,GeneID:9712238__Proton-translocating_ATPase%2C_beta_subunitSIG13.1	gene227__YP_003856230.1,GeneID:9712238__Proton-translocating_ATPase%2C_beta_subunit	SIG13.1	-24.1
gene227__YP_003856230.1,GeneID:9712238__Proton-translocating_ATPase%2C_beta_subunitSIG23.1	gene227__YP_003856230.1,GeneID:9712238__Proton-translocating_ATPase%2C_beta_subunit	SIG23.1	-13.5
gene227__YP_003856230.1,GeneID:9712238__Proton-translocating_ATPase%2C_beta_subunitSIG14	gene227__YP_003856230.1,GeneID:9712238__Proton-translocating_ATPase%2C_beta_subunit	SIG14	-26.6
gene227__YP_003856230.1,GeneID:9712238__Proton-translocating_ATPase%2C_beta_subunitSIG24.1	gene227__YP_003856230.1,GeneID:9712238__Proton-translocating_ATPase%2C_beta_subunit	SIG24.1	-17.4
gene227__YP_003856230.1,GeneID:9712238__Proton-translocating_ATPase%2C_beta_subunitSIG2.1	gene227__YP_003856230.1,GeneID:9712238__Proton-translocating_ATPase%2C_beta_subunit	SIG2.1	-14.3
gene227__YP_003856230.1,GeneID:9712238__Proton-translocating_ATPase%2C_beta_subunitSIG5	gene227__YP_003856230.1,GeneID:9712238__Proton-translocating_ATPase%2C_beta_subunit	SIG5	-24.4
gene228__YP_003856231.1,GeneID:9712239__H%2B-transporting_two-sector_ATPase%2C_delta%2Fepsilon_subunitSIG11	gene228__YP_003856231.1,GeneID:9712239__H%2B-transporting_two-sector_ATPase%2C_delta%2Fepsilon_subunit	SIG11	-19.2
gene228__YP_003856231.1,GeneID:9712239__H%2B-transporting_two-sector_ATPase%2C_delta%2Fepsilon_subunitSIG26	gene228__YP_003856231.1,GeneID:9712239__H%2B-transporting_two-sector_ATPase%2C_delta%2Fepsilon_subunit	SIG26	-17.31
gene228__YP_003856231.1,GeneID:9712239__H%2B-transporting_two-sector_ATPase%2C_delta%2Fepsilon_subunitSIG18.1	gene228__YP_003856231.1,GeneID:9712239__H%2B-transporting_two-sector_ATPase%2C_delta%2Fepsilon_subunit	SIG18.1	-14.1
gene228__YP_003856231.1,GeneID:9712239__H%2B-transporting_two-sector_ATPase%2C_delta%2Fepsilon_subunitSIG6	gene228__YP_003856231.1,GeneID:9712239__H%2B-transporting_two-sector_ATPase%2C_delta%2Fepsilon_subunit	SIG6	-19.9
gene228__YP_003856231.1,GeneID:9712239__H%2B-transporting_two-sector_ATPase%2C_delta%2Fepsilon_subunitSIG13.1	gene228__YP_003856231.1,GeneID:9712239__H%2B-transporting_two-sector_ATPase%2C_delta%2Fepsilon_subunit	SIG13.1	-31.3
gene228__YP_003856231.1,GeneID:9712239__H%2B-transporting_two-sector_ATPase%2C_delta%2Fepsilon_subunitSIG23.1	gene228__YP_003856231.1,GeneID:9712239__H%2B-transporting_two-sector_ATPase%2C_delta%2Fepsilon_subunit	SIG23.1	-20.4
gene228__YP_003856231.1,GeneID:9712239__H%2B-transporting_two-sector_ATPase%2C_delta%2Fepsilon_subunitSIG14	gene228__YP_003856231.1,GeneID:9712239__H%2B-transporting_two-sector_ATPase%2C_delta%2Fepsilon_subunit	SIG14	-24.3
gene228__YP_003856231.1,GeneID:9712239__H%2B-transporting_two-sector_ATPase%2C_delta%2Fepsilon_subunitSIG24.1	gene228__YP_003856231.1,GeneID:9712239__H%2B-transporting_two-sector_ATPase%2C_delta%2Fepsilon_subunit	SIG24.1	-19.6
gene228__YP_003856231.1,GeneID:9712239__H%2B-transporting_two-sector_ATPase%2C_delta%2Fepsilon_subunitSIG5	gene228__YP_003856231.1,GeneID:9712239__H%2B-transporting_two-sector_ATPase%2C_delta%2Fepsilon_subunit	SIG5	-15.9
gene229__YP_003856232.1,GeneID:9712240__101_kDa_proteinSIG11	gene229__YP_003856232.1,GeneID:9712240__101_kDa_protein	SIG11	-21.6
gene229__YP_003856232.1,GeneID:9712240__101_kDa_proteinSIG8.1	gene229__YP_003856232.1,GeneID:9712240__101_kDa_protein	SIG8.1	-16.6
gene229__YP_003856232.1,GeneID:9712240__101_kDa_proteinSIG26	gene229__YP_003856232.1,GeneID:9712240__101_kDa_protein	SIG26	-15.7
gene229__YP_003856232.1,GeneID:9712240__101_kDa_proteinSIG18.1	gene229__YP_003856232.1,GeneID:9712240__101_kDa_protein	SIG18.1	-18.15
gene229__YP_003856232.1,GeneID:9712240__101_kDa_proteinSIG6	gene229__YP_003856232.1,GeneID:9712240__101_kDa_protein	SIG6	-13.5
gene229__YP_003856232.1,GeneID:9712240__101_kDa_proteinSIG13.1	gene229__YP_003856232.1,GeneID:9712240__101_kDa_protein	SIG13.1	-18.6
gene229__YP_003856232.1,GeneID:9712240__101_kDa_proteinSIG23.1	gene229__YP_003856232.1,GeneID:9712240__101_kDa_protein	SIG23.1	-13
gene229__YP_003856232.1,GeneID:9712240__101_kDa_proteinSIG14	gene229__YP_003856232.1,GeneID:9712240__101_kDa_protein	SIG14	-19.3
gene229__YP_003856232.1,GeneID:9712240__101_kDa_proteinSIG24.1	gene229__YP_003856232.1,GeneID:9712240__101_kDa_protein	SIG24.1	-17.6
gene229__YP_003856232.1,GeneID:9712240__101_kDa_proteinSIG2.1	gene229__YP_003856232.1,GeneID:9712240__101_kDa_protein	SIG2.1	-13.5
gene229__YP_003856232.1,GeneID:9712240__101_kDa_proteinSIG5	gene229__YP_003856232.1,GeneID:9712240__101_kDa_protein	SIG5	-22.4
gene230__YP_003856233.1,GeneID:9712241__Proline_dipeptidase_PepQSIG11	gene230__YP_003856233.1,GeneID:9712241__Proline_dipeptidase_PepQ	SIG11	-18.61
gene230__YP_003856233.1,GeneID:9712241__Proline_dipeptidase_PepQSIG26	gene230__YP_003856233.1,GeneID:9712241__Proline_dipeptidase_PepQ	SIG26	-17.7
gene230__YP_003856233.1,GeneID:9712241__Proline_dipeptidase_PepQSIG18.1	gene230__YP_003856233.1,GeneID:9712241__Proline_dipeptidase_PepQ	SIG18.1	-14.45
gene230__YP_003856233.1,GeneID:9712241__Proline_dipeptidase_PepQSIG13.1	gene230__YP_003856233.1,GeneID:9712241__Proline_dipeptidase_PepQ	SIG13.1	-17.8
gene230__YP_003856233.1,GeneID:9712241__Proline_dipeptidase_PepQSIG23.1	gene230__YP_003856233.1,GeneID:9712241__Proline_dipeptidase_PepQ	SIG23.1	-14.8
gene230__YP_003856233.1,GeneID:9712241__Proline_dipeptidase_PepQSIG14	gene230__YP_003856233.1,GeneID:9712241__Proline_dipeptidase_PepQ	SIG14	-18.9
gene230__YP_003856233.1,GeneID:9712241__Proline_dipeptidase_PepQSIG24.1	gene230__YP_003856233.1,GeneID:9712241__Proline_dipeptidase_PepQ	SIG24.1	-16.39
gene230__YP_003856233.1,GeneID:9712241__Proline_dipeptidase_PepQSIG2.1	gene230__YP_003856233.1,GeneID:9712241__Proline_dipeptidase_PepQ	SIG2.1	-15.59
gene230__YP_003856233.1,GeneID:9712241__Proline_dipeptidase_PepQSIG5	gene230__YP_003856233.1,GeneID:9712241__Proline_dipeptidase_PepQ	SIG5	-17.8
gene233__YP_003856234.1,GeneID:9712704__hypothetical_proteinSIG11	gene233__YP_003856234.1,GeneID:9712704__hypothetical_protein	SIG11	-28.1
gene233__YP_003856234.1,GeneID:9712704__hypothetical_proteinSIG8.1	gene233__YP_003856234.1,GeneID:9712704__hypothetical_protein	SIG8.1	-17.9
gene233__YP_003856234.1,GeneID:9712704__hypothetical_proteinSIG26	gene233__YP_003856234.1,GeneID:9712704__hypothetical_protein	SIG26	-25.5
gene233__YP_003856234.1,GeneID:9712704__hypothetical_proteinSIG18.1	gene233__YP_003856234.1,GeneID:9712704__hypothetical_protein	SIG18.1	-13
gene233__YP_003856234.1,GeneID:9712704__hypothetical_proteinSIG6	gene233__YP_003856234.1,GeneID:9712704__hypothetical_protein	SIG6	-17.46
gene233__YP_003856234.1,GeneID:9712704__hypothetical_proteinSIG13.1	gene233__YP_003856234.1,GeneID:9712704__hypothetical_protein	SIG13.1	-18.4
gene233__YP_003856234.1,GeneID:9712704__hypothetical_proteinSIG23.1	gene233__YP_003856234.1,GeneID:9712704__hypothetical_protein	SIG23.1	-13.6
gene233__YP_003856234.1,GeneID:9712704__hypothetical_proteinSIG14	gene233__YP_003856234.1,GeneID:9712704__hypothetical_protein	SIG14	-29.05
gene233__YP_003856234.1,GeneID:9712704__hypothetical_proteinSIG24.1	gene233__YP_003856234.1,GeneID:9712704__hypothetical_protein	SIG24.1	-17.7
gene233__YP_003856234.1,GeneID:9712704__hypothetical_proteinSIG5	gene233__YP_003856234.1,GeneID:9712704__hypothetical_protein	SIG5	-21.8
gene234__YP_003856235.1,GeneID:9712243__hypothetical_proteinSIG11	gene234__YP_003856235.1,GeneID:9712243__hypothetical_protein	SIG11	-22
gene234__YP_003856235.1,GeneID:9712243__hypothetical_proteinSIG8.1	gene234__YP_003856235.1,GeneID:9712243__hypothetical_protein	SIG8.1	-13.99
gene234__YP_003856235.1,GeneID:9712243__hypothetical_proteinSIG26	gene234__YP_003856235.1,GeneID:9712243__hypothetical_protein	SIG26	-23.94
gene234__YP_003856235.1,GeneID:9712243__hypothetical_proteinSIG18.1	gene234__YP_003856235.1,GeneID:9712243__hypothetical_protein	SIG18.1	-14.2
gene234__YP_003856235.1,GeneID:9712243__hypothetical_proteinSIG6	gene234__YP_003856235.1,GeneID:9712243__hypothetical_protein	SIG6	-15
gene234__YP_003856235.1,GeneID:9712243__hypothetical_proteinSIG13.1	gene234__YP_003856235.1,GeneID:9712243__hypothetical_protein	SIG13.1	-18.5
gene234__YP_003856235.1,GeneID:9712243__hypothetical_proteinSIG23.1	gene234__YP_003856235.1,GeneID:9712243__hypothetical_protein	SIG23.1	-22.1
gene234__YP_003856235.1,GeneID:9712243__hypothetical_proteinSIG14	gene234__YP_003856235.1,GeneID:9712243__hypothetical_protein	SIG14	-16.6
gene234__YP_003856235.1,GeneID:9712243__hypothetical_proteinSIG24.1	gene234__YP_003856235.1,GeneID:9712243__hypothetical_protein	SIG24.1	-16.13
gene234__YP_003856235.1,GeneID:9712243__hypothetical_proteinSIG2.1	gene234__YP_003856235.1,GeneID:9712243__hypothetical_protein	SIG2.1	-20.6
gene234__YP_003856235.1,GeneID:9712243__hypothetical_proteinSIG5	gene234__YP_003856235.1,GeneID:9712243__hypothetical_protein	SIG5	-23.7
gene235__YP_003856236.1,GeneID:9712244__transposaseSIG11	gene235__YP_003856236.1,GeneID:9712244__transposase	SIG11	-21.5
gene235__YP_003856236.1,GeneID:9712244__transposaseSIG26	gene235__YP_003856236.1,GeneID:9712244__transposase	SIG26	-16.92
gene235__YP_003856236.1,GeneID:9712244__transposaseSIG24.1	gene235__YP_003856236.1,GeneID:9712244__transposase	SIG24.1	-15.59
gene235__YP_003856236.1,GeneID:9712244__transposaseSIG2.1	gene235__YP_003856236.1,GeneID:9712244__transposase	SIG2.1	-13.52
gene235__YP_003856236.1,GeneID:9712244__transposaseSIG5	gene235__YP_003856236.1,GeneID:9712244__transposase	SIG5	-13.6
gene236__YP_003856237.1,GeneID:9712245__transposase_InsKSIG11	gene236__YP_003856237.1,GeneID:9712245__transposase_InsK	SIG11	-20
gene236__YP_003856237.1,GeneID:9712245__transposase_InsKSIG8.1	gene236__YP_003856237.1,GeneID:9712245__transposase_InsK	SIG8.1	-13.6
gene236__YP_003856237.1,GeneID:9712245__transposase_InsKSIG26	gene236__YP_003856237.1,GeneID:9712245__transposase_InsK	SIG26	-19.7
gene236__YP_003856237.1,GeneID:9712245__transposase_InsKSIG6	gene236__YP_003856237.1,GeneID:9712245__transposase_InsK	SIG6	-16.36
gene236__YP_003856237.1,GeneID:9712245__transposase_InsKSIG13.1	gene236__YP_003856237.1,GeneID:9712245__transposase_InsK	SIG13.1	-14.6
gene236__YP_003856237.1,GeneID:9712245__transposase_InsKSIG23.1	gene236__YP_003856237.1,GeneID:9712245__transposase_InsK	SIG23.1	-17.7
gene236__YP_003856237.1,GeneID:9712245__transposase_InsKSIG14	gene236__YP_003856237.1,GeneID:9712245__transposase_InsK	SIG14	-16
gene236__YP_003856237.1,GeneID:9712245__transposase_InsKSIG24.1	gene236__YP_003856237.1,GeneID:9712245__transposase_InsK	SIG24.1	-19.8
gene236__YP_003856237.1,GeneID:9712245__transposase_InsKSIG2.1	gene236__YP_003856237.1,GeneID:9712245__transposase_InsK	SIG2.1	-17.2
gene236__YP_003856237.1,GeneID:9712245__transposase_InsKSIG5	gene236__YP_003856237.1,GeneID:9712245__transposase_InsK	SIG5	-14
gene237__YP_003856238.1,GeneID:9712246__Fructose_permease_IIC_componentSIG11	gene237__YP_003856238.1,GeneID:9712246__Fructose_permease_IIC_component	SIG11	-24.7
gene237__YP_003856238.1,GeneID:9712246__Fructose_permease_IIC_componentSIG8.1	gene237__YP_003856238.1,GeneID:9712246__Fructose_permease_IIC_component	SIG8.1	-16.72
gene237__YP_003856238.1,GeneID:9712246__Fructose_permease_IIC_componentSIG6	gene237__YP_003856238.1,GeneID:9712246__Fructose_permease_IIC_component	SIG6	-20.8
gene237__YP_003856238.1,GeneID:9712246__Fructose_permease_IIC_componentSIG13.1	gene237__YP_003856238.1,GeneID:9712246__Fructose_permease_IIC_component	SIG13.1	-15.3
gene237__YP_003856238.1,GeneID:9712246__Fructose_permease_IIC_componentSIG23.1	gene237__YP_003856238.1,GeneID:9712246__Fructose_permease_IIC_component	SIG23.1	-20.4
gene237__YP_003856238.1,GeneID:9712246__Fructose_permease_IIC_componentSIG14	gene237__YP_003856238.1,GeneID:9712246__Fructose_permease_IIC_component	SIG14	-20.9
gene237__YP_003856238.1,GeneID:9712246__Fructose_permease_IIC_componentSIG24.1	gene237__YP_003856238.1,GeneID:9712246__Fructose_permease_IIC_component	SIG24.1	-17.7
gene237__YP_003856238.1,GeneID:9712246__Fructose_permease_IIC_componentSIG2.1	gene237__YP_003856238.1,GeneID:9712246__Fructose_permease_IIC_component	SIG2.1	-17.3
gene237__YP_003856238.1,GeneID:9712246__Fructose_permease_IIC_componentSIG5	gene237__YP_003856238.1,GeneID:9712246__Fructose_permease_IIC_component	SIG5	-23.4
gene238__YP_003856239.1,GeneID:9712247__Leucyl-trna_synthetase_proteinSIG11	gene238__YP_003856239.1,GeneID:9712247__Leucyl-trna_synthetase_protein	SIG11	-25.2
gene238__YP_003856239.1,GeneID:9712247__Leucyl-trna_synthetase_proteinSIG8.1	gene238__YP_003856239.1,GeneID:9712247__Leucyl-trna_synthetase_protein	SIG8.1	-14
gene238__YP_003856239.1,GeneID:9712247__Leucyl-trna_synthetase_proteinSIG26	gene238__YP_003856239.1,GeneID:9712247__Leucyl-trna_synthetase_protein	SIG26	-19.29
gene238__YP_003856239.1,GeneID:9712247__Leucyl-trna_synthetase_proteinSIG18.1	gene238__YP_003856239.1,GeneID:9712247__Leucyl-trna_synthetase_protein	SIG18.1	-14.64
gene238__YP_003856239.1,GeneID:9712247__Leucyl-trna_synthetase_proteinSIG6	gene238__YP_003856239.1,GeneID:9712247__Leucyl-trna_synthetase_protein	SIG6	-18.5
gene238__YP_003856239.1,GeneID:9712247__Leucyl-trna_synthetase_proteinSIG13.1	gene238__YP_003856239.1,GeneID:9712247__Leucyl-trna_synthetase_protein	SIG13.1	-16.8
gene238__YP_003856239.1,GeneID:9712247__Leucyl-trna_synthetase_proteinSIG14	gene238__YP_003856239.1,GeneID:9712247__Leucyl-trna_synthetase_protein	SIG14	-25.7
gene238__YP_003856239.1,GeneID:9712247__Leucyl-trna_synthetase_proteinSIG24.1	gene238__YP_003856239.1,GeneID:9712247__Leucyl-trna_synthetase_protein	SIG24.1	-18.8
gene238__YP_003856239.1,GeneID:9712247__Leucyl-trna_synthetase_proteinSIG5	gene238__YP_003856239.1,GeneID:9712247__Leucyl-trna_synthetase_protein	SIG5	-13.76
gene239__YP_003856240.1,GeneID:9712248__Predicted_signaling_proteinSIG11	gene239__YP_003856240.1,GeneID:9712248__Predicted_signaling_protein	SIG11	-15.3
gene239__YP_003856240.1,GeneID:9712248__Predicted_signaling_proteinSIG8.1	gene239__YP_003856240.1,GeneID:9712248__Predicted_signaling_protein	SIG8.1	-14.4
gene239__YP_003856240.1,GeneID:9712248__Predicted_signaling_proteinSIG6	gene239__YP_003856240.1,GeneID:9712248__Predicted_signaling_protein	SIG6	-16.2
gene239__YP_003856240.1,GeneID:9712248__Predicted_signaling_proteinSIG13.1	gene239__YP_003856240.1,GeneID:9712248__Predicted_signaling_protein	SIG13.1	-13.2
gene239__YP_003856240.1,GeneID:9712248__Predicted_signaling_proteinSIG14	gene239__YP_003856240.1,GeneID:9712248__Predicted_signaling_protein	SIG14	-13.5
gene239__YP_003856240.1,GeneID:9712248__Predicted_signaling_proteinSIG2.1	gene239__YP_003856240.1,GeneID:9712248__Predicted_signaling_protein	SIG2.1	-16.5
gene239__YP_003856240.1,GeneID:9712248__Predicted_signaling_proteinSIG5	gene239__YP_003856240.1,GeneID:9712248__Predicted_signaling_protein	SIG5	-18.3
gene240__YP_003856241.1,GeneID:9712249__50S_ribosomal_protein_L9SIG11	gene240__YP_003856241.1,GeneID:9712249__50S_ribosomal_protein_L9	SIG11	-25.1
gene240__YP_003856241.1,GeneID:9712249__50S_ribosomal_protein_L9SIG8.1	gene240__YP_003856241.1,GeneID:9712249__50S_ribosomal_protein_L9	SIG8.1	-14
gene240__YP_003856241.1,GeneID:9712249__50S_ribosomal_protein_L9SIG26	gene240__YP_003856241.1,GeneID:9712249__50S_ribosomal_protein_L9	SIG26	-18.52
gene240__YP_003856241.1,GeneID:9712249__50S_ribosomal_protein_L9SIG18.1	gene240__YP_003856241.1,GeneID:9712249__50S_ribosomal_protein_L9	SIG18.1	-22.5
gene240__YP_003856241.1,GeneID:9712249__50S_ribosomal_protein_L9SIG6	gene240__YP_003856241.1,GeneID:9712249__50S_ribosomal_protein_L9	SIG6	-24.4
gene240__YP_003856241.1,GeneID:9712249__50S_ribosomal_protein_L9SIG13.1	gene240__YP_003856241.1,GeneID:9712249__50S_ribosomal_protein_L9	SIG13.1	-13.2
gene240__YP_003856241.1,GeneID:9712249__50S_ribosomal_protein_L9SIG23.1	gene240__YP_003856241.1,GeneID:9712249__50S_ribosomal_protein_L9	SIG23.1	-24.9
gene240__YP_003856241.1,GeneID:9712249__50S_ribosomal_protein_L9SIG14	gene240__YP_003856241.1,GeneID:9712249__50S_ribosomal_protein_L9	SIG14	-19.6
gene240__YP_003856241.1,GeneID:9712249__50S_ribosomal_protein_L9SIG24.1	gene240__YP_003856241.1,GeneID:9712249__50S_ribosomal_protein_L9	SIG24.1	-16.3
gene240__YP_003856241.1,GeneID:9712249__50S_ribosomal_protein_L9SIG2.1	gene240__YP_003856241.1,GeneID:9712249__50S_ribosomal_protein_L9	SIG2.1	-15.5
gene240__YP_003856241.1,GeneID:9712249__50S_ribosomal_protein_L9SIG5	gene240__YP_003856241.1,GeneID:9712249__50S_ribosomal_protein_L9	SIG5	-13.54
gene241__YP_003856242.1,GeneID:9712250__Replicative_helicase_DnaBSIG11	gene241__YP_003856242.1,GeneID:9712250__Replicative_helicase_DnaB	SIG11	-16.9
gene241__YP_003856242.1,GeneID:9712250__Replicative_helicase_DnaBSIG8.1	gene241__YP_003856242.1,GeneID:9712250__Replicative_helicase_DnaB	SIG8.1	-16.2
gene241__YP_003856242.1,GeneID:9712250__Replicative_helicase_DnaBSIG26	gene241__YP_003856242.1,GeneID:9712250__Replicative_helicase_DnaB	SIG26	-15.8
gene241__YP_003856242.1,GeneID:9712250__Replicative_helicase_DnaBSIG18.1	gene241__YP_003856242.1,GeneID:9712250__Replicative_helicase_DnaB	SIG18.1	-22
gene241__YP_003856242.1,GeneID:9712250__Replicative_helicase_DnaBSIG6	gene241__YP_003856242.1,GeneID:9712250__Replicative_helicase_DnaB	SIG6	-15.39
gene241__YP_003856242.1,GeneID:9712250__Replicative_helicase_DnaBSIG13.1	gene241__YP_003856242.1,GeneID:9712250__Replicative_helicase_DnaB	SIG13.1	-14.1
gene241__YP_003856242.1,GeneID:9712250__Replicative_helicase_DnaBSIG23.1	gene241__YP_003856242.1,GeneID:9712250__Replicative_helicase_DnaB	SIG23.1	-18.3
gene241__YP_003856242.1,GeneID:9712250__Replicative_helicase_DnaBSIG14	gene241__YP_003856242.1,GeneID:9712250__Replicative_helicase_DnaB	SIG14	-18.1
gene241__YP_003856242.1,GeneID:9712250__Replicative_helicase_DnaBSIG2.1	gene241__YP_003856242.1,GeneID:9712250__Replicative_helicase_DnaB	SIG2.1	-13.8
gene242__YP_003856243.1,GeneID:9712251__Hemolysin_CSIG11	gene242__YP_003856243.1,GeneID:9712251__Hemolysin_C	SIG11	-22
gene242__YP_003856243.1,GeneID:9712251__Hemolysin_CSIG8.1	gene242__YP_003856243.1,GeneID:9712251__Hemolysin_C	SIG8.1	-13.5
gene242__YP_003856243.1,GeneID:9712251__Hemolysin_CSIG26	gene242__YP_003856243.1,GeneID:9712251__Hemolysin_C	SIG26	-25.1
gene242__YP_003856243.1,GeneID:9712251__Hemolysin_CSIG18.1	gene242__YP_003856243.1,GeneID:9712251__Hemolysin_C	SIG18.1	-18.1
gene242__YP_003856243.1,GeneID:9712251__Hemolysin_CSIG6	gene242__YP_003856243.1,GeneID:9712251__Hemolysin_C	SIG6	-17.6
gene242__YP_003856243.1,GeneID:9712251__Hemolysin_CSIG13.1	gene242__YP_003856243.1,GeneID:9712251__Hemolysin_C	SIG13.1	-18.92
gene242__YP_003856243.1,GeneID:9712251__Hemolysin_CSIG23.1	gene242__YP_003856243.1,GeneID:9712251__Hemolysin_C	SIG23.1	-16.4
gene242__YP_003856243.1,GeneID:9712251__Hemolysin_CSIG14	gene242__YP_003856243.1,GeneID:9712251__Hemolysin_C	SIG14	-25.3
gene242__YP_003856243.1,GeneID:9712251__Hemolysin_CSIG24.1	gene242__YP_003856243.1,GeneID:9712251__Hemolysin_C	SIG24.1	-20.6
gene242__YP_003856243.1,GeneID:9712251__Hemolysin_CSIG2.1	gene242__YP_003856243.1,GeneID:9712251__Hemolysin_C	SIG2.1	-13.7
gene242__YP_003856243.1,GeneID:9712251__Hemolysin_CSIG5	gene242__YP_003856243.1,GeneID:9712251__Hemolysin_C	SIG5	-13.55
gene243__YP_003856244.1,GeneID:9712252__Expressed_proteinSIG11	gene243__YP_003856244.1,GeneID:9712252__Expressed_protein	SIG11	-19
gene243__YP_003856244.1,GeneID:9712252__Expressed_proteinSIG8.1	gene243__YP_003856244.1,GeneID:9712252__Expressed_protein	SIG8.1	-16.8
gene243__YP_003856244.1,GeneID:9712252__Expressed_proteinSIG26	gene243__YP_003856244.1,GeneID:9712252__Expressed_protein	SIG26	-15.2
gene243__YP_003856244.1,GeneID:9712252__Expressed_proteinSIG18.1	gene243__YP_003856244.1,GeneID:9712252__Expressed_protein	SIG18.1	-13.7
gene243__YP_003856244.1,GeneID:9712252__Expressed_proteinSIG6	gene243__YP_003856244.1,GeneID:9712252__Expressed_protein	SIG6	-15.8
gene243__YP_003856244.1,GeneID:9712252__Expressed_proteinSIG13.1	gene243__YP_003856244.1,GeneID:9712252__Expressed_protein	SIG13.1	-20.4
gene243__YP_003856244.1,GeneID:9712252__Expressed_proteinSIG23.1	gene243__YP_003856244.1,GeneID:9712252__Expressed_protein	SIG23.1	-14.54
gene243__YP_003856244.1,GeneID:9712252__Expressed_proteinSIG14	gene243__YP_003856244.1,GeneID:9712252__Expressed_protein	SIG14	-22.9
gene243__YP_003856244.1,GeneID:9712252__Expressed_proteinSIG24.1	gene243__YP_003856244.1,GeneID:9712252__Expressed_protein	SIG24.1	-14.3
gene243__YP_003856244.1,GeneID:9712252__Expressed_proteinSIG2.1	gene243__YP_003856244.1,GeneID:9712252__Expressed_protein	SIG2.1	-13.2
gene243__YP_003856244.1,GeneID:9712252__Expressed_proteinSIG5	gene243__YP_003856244.1,GeneID:9712252__Expressed_protein	SIG5	-22.4
gene244__YP_003856245.1,GeneID:9712253__hypothetical_metal-dependent_hydrolaseSIG11	gene244__YP_003856245.1,GeneID:9712253__hypothetical_metal-dependent_hydrolase	SIG11	-17.85
gene244__YP_003856245.1,GeneID:9712253__hypothetical_metal-dependent_hydrolaseSIG8.1	gene244__YP_003856245.1,GeneID:9712253__hypothetical_metal-dependent_hydrolase	SIG8.1	-20.27
gene244__YP_003856245.1,GeneID:9712253__hypothetical_metal-dependent_hydrolaseSIG26	gene244__YP_003856245.1,GeneID:9712253__hypothetical_metal-dependent_hydrolase	SIG26	-15.1
gene244__YP_003856245.1,GeneID:9712253__hypothetical_metal-dependent_hydrolaseSIG6	gene244__YP_003856245.1,GeneID:9712253__hypothetical_metal-dependent_hydrolase	SIG6	-15.6
gene244__YP_003856245.1,GeneID:9712253__hypothetical_metal-dependent_hydrolaseSIG13.1	gene244__YP_003856245.1,GeneID:9712253__hypothetical_metal-dependent_hydrolase	SIG13.1	-17.1
gene244__YP_003856245.1,GeneID:9712253__hypothetical_metal-dependent_hydrolaseSIG14	gene244__YP_003856245.1,GeneID:9712253__hypothetical_metal-dependent_hydrolase	SIG14	-26.5
gene244__YP_003856245.1,GeneID:9712253__hypothetical_metal-dependent_hydrolaseSIG24.1	gene244__YP_003856245.1,GeneID:9712253__hypothetical_metal-dependent_hydrolase	SIG24.1	-16.1
gene244__YP_003856245.1,GeneID:9712253__hypothetical_metal-dependent_hydrolaseSIG2.1	gene244__YP_003856245.1,GeneID:9712253__hypothetical_metal-dependent_hydrolase	SIG2.1	-16.3
gene244__YP_003856245.1,GeneID:9712253__hypothetical_metal-dependent_hydrolaseSIG5	gene244__YP_003856245.1,GeneID:9712253__hypothetical_metal-dependent_hydrolase	SIG5	-18.3
gene245__YP_003856246.1,GeneID:9712254__Cysteinyl-tRNA_synthetaseSIG11	gene245__YP_003856246.1,GeneID:9712254__Cysteinyl-tRNA_synthetase	SIG11	-15
gene245__YP_003856246.1,GeneID:9712254__Cysteinyl-tRNA_synthetaseSIG8.1	gene245__YP_003856246.1,GeneID:9712254__Cysteinyl-tRNA_synthetase	SIG8.1	-16.4
gene245__YP_003856246.1,GeneID:9712254__Cysteinyl-tRNA_synthetaseSIG6	gene245__YP_003856246.1,GeneID:9712254__Cysteinyl-tRNA_synthetase	SIG6	-13.8
gene245__YP_003856246.1,GeneID:9712254__Cysteinyl-tRNA_synthetaseSIG13.1	gene245__YP_003856246.1,GeneID:9712254__Cysteinyl-tRNA_synthetase	SIG13.1	-16.2
gene245__YP_003856246.1,GeneID:9712254__Cysteinyl-tRNA_synthetaseSIG23.1	gene245__YP_003856246.1,GeneID:9712254__Cysteinyl-tRNA_synthetase	SIG23.1	-16
gene245__YP_003856246.1,GeneID:9712254__Cysteinyl-tRNA_synthetaseSIG14	gene245__YP_003856246.1,GeneID:9712254__Cysteinyl-tRNA_synthetase	SIG14	-19.8
gene245__YP_003856246.1,GeneID:9712254__Cysteinyl-tRNA_synthetaseSIG24.1	gene245__YP_003856246.1,GeneID:9712254__Cysteinyl-tRNA_synthetase	SIG24.1	-18.8
gene245__YP_003856246.1,GeneID:9712254__Cysteinyl-tRNA_synthetaseSIG2.1	gene245__YP_003856246.1,GeneID:9712254__Cysteinyl-tRNA_synthetase	SIG2.1	-15.3
gene246__YP_003856247.1,GeneID:9712255__RNA_methyltransferase%2C_TrmH_family%2C_group_3SIG11	gene246__YP_003856247.1,GeneID:9712255__RNA_methyltransferase%2C_TrmH_family%2C_group_3	SIG11	-16.7
gene246__YP_003856247.1,GeneID:9712255__RNA_methyltransferase%2C_TrmH_family%2C_group_3SIG26	gene246__YP_003856247.1,GeneID:9712255__RNA_methyltransferase%2C_TrmH_family%2C_group_3	SIG26	-17.8
gene246__YP_003856247.1,GeneID:9712255__RNA_methyltransferase%2C_TrmH_family%2C_group_3SIG18.1	gene246__YP_003856247.1,GeneID:9712255__RNA_methyltransferase%2C_TrmH_family%2C_group_3	SIG18.1	-14.8
gene246__YP_003856247.1,GeneID:9712255__RNA_methyltransferase%2C_TrmH_family%2C_group_3SIG6	gene246__YP_003856247.1,GeneID:9712255__RNA_methyltransferase%2C_TrmH_family%2C_group_3	SIG6	-13.9
gene246__YP_003856247.1,GeneID:9712255__RNA_methyltransferase%2C_TrmH_family%2C_group_3SIG13.1	gene246__YP_003856247.1,GeneID:9712255__RNA_methyltransferase%2C_TrmH_family%2C_group_3	SIG13.1	-16.8
gene246__YP_003856247.1,GeneID:9712255__RNA_methyltransferase%2C_TrmH_family%2C_group_3SIG23.1	gene246__YP_003856247.1,GeneID:9712255__RNA_methyltransferase%2C_TrmH_family%2C_group_3	SIG23.1	-14.6
gene246__YP_003856247.1,GeneID:9712255__RNA_methyltransferase%2C_TrmH_family%2C_group_3SIG14	gene246__YP_003856247.1,GeneID:9712255__RNA_methyltransferase%2C_TrmH_family%2C_group_3	SIG14	-14.01
gene246__YP_003856247.1,GeneID:9712255__RNA_methyltransferase%2C_TrmH_family%2C_group_3SIG24.1	gene246__YP_003856247.1,GeneID:9712255__RNA_methyltransferase%2C_TrmH_family%2C_group_3	SIG24.1	-18.5
gene246__YP_003856247.1,GeneID:9712255__RNA_methyltransferase%2C_TrmH_family%2C_group_3SIG5	gene246__YP_003856247.1,GeneID:9712255__RNA_methyltransferase%2C_TrmH_family%2C_group_3	SIG5	-14.23
gene247__YP_003856248.1,GeneID:9712256__hypothetical_proteinSIG11	gene247__YP_003856248.1,GeneID:9712256__hypothetical_protein	SIG11	-18.6
gene247__YP_003856248.1,GeneID:9712256__hypothetical_proteinSIG26	gene247__YP_003856248.1,GeneID:9712256__hypothetical_protein	SIG26	-16.79
gene247__YP_003856248.1,GeneID:9712256__hypothetical_proteinSIG18.1	gene247__YP_003856248.1,GeneID:9712256__hypothetical_protein	SIG18.1	-15.8
gene247__YP_003856248.1,GeneID:9712256__hypothetical_proteinSIG6	gene247__YP_003856248.1,GeneID:9712256__hypothetical_protein	SIG6	-13.31
gene247__YP_003856248.1,GeneID:9712256__hypothetical_proteinSIG13.1	gene247__YP_003856248.1,GeneID:9712256__hypothetical_protein	SIG13.1	-17.4
gene247__YP_003856248.1,GeneID:9712256__hypothetical_proteinSIG23.1	gene247__YP_003856248.1,GeneID:9712256__hypothetical_protein	SIG23.1	-24.06
gene247__YP_003856248.1,GeneID:9712256__hypothetical_proteinSIG14	gene247__YP_003856248.1,GeneID:9712256__hypothetical_protein	SIG14	-20.4
gene247__YP_003856248.1,GeneID:9712256__hypothetical_proteinSIG5	gene247__YP_003856248.1,GeneID:9712256__hypothetical_protein	SIG5	-14.64
gene248__YP_004956717.1,GeneID:11476696__hypothetical_proteinSIG11	gene248__YP_004956717.1,GeneID:11476696__hypothetical_protein	SIG11	-15.4
gene248__YP_004956717.1,GeneID:11476696__hypothetical_proteinSIG8.1	gene248__YP_004956717.1,GeneID:11476696__hypothetical_protein	SIG8.1	-14.1
gene248__YP_004956717.1,GeneID:11476696__hypothetical_proteinSIG26	gene248__YP_004956717.1,GeneID:11476696__hypothetical_protein	SIG26	-19.9
gene248__YP_004956717.1,GeneID:11476696__hypothetical_proteinSIG13.1	gene248__YP_004956717.1,GeneID:11476696__hypothetical_protein	SIG13.1	-15.2
gene248__YP_004956717.1,GeneID:11476696__hypothetical_proteinSIG14	gene248__YP_004956717.1,GeneID:11476696__hypothetical_protein	SIG14	-14.1
gene249__YP_003856249.1,GeneID:9712257__preprotein_translocase_subunit_SecESIG26	gene249__YP_003856249.1,GeneID:9712257__preprotein_translocase_subunit_SecE	SIG26	-19.9
gene249__YP_003856249.1,GeneID:9712257__preprotein_translocase_subunit_SecESIG13.1	gene249__YP_003856249.1,GeneID:9712257__preprotein_translocase_subunit_SecE	SIG13.1	-15.9
gene249__YP_003856249.1,GeneID:9712257__preprotein_translocase_subunit_SecESIG23.1	gene249__YP_003856249.1,GeneID:9712257__preprotein_translocase_subunit_SecE	SIG23.1	-13.72
gene249__YP_003856249.1,GeneID:9712257__preprotein_translocase_subunit_SecESIG14	gene249__YP_003856249.1,GeneID:9712257__preprotein_translocase_subunit_SecE	SIG14	-15.4
gene249__YP_003856249.1,GeneID:9712257__preprotein_translocase_subunit_SecESIG5	gene249__YP_003856249.1,GeneID:9712257__preprotein_translocase_subunit_SecE	SIG5	-14.7
gene250__YP_003856250.1,GeneID:9712258__Transcription_antitermination_proteinSIG11	gene250__YP_003856250.1,GeneID:9712258__Transcription_antitermination_protein	SIG11	-13.3
gene250__YP_003856250.1,GeneID:9712258__Transcription_antitermination_proteinSIG26	gene250__YP_003856250.1,GeneID:9712258__Transcription_antitermination_protein	SIG26	-25.5
gene250__YP_003856250.1,GeneID:9712258__Transcription_antitermination_proteinSIG18.1	gene250__YP_003856250.1,GeneID:9712258__Transcription_antitermination_protein	SIG18.1	-20.8
gene250__YP_003856250.1,GeneID:9712258__Transcription_antitermination_proteinSIG6	gene250__YP_003856250.1,GeneID:9712258__Transcription_antitermination_protein	SIG6	-13.3
gene250__YP_003856250.1,GeneID:9712258__Transcription_antitermination_proteinSIG13.1	gene250__YP_003856250.1,GeneID:9712258__Transcription_antitermination_protein	SIG13.1	-18
gene250__YP_003856250.1,GeneID:9712258__Transcription_antitermination_proteinSIG23.1	gene250__YP_003856250.1,GeneID:9712258__Transcription_antitermination_protein	SIG23.1	-21
gene250__YP_003856250.1,GeneID:9712258__Transcription_antitermination_proteinSIG14	gene250__YP_003856250.1,GeneID:9712258__Transcription_antitermination_protein	SIG14	-24.9
gene250__YP_003856250.1,GeneID:9712258__Transcription_antitermination_proteinSIG24.1	gene250__YP_003856250.1,GeneID:9712258__Transcription_antitermination_protein	SIG24.1	-22
gene250__YP_003856250.1,GeneID:9712258__Transcription_antitermination_proteinSIG5	gene250__YP_003856250.1,GeneID:9712258__Transcription_antitermination_protein	SIG5	-13.49
gene251__YP_003856251.1,GeneID:9712259__hypothetical_proteinSIG13.1	gene251__YP_003856251.1,GeneID:9712259__hypothetical_protein	SIG13.1	-13.2
gene251__YP_003856251.1,GeneID:9712259__hypothetical_proteinSIG14	gene251__YP_003856251.1,GeneID:9712259__hypothetical_protein	SIG14	-13.27
gene251__YP_003856251.1,GeneID:9712259__hypothetical_proteinSIG24.1	gene251__YP_003856251.1,GeneID:9712259__hypothetical_protein	SIG24.1	-15.44
gene251__YP_003856251.1,GeneID:9712259__hypothetical_proteinSIG2.1	gene251__YP_003856251.1,GeneID:9712259__hypothetical_protein	SIG2.1	-16.2
gene251__YP_003856251.1,GeneID:9712259__hypothetical_proteinSIG5	gene251__YP_003856251.1,GeneID:9712259__hypothetical_protein	SIG5	-16.02
gene253__YP_003856252.1,GeneID:9712689__hypothetical_proteinSIG11	gene253__YP_003856252.1,GeneID:9712689__hypothetical_protein	SIG11	-17.3
gene253__YP_003856252.1,GeneID:9712689__hypothetical_proteinSIG8.1	gene253__YP_003856252.1,GeneID:9712689__hypothetical_protein	SIG8.1	-14.55
gene253__YP_003856252.1,GeneID:9712689__hypothetical_proteinSIG26	gene253__YP_003856252.1,GeneID:9712689__hypothetical_protein	SIG26	-22.7
gene253__YP_003856252.1,GeneID:9712689__hypothetical_proteinSIG23.1	gene253__YP_003856252.1,GeneID:9712689__hypothetical_protein	SIG23.1	-20.4
gene253__YP_003856252.1,GeneID:9712689__hypothetical_proteinSIG14	gene253__YP_003856252.1,GeneID:9712689__hypothetical_protein	SIG14	-16
gene253__YP_003856252.1,GeneID:9712689__hypothetical_proteinSIG24.1	gene253__YP_003856252.1,GeneID:9712689__hypothetical_protein	SIG24.1	-13.64
gene253__YP_003856252.1,GeneID:9712689__hypothetical_proteinSIG2.1	gene253__YP_003856252.1,GeneID:9712689__hypothetical_protein	SIG2.1	-13.5
gene253__YP_003856252.1,GeneID:9712689__hypothetical_proteinSIG5	gene253__YP_003856252.1,GeneID:9712689__hypothetical_protein	SIG5	-17.7
gene254__YP_003856253.1,GeneID:9712261__Ser%2FThr_protein_phosphatase_family_proteinSIG11	gene254__YP_003856253.1,GeneID:9712261__Ser%2FThr_protein_phosphatase_family_protein	SIG11	-15.4
gene254__YP_003856253.1,GeneID:9712261__Ser%2FThr_protein_phosphatase_family_proteinSIG8.1	gene254__YP_003856253.1,GeneID:9712261__Ser%2FThr_protein_phosphatase_family_protein	SIG8.1	-16.5
gene254__YP_003856253.1,GeneID:9712261__Ser%2FThr_protein_phosphatase_family_proteinSIG26	gene254__YP_003856253.1,GeneID:9712261__Ser%2FThr_protein_phosphatase_family_protein	SIG26	-17.4
gene254__YP_003856253.1,GeneID:9712261__Ser%2FThr_protein_phosphatase_family_proteinSIG18.1	gene254__YP_003856253.1,GeneID:9712261__Ser%2FThr_protein_phosphatase_family_protein	SIG18.1	-18.7
gene254__YP_003856253.1,GeneID:9712261__Ser%2FThr_protein_phosphatase_family_proteinSIG6	gene254__YP_003856253.1,GeneID:9712261__Ser%2FThr_protein_phosphatase_family_protein	SIG6	-17.41
gene254__YP_003856253.1,GeneID:9712261__Ser%2FThr_protein_phosphatase_family_proteinSIG13.1	gene254__YP_003856253.1,GeneID:9712261__Ser%2FThr_protein_phosphatase_family_protein	SIG13.1	-14.1
gene254__YP_003856253.1,GeneID:9712261__Ser%2FThr_protein_phosphatase_family_proteinSIG14	gene254__YP_003856253.1,GeneID:9712261__Ser%2FThr_protein_phosphatase_family_protein	SIG14	-15.2
gene254__YP_003856253.1,GeneID:9712261__Ser%2FThr_protein_phosphatase_family_proteinSIG24.1	gene254__YP_003856253.1,GeneID:9712261__Ser%2FThr_protein_phosphatase_family_protein	SIG24.1	-17.3
gene254__YP_003856253.1,GeneID:9712261__Ser%2FThr_protein_phosphatase_family_proteinSIG2.1	gene254__YP_003856253.1,GeneID:9712261__Ser%2FThr_protein_phosphatase_family_protein	SIG2.1	-14.3
gene255__YP_003856254.1,GeneID:9712262__DNA_gyrase_subunit_BSIG11	gene255__YP_003856254.1,GeneID:9712262__DNA_gyrase_subunit_B	SIG11	-22.14
gene255__YP_003856254.1,GeneID:9712262__DNA_gyrase_subunit_BSIG8.1	gene255__YP_003856254.1,GeneID:9712262__DNA_gyrase_subunit_B	SIG8.1	-14.1
gene255__YP_003856254.1,GeneID:9712262__DNA_gyrase_subunit_BSIG18.1	gene255__YP_003856254.1,GeneID:9712262__DNA_gyrase_subunit_B	SIG18.1	-19.91
gene255__YP_003856254.1,GeneID:9712262__DNA_gyrase_subunit_BSIG6	gene255__YP_003856254.1,GeneID:9712262__DNA_gyrase_subunit_B	SIG6	-17.6
gene255__YP_003856254.1,GeneID:9712262__DNA_gyrase_subunit_BSIG23.1	gene255__YP_003856254.1,GeneID:9712262__DNA_gyrase_subunit_B	SIG23.1	-19.1
gene255__YP_003856254.1,GeneID:9712262__DNA_gyrase_subunit_BSIG14	gene255__YP_003856254.1,GeneID:9712262__DNA_gyrase_subunit_B	SIG14	-16.8
gene255__YP_003856254.1,GeneID:9712262__DNA_gyrase_subunit_BSIG24.1	gene255__YP_003856254.1,GeneID:9712262__DNA_gyrase_subunit_B	SIG24.1	-19.7
gene255__YP_003856254.1,GeneID:9712262__DNA_gyrase_subunit_BSIG2.1	gene255__YP_003856254.1,GeneID:9712262__DNA_gyrase_subunit_B	SIG2.1	-15
gene256__YP_003856255.1,GeneID:9712263__101_kDa_proteinSIG11	gene256__YP_003856255.1,GeneID:9712263__101_kDa_protein	SIG11	-16
gene256__YP_003856255.1,GeneID:9712263__101_kDa_proteinSIG8.1	gene256__YP_003856255.1,GeneID:9712263__101_kDa_protein	SIG8.1	-15.7
gene256__YP_003856255.1,GeneID:9712263__101_kDa_proteinSIG18.1	gene256__YP_003856255.1,GeneID:9712263__101_kDa_protein	SIG18.1	-20.6
gene256__YP_003856255.1,GeneID:9712263__101_kDa_proteinSIG6	gene256__YP_003856255.1,GeneID:9712263__101_kDa_protein	SIG6	-13.54
[truncated: 3,491 more rows]

## Sheet: sense_RNAplex_cutoff13
targetsmall RNA	target	small RNA	Energy kcal/mol
gene0__YP_003856015.1,GeneID:9712730__Chromosomal_replication_initiator_protein_dnaASIG11	gene0__YP_003856015.1,GeneID:9712730__Chromosomal_replication_initiator_protein_dnaA	SIG11	-14.2
gene0__YP_003856015.1,GeneID:9712730__Chromosomal_replication_initiator_protein_dnaASIG8.1	gene0__YP_003856015.1,GeneID:9712730__Chromosomal_replication_initiator_protein_dnaA	SIG8.1	-18.7
gene0__YP_003856015.1,GeneID:9712730__Chromosomal_replication_initiator_protein_dnaASIG6	gene0__YP_003856015.1,GeneID:9712730__Chromosomal_replication_initiator_protein_dnaA	SIG6	-15.6
gene0__YP_003856015.1,GeneID:9712730__Chromosomal_replication_initiator_protein_dnaASIG23.1	gene0__YP_003856015.1,GeneID:9712730__Chromosomal_replication_initiator_protein_dnaA	SIG23.1	-25.1
gene0__YP_003856015.1,GeneID:9712730__Chromosomal_replication_initiator_protein_dnaASIG14	gene0__YP_003856015.1,GeneID:9712730__Chromosomal_replication_initiator_protein_dnaA	SIG14	-15.66
gene0__YP_003856015.1,GeneID:9712730__Chromosomal_replication_initiator_protein_dnaASIG5	gene0__YP_003856015.1,GeneID:9712730__Chromosomal_replication_initiator_protein_dnaA	SIG5	-13.7
gene1__YP_003856016.1,GeneID:9712024__DNA_polymerase_III_beta_subunitSIG8.1	gene1__YP_003856016.1,GeneID:9712024__DNA_polymerase_III_beta_subunit	SIG8.1	-19.3
gene1__YP_003856016.1,GeneID:9712024__DNA_polymerase_III_beta_subunitSIG26	gene1__YP_003856016.1,GeneID:9712024__DNA_polymerase_III_beta_subunit	SIG26	-13.9
gene1__YP_003856016.1,GeneID:9712024__DNA_polymerase_III_beta_subunitSIG6	gene1__YP_003856016.1,GeneID:9712024__DNA_polymerase_III_beta_subunit	SIG6	-19.7
gene1__YP_003856016.1,GeneID:9712024__DNA_polymerase_III_beta_subunitSIG13.1	gene1__YP_003856016.1,GeneID:9712024__DNA_polymerase_III_beta_subunit	SIG13.1	-19.1
gene1__YP_003856016.1,GeneID:9712024__DNA_polymerase_III_beta_subunitSIG23.1	gene1__YP_003856016.1,GeneID:9712024__DNA_polymerase_III_beta_subunit	SIG23.1	-16.2
gene1__YP_003856016.1,GeneID:9712024__DNA_polymerase_III_beta_subunitSIG2.1	gene1__YP_003856016.1,GeneID:9712024__DNA_polymerase_III_beta_subunit	SIG2.1	-13.3
gene1__YP_003856016.1,GeneID:9712024__DNA_polymerase_III_beta_subunitSIG5	gene1__YP_003856016.1,GeneID:9712024__DNA_polymerase_III_beta_subunit	SIG5	-19.7
gene2__YP_003856017.1,GeneID:9712025__S4-like_RNA_binding_proteinSIG11	gene2__YP_003856017.1,GeneID:9712025__S4-like_RNA_binding_protein	SIG11	-13.3
gene2__YP_003856017.1,GeneID:9712025__S4-like_RNA_binding_proteinSIG26	gene2__YP_003856017.1,GeneID:9712025__S4-like_RNA_binding_protein	SIG26	-14.52
gene2__YP_003856017.1,GeneID:9712025__S4-like_RNA_binding_proteinSIG6	gene2__YP_003856017.1,GeneID:9712025__S4-like_RNA_binding_protein	SIG6	-14.9
gene2__YP_003856017.1,GeneID:9712025__S4-like_RNA_binding_proteinSIG23.1	gene2__YP_003856017.1,GeneID:9712025__S4-like_RNA_binding_protein	SIG23.1	-16.64
gene2__YP_003856017.1,GeneID:9712025__S4-like_RNA_binding_proteinSIG14	gene2__YP_003856017.1,GeneID:9712025__S4-like_RNA_binding_protein	SIG14	-13.2
gene2__YP_003856017.1,GeneID:9712025__S4-like_RNA_binding_proteinSIG2.1	gene2__YP_003856017.1,GeneID:9712025__S4-like_RNA_binding_protein	SIG2.1	-14.44
gene2__YP_003856017.1,GeneID:9712025__S4-like_RNA_binding_proteinSIG5	gene2__YP_003856017.1,GeneID:9712025__S4-like_RNA_binding_protein	SIG5	-14.82
gene3__YP_003856018.1,GeneID:9712026__tRNA_uridine_5-carboxymethylaminomethyl_modification_enzyme_GidASIG11	gene3__YP_003856018.1,GeneID:9712026__tRNA_uridine_5-carboxymethylaminomethyl_modification_enzyme_GidA	SIG11	-33.3
gene3__YP_003856018.1,GeneID:9712026__tRNA_uridine_5-carboxymethylaminomethyl_modification_enzyme_GidASIG18.1	gene3__YP_003856018.1,GeneID:9712026__tRNA_uridine_5-carboxymethylaminomethyl_modification_enzyme_GidA	SIG18.1	-15.7
gene3__YP_003856018.1,GeneID:9712026__tRNA_uridine_5-carboxymethylaminomethyl_modification_enzyme_GidASIG6	gene3__YP_003856018.1,GeneID:9712026__tRNA_uridine_5-carboxymethylaminomethyl_modification_enzyme_GidA	SIG6	-26
gene3__YP_003856018.1,GeneID:9712026__tRNA_uridine_5-carboxymethylaminomethyl_modification_enzyme_GidASIG23.1	gene3__YP_003856018.1,GeneID:9712026__tRNA_uridine_5-carboxymethylaminomethyl_modification_enzyme_GidA	SIG23.1	-23.2
gene3__YP_003856018.1,GeneID:9712026__tRNA_uridine_5-carboxymethylaminomethyl_modification_enzyme_GidASIG24.1	gene3__YP_003856018.1,GeneID:9712026__tRNA_uridine_5-carboxymethylaminomethyl_modification_enzyme_GidA	SIG24.1	-21.7
gene3__YP_003856018.1,GeneID:9712026__tRNA_uridine_5-carboxymethylaminomethyl_modification_enzyme_GidASIG2.1	gene3__YP_003856018.1,GeneID:9712026__tRNA_uridine_5-carboxymethylaminomethyl_modification_enzyme_GidA	SIG2.1	-18.7
gene3__YP_003856018.1,GeneID:9712026__tRNA_uridine_5-carboxymethylaminomethyl_modification_enzyme_GidASIG5	gene3__YP_003856018.1,GeneID:9712026__tRNA_uridine_5-carboxymethylaminomethyl_modification_enzyme_GidA	SIG5	-22.7
gene4__YP_003856019.1,GeneID:9712027__Ribosomal_RNA_large_subunit_methyltransferase_HSIG11	gene4__YP_003856019.1,GeneID:9712027__Ribosomal_RNA_large_subunit_methyltransferase_H	SIG11	-15.6
gene4__YP_003856019.1,GeneID:9712027__Ribosomal_RNA_large_subunit_methyltransferase_HSIG26	gene4__YP_003856019.1,GeneID:9712027__Ribosomal_RNA_large_subunit_methyltransferase_H	SIG26	-16.9
gene4__YP_003856019.1,GeneID:9712027__Ribosomal_RNA_large_subunit_methyltransferase_HSIG6	gene4__YP_003856019.1,GeneID:9712027__Ribosomal_RNA_large_subunit_methyltransferase_H	SIG6	-24.9
gene4__YP_003856019.1,GeneID:9712027__Ribosomal_RNA_large_subunit_methyltransferase_HSIG23.1	gene4__YP_003856019.1,GeneID:9712027__Ribosomal_RNA_large_subunit_methyltransferase_H	SIG23.1	-20.5
gene4__YP_003856019.1,GeneID:9712027__Ribosomal_RNA_large_subunit_methyltransferase_HSIG14	gene4__YP_003856019.1,GeneID:9712027__Ribosomal_RNA_large_subunit_methyltransferase_H	SIG14	-27.04
gene4__YP_003856019.1,GeneID:9712027__Ribosomal_RNA_large_subunit_methyltransferase_HSIG2.1	gene4__YP_003856019.1,GeneID:9712027__Ribosomal_RNA_large_subunit_methyltransferase_H	SIG2.1	-15.2
gene4__YP_003856019.1,GeneID:9712027__Ribosomal_RNA_large_subunit_methyltransferase_HSIG5	gene4__YP_003856019.1,GeneID:9712027__Ribosomal_RNA_large_subunit_methyltransferase_H	SIG5	-15.5
gene5__YP_003856020.1,GeneID:9712028__Putative_MgpA-like_proteinSIG11	gene5__YP_003856020.1,GeneID:9712028__Putative_MgpA-like_protein	SIG11	-23
gene5__YP_003856020.1,GeneID:9712028__Putative_MgpA-like_proteinSIG8.1	gene5__YP_003856020.1,GeneID:9712028__Putative_MgpA-like_protein	SIG8.1	-14.2
gene5__YP_003856020.1,GeneID:9712028__Putative_MgpA-like_proteinSIG26	gene5__YP_003856020.1,GeneID:9712028__Putative_MgpA-like_protein	SIG26	-18.4
gene5__YP_003856020.1,GeneID:9712028__Putative_MgpA-like_proteinSIG6	gene5__YP_003856020.1,GeneID:9712028__Putative_MgpA-like_protein	SIG6	-15.84
gene5__YP_003856020.1,GeneID:9712028__Putative_MgpA-like_proteinSIG13.1	gene5__YP_003856020.1,GeneID:9712028__Putative_MgpA-like_protein	SIG13.1	-25.21
gene5__YP_003856020.1,GeneID:9712028__Putative_MgpA-like_proteinSIG23.1	gene5__YP_003856020.1,GeneID:9712028__Putative_MgpA-like_protein	SIG23.1	-17.23
gene5__YP_003856020.1,GeneID:9712028__Putative_MgpA-like_proteinSIG14	gene5__YP_003856020.1,GeneID:9712028__Putative_MgpA-like_protein	SIG14	-27.4
gene5__YP_003856020.1,GeneID:9712028__Putative_MgpA-like_proteinSIG24.1	gene5__YP_003856020.1,GeneID:9712028__Putative_MgpA-like_protein	SIG24.1	-17.36
gene5__YP_003856020.1,GeneID:9712028__Putative_MgpA-like_proteinSIG2.1	gene5__YP_003856020.1,GeneID:9712028__Putative_MgpA-like_protein	SIG2.1	-21
gene5__YP_003856020.1,GeneID:9712028__Putative_MgpA-like_proteinSIG5	gene5__YP_003856020.1,GeneID:9712028__Putative_MgpA-like_protein	SIG5	-22.5
gene6__YP_003856021.1,GeneID:9712029__MgpA-like_DHH_family_phosphoesteraseSIG11	gene6__YP_003856021.1,GeneID:9712029__MgpA-like_DHH_family_phosphoesterase	SIG11	-23.85
gene6__YP_003856021.1,GeneID:9712029__MgpA-like_DHH_family_phosphoesteraseSIG8.1	gene6__YP_003856021.1,GeneID:9712029__MgpA-like_DHH_family_phosphoesterase	SIG8.1	-23.1
gene6__YP_003856021.1,GeneID:9712029__MgpA-like_DHH_family_phosphoesteraseSIG26	gene6__YP_003856021.1,GeneID:9712029__MgpA-like_DHH_family_phosphoesterase	SIG26	-18.05
gene6__YP_003856021.1,GeneID:9712029__MgpA-like_DHH_family_phosphoesteraseSIG18.1	gene6__YP_003856021.1,GeneID:9712029__MgpA-like_DHH_family_phosphoesterase	SIG18.1	-20.8
gene6__YP_003856021.1,GeneID:9712029__MgpA-like_DHH_family_phosphoesteraseSIG6	gene6__YP_003856021.1,GeneID:9712029__MgpA-like_DHH_family_phosphoesterase	SIG6	-24
gene6__YP_003856021.1,GeneID:9712029__MgpA-like_DHH_family_phosphoesteraseSIG13.1	gene6__YP_003856021.1,GeneID:9712029__MgpA-like_DHH_family_phosphoesterase	SIG13.1	-13
gene6__YP_003856021.1,GeneID:9712029__MgpA-like_DHH_family_phosphoesteraseSIG23.1	gene6__YP_003856021.1,GeneID:9712029__MgpA-like_DHH_family_phosphoesterase	SIG23.1	-22.5
gene6__YP_003856021.1,GeneID:9712029__MgpA-like_DHH_family_phosphoesteraseSIG2.1	gene6__YP_003856021.1,GeneID:9712029__MgpA-like_DHH_family_phosphoesterase	SIG2.1	-15.8
gene6__YP_003856021.1,GeneID:9712029__MgpA-like_DHH_family_phosphoesteraseSIG5	gene6__YP_003856021.1,GeneID:9712029__MgpA-like_DHH_family_phosphoesterase	SIG5	-18.1
gene7__YP_003856022.1,GeneID:9712030__dihydrolipoamide_dehydrogenaseSIG6	gene7__YP_003856022.1,GeneID:9712030__dihydrolipoamide_dehydrogenase	SIG6	-15.2
gene7__YP_003856022.1,GeneID:9712030__dihydrolipoamide_dehydrogenaseSIG23.1	gene7__YP_003856022.1,GeneID:9712030__dihydrolipoamide_dehydrogenase	SIG23.1	-19.3
gene7__YP_003856022.1,GeneID:9712030__dihydrolipoamide_dehydrogenaseSIG14	gene7__YP_003856022.1,GeneID:9712030__dihydrolipoamide_dehydrogenase	SIG14	-21.1
gene7__YP_003856022.1,GeneID:9712030__dihydrolipoamide_dehydrogenaseSIG2.1	gene7__YP_003856022.1,GeneID:9712030__dihydrolipoamide_dehydrogenase	SIG2.1	-13.8
gene8__YP_003856023.1,GeneID:9712031__valyl-tRNA_synthetaseSIG11	gene8__YP_003856023.1,GeneID:9712031__valyl-tRNA_synthetase	SIG11	-15.9
gene8__YP_003856023.1,GeneID:9712031__valyl-tRNA_synthetaseSIG26	gene8__YP_003856023.1,GeneID:9712031__valyl-tRNA_synthetase	SIG26	-18.5
gene8__YP_003856023.1,GeneID:9712031__valyl-tRNA_synthetaseSIG18.1	gene8__YP_003856023.1,GeneID:9712031__valyl-tRNA_synthetase	SIG18.1	-14.4
gene8__YP_003856023.1,GeneID:9712031__valyl-tRNA_synthetaseSIG6	gene8__YP_003856023.1,GeneID:9712031__valyl-tRNA_synthetase	SIG6	-23.7
gene8__YP_003856023.1,GeneID:9712031__valyl-tRNA_synthetaseSIG23.1	gene8__YP_003856023.1,GeneID:9712031__valyl-tRNA_synthetase	SIG23.1	-16.7
gene8__YP_003856023.1,GeneID:9712031__valyl-tRNA_synthetaseSIG14	gene8__YP_003856023.1,GeneID:9712031__valyl-tRNA_synthetase	SIG14	-15.7
gene8__YP_003856023.1,GeneID:9712031__valyl-tRNA_synthetaseSIG24.1	gene8__YP_003856023.1,GeneID:9712031__valyl-tRNA_synthetase	SIG24.1	-17.99
gene8__YP_003856023.1,GeneID:9712031__valyl-tRNA_synthetaseSIG5	gene8__YP_003856023.1,GeneID:9712031__valyl-tRNA_synthetase	SIG5	-15.3
gene9__YP_003856024.1,GeneID:9712032__hypothetical_proteinSIG11	gene9__YP_003856024.1,GeneID:9712032__hypothetical_protein	SIG11	-17
gene9__YP_003856024.1,GeneID:9712032__hypothetical_proteinSIG26	gene9__YP_003856024.1,GeneID:9712032__hypothetical_protein	SIG26	-16.9
gene9__YP_003856024.1,GeneID:9712032__hypothetical_proteinSIG18.1	gene9__YP_003856024.1,GeneID:9712032__hypothetical_protein	SIG18.1	-13.2
gene9__YP_003856024.1,GeneID:9712032__hypothetical_proteinSIG6	gene9__YP_003856024.1,GeneID:9712032__hypothetical_protein	SIG6	-14.15
gene9__YP_003856024.1,GeneID:9712032__hypothetical_proteinSIG23.1	gene9__YP_003856024.1,GeneID:9712032__hypothetical_protein	SIG23.1	-21.7
gene9__YP_003856024.1,GeneID:9712032__hypothetical_proteinSIG14	gene9__YP_003856024.1,GeneID:9712032__hypothetical_protein	SIG14	-13
gene9__YP_003856024.1,GeneID:9712032__hypothetical_proteinSIG24.1	gene9__YP_003856024.1,GeneID:9712032__hypothetical_protein	SIG24.1	-15.7
gene9__YP_003856024.1,GeneID:9712032__hypothetical_proteinSIG5	gene9__YP_003856024.1,GeneID:9712032__hypothetical_protein	SIG5	-14.5
gene10__YP_003856025.1,GeneID:9712033__hypothetical_proteinSIG8.1	gene10__YP_003856025.1,GeneID:9712033__hypothetical_protein	SIG8.1	-15.5
gene10__YP_003856025.1,GeneID:9712033__hypothetical_proteinSIG26	gene10__YP_003856025.1,GeneID:9712033__hypothetical_protein	SIG26	-14.21
gene10__YP_003856025.1,GeneID:9712033__hypothetical_proteinSIG18.1	gene10__YP_003856025.1,GeneID:9712033__hypothetical_protein	SIG18.1	-19.2
gene10__YP_003856025.1,GeneID:9712033__hypothetical_proteinSIG6	gene10__YP_003856025.1,GeneID:9712033__hypothetical_protein	SIG6	-18.6
gene10__YP_003856025.1,GeneID:9712033__hypothetical_proteinSIG23.1	gene10__YP_003856025.1,GeneID:9712033__hypothetical_protein	SIG23.1	-27.7
gene10__YP_003856025.1,GeneID:9712033__hypothetical_proteinSIG14	gene10__YP_003856025.1,GeneID:9712033__hypothetical_protein	SIG14	-21.4
gene10__YP_003856025.1,GeneID:9712033__hypothetical_proteinSIG2.1	gene10__YP_003856025.1,GeneID:9712033__hypothetical_protein	SIG2.1	-16.03
gene11__YP_003856026.1,GeneID:9712034__hypothetical_proteinSIG11	gene11__YP_003856026.1,GeneID:9712034__hypothetical_protein	SIG11	-16.2
gene11__YP_003856026.1,GeneID:9712034__hypothetical_proteinSIG8.1	gene11__YP_003856026.1,GeneID:9712034__hypothetical_protein	SIG8.1	-14.9
gene11__YP_003856026.1,GeneID:9712034__hypothetical_proteinSIG26	gene11__YP_003856026.1,GeneID:9712034__hypothetical_protein	SIG26	-13.37
gene11__YP_003856026.1,GeneID:9712034__hypothetical_proteinSIG6	gene11__YP_003856026.1,GeneID:9712034__hypothetical_protein	SIG6	-17.5
gene11__YP_003856026.1,GeneID:9712034__hypothetical_proteinSIG23.1	gene11__YP_003856026.1,GeneID:9712034__hypothetical_protein	SIG23.1	-15.9
gene11__YP_003856026.1,GeneID:9712034__hypothetical_proteinSIG14	gene11__YP_003856026.1,GeneID:9712034__hypothetical_protein	SIG14	-18.56
gene12__YP_004956716.1,GeneID:11476695__transcription_elongation_factorSIG11	gene12__YP_004956716.1,GeneID:11476695__transcription_elongation_factor	SIG11	-16.8
gene12__YP_004956716.1,GeneID:11476695__transcription_elongation_factorSIG8.1	gene12__YP_004956716.1,GeneID:11476695__transcription_elongation_factor	SIG8.1	-14.29
gene12__YP_004956716.1,GeneID:11476695__transcription_elongation_factorSIG26	gene12__YP_004956716.1,GeneID:11476695__transcription_elongation_factor	SIG26	-24.6
gene12__YP_004956716.1,GeneID:11476695__transcription_elongation_factorSIG18.1	gene12__YP_004956716.1,GeneID:11476695__transcription_elongation_factor	SIG18.1	-17.9
gene12__YP_004956716.1,GeneID:11476695__transcription_elongation_factorSIG6	gene12__YP_004956716.1,GeneID:11476695__transcription_elongation_factor	SIG6	-17.9
gene12__YP_004956716.1,GeneID:11476695__transcription_elongation_factorSIG13.1	gene12__YP_004956716.1,GeneID:11476695__transcription_elongation_factor	SIG13.1	-15.7
gene12__YP_004956716.1,GeneID:11476695__transcription_elongation_factorSIG23.1	gene12__YP_004956716.1,GeneID:11476695__transcription_elongation_factor	SIG23.1	-19.44
gene12__YP_004956716.1,GeneID:11476695__transcription_elongation_factorSIG14	gene12__YP_004956716.1,GeneID:11476695__transcription_elongation_factor	SIG14	-13.8
gene12__YP_004956716.1,GeneID:11476695__transcription_elongation_factorSIG24.1	gene12__YP_004956716.1,GeneID:11476695__transcription_elongation_factor	SIG24.1	-14.1
gene13__YP_003856028.1,GeneID:9712036__hypothetical_proteinSIG8.1	gene13__YP_003856028.1,GeneID:9712036__hypothetical_protein	SIG8.1	-13.21
gene13__YP_003856028.1,GeneID:9712036__hypothetical_proteinSIG26	gene13__YP_003856028.1,GeneID:9712036__hypothetical_protein	SIG26	-15.86
gene13__YP_003856028.1,GeneID:9712036__hypothetical_proteinSIG13.1	gene13__YP_003856028.1,GeneID:9712036__hypothetical_protein	SIG13.1	-16.29
gene13__YP_003856028.1,GeneID:9712036__hypothetical_proteinSIG23.1	gene13__YP_003856028.1,GeneID:9712036__hypothetical_protein	SIG23.1	-13.8
gene13__YP_003856028.1,GeneID:9712036__hypothetical_proteinSIG14	gene13__YP_003856028.1,GeneID:9712036__hypothetical_protein	SIG14	-13.9
gene13__YP_003856028.1,GeneID:9712036__hypothetical_proteinSIG5	gene13__YP_003856028.1,GeneID:9712036__hypothetical_protein	SIG5	-13.5
gene16__YP_003856029.1,GeneID:9712698__Integral_membrane_proteinSIG26	gene16__YP_003856029.1,GeneID:9712698__Integral_membrane_protein	SIG26	-15
gene16__YP_003856029.1,GeneID:9712698__Integral_membrane_proteinSIG18.1	gene16__YP_003856029.1,GeneID:9712698__Integral_membrane_protein	SIG18.1	-14.1
gene16__YP_003856029.1,GeneID:9712698__Integral_membrane_proteinSIG6	gene16__YP_003856029.1,GeneID:9712698__Integral_membrane_protein	SIG6	-26.8
gene16__YP_003856029.1,GeneID:9712698__Integral_membrane_proteinSIG13.1	gene16__YP_003856029.1,GeneID:9712698__Integral_membrane_protein	SIG13.1	-13.5
gene16__YP_003856029.1,GeneID:9712698__Integral_membrane_proteinSIG23.1	gene16__YP_003856029.1,GeneID:9712698__Integral_membrane_protein	SIG23.1	-13.9
gene16__YP_003856029.1,GeneID:9712698__Integral_membrane_proteinSIG2.1	gene16__YP_003856029.1,GeneID:9712698__Integral_membrane_protein	SIG2.1	-16.11
gene17__YP_003856030.1,GeneID:9712038__hypothetical_proteinSIG11	gene17__YP_003856030.1,GeneID:9712038__hypothetical_protein	SIG11	-13.35
gene17__YP_003856030.1,GeneID:9712038__hypothetical_proteinSIG8.1	gene17__YP_003856030.1,GeneID:9712038__hypothetical_protein	SIG8.1	-16.6
gene17__YP_003856030.1,GeneID:9712038__hypothetical_proteinSIG26	gene17__YP_003856030.1,GeneID:9712038__hypothetical_protein	SIG26	-14.1
gene17__YP_003856030.1,GeneID:9712038__hypothetical_proteinSIG18.1	gene17__YP_003856030.1,GeneID:9712038__hypothetical_protein	SIG18.1	-15.9
gene17__YP_003856030.1,GeneID:9712038__hypothetical_proteinSIG6	gene17__YP_003856030.1,GeneID:9712038__hypothetical_protein	SIG6	-20.3
gene17__YP_003856030.1,GeneID:9712038__hypothetical_proteinSIG13.1	gene17__YP_003856030.1,GeneID:9712038__hypothetical_protein	SIG13.1	-14.3
gene17__YP_003856030.1,GeneID:9712038__hypothetical_proteinSIG23.1	gene17__YP_003856030.1,GeneID:9712038__hypothetical_protein	SIG23.1	-18
gene17__YP_003856030.1,GeneID:9712038__hypothetical_proteinSIG14	gene17__YP_003856030.1,GeneID:9712038__hypothetical_protein	SIG14	-13.8
gene18__YP_003856031.1,GeneID:9712039__hypothetical_proteinSIG8.1	gene18__YP_003856031.1,GeneID:9712039__hypothetical_protein	SIG8.1	-20.5
gene18__YP_003856031.1,GeneID:9712039__hypothetical_proteinSIG26	gene18__YP_003856031.1,GeneID:9712039__hypothetical_protein	SIG26	-17.15
gene18__YP_003856031.1,GeneID:9712039__hypothetical_proteinSIG18.1	gene18__YP_003856031.1,GeneID:9712039__hypothetical_protein	SIG18.1	-18.9
gene18__YP_003856031.1,GeneID:9712039__hypothetical_proteinSIG6	gene18__YP_003856031.1,GeneID:9712039__hypothetical_protein	SIG6	-17.6
gene18__YP_003856031.1,GeneID:9712039__hypothetical_proteinSIG13.1	gene18__YP_003856031.1,GeneID:9712039__hypothetical_protein	SIG13.1	-16.51
gene18__YP_003856031.1,GeneID:9712039__hypothetical_proteinSIG23.1	gene18__YP_003856031.1,GeneID:9712039__hypothetical_protein	SIG23.1	-20.92
gene18__YP_003856031.1,GeneID:9712039__hypothetical_proteinSIG14	gene18__YP_003856031.1,GeneID:9712039__hypothetical_protein	SIG14	-16.1
gene18__YP_003856031.1,GeneID:9712039__hypothetical_proteinSIG24.1	gene18__YP_003856031.1,GeneID:9712039__hypothetical_protein	SIG24.1	-13.5
gene19__YP_003856032.1,GeneID:9712040__hypothetical_proteinSIG11	gene19__YP_003856032.1,GeneID:9712040__hypothetical_protein	SIG11	-17.2
gene19__YP_003856032.1,GeneID:9712040__hypothetical_proteinSIG18.1	gene19__YP_003856032.1,GeneID:9712040__hypothetical_protein	SIG18.1	-13.2
gene19__YP_003856032.1,GeneID:9712040__hypothetical_proteinSIG6	gene19__YP_003856032.1,GeneID:9712040__hypothetical_protein	SIG6	-26.89
gene19__YP_003856032.1,GeneID:9712040__hypothetical_proteinSIG13.1	gene19__YP_003856032.1,GeneID:9712040__hypothetical_protein	SIG13.1	-18.91
gene19__YP_003856032.1,GeneID:9712040__hypothetical_proteinSIG23.1	gene19__YP_003856032.1,GeneID:9712040__hypothetical_protein	SIG23.1	-17.1
gene19__YP_003856032.1,GeneID:9712040__hypothetical_proteinSIG24.1	gene19__YP_003856032.1,GeneID:9712040__hypothetical_protein	SIG24.1	-20.6
gene19__YP_003856032.1,GeneID:9712040__hypothetical_proteinSIG2.1	gene19__YP_003856032.1,GeneID:9712040__hypothetical_protein	SIG2.1	-15.8
gene20__YP_003856033.1,GeneID:9712041__hypothetical_proteinSIG8.1	gene20__YP_003856033.1,GeneID:9712041__hypothetical_protein	SIG8.1	-28.6
gene20__YP_003856033.1,GeneID:9712041__hypothetical_proteinSIG26	gene20__YP_003856033.1,GeneID:9712041__hypothetical_protein	SIG26	-16.12
gene20__YP_003856033.1,GeneID:9712041__hypothetical_proteinSIG6	gene20__YP_003856033.1,GeneID:9712041__hypothetical_protein	SIG6	-13.59
gene20__YP_003856033.1,GeneID:9712041__hypothetical_proteinSIG13.1	gene20__YP_003856033.1,GeneID:9712041__hypothetical_protein	SIG13.1	-13.4
gene20__YP_003856033.1,GeneID:9712041__hypothetical_proteinSIG23.1	gene20__YP_003856033.1,GeneID:9712041__hypothetical_protein	SIG23.1	-19.9
gene20__YP_003856033.1,GeneID:9712041__hypothetical_proteinSIG2.1	gene20__YP_003856033.1,GeneID:9712041__hypothetical_protein	SIG2.1	-14.05
gene20__YP_003856033.1,GeneID:9712041__hypothetical_proteinSIG5	gene20__YP_003856033.1,GeneID:9712041__hypothetical_protein	SIG5	-19.63
gene21__YP_003856034.1,GeneID:9712042__ABC-type_multidrug-like_transport_system_ATP-binding_proteinSIG11	gene21__YP_003856034.1,GeneID:9712042__ABC-type_multidrug-like_transport_system_ATP-binding_protein	SIG11	-16.3
gene21__YP_003856034.1,GeneID:9712042__ABC-type_multidrug-like_transport_system_ATP-binding_proteinSIG8.1	gene21__YP_003856034.1,GeneID:9712042__ABC-type_multidrug-like_transport_system_ATP-binding_protein	SIG8.1	-17.7
gene21__YP_003856034.1,GeneID:9712042__ABC-type_multidrug-like_transport_system_ATP-binding_proteinSIG26	gene21__YP_003856034.1,GeneID:9712042__ABC-type_multidrug-like_transport_system_ATP-binding_protein	SIG26	-20.5
gene21__YP_003856034.1,GeneID:9712042__ABC-type_multidrug-like_transport_system_ATP-binding_proteinSIG6	gene21__YP_003856034.1,GeneID:9712042__ABC-type_multidrug-like_transport_system_ATP-binding_protein	SIG6	-27.87
gene21__YP_003856034.1,GeneID:9712042__ABC-type_multidrug-like_transport_system_ATP-binding_proteinSIG23.1	gene21__YP_003856034.1,GeneID:9712042__ABC-type_multidrug-like_transport_system_ATP-binding_protein	SIG23.1	-18.7
gene21__YP_003856034.1,GeneID:9712042__ABC-type_multidrug-like_transport_system_ATP-binding_proteinSIG14	gene21__YP_003856034.1,GeneID:9712042__ABC-type_multidrug-like_transport_system_ATP-binding_protein	SIG14	-26.1
gene21__YP_003856034.1,GeneID:9712042__ABC-type_multidrug-like_transport_system_ATP-binding_proteinSIG2.1	gene21__YP_003856034.1,GeneID:9712042__ABC-type_multidrug-like_transport_system_ATP-binding_protein	SIG2.1	-24.5
gene21__YP_003856034.1,GeneID:9712042__ABC-type_multidrug-like_transport_system_ATP-binding_proteinSIG5	gene21__YP_003856034.1,GeneID:9712042__ABC-type_multidrug-like_transport_system_ATP-binding_protein	SIG5	-20.6
gene22__YP_003856035.1,GeneID:9712043__LipoproteinSIG11	gene22__YP_003856035.1,GeneID:9712043__Lipoprotein	SIG11	-13.5
gene22__YP_003856035.1,GeneID:9712043__LipoproteinSIG8.1	gene22__YP_003856035.1,GeneID:9712043__Lipoprotein	SIG8.1	-17.2
gene22__YP_003856035.1,GeneID:9712043__LipoproteinSIG6	gene22__YP_003856035.1,GeneID:9712043__Lipoprotein	SIG6	-25.8
gene22__YP_003856035.1,GeneID:9712043__LipoproteinSIG23.1	gene22__YP_003856035.1,GeneID:9712043__Lipoprotein	SIG23.1	-17.5
gene22__YP_003856035.1,GeneID:9712043__LipoproteinSIG14	gene22__YP_003856035.1,GeneID:9712043__Lipoprotein	SIG14	-24.9
gene22__YP_003856035.1,GeneID:9712043__LipoproteinSIG24.1	gene22__YP_003856035.1,GeneID:9712043__Lipoprotein	SIG24.1	-21.9
gene22__YP_003856035.1,GeneID:9712043__LipoproteinSIG2.1	gene22__YP_003856035.1,GeneID:9712043__Lipoprotein	SIG2.1	-13.5
gene22__YP_003856035.1,GeneID:9712043__LipoproteinSIG5	gene22__YP_003856035.1,GeneID:9712043__Lipoprotein	SIG5	-14.63
gene23__YP_003856036.1,GeneID:9712044__LipoproteinSIG8.1	gene23__YP_003856036.1,GeneID:9712044__Lipoprotein	SIG8.1	-17.3
gene23__YP_003856036.1,GeneID:9712044__LipoproteinSIG26	gene23__YP_003856036.1,GeneID:9712044__Lipoprotein	SIG26	-18.24
gene23__YP_003856036.1,GeneID:9712044__LipoproteinSIG18.1	gene23__YP_003856036.1,GeneID:9712044__Lipoprotein	SIG18.1	-17.3
gene23__YP_003856036.1,GeneID:9712044__LipoproteinSIG6	gene23__YP_003856036.1,GeneID:9712044__Lipoprotein	SIG6	-21.6
gene23__YP_003856036.1,GeneID:9712044__LipoproteinSIG13.1	gene23__YP_003856036.1,GeneID:9712044__Lipoprotein	SIG13.1	-19
gene23__YP_003856036.1,GeneID:9712044__LipoproteinSIG14	gene23__YP_003856036.1,GeneID:9712044__Lipoprotein	SIG14	-20.2
gene23__YP_003856036.1,GeneID:9712044__LipoproteinSIG24.1	gene23__YP_003856036.1,GeneID:9712044__Lipoprotein	SIG24.1	-16.6
gene23__YP_003856036.1,GeneID:9712044__LipoproteinSIG5	gene23__YP_003856036.1,GeneID:9712044__Lipoprotein	SIG5	-14.4
gene24__YP_003856037.1,GeneID:9712045__L-lactate_dehydrogenase_2SIG8.1	gene24__YP_003856037.1,GeneID:9712045__L-lactate_dehydrogenase_2	SIG8.1	-18.8
gene24__YP_003856037.1,GeneID:9712045__L-lactate_dehydrogenase_2SIG13.1	gene24__YP_003856037.1,GeneID:9712045__L-lactate_dehydrogenase_2	SIG13.1	-21.5
gene24__YP_003856037.1,GeneID:9712045__L-lactate_dehydrogenase_2SIG23.1	gene24__YP_003856037.1,GeneID:9712045__L-lactate_dehydrogenase_2	SIG23.1	-15.2
gene24__YP_003856037.1,GeneID:9712045__L-lactate_dehydrogenase_2SIG14	gene24__YP_003856037.1,GeneID:9712045__L-lactate_dehydrogenase_2	SIG14	-17.8
gene24__YP_003856037.1,GeneID:9712045__L-lactate_dehydrogenase_2SIG2.1	gene24__YP_003856037.1,GeneID:9712045__L-lactate_dehydrogenase_2	SIG2.1	-16.9
gene24__YP_003856037.1,GeneID:9712045__L-lactate_dehydrogenase_2SIG5	gene24__YP_003856037.1,GeneID:9712045__L-lactate_dehydrogenase_2	SIG5	-21.7
gene25__YP_003856038.1,GeneID:9712046__hypothetical_proteinSIG8.1	gene25__YP_003856038.1,GeneID:9712046__hypothetical_protein	SIG8.1	-13.9
gene25__YP_003856038.1,GeneID:9712046__hypothetical_proteinSIG26	gene25__YP_003856038.1,GeneID:9712046__hypothetical_protein	SIG26	-15.4
gene25__YP_003856038.1,GeneID:9712046__hypothetical_proteinSIG6	gene25__YP_003856038.1,GeneID:9712046__hypothetical_protein	SIG6	-18.2
gene25__YP_003856038.1,GeneID:9712046__hypothetical_proteinSIG13.1	gene25__YP_003856038.1,GeneID:9712046__hypothetical_protein	SIG13.1	-15.25
gene25__YP_003856038.1,GeneID:9712046__hypothetical_proteinSIG23.1	gene25__YP_003856038.1,GeneID:9712046__hypothetical_protein	SIG23.1	-19.6
gene25__YP_003856038.1,GeneID:9712046__hypothetical_proteinSIG14	gene25__YP_003856038.1,GeneID:9712046__hypothetical_protein	SIG14	-16.22
gene25__YP_003856038.1,GeneID:9712046__hypothetical_proteinSIG24.1	gene25__YP_003856038.1,GeneID:9712046__hypothetical_protein	SIG24.1	-19.8
gene25__YP_003856038.1,GeneID:9712046__hypothetical_proteinSIG5	gene25__YP_003856038.1,GeneID:9712046__hypothetical_protein	SIG5	-13
gene26__YP_003856039.1,GeneID:9712047__ABC-type_multidrug-like_transport_system_ATP-binding_proteinSIG11	gene26__YP_003856039.1,GeneID:9712047__ABC-type_multidrug-like_transport_system_ATP-binding_protein	SIG11	-13.57
gene26__YP_003856039.1,GeneID:9712047__ABC-type_multidrug-like_transport_system_ATP-binding_proteinSIG8.1	gene26__YP_003856039.1,GeneID:9712047__ABC-type_multidrug-like_transport_system_ATP-binding_protein	SIG8.1	-19
gene26__YP_003856039.1,GeneID:9712047__ABC-type_multidrug-like_transport_system_ATP-binding_proteinSIG6	gene26__YP_003856039.1,GeneID:9712047__ABC-type_multidrug-like_transport_system_ATP-binding_protein	SIG6	-18.4
gene26__YP_003856039.1,GeneID:9712047__ABC-type_multidrug-like_transport_system_ATP-binding_proteinSIG13.1	gene26__YP_003856039.1,GeneID:9712047__ABC-type_multidrug-like_transport_system_ATP-binding_protein	SIG13.1	-16.22
gene26__YP_003856039.1,GeneID:9712047__ABC-type_multidrug-like_transport_system_ATP-binding_proteinSIG14	gene26__YP_003856039.1,GeneID:9712047__ABC-type_multidrug-like_transport_system_ATP-binding_protein	SIG14	-13.1
gene26__YP_003856039.1,GeneID:9712047__ABC-type_multidrug-like_transport_system_ATP-binding_proteinSIG24.1	gene26__YP_003856039.1,GeneID:9712047__ABC-type_multidrug-like_transport_system_ATP-binding_protein	SIG24.1	-13.22
gene26__YP_003856039.1,GeneID:9712047__ABC-type_multidrug-like_transport_system_ATP-binding_proteinSIG2.1	gene26__YP_003856039.1,GeneID:9712047__ABC-type_multidrug-like_transport_system_ATP-binding_protein	SIG2.1	-17.44
gene27__YP_003856040.1,GeneID:9712048__lipoproteinSIG11	gene27__YP_003856040.1,GeneID:9712048__lipoprotein	SIG11	-13.8
gene27__YP_003856040.1,GeneID:9712048__lipoproteinSIG8.1	gene27__YP_003856040.1,GeneID:9712048__lipoprotein	SIG8.1	-14.1
gene27__YP_003856040.1,GeneID:9712048__lipoproteinSIG26	gene27__YP_003856040.1,GeneID:9712048__lipoprotein	SIG26	-19.96
gene27__YP_003856040.1,GeneID:9712048__lipoproteinSIG18.1	gene27__YP_003856040.1,GeneID:9712048__lipoprotein	SIG18.1	-16.2
gene27__YP_003856040.1,GeneID:9712048__lipoproteinSIG23.1	gene27__YP_003856040.1,GeneID:9712048__lipoprotein	SIG23.1	-22.6
gene27__YP_003856040.1,GeneID:9712048__lipoproteinSIG14	gene27__YP_003856040.1,GeneID:9712048__lipoprotein	SIG14	-25.5
gene27__YP_003856040.1,GeneID:9712048__lipoproteinSIG24.1	gene27__YP_003856040.1,GeneID:9712048__lipoprotein	SIG24.1	-18.8
gene27__YP_003856040.1,GeneID:9712048__lipoproteinSIG2.1	gene27__YP_003856040.1,GeneID:9712048__lipoprotein	SIG2.1	-13.2
gene27__YP_003856040.1,GeneID:9712048__lipoproteinSIG5	gene27__YP_003856040.1,GeneID:9712048__lipoprotein	SIG5	-15.5
gene28__YP_003856041.1,GeneID:9712049__Putative_lipoproteinSIG11	gene28__YP_003856041.1,GeneID:9712049__Putative_lipoprotein	SIG11	-18.5
gene28__YP_003856041.1,GeneID:9712049__Putative_lipoproteinSIG8.1	gene28__YP_003856041.1,GeneID:9712049__Putative_lipoprotein	SIG8.1	-14.7
gene28__YP_003856041.1,GeneID:9712049__Putative_lipoproteinSIG23.1	gene28__YP_003856041.1,GeneID:9712049__Putative_lipoprotein	SIG23.1	-17.6
gene28__YP_003856041.1,GeneID:9712049__Putative_lipoproteinSIG24.1	gene28__YP_003856041.1,GeneID:9712049__Putative_lipoprotein	SIG24.1	-14.4
gene28__YP_003856041.1,GeneID:9712049__Putative_lipoproteinSIG2.1	gene28__YP_003856041.1,GeneID:9712049__Putative_lipoprotein	SIG2.1	-17.87
gene28__YP_003856041.1,GeneID:9712049__Putative_lipoproteinSIG5	gene28__YP_003856041.1,GeneID:9712049__Putative_lipoprotein	SIG5	-13.55
gene29__YP_003856042.1,GeneID:9712050__hypothetical_proteinSIG11	gene29__YP_003856042.1,GeneID:9712050__hypothetical_protein	SIG11	-16.3
gene29__YP_003856042.1,GeneID:9712050__hypothetical_proteinSIG8.1	gene29__YP_003856042.1,GeneID:9712050__hypothetical_protein	SIG8.1	-13.5
gene29__YP_003856042.1,GeneID:9712050__hypothetical_proteinSIG26	gene29__YP_003856042.1,GeneID:9712050__hypothetical_protein	SIG26	-17.4
gene29__YP_003856042.1,GeneID:9712050__hypothetical_proteinSIG18.1	gene29__YP_003856042.1,GeneID:9712050__hypothetical_protein	SIG18.1	-18.6
gene29__YP_003856042.1,GeneID:9712050__hypothetical_proteinSIG6	gene29__YP_003856042.1,GeneID:9712050__hypothetical_protein	SIG6	-13.04
gene29__YP_003856042.1,GeneID:9712050__hypothetical_proteinSIG13.1	gene29__YP_003856042.1,GeneID:9712050__hypothetical_protein	SIG13.1	-18.9
gene29__YP_003856042.1,GeneID:9712050__hypothetical_proteinSIG23.1	gene29__YP_003856042.1,GeneID:9712050__hypothetical_protein	SIG23.1	-14.2
gene29__YP_003856042.1,GeneID:9712050__hypothetical_proteinSIG14	gene29__YP_003856042.1,GeneID:9712050__hypothetical_protein	SIG14	-18.1
gene29__YP_003856042.1,GeneID:9712050__hypothetical_proteinSIG24.1	gene29__YP_003856042.1,GeneID:9712050__hypothetical_protein	SIG24.1	-17.5
gene29__YP_003856042.1,GeneID:9712050__hypothetical_proteinSIG2.1	gene29__YP_003856042.1,GeneID:9712050__hypothetical_protein	SIG2.1	-22.2
gene29__YP_003856042.1,GeneID:9712050__hypothetical_proteinSIG5	gene29__YP_003856042.1,GeneID:9712050__hypothetical_protein	SIG5	-18.79
gene30__YP_003856043.1,GeneID:9712051__tRNA_%28guanine-N%287%29-%29-methyltransferaseSIG11	gene30__YP_003856043.1,GeneID:9712051__tRNA_%28guanine-N%287%29-%29-methyltransferase	SIG11	-23.3
gene30__YP_003856043.1,GeneID:9712051__tRNA_%28guanine-N%287%29-%29-methyltransferaseSIG26	gene30__YP_003856043.1,GeneID:9712051__tRNA_%28guanine-N%287%29-%29-methyltransferase	SIG26	-15.85
gene30__YP_003856043.1,GeneID:9712051__tRNA_%28guanine-N%287%29-%29-methyltransferaseSIG6	gene30__YP_003856043.1,GeneID:9712051__tRNA_%28guanine-N%287%29-%29-methyltransferase	SIG6	-15.2
gene30__YP_003856043.1,GeneID:9712051__tRNA_%28guanine-N%287%29-%29-methyltransferaseSIG13.1	gene30__YP_003856043.1,GeneID:9712051__tRNA_%28guanine-N%287%29-%29-methyltransferase	SIG13.1	-18
gene30__YP_003856043.1,GeneID:9712051__tRNA_%28guanine-N%287%29-%29-methyltransferaseSIG23.1	gene30__YP_003856043.1,GeneID:9712051__tRNA_%28guanine-N%287%29-%29-methyltransferase	SIG23.1	-18.6
gene30__YP_003856043.1,GeneID:9712051__tRNA_%28guanine-N%287%29-%29-methyltransferaseSIG24.1	gene30__YP_003856043.1,GeneID:9712051__tRNA_%28guanine-N%287%29-%29-methyltransferase	SIG24.1	-16
gene30__YP_003856043.1,GeneID:9712051__tRNA_%28guanine-N%287%29-%29-methyltransferaseSIG2.1	gene30__YP_003856043.1,GeneID:9712051__tRNA_%28guanine-N%287%29-%29-methyltransferase	SIG2.1	-15.22
gene30__YP_003856043.1,GeneID:9712051__tRNA_%28guanine-N%287%29-%29-methyltransferaseSIG5	gene30__YP_003856043.1,GeneID:9712051__tRNA_%28guanine-N%287%29-%29-methyltransferase	SIG5	-14.6
gene31__YP_003856044.1,GeneID:9712052__aminopeptidaseSIG8.1	gene31__YP_003856044.1,GeneID:9712052__aminopeptidase	SIG8.1	-15.3
gene31__YP_003856044.1,GeneID:9712052__aminopeptidaseSIG26	gene31__YP_003856044.1,GeneID:9712052__aminopeptidase	SIG26	-13.56
gene31__YP_003856044.1,GeneID:9712052__aminopeptidaseSIG18.1	gene31__YP_003856044.1,GeneID:9712052__aminopeptidase	SIG18.1	-16.9
gene31__YP_003856044.1,GeneID:9712052__aminopeptidaseSIG6	gene31__YP_003856044.1,GeneID:9712052__aminopeptidase	SIG6	-16
gene31__YP_003856044.1,GeneID:9712052__aminopeptidaseSIG23.1	gene31__YP_003856044.1,GeneID:9712052__aminopeptidase	SIG23.1	-21.1
gene31__YP_003856044.1,GeneID:9712052__aminopeptidaseSIG14	gene31__YP_003856044.1,GeneID:9712052__aminopeptidase	SIG14	-17.4
gene31__YP_003856044.1,GeneID:9712052__aminopeptidaseSIG2.1	gene31__YP_003856044.1,GeneID:9712052__aminopeptidase	SIG2.1	-14.6
gene31__YP_003856044.1,GeneID:9712052__aminopeptidaseSIG5	gene31__YP_003856044.1,GeneID:9712052__aminopeptidase	SIG5	-14.3
gene32__YP_003856045.1,GeneID:9712053__molecular_chaperone_DnaJSIG11	gene32__YP_003856045.1,GeneID:9712053__molecular_chaperone_DnaJ	SIG11	-17.6
gene32__YP_003856045.1,GeneID:9712053__molecular_chaperone_DnaJSIG8.1	gene32__YP_003856045.1,GeneID:9712053__molecular_chaperone_DnaJ	SIG8.1	-14.7
gene32__YP_003856045.1,GeneID:9712053__molecular_chaperone_DnaJSIG18.1	gene32__YP_003856045.1,GeneID:9712053__molecular_chaperone_DnaJ	SIG18.1	-14.3
gene32__YP_003856045.1,GeneID:9712053__molecular_chaperone_DnaJSIG6	gene32__YP_003856045.1,GeneID:9712053__molecular_chaperone_DnaJ	SIG6	-29.7
gene32__YP_003856045.1,GeneID:9712053__molecular_chaperone_DnaJSIG23.1	gene32__YP_003856045.1,GeneID:9712053__molecular_chaperone_DnaJ	SIG23.1	-16.5
gene32__YP_003856045.1,GeneID:9712053__molecular_chaperone_DnaJSIG14	gene32__YP_003856045.1,GeneID:9712053__molecular_chaperone_DnaJ	SIG14	-26.3
gene32__YP_003856045.1,GeneID:9712053__molecular_chaperone_DnaJSIG2.1	gene32__YP_003856045.1,GeneID:9712053__molecular_chaperone_DnaJ	SIG2.1	-15.02
gene32__YP_003856045.1,GeneID:9712053__molecular_chaperone_DnaJSIG5	gene32__YP_003856045.1,GeneID:9712053__molecular_chaperone_DnaJ	SIG5	-18
gene33__YP_003856046.1,GeneID:9712054__tRNA-specific_2-thiouridylase_mnmASIG11	gene33__YP_003856046.1,GeneID:9712054__tRNA-specific_2-thiouridylase_mnmA	SIG11	-15.2
gene33__YP_003856046.1,GeneID:9712054__tRNA-specific_2-thiouridylase_mnmASIG8.1	gene33__YP_003856046.1,GeneID:9712054__tRNA-specific_2-thiouridylase_mnmA	SIG8.1	-13.6
gene33__YP_003856046.1,GeneID:9712054__tRNA-specific_2-thiouridylase_mnmASIG26	gene33__YP_003856046.1,GeneID:9712054__tRNA-specific_2-thiouridylase_mnmA	SIG26	-14.2
gene33__YP_003856046.1,GeneID:9712054__tRNA-specific_2-thiouridylase_mnmASIG18.1	gene33__YP_003856046.1,GeneID:9712054__tRNA-specific_2-thiouridylase_mnmA	SIG18.1	-13.6
gene33__YP_003856046.1,GeneID:9712054__tRNA-specific_2-thiouridylase_mnmASIG6	gene33__YP_003856046.1,GeneID:9712054__tRNA-specific_2-thiouridylase_mnmA	SIG6	-18.9
gene33__YP_003856046.1,GeneID:9712054__tRNA-specific_2-thiouridylase_mnmASIG23.1	gene33__YP_003856046.1,GeneID:9712054__tRNA-specific_2-thiouridylase_mnmA	SIG23.1	-21.4
gene33__YP_003856046.1,GeneID:9712054__tRNA-specific_2-thiouridylase_mnmASIG14	gene33__YP_003856046.1,GeneID:9712054__tRNA-specific_2-thiouridylase_mnmA	SIG14	-18.5
gene33__YP_003856046.1,GeneID:9712054__tRNA-specific_2-thiouridylase_mnmASIG24.1	gene33__YP_003856046.1,GeneID:9712054__tRNA-specific_2-thiouridylase_mnmA	SIG24.1	-13.42
gene34__YP_003856047.1,GeneID:9712055__Cytosine-specific_methyltransferaseSIG11	gene34__YP_003856047.1,GeneID:9712055__Cytosine-specific_methyltransferase	SIG11	-15.81
gene34__YP_003856047.1,GeneID:9712055__Cytosine-specific_methyltransferaseSIG8.1	gene34__YP_003856047.1,GeneID:9712055__Cytosine-specific_methyltransferase	SIG8.1	-15.8
gene34__YP_003856047.1,GeneID:9712055__Cytosine-specific_methyltransferaseSIG18.1	gene34__YP_003856047.1,GeneID:9712055__Cytosine-specific_methyltransferase	SIG18.1	-16.5
gene34__YP_003856047.1,GeneID:9712055__Cytosine-specific_methyltransferaseSIG6	gene34__YP_003856047.1,GeneID:9712055__Cytosine-specific_methyltransferase	SIG6	-15.3
gene34__YP_003856047.1,GeneID:9712055__Cytosine-specific_methyltransferaseSIG13.1	gene34__YP_003856047.1,GeneID:9712055__Cytosine-specific_methyltransferase	SIG13.1	-22.6
gene34__YP_003856047.1,GeneID:9712055__Cytosine-specific_methyltransferaseSIG23.1	gene34__YP_003856047.1,GeneID:9712055__Cytosine-specific_methyltransferase	SIG23.1	-15.3
gene34__YP_003856047.1,GeneID:9712055__Cytosine-specific_methyltransferaseSIG14	gene34__YP_003856047.1,GeneID:9712055__Cytosine-specific_methyltransferase	SIG14	-16.5
gene34__YP_003856047.1,GeneID:9712055__Cytosine-specific_methyltransferaseSIG24.1	gene34__YP_003856047.1,GeneID:9712055__Cytosine-specific_methyltransferase	SIG24.1	-18.2
gene34__YP_003856047.1,GeneID:9712055__Cytosine-specific_methyltransferaseSIG2.1	gene34__YP_003856047.1,GeneID:9712055__Cytosine-specific_methyltransferase	SIG2.1	-17.4
gene35__YP_003856048.1,GeneID:9712056__hypothetical_proteinSIG11	gene35__YP_003856048.1,GeneID:9712056__hypothetical_protein	SIG11	-14.02
gene35__YP_003856048.1,GeneID:9712056__hypothetical_proteinSIG26	gene35__YP_003856048.1,GeneID:9712056__hypothetical_protein	SIG26	-16.4
gene35__YP_003856048.1,GeneID:9712056__hypothetical_proteinSIG18.1	gene35__YP_003856048.1,GeneID:9712056__hypothetical_protein	SIG18.1	-13.21
gene35__YP_003856048.1,GeneID:9712056__hypothetical_proteinSIG6	gene35__YP_003856048.1,GeneID:9712056__hypothetical_protein	SIG6	-17.53
gene35__YP_003856048.1,GeneID:9712056__hypothetical_proteinSIG23.1	gene35__YP_003856048.1,GeneID:9712056__hypothetical_protein	SIG23.1	-16.17
gene35__YP_003856048.1,GeneID:9712056__hypothetical_proteinSIG14	gene35__YP_003856048.1,GeneID:9712056__hypothetical_protein	SIG14	-14.8
gene35__YP_003856048.1,GeneID:9712056__hypothetical_proteinSIG24.1	gene35__YP_003856048.1,GeneID:9712056__hypothetical_protein	SIG24.1	-16.7
gene35__YP_003856048.1,GeneID:9712056__hypothetical_proteinSIG2.1	gene35__YP_003856048.1,GeneID:9712056__hypothetical_protein	SIG2.1	-16.12
gene35__YP_003856048.1,GeneID:9712056__hypothetical_proteinSIG5	gene35__YP_003856048.1,GeneID:9712056__hypothetical_protein	SIG5	-17.1
gene36__YP_003856049.1,GeneID:9712057__NADH_oxidaseSIG11	gene36__YP_003856049.1,GeneID:9712057__NADH_oxidase	SIG11	-20.9
gene36__YP_003856049.1,GeneID:9712057__NADH_oxidaseSIG8.1	gene36__YP_003856049.1,GeneID:9712057__NADH_oxidase	SIG8.1	-16.1
gene36__YP_003856049.1,GeneID:9712057__NADH_oxidaseSIG26	gene36__YP_003856049.1,GeneID:9712057__NADH_oxidase	SIG26	-19.3
gene36__YP_003856049.1,GeneID:9712057__NADH_oxidaseSIG6	gene36__YP_003856049.1,GeneID:9712057__NADH_oxidase	SIG6	-14.9
gene36__YP_003856049.1,GeneID:9712057__NADH_oxidaseSIG13.1	gene36__YP_003856049.1,GeneID:9712057__NADH_oxidase	SIG13.1	-15.69
gene36__YP_003856049.1,GeneID:9712057__NADH_oxidaseSIG23.1	gene36__YP_003856049.1,GeneID:9712057__NADH_oxidase	SIG23.1	-14.7
gene36__YP_003856049.1,GeneID:9712057__NADH_oxidaseSIG14	gene36__YP_003856049.1,GeneID:9712057__NADH_oxidase	SIG14	-16.85
gene36__YP_003856049.1,GeneID:9712057__NADH_oxidaseSIG2.1	gene36__YP_003856049.1,GeneID:9712057__NADH_oxidase	SIG2.1	-20.36
gene36__YP_003856049.1,GeneID:9712057__NADH_oxidaseSIG5	gene36__YP_003856049.1,GeneID:9712057__NADH_oxidase	SIG5	-15.4
gene37__YP_003856050.1,GeneID:9712058__hypothetical_proteinSIG11	gene37__YP_003856050.1,GeneID:9712058__hypothetical_protein	SIG11	-19.1
gene37__YP_003856050.1,GeneID:9712058__hypothetical_proteinSIG26	gene37__YP_003856050.1,GeneID:9712058__hypothetical_protein	SIG26	-16.1
gene37__YP_003856050.1,GeneID:9712058__hypothetical_proteinSIG18.1	gene37__YP_003856050.1,GeneID:9712058__hypothetical_protein	SIG18.1	-20.16
gene37__YP_003856050.1,GeneID:9712058__hypothetical_proteinSIG6	gene37__YP_003856050.1,GeneID:9712058__hypothetical_protein	SIG6	-16.6
gene37__YP_003856050.1,GeneID:9712058__hypothetical_proteinSIG13.1	gene37__YP_003856050.1,GeneID:9712058__hypothetical_protein	SIG13.1	-16
gene37__YP_003856050.1,GeneID:9712058__hypothetical_proteinSIG23.1	gene37__YP_003856050.1,GeneID:9712058__hypothetical_protein	SIG23.1	-22.6
gene37__YP_003856050.1,GeneID:9712058__hypothetical_proteinSIG14	gene37__YP_003856050.1,GeneID:9712058__hypothetical_protein	SIG14	-17.73
gene38__YP_003856051.1,GeneID:9712059__transposase%2C_IS861SIG11	gene38__YP_003856051.1,GeneID:9712059__transposase%2C_IS861	SIG11	-13.3
gene38__YP_003856051.1,GeneID:9712059__transposase%2C_IS861SIG8.1	gene38__YP_003856051.1,GeneID:9712059__transposase%2C_IS861	SIG8.1	-16.25
gene38__YP_003856051.1,GeneID:9712059__transposase%2C_IS861SIG26	gene38__YP_003856051.1,GeneID:9712059__transposase%2C_IS861	SIG26	-15.26
gene38__YP_003856051.1,GeneID:9712059__transposase%2C_IS861SIG6	gene38__YP_003856051.1,GeneID:9712059__transposase%2C_IS861	SIG6	-15
gene38__YP_003856051.1,GeneID:9712059__transposase%2C_IS861SIG13.1	gene38__YP_003856051.1,GeneID:9712059__transposase%2C_IS861	SIG13.1	-18.32
gene38__YP_003856051.1,GeneID:9712059__transposase%2C_IS861SIG23.1	gene38__YP_003856051.1,GeneID:9712059__transposase%2C_IS861	SIG23.1	-21.4
gene38__YP_003856051.1,GeneID:9712059__transposase%2C_IS861SIG14	gene38__YP_003856051.1,GeneID:9712059__transposase%2C_IS861	SIG14	-20.34
gene38__YP_003856051.1,GeneID:9712059__transposase%2C_IS861SIG2.1	gene38__YP_003856051.1,GeneID:9712059__transposase%2C_IS861	SIG2.1	-14.3
gene38__YP_003856051.1,GeneID:9712059__transposase%2C_IS861SIG5	gene38__YP_003856051.1,GeneID:9712059__transposase%2C_IS861	SIG5	-18
gene39__YP_003856052.1,GeneID:9712060__hypothetical_proteinSIG11	gene39__YP_003856052.1,GeneID:9712060__hypothetical_protein	SIG11	-23
gene39__YP_003856052.1,GeneID:9712060__hypothetical_proteinSIG8.1	gene39__YP_003856052.1,GeneID:9712060__hypothetical_protein	SIG8.1	-13.9
gene39__YP_003856052.1,GeneID:9712060__hypothetical_proteinSIG26	gene39__YP_003856052.1,GeneID:9712060__hypothetical_protein	SIG26	-22.1
gene39__YP_003856052.1,GeneID:9712060__hypothetical_proteinSIG18.1	gene39__YP_003856052.1,GeneID:9712060__hypothetical_protein	SIG18.1	-13.2
gene39__YP_003856052.1,GeneID:9712060__hypothetical_proteinSIG6	gene39__YP_003856052.1,GeneID:9712060__hypothetical_protein	SIG6	-16.3
gene39__YP_003856052.1,GeneID:9712060__hypothetical_proteinSIG13.1	gene39__YP_003856052.1,GeneID:9712060__hypothetical_protein	SIG13.1	-14.4
gene39__YP_003856052.1,GeneID:9712060__hypothetical_proteinSIG23.1	gene39__YP_003856052.1,GeneID:9712060__hypothetical_protein	SIG23.1	-20.64
gene39__YP_003856052.1,GeneID:9712060__hypothetical_proteinSIG14	gene39__YP_003856052.1,GeneID:9712060__hypothetical_protein	SIG14	-17.8
gene39__YP_003856052.1,GeneID:9712060__hypothetical_proteinSIG24.1	gene39__YP_003856052.1,GeneID:9712060__hypothetical_protein	SIG24.1	-15
gene39__YP_003856052.1,GeneID:9712060__hypothetical_proteinSIG2.1	gene39__YP_003856052.1,GeneID:9712060__hypothetical_protein	SIG2.1	-14.26
gene39__YP_003856052.1,GeneID:9712060__hypothetical_proteinSIG5	gene39__YP_003856052.1,GeneID:9712060__hypothetical_protein	SIG5	-22.7
gene40__YP_003856053.1,GeneID:9712061__hypothetical_proteinSIG11	gene40__YP_003856053.1,GeneID:9712061__hypothetical_protein	SIG11	-18.3
gene40__YP_003856053.1,GeneID:9712061__hypothetical_proteinSIG26	gene40__YP_003856053.1,GeneID:9712061__hypothetical_protein	SIG26	-22.1
gene40__YP_003856053.1,GeneID:9712061__hypothetical_proteinSIG18.1	gene40__YP_003856053.1,GeneID:9712061__hypothetical_protein	SIG18.1	-17.54
gene40__YP_003856053.1,GeneID:9712061__hypothetical_proteinSIG6	gene40__YP_003856053.1,GeneID:9712061__hypothetical_protein	SIG6	-20.2
gene40__YP_003856053.1,GeneID:9712061__hypothetical_proteinSIG13.1	gene40__YP_003856053.1,GeneID:9712061__hypothetical_protein	SIG13.1	-14.63
gene40__YP_003856053.1,GeneID:9712061__hypothetical_proteinSIG23.1	gene40__YP_003856053.1,GeneID:9712061__hypothetical_protein	SIG23.1	-20.64
gene40__YP_003856053.1,GeneID:9712061__hypothetical_proteinSIG2.1	gene40__YP_003856053.1,GeneID:9712061__hypothetical_protein	SIG2.1	-14
gene40__YP_003856053.1,GeneID:9712061__hypothetical_proteinSIG5	gene40__YP_003856053.1,GeneID:9712061__hypothetical_protein	SIG5	-22.7
gene43__YP_003856054.1,GeneID:9712683__hypothetical_proteinSIG8.1	gene43__YP_003856054.1,GeneID:9712683__hypothetical_protein	SIG8.1	-15
gene43__YP_003856054.1,GeneID:9712683__hypothetical_proteinSIG26	gene43__YP_003856054.1,GeneID:9712683__hypothetical_protein	SIG26	-14.1
gene43__YP_003856054.1,GeneID:9712683__hypothetical_proteinSIG18.1	gene43__YP_003856054.1,GeneID:9712683__hypothetical_protein	SIG18.1	-17.24
gene43__YP_003856054.1,GeneID:9712683__hypothetical_proteinSIG6	gene43__YP_003856054.1,GeneID:9712683__hypothetical_protein	SIG6	-15.9
gene43__YP_003856054.1,GeneID:9712683__hypothetical_proteinSIG23.1	gene43__YP_003856054.1,GeneID:9712683__hypothetical_protein	SIG23.1	-25.4
gene43__YP_003856054.1,GeneID:9712683__hypothetical_proteinSIG5	gene43__YP_003856054.1,GeneID:9712683__hypothetical_protein	SIG5	-14.4
gene44__YP_003856055.1,GeneID:9712063__101_kDa_proteinSIG11	gene44__YP_003856055.1,GeneID:9712063__101_kDa_protein	SIG11	-14.2
gene44__YP_003856055.1,GeneID:9712063__101_kDa_proteinSIG8.1	gene44__YP_003856055.1,GeneID:9712063__101_kDa_protein	SIG8.1	-15.5
gene44__YP_003856055.1,GeneID:9712063__101_kDa_proteinSIG26	gene44__YP_003856055.1,GeneID:9712063__101_kDa_protein	SIG26	-21.5
gene44__YP_003856055.1,GeneID:9712063__101_kDa_proteinSIG18.1	gene44__YP_003856055.1,GeneID:9712063__101_kDa_protein	SIG18.1	-19.8
gene44__YP_003856055.1,GeneID:9712063__101_kDa_proteinSIG6	gene44__YP_003856055.1,GeneID:9712063__101_kDa_protein	SIG6	-15.71
gene44__YP_003856055.1,GeneID:9712063__101_kDa_proteinSIG13.1	gene44__YP_003856055.1,GeneID:9712063__101_kDa_protein	SIG13.1	-14.9
gene44__YP_003856055.1,GeneID:9712063__101_kDa_proteinSIG23.1	gene44__YP_003856055.1,GeneID:9712063__101_kDa_protein	SIG23.1	-17.8
gene44__YP_003856055.1,GeneID:9712063__101_kDa_proteinSIG14	gene44__YP_003856055.1,GeneID:9712063__101_kDa_protein	SIG14	-16.8
gene44__YP_003856055.1,GeneID:9712063__101_kDa_proteinSIG24.1	gene44__YP_003856055.1,GeneID:9712063__101_kDa_protein	SIG24.1	-13.5
gene44__YP_003856055.1,GeneID:9712063__101_kDa_proteinSIG5	gene44__YP_003856055.1,GeneID:9712063__101_kDa_protein	SIG5	-18.6
gene45__YP_003856056.1,GeneID:9712064__transcriptional_regulatorSIG11	gene45__YP_003856056.1,GeneID:9712064__transcriptional_regulator	SIG11	-14.92
gene45__YP_003856056.1,GeneID:9712064__transcriptional_regulatorSIG26	gene45__YP_003856056.1,GeneID:9712064__transcriptional_regulator	SIG26	-14.8
gene45__YP_003856056.1,GeneID:9712064__transcriptional_regulatorSIG18.1	gene45__YP_003856056.1,GeneID:9712064__transcriptional_regulator	SIG18.1	-14
gene45__YP_003856056.1,GeneID:9712064__transcriptional_regulatorSIG6	gene45__YP_003856056.1,GeneID:9712064__transcriptional_regulator	SIG6	-15.3
gene45__YP_003856056.1,GeneID:9712064__transcriptional_regulatorSIG13.1	gene45__YP_003856056.1,GeneID:9712064__transcriptional_regulator	SIG13.1	-14.66
gene45__YP_003856056.1,GeneID:9712064__transcriptional_regulatorSIG23.1	gene45__YP_003856056.1,GeneID:9712064__transcriptional_regulator	SIG23.1	-15.5
gene45__YP_003856056.1,GeneID:9712064__transcriptional_regulatorSIG14	gene45__YP_003856056.1,GeneID:9712064__transcriptional_regulator	SIG14	-15.6
gene46__YP_003856057.1,GeneID:9712065__hypothetical_proteinSIG11	gene46__YP_003856057.1,GeneID:9712065__hypothetical_protein	SIG11	-16.2
gene46__YP_003856057.1,GeneID:9712065__hypothetical_proteinSIG8.1	gene46__YP_003856057.1,GeneID:9712065__hypothetical_protein	SIG8.1	-24.4
gene46__YP_003856057.1,GeneID:9712065__hypothetical_proteinSIG18.1	gene46__YP_003856057.1,GeneID:9712065__hypothetical_protein	SIG18.1	-14.6
gene46__YP_003856057.1,GeneID:9712065__hypothetical_proteinSIG6	gene46__YP_003856057.1,GeneID:9712065__hypothetical_protein	SIG6	-19.5
gene46__YP_003856057.1,GeneID:9712065__hypothetical_proteinSIG23.1	gene46__YP_003856057.1,GeneID:9712065__hypothetical_protein	SIG23.1	-22.5
gene46__YP_003856057.1,GeneID:9712065__hypothetical_proteinSIG14	gene46__YP_003856057.1,GeneID:9712065__hypothetical_protein	SIG14	-19.3
gene46__YP_003856057.1,GeneID:9712065__hypothetical_proteinSIG24.1	gene46__YP_003856057.1,GeneID:9712065__hypothetical_protein	SIG24.1	-24.94
gene46__YP_003856057.1,GeneID:9712065__hypothetical_proteinSIG5	gene46__YP_003856057.1,GeneID:9712065__hypothetical_protein	SIG5	-16.44
gene47__YP_003856058.1,GeneID:9712066__hypothetical_proteinSIG8.1	gene47__YP_003856058.1,GeneID:9712066__hypothetical_protein	SIG8.1	-13.72
gene47__YP_003856058.1,GeneID:9712066__hypothetical_proteinSIG6	gene47__YP_003856058.1,GeneID:9712066__hypothetical_protein	SIG6	-18.3
gene47__YP_003856058.1,GeneID:9712066__hypothetical_proteinSIG14	gene47__YP_003856058.1,GeneID:9712066__hypothetical_protein	SIG14	-13.4
gene47__YP_003856058.1,GeneID:9712066__hypothetical_proteinSIG24.1	gene47__YP_003856058.1,GeneID:9712066__hypothetical_protein	SIG24.1	-13.4
gene47__YP_003856058.1,GeneID:9712066__hypothetical_proteinSIG5	gene47__YP_003856058.1,GeneID:9712066__hypothetical_protein	SIG5	-16.5
gene48__YP_003856059.1,GeneID:9712067__hypothetical_proteinSIG6	gene48__YP_003856059.1,GeneID:9712067__hypothetical_protein	SIG6	-13.2
gene48__YP_003856059.1,GeneID:9712067__hypothetical_proteinSIG14	gene48__YP_003856059.1,GeneID:9712067__hypothetical_protein	SIG14	-20.8
gene48__YP_003856059.1,GeneID:9712067__hypothetical_proteinSIG24.1	gene48__YP_003856059.1,GeneID:9712067__hypothetical_protein	SIG24.1	-15.2
gene48__YP_003856059.1,GeneID:9712067__hypothetical_proteinSIG2.1	gene48__YP_003856059.1,GeneID:9712067__hypothetical_protein	SIG2.1	-14.8
gene48__YP_003856059.1,GeneID:9712067__hypothetical_proteinSIG5	gene48__YP_003856059.1,GeneID:9712067__hypothetical_protein	SIG5	-21.7
gene49__YP_003856060.1,GeneID:9712068__transposase%2C_IS861SIG11	gene49__YP_003856060.1,GeneID:9712068__transposase%2C_IS861	SIG11	-15.91
gene49__YP_003856060.1,GeneID:9712068__transposase%2C_IS861SIG26	gene49__YP_003856060.1,GeneID:9712068__transposase%2C_IS861	SIG26	-22.3
gene49__YP_003856060.1,GeneID:9712068__transposase%2C_IS861SIG6	gene49__YP_003856060.1,GeneID:9712068__transposase%2C_IS861	SIG6	-16.12
gene49__YP_003856060.1,GeneID:9712068__transposase%2C_IS861SIG14	gene49__YP_003856060.1,GeneID:9712068__transposase%2C_IS861	SIG14	-15.5
gene49__YP_003856060.1,GeneID:9712068__transposase%2C_IS861SIG24.1	gene49__YP_003856060.1,GeneID:9712068__transposase%2C_IS861	SIG24.1	-13.69
gene49__YP_003856060.1,GeneID:9712068__transposase%2C_IS861SIG5	gene49__YP_003856060.1,GeneID:9712068__transposase%2C_IS861	SIG5	-13.4
gene50__YP_003856061.1,GeneID:9712069__5%27-nucleotidaseSIG11	gene50__YP_003856061.1,GeneID:9712069__5%27-nucleotidase	SIG11	-16
gene50__YP_003856061.1,GeneID:9712069__5%27-nucleotidaseSIG8.1	gene50__YP_003856061.1,GeneID:9712069__5%27-nucleotidase	SIG8.1	-20.31
gene50__YP_003856061.1,GeneID:9712069__5%27-nucleotidaseSIG26	gene50__YP_003856061.1,GeneID:9712069__5%27-nucleotidase	SIG26	-13.7
gene50__YP_003856061.1,GeneID:9712069__5%27-nucleotidaseSIG18.1	gene50__YP_003856061.1,GeneID:9712069__5%27-nucleotidase	SIG18.1	-13
gene50__YP_003856061.1,GeneID:9712069__5%27-nucleotidaseSIG6	gene50__YP_003856061.1,GeneID:9712069__5%27-nucleotidase	SIG6	-17.05
gene50__YP_003856061.1,GeneID:9712069__5%27-nucleotidaseSIG24.1	gene50__YP_003856061.1,GeneID:9712069__5%27-nucleotidase	SIG24.1	-17.49
gene50__YP_003856061.1,GeneID:9712069__5%27-nucleotidaseSIG2.1	gene50__YP_003856061.1,GeneID:9712069__5%27-nucleotidase	SIG2.1	-18.2
gene50__YP_003856061.1,GeneID:9712069__5%27-nucleotidaseSIG5	gene50__YP_003856061.1,GeneID:9712069__5%27-nucleotidase	SIG5	-20.6
gene51__YP_003856062.1,GeneID:9712070__hypothetical_proteinSIG11	gene51__YP_003856062.1,GeneID:9712070__hypothetical_protein	SIG11	-14.3
gene51__YP_003856062.1,GeneID:9712070__hypothetical_proteinSIG8.1	gene51__YP_003856062.1,GeneID:9712070__hypothetical_protein	SIG8.1	-13.1
gene51__YP_003856062.1,GeneID:9712070__hypothetical_proteinSIG18.1	gene51__YP_003856062.1,GeneID:9712070__hypothetical_protein	SIG18.1	-23.2
gene51__YP_003856062.1,GeneID:9712070__hypothetical_proteinSIG6	gene51__YP_003856062.1,GeneID:9712070__hypothetical_protein	SIG6	-19.3
gene51__YP_003856062.1,GeneID:9712070__hypothetical_proteinSIG13.1	gene51__YP_003856062.1,GeneID:9712070__hypothetical_protein	SIG13.1	-20.7
gene51__YP_003856062.1,GeneID:9712070__hypothetical_proteinSIG2.1	gene51__YP_003856062.1,GeneID:9712070__hypothetical_protein	SIG2.1	-15.4
gene51__YP_003856062.1,GeneID:9712070__hypothetical_proteinSIG5	gene51__YP_003856062.1,GeneID:9712070__hypothetical_protein	SIG5	-18.4
gene52__YP_003856063.1,GeneID:9712071__hypothetical_proteinSIG11	gene52__YP_003856063.1,GeneID:9712071__hypothetical_protein	SIG11	-18.2
gene52__YP_003856063.1,GeneID:9712071__hypothetical_proteinSIG8.1	gene52__YP_003856063.1,GeneID:9712071__hypothetical_protein	SIG8.1	-13.1
gene52__YP_003856063.1,GeneID:9712071__hypothetical_proteinSIG26	gene52__YP_003856063.1,GeneID:9712071__hypothetical_protein	SIG26	-14.2
gene52__YP_003856063.1,GeneID:9712071__hypothetical_proteinSIG6	gene52__YP_003856063.1,GeneID:9712071__hypothetical_protein	SIG6	-14.19
gene52__YP_003856063.1,GeneID:9712071__hypothetical_proteinSIG13.1	gene52__YP_003856063.1,GeneID:9712071__hypothetical_protein	SIG13.1	-14.5
gene52__YP_003856063.1,GeneID:9712071__hypothetical_proteinSIG23.1	gene52__YP_003856063.1,GeneID:9712071__hypothetical_protein	SIG23.1	-14.9
gene52__YP_003856063.1,GeneID:9712071__hypothetical_proteinSIG14	gene52__YP_003856063.1,GeneID:9712071__hypothetical_protein	SIG14	-15.2
gene52__YP_003856063.1,GeneID:9712071__hypothetical_proteinSIG24.1	gene52__YP_003856063.1,GeneID:9712071__hypothetical_protein	SIG24.1	-14.5
gene52__YP_003856063.1,GeneID:9712071__hypothetical_proteinSIG5	gene52__YP_003856063.1,GeneID:9712071__hypothetical_protein	SIG5	-17.4
gene53__YP_003856064.1,GeneID:9712072__hypothetical_proteinSIG11	gene53__YP_003856064.1,GeneID:9712072__hypothetical_protein	SIG11	-14.2
gene53__YP_003856064.1,GeneID:9712072__hypothetical_proteinSIG8.1	gene53__YP_003856064.1,GeneID:9712072__hypothetical_protein	SIG8.1	-15.5
gene53__YP_003856064.1,GeneID:9712072__hypothetical_proteinSIG18.1	gene53__YP_003856064.1,GeneID:9712072__hypothetical_protein	SIG18.1	-13.6
gene53__YP_003856064.1,GeneID:9712072__hypothetical_proteinSIG6	gene53__YP_003856064.1,GeneID:9712072__hypothetical_protein	SIG6	-20.5
gene53__YP_003856064.1,GeneID:9712072__hypothetical_proteinSIG23.1	gene53__YP_003856064.1,GeneID:9712072__hypothetical_protein	SIG23.1	-17
gene53__YP_003856064.1,GeneID:9712072__hypothetical_proteinSIG14	gene53__YP_003856064.1,GeneID:9712072__hypothetical_protein	SIG14	-15.1
gene53__YP_003856064.1,GeneID:9712072__hypothetical_proteinSIG24.1	gene53__YP_003856064.1,GeneID:9712072__hypothetical_protein	SIG24.1	-19.5
gene53__YP_003856064.1,GeneID:9712072__hypothetical_proteinSIG2.1	gene53__YP_003856064.1,GeneID:9712072__hypothetical_protein	SIG2.1	-14
gene53__YP_003856064.1,GeneID:9712072__hypothetical_proteinSIG5	gene53__YP_003856064.1,GeneID:9712072__hypothetical_protein	SIG5	-14.35
gene54__YP_003856065.1,GeneID:9712073__50S_ribosomal_protein_L10SIG11	gene54__YP_003856065.1,GeneID:9712073__50S_ribosomal_protein_L10	SIG11	-20.6
gene54__YP_003856065.1,GeneID:9712073__50S_ribosomal_protein_L10SIG8.1	gene54__YP_003856065.1,GeneID:9712073__50S_ribosomal_protein_L10	SIG8.1	-22.6
gene54__YP_003856065.1,GeneID:9712073__50S_ribosomal_protein_L10SIG26	gene54__YP_003856065.1,GeneID:9712073__50S_ribosomal_protein_L10	SIG26	-19.02
gene54__YP_003856065.1,GeneID:9712073__50S_ribosomal_protein_L10SIG13.1	gene54__YP_003856065.1,GeneID:9712073__50S_ribosomal_protein_L10	SIG13.1	-14.64
gene54__YP_003856065.1,GeneID:9712073__50S_ribosomal_protein_L10SIG23.1	gene54__YP_003856065.1,GeneID:9712073__50S_ribosomal_protein_L10	SIG23.1	-15.1
gene54__YP_003856065.1,GeneID:9712073__50S_ribosomal_protein_L10SIG14	gene54__YP_003856065.1,GeneID:9712073__50S_ribosomal_protein_L10	SIG14	-16
gene54__YP_003856065.1,GeneID:9712073__50S_ribosomal_protein_L10SIG24.1	gene54__YP_003856065.1,GeneID:9712073__50S_ribosomal_protein_L10	SIG24.1	-19.01
gene54__YP_003856065.1,GeneID:9712073__50S_ribosomal_protein_L10SIG2.1	gene54__YP_003856065.1,GeneID:9712073__50S_ribosomal_protein_L10	SIG2.1	-15.1
gene54__YP_003856065.1,GeneID:9712073__50S_ribosomal_protein_L10SIG5	gene54__YP_003856065.1,GeneID:9712073__50S_ribosomal_protein_L10	SIG5	-14
gene55__YP_003856066.1,GeneID:9712074__50S_ribosomal_protein_L7%2FL12SIG11	gene55__YP_003856066.1,GeneID:9712074__50S_ribosomal_protein_L7%2FL12	SIG11	-19
gene55__YP_003856066.1,GeneID:9712074__50S_ribosomal_protein_L7%2FL12SIG8.1	gene55__YP_003856066.1,GeneID:9712074__50S_ribosomal_protein_L7%2FL12	SIG8.1	-24.11
gene55__YP_003856066.1,GeneID:9712074__50S_ribosomal_protein_L7%2FL12SIG26	gene55__YP_003856066.1,GeneID:9712074__50S_ribosomal_protein_L7%2FL12	SIG26	-14.55
gene55__YP_003856066.1,GeneID:9712074__50S_ribosomal_protein_L7%2FL12SIG18.1	gene55__YP_003856066.1,GeneID:9712074__50S_ribosomal_protein_L7%2FL12	SIG18.1	-16.1
gene55__YP_003856066.1,GeneID:9712074__50S_ribosomal_protein_L7%2FL12SIG6	gene55__YP_003856066.1,GeneID:9712074__50S_ribosomal_protein_L7%2FL12	SIG6	-19.3
gene55__YP_003856066.1,GeneID:9712074__50S_ribosomal_protein_L7%2FL12SIG13.1	gene55__YP_003856066.1,GeneID:9712074__50S_ribosomal_protein_L7%2FL12	SIG13.1	-36
gene55__YP_003856066.1,GeneID:9712074__50S_ribosomal_protein_L7%2FL12SIG23.1	gene55__YP_003856066.1,GeneID:9712074__50S_ribosomal_protein_L7%2FL12	SIG23.1	-29
gene55__YP_003856066.1,GeneID:9712074__50S_ribosomal_protein_L7%2FL12SIG14	gene55__YP_003856066.1,GeneID:9712074__50S_ribosomal_protein_L7%2FL12	SIG14	-21.3
gene55__YP_003856066.1,GeneID:9712074__50S_ribosomal_protein_L7%2FL12SIG24.1	gene55__YP_003856066.1,GeneID:9712074__50S_ribosomal_protein_L7%2FL12	SIG24.1	-15.77
gene55__YP_003856066.1,GeneID:9712074__50S_ribosomal_protein_L7%2FL12SIG2.1	gene55__YP_003856066.1,GeneID:9712074__50S_ribosomal_protein_L7%2FL12	SIG2.1	-17.69
gene55__YP_003856066.1,GeneID:9712074__50S_ribosomal_protein_L7%2FL12SIG5	gene55__YP_003856066.1,GeneID:9712074__50S_ribosomal_protein_L7%2FL12	SIG5	-16.7
gene56__YP_003856067.1,GeneID:9712075__DNA-directed_RNA_polymerase_subunit_betaSIG11	gene56__YP_003856067.1,GeneID:9712075__DNA-directed_RNA_polymerase_subunit_beta	SIG11	-16.3
gene56__YP_003856067.1,GeneID:9712075__DNA-directed_RNA_polymerase_subunit_betaSIG8.1	gene56__YP_003856067.1,GeneID:9712075__DNA-directed_RNA_polymerase_subunit_beta	SIG8.1	-14.5
gene56__YP_003856067.1,GeneID:9712075__DNA-directed_RNA_polymerase_subunit_betaSIG26	gene56__YP_003856067.1,GeneID:9712075__DNA-directed_RNA_polymerase_subunit_beta	SIG26	-15.9
gene56__YP_003856067.1,GeneID:9712075__DNA-directed_RNA_polymerase_subunit_betaSIG18.1	gene56__YP_003856067.1,GeneID:9712075__DNA-directed_RNA_polymerase_subunit_beta	SIG18.1	-15.61
gene56__YP_003856067.1,GeneID:9712075__DNA-directed_RNA_polymerase_subunit_betaSIG6	gene56__YP_003856067.1,GeneID:9712075__DNA-directed_RNA_polymerase_subunit_beta	SIG6	-14.25
gene56__YP_003856067.1,GeneID:9712075__DNA-directed_RNA_polymerase_subunit_betaSIG13.1	gene56__YP_003856067.1,GeneID:9712075__DNA-directed_RNA_polymerase_subunit_beta	SIG13.1	-15.2
gene56__YP_003856067.1,GeneID:9712075__DNA-directed_RNA_polymerase_subunit_betaSIG23.1	gene56__YP_003856067.1,GeneID:9712075__DNA-directed_RNA_polymerase_subunit_beta	SIG23.1	-22.1
gene56__YP_003856067.1,GeneID:9712075__DNA-directed_RNA_polymerase_subunit_betaSIG14	gene56__YP_003856067.1,GeneID:9712075__DNA-directed_RNA_polymerase_subunit_beta	SIG14	-20.35
gene56__YP_003856067.1,GeneID:9712075__DNA-directed_RNA_polymerase_subunit_betaSIG24.1	gene56__YP_003856067.1,GeneID:9712075__DNA-directed_RNA_polymerase_subunit_beta	SIG24.1	-22.9
gene56__YP_003856067.1,GeneID:9712075__DNA-directed_RNA_polymerase_subunit_betaSIG5	gene56__YP_003856067.1,GeneID:9712075__DNA-directed_RNA_polymerase_subunit_beta	SIG5	-26.6
gene57__YP_003856068.1,GeneID:9712076__DNA-directed_RNA_polymerase_subunit_beta%27SIG26	gene57__YP_003856068.1,GeneID:9712076__DNA-directed_RNA_polymerase_subunit_beta%27	SIG26	-14
gene57__YP_003856068.1,GeneID:9712076__DNA-directed_RNA_polymerase_subunit_beta%27SIG6	gene57__YP_003856068.1,GeneID:9712076__DNA-directed_RNA_polymerase_subunit_beta%27	SIG6	-15
gene57__YP_003856068.1,GeneID:9712076__DNA-directed_RNA_polymerase_subunit_beta%27SIG13.1	gene57__YP_003856068.1,GeneID:9712076__DNA-directed_RNA_polymerase_subunit_beta%27	SIG13.1	-16.7
gene57__YP_003856068.1,GeneID:9712076__DNA-directed_RNA_polymerase_subunit_beta%27SIG23.1	gene57__YP_003856068.1,GeneID:9712076__DNA-directed_RNA_polymerase_subunit_beta%27	SIG23.1	-26.8
gene57__YP_003856068.1,GeneID:9712076__DNA-directed_RNA_polymerase_subunit_beta%27SIG14	gene57__YP_003856068.1,GeneID:9712076__DNA-directed_RNA_polymerase_subunit_beta%27	SIG14	-16.5
gene57__YP_003856068.1,GeneID:9712076__DNA-directed_RNA_polymerase_subunit_beta%27SIG2.1	gene57__YP_003856068.1,GeneID:9712076__DNA-directed_RNA_polymerase_subunit_beta%27	SIG2.1	-15.93
gene57__YP_003856068.1,GeneID:9712076__DNA-directed_RNA_polymerase_subunit_beta%27SIG5	gene57__YP_003856068.1,GeneID:9712076__DNA-directed_RNA_polymerase_subunit_beta%27	SIG5	-16
gene58__YP_003856069.1,GeneID:9712077__ATPase%2C_YjeE_familySIG11	gene58__YP_003856069.1,GeneID:9712077__ATPase%2C_YjeE_family	SIG11	-15
gene58__YP_003856069.1,GeneID:9712077__ATPase%2C_YjeE_familySIG8.1	gene58__YP_003856069.1,GeneID:9712077__ATPase%2C_YjeE_family	SIG8.1	-14
gene58__YP_003856069.1,GeneID:9712077__ATPase%2C_YjeE_familySIG26	gene58__YP_003856069.1,GeneID:9712077__ATPase%2C_YjeE_family	SIG26	-17.4
gene58__YP_003856069.1,GeneID:9712077__ATPase%2C_YjeE_familySIG6	gene58__YP_003856069.1,GeneID:9712077__ATPase%2C_YjeE_family	SIG6	-16.64
gene58__YP_003856069.1,GeneID:9712077__ATPase%2C_YjeE_familySIG13.1	gene58__YP_003856069.1,GeneID:9712077__ATPase%2C_YjeE_family	SIG13.1	-18.7
gene58__YP_003856069.1,GeneID:9712077__ATPase%2C_YjeE_familySIG23.1	gene58__YP_003856069.1,GeneID:9712077__ATPase%2C_YjeE_family	SIG23.1	-16.14
gene58__YP_003856069.1,GeneID:9712077__ATPase%2C_YjeE_familySIG14	gene58__YP_003856069.1,GeneID:9712077__ATPase%2C_YjeE_family	SIG14	-13.9
gene58__YP_003856069.1,GeneID:9712077__ATPase%2C_YjeE_familySIG2.1	gene58__YP_003856069.1,GeneID:9712077__ATPase%2C_YjeE_family	SIG2.1	-16.92
gene59__YP_003856070.1,GeneID:9712078__hypothetical_proteinSIG11	gene59__YP_003856070.1,GeneID:9712078__hypothetical_protein	SIG11	-15.1
gene59__YP_003856070.1,GeneID:9712078__hypothetical_proteinSIG8.1	gene59__YP_003856070.1,GeneID:9712078__hypothetical_protein	SIG8.1	-14.69
gene59__YP_003856070.1,GeneID:9712078__hypothetical_proteinSIG26	gene59__YP_003856070.1,GeneID:9712078__hypothetical_protein	SIG26	-13.2
gene59__YP_003856070.1,GeneID:9712078__hypothetical_proteinSIG18.1	gene59__YP_003856070.1,GeneID:9712078__hypothetical_protein	SIG18.1	-16.41
gene59__YP_003856070.1,GeneID:9712078__hypothetical_proteinSIG13.1	gene59__YP_003856070.1,GeneID:9712078__hypothetical_protein	SIG13.1	-15.7
gene59__YP_003856070.1,GeneID:9712078__hypothetical_proteinSIG23.1	gene59__YP_003856070.1,GeneID:9712078__hypothetical_protein	SIG23.1	-13.4
[truncated: 4,563 more rows]
