# Supplementary material for: Mycoplasma non-coding RNA: identification of small RNAs and targets
Source: BMC Genomics. 2016 Oct 25;17(Suppl 8):743. doi: 10.1186/s12864-016-3061-z (PMC5088518; doi:10.1186/s12864-016-3061-z)
Supplement: Additional file 12: Table S12. — Primers sequence from M. hyopneumoniae genome. (XLS 25 kb) [file 12864_2016_3061_MOESM12_ESM.xls]

## Sheet: Sheet1
Table S12. Primers sequence from M. hyopneumoniae 7448 genome
Name	5'- 3'	Size (bp)	Tm (°C)
universal reverse	GTGCAGGGTCCGAGGT
sRNA_36- F	GCTAATGTCGATCTAACAATTGCC	127	55
sRNA_36- R stemloop	gtcgtatccagtgcagggtccgaggtattcgcactggatacgacAGATCCCATTTTC
sRNA_18F	AACCTGTCTGATCCGCCATATTAG	74	57
sRNA_18R stemloop	gtcgtatccagtgcagggtccgaggtattcgcactggatacgacCATAGTGCTC
sRNA_35- F	CCTGAATACATTCAGGTAGTTAAT	126	52
sRNA_35- R stemloop	gtcgtatccagtgcagggtccgaggtattcgcactggatacgacTAGCTCTGTTA
sRNA_14F	TGCCCCTTTTGTCCTAGGGG	99	58
sRNA_14R stemloop	gtcgtatccagtgcagggtccgaggtattcgcactggatacgacGGTCCAGATC
sRNA_14- F	GGTCCAGATCAGGAAGCAATA		54
sRNA_14- R stemloop	gtcgtatccagtgcagggtccgaggtattcgcactggatacgacTGCCCCTTTTGT
sRNA_40- F	GTTGATACTCCTCCTGCTGTATCA	119	57
sRNA_40- R stemloop	gtcgtatccagtgcagggtccgaggtattcgcactggatacgacAGGGCGACTTT
sRNA_05F	TGCCCCTGAAGCCGCC	279	57
sRNA_05R stemloop	gtcgtatccagtgcagggtccgaggtattcgcactggatacgacGAGGATGTCC
sRNA_17F	TGGATCAGTACTCAAGAAGCTTAAG	110	55
sRNA_17R stemloop	gtcgtatccagtgcagggtccgaggtattcgcactggatacgacGAACCTGAGCG
sRNA_19F	ACCCGGAATTACACCGAGTTT	60	57
sRNA_19R stemloop	gtcgtatccagtgcagggtccgaggtattcgcactggatacgacGGATCGGGGT
sRNA_37- F	CCCCAGCAGCAGTAATTGATTC	80	57
sRNA_37- R stemloop	gtcgtatccagtgcagggtccgaggtattcgcactggatacgacATCAGCTGAG
sRNA_38- F	CTGCCGATCTTGCTAGTTTTGATC	91	57
sRNA_38- R stemloop	gtcgtatccagtgcagggtccgaggtattcgcactggatacgacTCGATCTGGG
sRNA_42- F	CTCTAATTGAAGAGCGCGTTCACC	63	57
sRNA_42- R stemloop	gtcgtatccagtgcagggtccgaggtattcgcactggatacgacTACTGCCTTGGC
sRNA_30- F	GACGAGACAACTTATATTGCTAAC	150	52
sRNA_30- R stemloop	gtcgtatccagtgcagggtccgaggtattcgcactggatacgacTGACGTATTA
sRNA_39- F	GAGGCCAGAACTCCTTCTACAGC	258	58
sRNA_39- R stemloop	gtcgtatccagtgcagggtccgaggtattcgcactggatacgacTGCGCTGATCT
sRNA_09F	TCGATAGGAACTCTGCTTATATTT	96	52
sRNA_09R stemloop	gtcgtatccagtgcagggtccgaggtattcgcactggatacgacGCCTGATGTTG
sRNA_04F	ACCAATACACGATAACAACTCACTC	68	55
sRNA_04R stemloop	gtcgtatccagtgcagggtccgaggtattcgcactggatacgacCTTACCGTTA
sRNA_04- F	CTTACCGTTAAAGGATGATGATGC		54
sRNA_04- R stemloop	gtcgtatccagtgcagggtccgaggtattcgcactggatacgacACCAATACAC
sRNA_33F	ACGCGGATTATTCGGGCTTAC	71	57
sRNA_33R stemloop	gtcgtatccagtgcagggtccgaggtattcgcactggatacgacCGACTTCTAT
sRNA_33- F	GGTAAGAGACTATCAATAGAAGTCG		53
sRNA_33- R stemloop	gtcgtatccagtgcagggtccgaggtattcgcactggatacgacACGCGGATTA
sRNA_41- F	GAGGTTGTAGCTACTTATACTGCC	102	56
sRNA_41- R stemloop	gtcgtatccagtgcagggtccgaggtattcgcactggatacgacTAGATAGTAAC
sRNA_16F	TCCAGTAGGTTCGTCTAGCAAAAT	82	57
sRNA_16R stemloop	gtcgtatccagtgcagggtccgaggtattcgcactggatacgacCAGGCGGCTAAA
